# Supplementary material for: mTORC2-driven chromatin cGAS mediates chemoresistance through epigenetic reprogramming in colorectal cancer
Source: Nat Cell Biol. 2024 Jul 30;26(9):1585–96. doi: 10.1038/s41556-024-01473-0 (PMC11392818; doi:10.1038/s41556-024-01473-0)
Supplement: Supplementary file 3 — In vitro cGAS phosphorylation LC–MS/MS_b + y-ion. [file 41556_2024_1473_MOESM3_ESM.xlsx]

## Sheet: Sheet0
LC-MS/MS_cGAS phosphorylation	In vitro cGAS phosphorylation-b+y-ion	Sheet25

## Sheet: Sheet25
#1	b⁺	b²⁺	Seq.	y⁺	y²⁺	#2
1	58.02874	29.51801	G			19
2	129.06585	65.03657	A	1872.84491	936.92609	18
3	226.11862	113.56295	P	1801.80779	901.40754	17
4	357.15910	179.08319	M	1704.75503	852.88115	16
5	472.18605	236.59666	D	1573.71455	787.36091	15
6	569.23881	285.12304	P	1458.68760	729.84744	14
7	670.28649	335.64688	T	1361.63484	681.32106	13
8	799.32908	400.16818	E	1260.58716	630.79722	12
9	966.32744	483.66736	S-Phospho	1131.54457	566.27592	11
10	1063.38020	532.19374	P	964.54621	482.77674	10
11	1134.41732	567.71230	A	867.49344	434.25036	9
12	1205.45443	603.23085	A	796.45633	398.73180	8
13	1302.50720	651.75724	P	725.41922	363.21325	7
14	1431.54979	716.27853	E	628.36645	314.68686	6
15	1502.58690	751.79709	A	499.32386	250.16557	5
16	1573.62402	787.31565	A	428.28675	214.64701	4
17	1686.70808	843.85768	L	357.24963	179.12845	3
18	1783.76084	892.38406	P	244.16557	122.58642	2
19			K	147.11280	74.06004	1
