# Supplementary material for: mTORC2-driven chromatin cGAS mediates chemoresistance through epigenetic reprogramming in colorectal cancer
Source: Nat Cell Biol. 2024 Jul 30;26(9):1585–96. doi: 10.1038/s41556-024-01473-0 (PMC11392818; doi:10.1038/s41556-024-01473-0)
Supplement: Supplementary file 4 — cGAS interactome. [file 41556_2024_1473_MOESM4_ESM.xlsx]

## Sheet: Sheet0
cGAS interactome
interactome	cGAS-interacting extranuclear proteins (420)	Sheet1
interactome	cGAS-interacting intranuclear proteins (102)	Sheet2
interactome	unique cGAS-interacting intranuclear proteins (33)	Sheet3
interactome (Fig.3a)	Functional enrichment (CC) of unique cGAS-interacting intranuclear proteins	Sheet4
interactome (Extended Data Fig.5e)	Functional enrichment of unique cGAS-interacting intranuclear proteins (Biological processes, BP; cellular components, CC; molecular functions, MF)	Sheet5
interactome (Extended Data Fig.5c)	Functional enrichment of cGAS-interacting extranuclear proteins	Sheet6
interactome (Extended Data Fig.5f)	PPI of unique cGAS-interacting intranuclear proteins	Sheet7
interactome (Extended Data Fig.5d)	PPI of cGAS-interacting intranuclear proteins (102)	Sheet8
interactome	PPI of cGAS-interacting extranuclear proteins (420)	Sheet9
cGAS interactome
cGAS interacting proteins raw	811269 (Control, Normal IgG-IP in whole cell lysate); 811270 (Cytoplasm, cGAS-IP in extranuclear fraction); 811271 (Nucleus, cGAS-IP in intranuclear fraction)	Sheet23
cGAS interacting peptides and post-translational modified peptides raw	811269 (Control, Normal IgG-IP in whole cell lysate); 811270 (Cytoplasm, cGAS-IP in extranuclear fraction); 811271 (Nucleus, cGAS-IP in intranuclear fraction)	Sheet24

## Sheet: Sheet1
Accession	Description	Gene Symbol	Abundance_811269	Abundance_811270	Abundance_811271	cytoplasm
P08670	Vimentin OS=Homo sapiens OX=9606 GN=VIM PE=1 SV=4	VIM	2.52869e+08	2.88495e+10	4.0782e+08	114.089
Q13885	Tubulin beta-2A chain OS=Homo sapiens OX=9606 GN=TUBB2A PE=1 SV=1	TUBB2A	93728.1	2.31078e+07	73779.4	246.541
Q9BVA1	Tubulin beta-2B chain OS=Homo sapiens OX=9606 GN=TUBB2B PE=1 SV=1	TUBB2B	1000	846397	1000	846.397
P04350	Tubulin beta-4A chain OS=Homo sapiens OX=9606 GN=TUBB4A PE=1 SV=2	TUBB4A	1000	802629	94042.2	802.629
Q8N884	Cyclic GMP-AMP synthase OS=Homo sapiens OX=9606 GN=CGAS PE=1 SV=2	MB21D1; CGAS	395185	2.31203e+08	3.02091e+08	585.049
P27708	CAD protein OS=Homo sapiens OX=9606 GN=CAD PE=1 SV=3	CAD	247468	4.33064e+08	4.68348e+06	1749.99
P07814	Bifunctional glutamate/proline--tRNA ligase OS=Homo sapiens OX=9606 GN=EPRS PE=1 SV=5	EPRS	553741	5.1454e+08	1.96818e+06	929.206
A0A087WVQ6	Clathrin heavy chain OS=Homo sapiens OX=9606 GN=CLTC PE=1 SV=1	CLTC	746732	4.13977e+08	5.83468e+06	554.385
Q71U36	Tubulin alpha-1A chain OS=Homo sapiens OX=9606 GN=TUBA1A PE=1 SV=1	TUBA1A	5415.95	1.30516e+07	119720	2409.84
Q9BUF5	Tubulin beta-6 chain OS=Homo sapiens OX=9606 GN=TUBB6 PE=1 SV=1	TUBB6	60812.6	4.50993e+07	157625	741.611
P41219	Peripherin OS=Homo sapiens OX=9606 GN=PRPH PE=1 SV=2	PRPH	1000	2.82177e+06	30188.9	2821.77
Q07954	Prolow-density lipoprotein receptor-related protein 1 OS=Homo sapiens OX=9606 GN=LRP1 PE=1 SV=2	LRP1	755564	2.08012e+08	1.17952e+06	275.307
Q9C0C2	182 kDa tankyrase-1-binding protein OS=Homo sapiens OX=9606 GN=TNKS1BP1 PE=1 SV=4	TNKS1BP1	256317	1.51169e+08	390806	589.775
A0A0A0MS14	Immunoglobulin heavy variable 1-45 OS=Homo sapiens OX=9606 GN=IGHV1-45 PE=3 SV=1	IGHV1-45	93334	5.96574e+08	6.92635e+08	6391.81
P54136	Arginine--tRNA ligase, cytoplasmic OS=Homo sapiens OX=9606 GN=RARS PE=1 SV=2	RARS	45246.5	3.17946e+08	916195	7026.97
P14868	Aspartate--tRNA ligase, cytoplasmic OS=Homo sapiens OX=9606 GN=DARS PE=1 SV=2	DARS	249953	3.14883e+08	1.1975e+07	1259.77
P41252	Isoleucine--tRNA ligase, cytoplasmic OS=Homo sapiens OX=9606 GN=IARS PE=1 SV=2	IARS	148750	2.92352e+08	717105	1965.39
P07196	Neurofilament light polypeptide OS=Homo sapiens OX=9606 GN=NEFL PE=1 SV=3	NEFL	254387	5.60259e+07	215813	220.239
P47897	Glutamine--tRNA ligase OS=Homo sapiens OX=9606 GN=QARS PE=1 SV=1	QARS	60182.5	1.61892e+08	647916	2690.01
Q13813	Spectrin alpha chain, non-erythrocytic 1 OS=Homo sapiens OX=9606 GN=SPTAN1 PE=1 SV=3	SPTAN1	264635	8.86361e+07	1.04172e+06	334.938
Q15046	Lysine--tRNA ligase OS=Homo sapiens OX=9606 GN=KARS1 PE=1 SV=3	KARS	146997	2.00115e+08	819357	1361.36
P19474	E3 ubiquitin-protein ligase TRIM21 OS=Homo sapiens OX=9606 GN=TRIM21 PE=1 SV=1	TRIM21	2.11776e+06	2.15463e+08	1.41534e+07	101.741
P55072	Transitional endoplasmic reticulum ATPase OS=Homo sapiens OX=9606 GN=VCP PE=1 SV=4	VCP	247812	1.31457e+08	8.55508e+06	530.471
A0A075B7D0	Immunoglobulin heavy variable 1/OR15-1 (non-functional) (Fragment) OS=Homo sapiens OX=9606 GN=IGHV1OR15-1 PE=1 SV=1		1000	136472	175891	136.472
P14625	Endoplasmin OS=Homo sapiens OX=9606 GN=HSP90B1 PE=1 SV=1	HSP90B1	189768	6.97419e+07	1.05595e+07	367.511
P56192	Methionine--tRNA ligase, cytoplasmic OS=Homo sapiens OX=9606 GN=MARS PE=1 SV=2	MARS	115266	1.62865e+08	667374	1412.95
P08253	72 kDa type IV collagenase OS=Homo sapiens OX=9606 GN=MMP2 PE=1 SV=2	MMP2	66509.4	6.73703e+07	2.90835e+06	1012.94
Q92734	Protein TFG OS=Homo sapiens OX=9606 GN=TFG PE=1 SV=2	TFG	34347.7	2.73774e+08	1.26377e+06	7970.66
Q9P2J5	Leucine--tRNA ligase, cytoplasmic OS=Homo sapiens OX=9606 GN=LARS PE=1 SV=2	LARS	57541.3	6.622e+07	369236	1150.83
P07996	Thrombospondin-1 OS=Homo sapiens OX=9606 GN=THBS1 PE=1 SV=2	THBS1	145041	8.57793e+07	103826	591.415
Q08380	Galectin-3-binding protein OS=Homo sapiens OX=9606 GN=LGALS3BP PE=1 SV=1	LGALS3BP	24289.9	1.58167e+08	8.59269e+06	6511.64
P07900	Heat shock protein HSP 90-alpha OS=Homo sapiens OX=9606 GN=HSP90AA1 PE=1 SV=5	HSP90AA1	409040	5.93065e+07	8.143e+06	144.989
P12814	Alpha-actinin-1 OS=Homo sapiens OX=9606 GN=ACTN1 PE=1 SV=2	ACTN1	125892	5.01198e+07	1.60045e+06	398.116
E9PDF6	Unconventional myosin-Ib OS=Homo sapiens OX=9606 GN=MYO1B PE=1 SV=1	MYO1B	295907	5.10211e+07	608407	172.423
A5YKK6	CCR4-NOT transcription complex subunit 1 OS=Homo sapiens OX=9606 GN=CNOT1 PE=1 SV=2	CNOT1	255806	3.29358e+07	438330	128.753
Q12904	Aminoacyl tRNA synthase complex-interacting multifunctional protein 1 OS=Homo sapiens OX=9606 GN=AIMP1 PE=1 SV=2	AIMP1	15409.8	9.47644e+07	69516.3	6149.62
O43707	Alpha-actinin-4 OS=Homo sapiens OX=9606 GN=ACTN4 PE=1 SV=2	ACTN4	110261	1.42189e+07	249931	128.957
P98160	Basement membrane-specific heparan sulfate proteoglycan core protein OS=Homo sapiens OX=9606 GN=HSPG2 PE=1 SV=4	HSPG2	55136.9	1.99418e+07	684046	361.678
Q5T4S7	E3 ubiquitin-protein ligase UBR4 OS=Homo sapiens OX=9606 GN=UBR4 PE=1 SV=1	UBR4	96377.1	1.40669e+07	328033	145.957
A0A087WZF1	Lipoma-preferred partner OS=Homo sapiens OX=9606 GN=LPP PE=1 SV=1		1000	4.01858e+06	1000	4018.58
A0A0J9YWL0	Beta/gamma crystallin domain-containing protein 1 OS=Homo sapiens OX=9606 GN=CRYBG1 PE=1 SV=1	AIM1; CRYBG1	56565.9	4.80255e+07	313091	849.019
P53675	Clathrin heavy chain 2 OS=Homo sapiens OX=9606 GN=CLTCL1 PE=1 SV=2	CLTCL1	1000	1.14006e+06	1000	1140.06
Q5T5P2	Sickle tail protein homolog OS=Homo sapiens OX=9606 GN=KIAA1217 PE=1 SV=2	KIAA1217	181411	1.94356e+07	1.98147e+06	107.136
P35221	Catenin alpha-1 OS=Homo sapiens OX=9606 GN=CTNNA1 PE=1 SV=1	CTNNA1	133215	3.98122e+07	211826	298.855
P35555	Fibrillin-1 OS=Homo sapiens OX=9606 GN=FBN1 PE=1 SV=4	FBN1	28668.7	2.98146e+07	16750.6	1039.97
P07237	Protein disulfide-isomerase OS=Homo sapiens OX=9606 GN=P4HB PE=1 SV=3	P4HB	88760.7	4.00679e+07	581227	451.415
Q14152	Eukaryotic translation initiation factor 3 subunit A OS=Homo sapiens OX=9606 GN=EIF3A PE=1 SV=1	EIF3A	158447	4.01546e+07	806367	253.426
A0A0A0MQX1	Unconventional myosin-X OS=Homo sapiens OX=9606 GN=MYO10 PE=1 SV=1		1000	2.25251e+06	120249	2252.51
A0A0A0MSK5	Torsin-1A-interacting protein 1 OS=Homo sapiens OX=9606 GN=TOR1AIP1 PE=1 SV=1		1000	212195	75456	212.195
P17066	Heat shock 70 kDa protein 6 OS=Homo sapiens OX=9606 GN=HSPA6 PE=1 SV=2	HSPA6	1000	109113	9489.35	109.113
P17987	T-complex protein 1 subunit alpha OS=Homo sapiens OX=9606 GN=TCP1 PE=1 SV=1	TCP1	104089	1.81377e+07	2.78149e+06	174.252
P26639	Threonine--tRNA ligase 1, cytoplasmic OS=Homo sapiens OX=9606 GN=TARS1 PE=1 SV=3	TARS	21464.6	4.6037e+07	2.12481e+06	2144.78
Q13162	Peroxiredoxin-4 OS=Homo sapiens OX=9606 GN=PRDX4 PE=1 SV=1	PRDX4	131776	3.80093e+07	1.47452e+06	288.439
Q9Y265	RuvB-like 1 OS=Homo sapiens OX=9606 GN=RUVBL1 PE=1 SV=1	RUVBL1	180106	2.68556e+07	1.36451e+06	149.11
Q9NYU2	UDP-glucose:glycoprotein glucosyltransferase 1 OS=Homo sapiens OX=9606 GN=UGGT1 PE=1 SV=3	UGGT1	13827.8	2.24055e+07	503589	1620.33
Q9NS15	Latent-transforming growth factor beta-binding protein 3 OS=Homo sapiens OX=9606 GN=LTBP3 PE=1 SV=4	LTBP3	2688.38	2.10628e+07	649965	7834.76
Q13155	Aminoacyl tRNA synthase complex-interacting multifunctional protein 2 OS=Homo sapiens OX=9606 GN=AIMP2 PE=1 SV=2	AIMP2	88380.2	6.73841e+07	29102	762.434
Q04721	Neurogenic locus notch homolog protein 2 OS=Homo sapiens OX=9606 GN=NOTCH2 PE=1 SV=3	NOTCH2	86409.7	1.40249e+07	306587	162.308
A0A0A0MTI1	Delta(24)-sterol reductase OS=Homo sapiens OX=9606 GN=DHCR24 PE=1 SV=1		5305.17	710032	1000	133.838
P50990	T-complex protein 1 subunit theta OS=Homo sapiens OX=9606 GN=CCT8 PE=1 SV=4	CCT8	61303.8	1.27387e+07	1.21049e+06	207.797
Q13085	Acetyl-CoA carboxylase 1 OS=Homo sapiens OX=9606 GN=ACACA PE=1 SV=2	ACACA	28399	1.29122e+07	671496	454.67
Q8IXB1	DnaJ homolog subfamily C member 10 OS=Homo sapiens OX=9606 GN=DNAJC10 PE=1 SV=2	DNAJC10	85663.5	2.39467e+07	1.68579e+06	279.544
Q9UNF0	Protein kinase C and casein kinase substrate in neurons protein 2 OS=Homo sapiens OX=9606 GN=PACSIN2 PE=1 SV=2	PACSIN2	18218.4	7.2158e+07	110312	3960.71
Q14247	Src substrate cortactin OS=Homo sapiens OX=9606 GN=CTTN PE=1 SV=2	CTTN	100796	2.06326e+07	9673.68	204.697
A0A0B4J203	Protein kinase domain-containing protein OS=Homo sapiens OX=9606 PE=3 SV=1		1000	204784	119336	204.784
P50991	T-complex protein 1 subunit delta OS=Homo sapiens OX=9606 GN=CCT4 PE=1 SV=4	CCT4	98742.9	1.064e+07	2.06118e+06	107.755
P62258	14-3-3 protein epsilon OS=Homo sapiens OX=9606 GN=YWHAE PE=1 SV=1	YWHAE	4283.25	4.3387e+06	875121	1012.94
Q99613	Eukaryotic translation initiation factor 3 subunit C OS=Homo sapiens OX=9606 GN=EIF3C PE=1 SV=1	EIF3C	20557.1	1.7055e+07	270256	829.638
H7BXH2	Serine/threonine-protein phosphatase 6 regulatory subunit 3 OS=Homo sapiens OX=9606 GN=PPP6R3 PE=1 SV=1	PPP6R3	1000	7.48508e+06	1000	7485.08
Q9Y262	Eukaryotic translation initiation factor 3 subunit L OS=Homo sapiens OX=9606 GN=EIF3L PE=1 SV=1	EIF3L	39864	1.7893e+07	897263	448.85
P52907	F-actin-capping protein subunit alpha-1 OS=Homo sapiens OX=9606 GN=CAPZA1 PE=1 SV=3	CAPZA1	173608	2.24001e+07	375127	129.027
P47756	F-actin-capping protein subunit beta OS=Homo sapiens OX=9606 GN=CAPZB PE=1 SV=4	CAPZB	1000	869087	1000	869.087
A0A0G2JS82	AP-2 complex subunit alpha-2 (Fragment) OS=Homo sapiens OX=9606 GN=AP2A2 PE=1 SV=1		1000	215745	36483.2	215.745
P50454	Serpin H1 OS=Homo sapiens OX=9606 GN=SERPINH1 PE=1 SV=2	SERPINH1	90648.7	1.03595e+07	434545	114.282
P42566	Epidermal growth factor receptor substrate 15 OS=Homo sapiens OX=9606 GN=EPS15 PE=1 SV=2	EPS15	46390.8	1.11289e+07	69273.1	239.894
P20930	Filaggrin OS=Homo sapiens OX=9606 GN=FLG PE=1 SV=3	FLG	10849.1	2.61091e+06	23585.5	240.656
Q9Y678	Coatomer subunit gamma-1 OS=Homo sapiens OX=9606 GN=COPG1 PE=1 SV=1	COPG1	54249.3	8.10152e+06	109191	149.339
P55884	Eukaryotic translation initiation factor 3 subunit B OS=Homo sapiens OX=9606 GN=EIF3B PE=1 SV=3	EIF3B	88120.9	2.41782e+07	494033	274.375
Q92945	Far upstream element-binding protein 2 OS=Homo sapiens OX=9606 GN=KHSRP PE=1 SV=4	KHSRP	32511.1	4.70569e+06	1.17345e+06	144.741
Q14789	Golgin subfamily B member 1 OS=Homo sapiens OX=9606 GN=GOLGB1 PE=1 SV=2	GOLGB1	20931.3	3.06119e+06	212936	146.25
F5H365	Protein transport protein SEC23 OS=Homo sapiens OX=9606 GN=SEC23A PE=1 SV=1	SEC23A	68983.6	8.37547e+06	645989	121.413
P78371	T-complex protein 1 subunit beta OS=Homo sapiens OX=9606 GN=CCT2 PE=1 SV=4	CCT2	42014.1	7.92053e+06	1.0814e+06	188.521
P53618	Coatomer subunit beta OS=Homo sapiens OX=9606 GN=COPB1 PE=1 SV=3	COPB1	20466	6.69865e+06	298408	327.307
P60228	Eukaryotic translation initiation factor 3 subunit E OS=Homo sapiens OX=9606 GN=EIF3E PE=1 SV=1	EIF3E	21512.9	1.26879e+07	105261	589.782
Q93100	Phosphorylase b kinase regulatory subunit beta OS=Homo sapiens OX=9606 GN=PHKB PE=1 SV=3	PHKB	39384.4	1.41336e+07	94071.2	358.862
Q93008	Probable ubiquitin carboxyl-terminal hydrolase FAF-X OS=Homo sapiens OX=9606 GN=USP9X PE=1 SV=3	USP9X	18835.2	2.32424e+06	17016.4	123.399
P63244	Receptor of activated protein C kinase 1 OS=Homo sapiens OX=9606 GN=RACK1 PE=1 SV=3	GNB2L1; RACK1	51673.5	6.96921e+06	2.00389e+06	134.87
O15084	Serine/threonine-protein phosphatase 6 regulatory ankyrin repeat subunit A OS=Homo sapiens OX=9606 GN=ANKRD28 PE=1 SV=5	ANKRD28	1000	9.57592e+06	9387.66	9575.92
Q9Y4B5	Microtubule cross-linking factor 1 OS=Homo sapiens OX=9606 GN=MTCL1 PE=1 SV=5	SOGA2; MTCL1	16547.3	2.87679e+06	66755.4	173.853
O75694	Nuclear pore complex protein Nup155 OS=Homo sapiens OX=9606 GN=NUP155 PE=1 SV=1	NUP155	24406.1	4.90233e+06	425033	200.865
O14744	Protein arginine N-methyltransferase 5 OS=Homo sapiens OX=9606 GN=PRMT5 PE=1 SV=4	PRMT5	54708.2	2.60202e+07	167706	475.618
O94915	Protein furry homolog-like OS=Homo sapiens OX=9606 GN=FRYL PE=1 SV=2	FRYL	15429	4.95017e+06	1000	320.834
A0A1B0GUS7	Protein unc-13 homolog B OS=Homo sapiens OX=9606 GN=UNC13B PE=1 SV=1		1000	204439	1000	204.439
O15371	Eukaryotic translation initiation factor 3 subunit D OS=Homo sapiens OX=9606 GN=EIF3D PE=1 SV=1	EIF3D	15011.6	1.60789e+07	161460	1071.1
O00303	Eukaryotic translation initiation factor 3 subunit F OS=Homo sapiens OX=9606 GN=EIF3F PE=1 SV=1	EIF3F	32954	1.0029e+07	242529	304.333
P52294	Importin subunit alpha-5 OS=Homo sapiens OX=9606 GN=KPNA1 PE=1 SV=3	KPNA1	73342.7	1.10926e+07	186057	151.243
Q6PKG0	La-related protein 1 OS=Homo sapiens OX=9606 GN=LARP1 PE=1 SV=2	LARP1	54996.5	1.05813e+07	96847.6	192.399
Q8N2S1	Latent-transforming growth factor beta-binding protein 4 OS=Homo sapiens OX=9606 GN=LTBP4 PE=1 SV=2	LTBP4	3093.85	3.80973e+06	43490.3	1231.39
G5EA31	Protein transport protein Sec24C OS=Homo sapiens OX=9606 GN=SEC24C PE=1 SV=1	SEC24C	35869.8	6.17425e+06	208637	172.13
Q58FF8	Putative heat shock protein HSP 90-beta 2 OS=Homo sapiens OX=9606 GN=HSP90AB2P PE=1 SV=2	HSP90AB2P	1000	252938	1000	252.938
P27694	Replication protein A 70 kDa DNA-binding subunit OS=Homo sapiens OX=9606 GN=RPA1 PE=1 SV=2	RPA1	1000	5.92332e+06	623569	5923.32
Q9Y5X1	Sorting nexin-9 OS=Homo sapiens OX=9606 GN=SNX9 PE=1 SV=1	SNX9	1000	1.82131e+07	25194.4	18213.1
P61981	14-3-3 protein gamma OS=Homo sapiens OX=9606 GN=YWHAG PE=1 SV=2	YWHAG	1000	354027	66071.2	354.027
E9PG40	Amyloid-beta precursor protein OS=Homo sapiens OX=9606 GN=APP PE=1 SV=1	APP	15532.9	7.65952e+06	98267.7	493.117
E7EX73	Eukaryotic translation initiation factor 4 gamma 1 OS=Homo sapiens OX=9606 GN=EIF4G1 PE=1 SV=1	EIF4G1	40055.4	4.8098e+06	37190.7	120.079
Q15084	Protein disulfide-isomerase A6 OS=Homo sapiens OX=9606 GN=PDIA6 PE=1 SV=1	PDIA6	7517.51	1.96345e+07	1.332e+06	2611.84
D6REX3	Protein transport protein Sec31A OS=Homo sapiens OX=9606 GN=SEC31A PE=1 SV=1	SEC31A	14290.8	5.27062e+06	115717	368.813
Q9BYM8	RanBP-type and C3HC4-type zinc finger-containing protein 1 OS=Homo sapiens OX=9606 GN=RBCK1 PE=1 SV=2	RBCK1	3989.36	9.40871e+06	24794.5	2358.45
A2RTX5	Threonine--tRNA ligase 2, cytoplasmic OS=Homo sapiens OX=9606 GN=TARSL2 PE=1 SV=1	TARSL2	1000	2.80625e+06	1000	2806.25
P02786	Transferrin receptor protein 1 OS=Homo sapiens OX=9606 GN=TFRC PE=1 SV=2	TFRC	15027.6	3.68235e+06	789742	245.04
P31946	14-3-3 protein beta/alpha OS=Homo sapiens OX=9606 GN=YWHAB PE=1 SV=3	YWHAB	1000	226412	56964	226.412
A0A1W2PNX8	Protein unc-45 homolog A OS=Homo sapiens OX=9606 GN=UNC45A PE=1 SV=1		1000	352686	1000	352.686
O43324	Eukaryotic translation elongation factor 1 epsilon-1 OS=Homo sapiens OX=9606 GN=EEF1E1 PE=1 SV=1	EEF1E1	5227.47	2.67288e+07	4863.7	5113.14
Q13347	Eukaryotic translation initiation factor 3 subunit I OS=Homo sapiens OX=9606 GN=EIF3I PE=1 SV=1	EIF3I	8746.79	1.31654e+07	167425	1505.16
O60684	Importin subunit alpha-7 OS=Homo sapiens OX=9606 GN=KPNA6 PE=1 SV=1	KPNA6	7090.36	5.99929e+06	66169.4	846.119
Q9Y5V3	Melanoma-associated antigen D1 OS=Homo sapiens OX=9606 GN=MAGED1 PE=1 SV=3	MAGED1	24836.9	9.39564e+06	1000	378.294
P55735	Protein SEC13 homolog OS=Homo sapiens OX=9606 GN=SEC13 PE=1 SV=3	SEC13	43226.9	2.13472e+07	109021	493.84
A0A2C9F2R7	Protein furry homolog-like (Fragment) OS=Homo sapiens OX=9606 GN=FRYL PE=1 SV=1		1000	822627	1000	822.627
Q86VP6	Cullin-associated NEDD8-dissociated protein 1 OS=Homo sapiens OX=9606 GN=CAND1 PE=1 SV=2	CAND1	1000	897752	848984	897.752
Q92900	Regulator of nonsense transcripts 1 OS=Homo sapiens OX=9606 GN=UPF1 PE=1 SV=2	UPF1	3462.4	4.37586e+06	40901.1	1263.82
P06576	ATP synthase subunit beta, mitochondrial OS=Homo sapiens OX=9606 GN=ATP5F1B PE=1 SV=3	ATP5B	18406.2	1.87317e+06	731274	101.768
P16278	Beta-galactosidase OS=Homo sapiens OX=9606 GN=GLB1 PE=1 SV=2	GLB1	1000	7.25852e+06	1000	7258.52
O75976	Carboxypeptidase D OS=Homo sapiens OX=9606 GN=CPD PE=1 SV=2	CPD	1000	2.06256e+06	26552.2	2062.56
Q76M96	Coiled-coil domain-containing protein 80 OS=Homo sapiens OX=9606 GN=CCDC80 PE=1 SV=1	CCDC80	1000	2.36848e+06	814312	2368.48
A0A2R8Y5S7	Radixin OS=Homo sapiens OX=9606 GN=RDX PE=1 SV=1		7444.04	959155	1000	128.849
Q9BQS8	FYVE and coiled-coil domain-containing protein 1 OS=Homo sapiens OX=9606 GN=FYCO1 PE=1 SV=3	FYCO1	5112.82	2.10535e+06	47554.4	411.777
O75096	Low-density lipoprotein receptor-related protein 4 OS=Homo sapiens OX=9606 GN=LRP4 PE=1 SV=4	LRP4	1000	4.19867e+06	44319.7	4198.67
O15020	Spectrin beta chain, non-erythrocytic 2 OS=Homo sapiens OX=9606 GN=SPTBN2 PE=1 SV=3	SPTBN2	1000	276702	1000	276.702
O75962	Triple functional domain protein OS=Homo sapiens OX=9606 GN=TRIO PE=1 SV=2	TRIO	23597	2.6591e+06	1000	112.688
P60866	40S ribosomal protein S20 OS=Homo sapiens OX=9606 GN=RPS20 PE=1 SV=1	RPS20	75593.6	1.30858e+07	325054	173.108
Q96S55	ATPase WRNIP1 OS=Homo sapiens OX=9606 GN=WRNIP1 PE=1 SV=2	WRNIP1	35709.6	3.75423e+06	101356	105.132
O00571	ATP-dependent RNA helicase DDX3X OS=Homo sapiens OX=9606 GN=DDX3X PE=1 SV=3	DDX3X	18118.1	3.04456e+06	344843	168.04
O75746	Calcium-binding mitochondrial carrier protein Aralar1 OS=Homo sapiens OX=9606 GN=SLC25A12 PE=1 SV=2	SLC25A12	12467.9	2.43902e+06	10517.4	195.624
Q15417	Calponin-3 OS=Homo sapiens OX=9606 GN=CNN3 PE=1 SV=1	CNN3	1000	9.64948e+06	384291	9649.48
Q6NZI2	Caveolae-associated protein 1 OS=Homo sapiens OX=9606 GN=CAVIN1 PE=1 SV=1	PTRF; CAVIN1	17749.1	2.23041e+06	28364.3	125.664
B3KS98	Eukaryotic translation initiation factor 3 subunit H OS=Homo sapiens OX=9606 GN=EIF3H PE=1 SV=1	EIF3H	5618.24	6.24098e+06	99131.8	1110.84
P47755	F-actin-capping protein subunit alpha-2 OS=Homo sapiens OX=9606 GN=CAPZA2 PE=1 SV=3	CAPZA2	16474.4	2.37216e+06	101011	143.991
P49327	Fatty acid synthase OS=Homo sapiens OX=9606 GN=FASN PE=1 SV=3	FASN	10683.1	1.3238e+06	730192	123.915
Q9Y4K0	Lysyl oxidase homolog 2 OS=Homo sapiens OX=9606 GN=LOXL2 PE=1 SV=1	LOXL2	1000	2.85865e+06	21069	2858.65
Q9Y5B6	PAX3- and PAX7-binding protein 1 OS=Homo sapiens OX=9606 GN=PAXBP1 PE=1 SV=2	GCFC1; PAXBP1	1000	499639	1.19868e+06	499.639
P46019	Phosphorylase b kinase regulatory subunit alpha, liver isoform OS=Homo sapiens OX=9606 GN=PHKA2 PE=1 SV=1	PHKA2	1000	3.19372e+06	1000	3193.72
A0A2R8Y6L5	Dual-specificity tyrosine-phosphorylation-regulated kinase 1A (Fragment) OS=Homo sapiens OX=9606 GN=DYRK1A PE=1 SV=1		1000	310549	1000	310.549
Q13501	Sequestosome-1 OS=Homo sapiens OX=9606 GN=SQSTM1 PE=1 SV=1	SQSTM1	7165.53	7.14776e+06	1000	997.521
Q9UPN7	Serine/threonine-protein phosphatase 6 regulatory subunit 1 OS=Homo sapiens OX=9606 GN=PPP6R1 PE=1 SV=5	PPP6R1	10041.1	3.79302e+06	1000	377.748
O75170	Serine/threonine-protein phosphatase 6 regulatory subunit 2 OS=Homo sapiens OX=9606 GN=PPP6R2 PE=1 SV=2	PPP6R2	1000	3.29549e+06	1000	3295.49
Q13263	Transcription intermediary factor 1-beta OS=Homo sapiens OX=9606 GN=TRIM28 PE=1 SV=5	TRIM28	1000	929886	156658	929.886
Q8IW35	Centrosomal protein of 97 kDa OS=Homo sapiens OX=9606 GN=CEP97 PE=1 SV=1	CEP97	21451.3	2.63549e+06	32896.5	122.859
Q7L576	Cytoplasmic FMR1-interacting protein 1 OS=Homo sapiens OX=9606 GN=CYFIP1 PE=1 SV=1	CYFIP1	8515.03	1.39843e+06	245674	164.231
F8W9J4	Dystonin OS=Homo sapiens OX=9606 GN=DST PE=1 SV=1	DST	1000	928494	16289.3	928.494
O95163	Elongator complex protein 1 OS=Homo sapiens OX=9606 GN=ELP1 PE=1 SV=3	IKBKAP; ELP1	1000	1.6798e+06	52138.2	1679.8
Q05397	Focal adhesion kinase 1 OS=Homo sapiens OX=9606 GN=PTK2 PE=1 SV=2	PTK2	14910	3.31226e+06	23522.9	222.15
P51991	Heterogeneous nuclear ribonucleoprotein A3 OS=Homo sapiens OX=9606 GN=HNRNPA3 PE=1 SV=2	HNRNPA3	5480.62	727001	3.31214e+06	132.649
A0A2R8Y7G1	Aryl hydrocarbon receptor OS=Homo sapiens OX=9606 GN=AHR PE=1 SV=1		6494.07	2.06083e+06	1000	317.34
O00743	Serine/threonine-protein phosphatase 6 catalytic subunit OS=Homo sapiens OX=9606 GN=PPP6C PE=1 SV=1	PPP6C	1000	1.36173e+07	23158.3	13617.3
Q9NQH7	Xaa-Pro aminopeptidase 3 OS=Homo sapiens OX=9606 GN=XPNPEP3 PE=1 SV=1	XPNPEP3	13750.2	2.52384e+06	1000	183.549
Q96DV4	39S ribosomal protein L38, mitochondrial OS=Homo sapiens OX=9606 GN=MRPL38 PE=1 SV=2	MRPL38	1000	1.45625e+06	155418	1456.25
Q9ULX6	A-kinase anchor protein 8-like OS=Homo sapiens OX=9606 GN=AKAP8L PE=1 SV=4	AKAP8L	32738.1	5.78797e+06	271678	176.796
A0A2R8YCH5	Catenin beta-1 (Fragment) OS=Homo sapiens OX=9606 GN=CTNNB1 PE=1 SV=1		112713	3.03683e+07	386840	269.43
P19022	Cadherin-2 OS=Homo sapiens OX=9606 GN=CDH2 PE=1 SV=4	CDH2	1000	2.55624e+06	94188.4	2556.24
P27797	Calreticulin OS=Homo sapiens OX=9606 GN=CALR PE=1 SV=1	CALR	9029.72	2.93431e+06	203267	324.961
Q92600	CCR4-NOT transcription complex subunit 9 OS=Homo sapiens OX=9606 GN=CNOT9 PE=1 SV=1	RQCD1; CNOT9	21986.3	6.31995e+06	6671.96	287.45
Q7L2H7	Eukaryotic translation initiation factor 3 subunit M OS=Homo sapiens OX=9606 GN=EIF3M PE=1 SV=1	EIF3M	11911.2	2.46278e+06	13670	206.762
P42285	Exosome RNA helicase MTR4 OS=Homo sapiens OX=9606 GN=MTREX PE=1 SV=3	SKIV2L2	1000	446555	267902	446.555
Q8TEQ6	Gem-associated protein 5 OS=Homo sapiens OX=9606 GN=GEMIN5 PE=1 SV=3	GEMIN5	1000	514257	1000	514.257
Q06210	Glutamine--fructose-6-phosphate aminotransferase [isomerizing] 1 OS=Homo sapiens OX=9606 GN=GFPT1 PE=1 SV=3	GFPT1	10128.3	1.13646e+06	167035	112.206
A0A3B3IRQ8	CTP synthase OS=Homo sapiens OX=9606 GN=CTPS1 PE=1 SV=1		1000	454541	45615.4	454.541
A0A494C0G5	Agrin OS=Homo sapiens OX=9606 GN=AGRN PE=1 SV=1		1000	267783	1000	267.783
A0A494C1B8	Tripeptidyl-peptidase 2 OS=Homo sapiens OX=9606 GN=TPP2 PE=1 SV=1		4801.29	1.41929e+06	671352	295.607
Q15645	Pachytene checkpoint protein 2 homolog OS=Homo sapiens OX=9606 GN=TRIP13 PE=1 SV=2	TRIP13	5303.28	1.3981e+06	27179.5	263.63
P30153	Serine/threonine-protein phosphatase 2A 65 kDa regulatory subunit A alpha isoform OS=Homo sapiens OX=9606 GN=PPP2R1A PE=1 SV=4	PPP2R1A	24797.3	2.84093e+06	52816.7	114.566
Q96RS0	Trimethylguanosine synthase OS=Homo sapiens OX=9606 GN=TGS1 PE=1 SV=3	TGS1	6508.87	2.1457e+06	140523	329.658
Q12965	Unconventional myosin-Ie OS=Homo sapiens OX=9606 GN=MYO1E PE=1 SV=2	MYO1E	23626.2	2.77904e+06	592353	117.626
P49406	39S ribosomal protein L19, mitochondrial OS=Homo sapiens OX=9606 GN=MRPL19 PE=1 SV=2	MRPL19	1000	1.53952e+06	1000	1539.52
P22090	40S ribosomal protein S4, Y isoform 1 OS=Homo sapiens OX=9606 GN=RPS4Y1 PE=1 SV=2	RPS4Y1	14585.6	1.96956e+06	53499.4	135.034
P08865	40S ribosomal protein SA OS=Homo sapiens OX=9606 GN=RPSA PE=1 SV=4	RPSA	55150.3	8.28082e+06	303408	150.15
O43164	E3 ubiquitin-protein ligase Praja-2 OS=Homo sapiens OX=9606 GN=PJA2 PE=1 SV=4	PJA2	1000	281092	1000	281.092
O00505	Importin subunit alpha-4 OS=Homo sapiens OX=9606 GN=KPNA3 PE=1 SV=2	KPNA3	6599.57	1.14025e+06	189537	172.777
P11047	Laminin subunit gamma-1 OS=Homo sapiens OX=9606 GN=LAMC1 PE=1 SV=3	LAMC1	1000	904031	1000	904.031
Q99733	Nucleosome assembly protein 1-like 4 OS=Homo sapiens OX=9606 GN=NAP1L4 PE=1 SV=1	NAP1L4	29486.2	7.56782e+06	33299.5	256.656
Q9NR12	PDZ and LIM domain protein 7 OS=Homo sapiens OX=9606 GN=PDLIM7 PE=1 SV=1	PDLIM7	1000	1.47179e+06	200900	1471.79
A0A1B0GTL5	Rab11 family-interacting protein 5 OS=Homo sapiens OX=9606 GN=RAB11FIP5 PE=1 SV=1	RAB11FIP5	1000	1.09725e+06	33679.1	1097.25
Q14257	Reticulocalbin-2 OS=Homo sapiens OX=9606 GN=RCN2 PE=1 SV=1	RCN2	7785.96	1.54649e+06	1000	198.626
P13489	Ribonuclease inhibitor OS=Homo sapiens OX=9606 GN=RNH1 PE=1 SV=2	RNH1	13210.5	1.73043e+06	132761	130.988
Q8TD19	Serine/threonine-protein kinase Nek9 OS=Homo sapiens OX=9606 GN=NEK9 PE=1 SV=2	NEK9	9042.08	1.87388e+06	19411.4	207.239
O43815	Striatin OS=Homo sapiens OX=9606 GN=STRN PE=1 SV=4	STRN	5808.12	1.1928e+06	1000	205.368
A0A494C1T9	Protein FAM83H OS=Homo sapiens OX=9606 GN=FAM83H PE=1 SV=1		1000	232294	1000	232.294
A0A590UJN4	DNA-directed RNA polymerase subunit OS=Homo sapiens OX=9606 GN=POLR2A PE=1 SV=1		70409.5	8.09979e+06	368214	115.038
P08579	U2 small nuclear ribonucleoprotein B'' OS=Homo sapiens OX=9606 GN=SNRPB2 PE=1 SV=1	SNRPB2	1000	267428	183737	267.428
Q14694	Ubiquitin carboxyl-terminal hydrolase 10 OS=Homo sapiens OX=9606 GN=USP10 PE=1 SV=2	USP10	1000	1.87708e+06	1000	1877.08
P41226	Ubiquitin-like modifier-activating enzyme 7 OS=Homo sapiens OX=9606 GN=UBA7 PE=1 SV=2	UBA7	1000	405215	34520.5	405.215
P98155	Very low-density lipoprotein receptor OS=Homo sapiens OX=9606 GN=VLDLR PE=1 SV=1	VLDLR	4594.08	1.60226e+06	1000	348.767
P62191	26S proteasome regulatory subunit 4 OS=Homo sapiens OX=9606 GN=PSMC1 PE=1 SV=1	PSMC1	1000	2.61733e+06	299170	2617.33
A0A5F9UP49	45 kDa calcium-binding protein OS=Homo sapiens OX=9606 GN=SDF4 PE=4 SV=1		1000	120062	1000	120.062
A0A5F9ZHJ0	Acetyl-CoA acetyltransferase, mitochondrial OS=Homo sapiens OX=9606 GN=ACAT1 PE=4 SV=1		1000	132824	18723.4	132.824
P10644	cAMP-dependent protein kinase type I-alpha regulatory subunit OS=Homo sapiens OX=9606 GN=PRKAR1A PE=1 SV=1	PRKAR1A	1000	1.0846e+06	1000	1084.6
O75175	CCR4-NOT transcription complex subunit 3 OS=Homo sapiens OX=9606 GN=CNOT3 PE=1 SV=1	CNOT3	1000	1.93654e+06	1000	1936.54
P48444	Coatomer subunit delta OS=Homo sapiens OX=9606 GN=ARCN1 PE=1 SV=1	ARCN1	8912.07	4.75916e+06	19119	534.013
Q9BZJ0	Crooked neck-like protein 1 OS=Homo sapiens OX=9606 GN=CRNKL1 PE=1 SV=4	CRNKL1	1000	206731	279315	206.731
Q14195	Dihydropyrimidinase-related protein 3 OS=Homo sapiens OX=9606 GN=DPYSL3 PE=1 SV=1	DPYSL3	8319.34	1.41511e+06	37371	170.099
P31689	DnaJ homolog subfamily A member 1 OS=Homo sapiens OX=9606 GN=DNAJA1 PE=1 SV=2	DNAJA1	18512.3	2.3488e+06	164176	126.878
Q92791	Endoplasmic reticulum protein SC65 OS=Homo sapiens OX=9606 GN=P3H4 PE=1 SV=1	LEPREL4; P3H4	1000	7.17291e+06	35190.1	7172.91
P41250	Glycine--tRNA ligase OS=Homo sapiens OX=9606 GN=GARS1 PE=1 SV=3	GARS	1000	1.18303e+06	116694	1183.03
Q96IF1	LIM domain-containing protein ajuba OS=Homo sapiens OX=9606 GN=AJUBA PE=1 SV=1	AJUBA	1000	1.51769e+06	1000	1517.69
A6NMN0	Phosphorylase b kinase regulatory subunit OS=Homo sapiens OX=9606 GN=PHKA1 PE=1 SV=1		1000	1.24096e+06	1000	1240.96
Q96EY7	Pentatricopeptide repeat domain-containing protein 3, mitochondrial OS=Homo sapiens OX=9606 GN=PTCD3 PE=1 SV=3	PTCD3	1000	1.07777e+06	55000.5	1077.77
Q8WUA2	Peptidyl-prolyl cis-trans isomerase-like 4 OS=Homo sapiens OX=9606 GN=PPIL4 PE=1 SV=1	PPIL4	30407.8	3.63754e+06	1000	119.625
J3KNN3	Phosphorylase b kinase gamma catalytic chain, liver/testis isoform OS=Homo sapiens OX=9606 GN=PHKG2 PE=1 SV=1	PHKG2	1000	1.00256e+06	1000	1002.56
Q9H9G7	Protein argonaute-3 OS=Homo sapiens OX=9606 GN=AGO3 PE=1 SV=2	AGO3; EIF2C3	1000	249997	1000	249.997
Q96A72	Protein mago nashi homolog 2 OS=Homo sapiens OX=9606 GN=MAGOHB PE=1 SV=1	MAGOHB	1000	112017	533014	112.017
Q96PK6	RNA-binding protein 14 OS=Homo sapiens OX=9606 GN=RBM14 PE=1 SV=2	RBM14; RBM14-RBM4	1000	161909	717763	161.909
B4DLN1	cDNA FLJ60124, highly similar to Mitochondrial dicarboxylate carrier OS=Homo sapiens OX=9606 PE=2 SV=1		4043.31	1.7188e+06	43119.1	425.097
Q92922	SWI/SNF complex subunit SMARCC1 OS=Homo sapiens OX=9606 GN=SMARCC1 PE=1 SV=3	SMARCC1	1000	172953	313293	172.953
Q9Y490	Talin-1 OS=Homo sapiens OX=9606 GN=TLN1 PE=1 SV=3	TLN1	1000	379578	52764.8	379.578
Q9C035	Tripartite motif-containing protein 5 OS=Homo sapiens OX=9606 GN=TRIM5 PE=1 SV=1	TRIM5	1000	1.89253e+06	1000	1892.53
B9ZVT1	RNA-binding protein 12B OS=Homo sapiens OX=9606 GN=RBM12B PE=1 SV=2		16400.1	7.29925e+06	374846	445.073
P46939	Utrophin OS=Homo sapiens OX=9606 GN=UTRN PE=1 SV=2	UTRN	1000	316072	1000	316.072
Q7Z2W4	Zinc finger CCCH-type antiviral protein 1 OS=Homo sapiens OX=9606 GN=ZC3HAV1 PE=1 SV=3	ZC3HAV1	1000	1.08897e+06	324220	1088.97
Q9NRX2	39S ribosomal protein L17, mitochondrial OS=Homo sapiens OX=9606 GN=MRPL17 PE=1 SV=1	MRPL17	1000	1.25173e+06	21403.2	1251.73
C9JG87	39S ribosomal protein L39, mitochondrial (Fragment) OS=Homo sapiens OX=9606 GN=MRPL39 PE=1 SV=1		1000	1.2479e+06	1000	1247.9
Q5VYL4	Abnormal spindle-like microcephaly-associated protein OS=Homo sapiens OX=9606 GN=ASPM PE=1 SV=1	ASPM	1000	609509	1000	609.509
P39687	Acidic leucine-rich nuclear phosphoprotein 32 family member A OS=Homo sapiens OX=9606 GN=ANP32A PE=1 SV=1	ANP32A	11746	4.22218e+06	1000	359.457
P23526	Adenosylhomocysteinase OS=Homo sapiens OX=9606 GN=AHCY PE=1 SV=4	AHCY	4828.06	1.24652e+06	375672	258.182
H7BXY3	ATP-dependent RNA helicase DHX30 OS=Homo sapiens OX=9606 GN=DHX30 PE=1 SV=1	DHX30	1000	214130	40112.9	214.13
Q15018	BRISC complex subunit Abraxas 2 OS=Homo sapiens OX=9606 GN=ABRAXAS2 PE=1 SV=2	FAM175B; ABRAXAS2	1000	780184	1000	780.184
O43852	Calumenin OS=Homo sapiens OX=9606 GN=CALU PE=1 SV=2	CALU	13887	1.73887e+06	1000	125.215
Q9UBR2	Cathepsin Z OS=Homo sapiens OX=9606 GN=CTSZ PE=1 SV=1	CTSZ	23971.2	4.43911e+06	114379	185.185
P52943	Cysteine-rich protein 2 OS=Homo sapiens OX=9606 GN=CRIP2 PE=1 SV=1	CRIP2	1000	706417	40317.8	706.417
Q96N67	Dedicator of cytokinesis protein 7 OS=Homo sapiens OX=9606 GN=DOCK7 PE=1 SV=4	DOCK7	1000	337101	1000	337.101
Q16555	Dihydropyrimidinase-related protein 2 OS=Homo sapiens OX=9606 GN=DPYSL2 PE=1 SV=1	DPYSL2	1000	457472	114306	457.472
C9JLU1	DNA-directed RNA polymerases I, II, and III subunit RPABC3 (Fragment) OS=Homo sapiens OX=9606 GN=POLR2H PE=1 SV=8		4312.89	808312	24976.1	187.418
Q8NG27	E3 ubiquitin-protein ligase Praja-1 OS=Homo sapiens OX=9606 GN=PJA1 PE=1 SV=2	PJA1	1000	200097	1000	200.097
C9JRJ5	LIM domain-containing protein 1 OS=Homo sapiens OX=9606 GN=LIMD1 PE=1 SV=1		1000	124051	1000	124.051
P41091	Eukaryotic translation initiation factor 2 subunit 3 OS=Homo sapiens OX=9606 GN=EIF2S3 PE=1 SV=3	EIF2S3	1000	427048	208929	427.048
Q9UBQ5	Eukaryotic translation initiation factor 3 subunit K OS=Homo sapiens OX=9606 GN=EIF3K PE=1 SV=1	EIF3K	1000	3.06717e+06	62304.7	3067.17
P01782	Immunoglobulin heavy variable 3-9 OS=Homo sapiens OX=9606 GN=IGHV3-9 PE=1 SV=2	IGHV3-9	1000	387559	1.13547e+06	387.559
Q63ZY3	KN motif and ankyrin repeat domain-containing protein 2 OS=Homo sapiens OX=9606 GN=KANK2 PE=1 SV=1	KANK2	4927.98	829142	1000	168.252
Q32MZ4	Leucine-rich repeat flightless-interacting protein 1 OS=Homo sapiens OX=9606 GN=LRRFIP1 PE=1 SV=2	LRRFIP1	1000	665082	1000	665.082
Q8N3R9	MAGUK p55 subfamily member 5 OS=Homo sapiens OX=9606 GN=MPP5 PE=1 SV=3	MPP5	1000	1.06267e+06	556334	1062.67
Q9BQA1	Methylosome protein 50 OS=Homo sapiens OX=9606 GN=WDR77 PE=1 SV=1	WDR77	20735.7	5.79625e+06	1000	279.531
H7BXZ6	Mitochondrial Rho GTPase OS=Homo sapiens OX=9606 GN=RHOT1 PE=1 SV=2	RHOT1	1000	622682	10218.5	622.682
Q09161	Nuclear cap-binding protein subunit 1 OS=Homo sapiens OX=9606 GN=NCBP1 PE=1 SV=1	NCBP1	1000	207789	148287	207.789
Q99567	Nuclear pore complex protein Nup88 OS=Homo sapiens OX=9606 GN=NUP88 PE=1 SV=2	NUP88	1000	317731	114467	317.731
E5RGV5	Nucleolysin TIA-1 isoform p40 OS=Homo sapiens OX=9606 GN=TIA1 PE=1 SV=1	TIA1	1000	203689	239996	203.689
D6RAA6	Transmembrane protein 33 (Fragment) OS=Homo sapiens OX=9606 GN=TMEM33 PE=1 SV=1		1000	1.07069e+06	87073.7	1070.69
Q96GQ7	Probable ATP-dependent RNA helicase DDX27 OS=Homo sapiens OX=9606 GN=DDX27 PE=1 SV=2	DDX27	6875.86	4.4432e+06	376451	646.203
D6RH20	28S ribosomal protein S27, mitochondrial (Fragment) OS=Homo sapiens OX=9606 GN=MRPS27 PE=1 SV=1		1000	1.37906e+06	1000	1379.06
Q9Y316	Protein MEMO1 OS=Homo sapiens OX=9606 GN=MEMO1 PE=1 SV=1	MEMO1	4586.85	660445	504917	143.987
Q9BPW8	Protein NipSnap homolog 1 OS=Homo sapiens OX=9606 GN=NIPSNAP1 PE=1 SV=1	NIPSNAP1	1000	376933	170998	376.933
Q96JE7	Protein transport protein Sec16B OS=Homo sapiens OX=9606 GN=SEC16B PE=1 SV=2	SEC16B; CRYZL2P-SEC16B	1000	709905	1000	709.905
E5RIH3	PH and SEC7 domain-containing protein 3 (Fragment) OS=Homo sapiens OX=9606 GN=PSD3 PE=1 SV=1		1000	654061	1000	654.061
E5RIL2	CCR4-NOT transcription complex subunit 8 (Fragment) OS=Homo sapiens OX=9606 GN=CNOT8 PE=1 SV=1		1000	791743	1000	791.743
O60232	Protein ZNRD2 OS=Homo sapiens OX=9606 GN=ZNRD2 PE=1 SV=1	SSSCA1	1000	848756	1000	848.756
Q9P2R3	Rabankyrin-5 OS=Homo sapiens OX=9606 GN=ANKFY1 PE=1 SV=2	ANKFY1	1000	503560	373017	503.56
P46060	Ran GTPase-activating protein 1 OS=Homo sapiens OX=9606 GN=RANGAP1 PE=1 SV=1	RANGAP1	1000	297615	1000	297.615
Q9Y4W2	Ribosomal biogenesis protein LAS1L OS=Homo sapiens OX=9606 GN=LAS1L PE=1 SV=2	LAS1L	1000	136321	718414	136.321
P62314	Small nuclear ribonucleoprotein Sm D1 OS=Homo sapiens OX=9606 GN=SNRPD1 PE=1 SV=1	SNRPD1	1000	1.72298e+06	487025	1722.98
Q15020	Squamous cell carcinoma antigen recognized by T-cells 3 OS=Homo sapiens OX=9606 GN=SART3 PE=1 SV=1	SART3	10280.7	1.03022e+06	9110.44	100.21
Q12933	TNF receptor-associated factor 2 OS=Homo sapiens OX=9606 GN=TRAF2 PE=1 SV=2	TRAF2	10261.2	1.30604e+06	138815	127.279
Q12923	Tyrosine-protein phosphatase non-receptor type 13 OS=Homo sapiens OX=9606 GN=PTPN13 PE=1 SV=2	PTPN13	1000	221868	1000	221.868
Q96QD9	UAP56-interacting factor OS=Homo sapiens OX=9606 GN=FYTTD1 PE=1 SV=3	FYTTD1	1000	433002	1.16066e+06	433.002
A0A087X295	WD repeat-containing protein 6 OS=Homo sapiens OX=9606 GN=WDR6 PE=1 SV=1	WDR6	1000	781229	64762.1	781.229
P09543	2',3'-cyclic-nucleotide 3'-phosphodiesterase OS=Homo sapiens OX=9606 GN=CNP PE=1 SV=2	CNP	1000	367150	1000	367.15
E7EQB2	Lactotransferrin (Fragment) OS=Homo sapiens OX=9606 GN=LTF PE=1 SV=1		1000	972481	958349	972.481
E7EQG2	Eukaryotic initiation factor 4A-II OS=Homo sapiens OX=9606 GN=EIF4A2 PE=1 SV=1		27007.5	4396655	905914	162.794
P61163	Alpha-centractin OS=Homo sapiens OX=9606 GN=ACTR1A PE=1 SV=1	ACTR1A	1000	266052	39130.1	266.052
Q06481	Amyloid-like protein 2 OS=Homo sapiens OX=9606 GN=APLP2 PE=1 SV=2	APLP2	1000	216261	1000	216.261
O43776	Asparagine--tRNA ligase, cytoplasmic OS=Homo sapiens OX=9606 GN=NARS1 PE=1 SV=1	NARS	1000	1.63623e+06	15101.1	1636.23
O95429	BAG family molecular chaperone regulator 4 OS=Homo sapiens OX=9606 GN=BAG4 PE=1 SV=1	BAG4	1000	839352	1000	839.352
Q13884	Beta-1-syntrophin OS=Homo sapiens OX=9606 GN=SNTB1 PE=1 SV=3	SNTB1	1000	254870	1000	254.87
Q9UKZ1	CCR4-NOT transcription complex subunit 11 OS=Homo sapiens OX=9606 GN=CNOT11 PE=1 SV=1	C2orf29; CNOT11	1000	316608	1000	316.608
E9PKG1	Protein arginine N-methyltransferase 1 OS=Homo sapiens OX=9606 GN=PRMT1 PE=1 SV=1		1000	1.59055e+06	193780	1590.55
F8VV59	Nucleosome assembly protein 1-like 1 OS=Homo sapiens OX=9606 GN=NAP1L1 PE=1 SV=1		1000	3.18633e+06	1000	3186.33
F8W145	CCR4-NOT transcription complex subunit 2 (Fragment) OS=Homo sapiens OX=9606 GN=CNOT2 PE=1 SV=1		1000	874012	1000	874.012
O43303	Centriolar coiled-coil protein of 110 kDa OS=Homo sapiens OX=9606 GN=CCP110 PE=1 SV=3	CCP110	1000	372692	1000	372.692
Q5SW79	Centrosomal protein of 170 kDa OS=Homo sapiens OX=9606 GN=CEP170 PE=1 SV=1	CEP170	1000	386844	1000	386.844
Q96A33	Coiled-coil domain-containing protein 47 OS=Homo sapiens OX=9606 GN=CCDC47 PE=1 SV=1	CCDC47	1000	364837	1000	364.837
Q9UH17	DNA dC->dU-editing enzyme APOBEC-3B OS=Homo sapiens OX=9606 GN=APOBEC3B PE=1 SV=1	APOBEC3B	1000	212634	581487	212.634
O95793	Double-stranded RNA-binding protein Staufen homolog 1 OS=Homo sapiens OX=9606 GN=STAU1 PE=1 SV=2	STAU1	1000	257858	20385.4	257.858
O95714	E3 ubiquitin-protein ligase HERC2 OS=Homo sapiens OX=9606 GN=HERC2 PE=1 SV=2	HERC2	1000	139180	1000	139.18
Q7Z6Z7	E3 ubiquitin-protein ligase HUWE1 OS=Homo sapiens OX=9606 GN=HUWE1 PE=1 SV=3	HUWE1	1000	234339	37306.6	234.339
Q9NWF9	E3 ubiquitin-protein ligase RNF216 OS=Homo sapiens OX=9606 GN=RNF216 PE=1 SV=3	RNF216	1000	556592	1000	556.592
Q9C026	E3 ubiquitin-protein ligase TRIM9 OS=Homo sapiens OX=9606 GN=TRIM9 PE=1 SV=1	TRIM9	1000	636357	1000	636.357
F8W809	Thioredoxin reductase 1, cytoplasmic OS=Homo sapiens OX=9606 GN=TXNRD1 PE=1 SV=1		1000	882719	1000	882.719
O14980	Exportin-1 OS=Homo sapiens OX=9606 GN=XPO1 PE=1 SV=1	XPO1	1000	180993	56528.7	180.993
Q96CS3	FAS-associated factor 2 OS=Homo sapiens OX=9606 GN=FAF2 PE=1 SV=2	FAF2	1000	680175	1000	680.175
O94887	FERM, ARHGEF and pleckstrin domain-containing protein 2 OS=Homo sapiens OX=9606 GN=FARP2 PE=1 SV=3	FARP2	1000	142076	1000	142.076
P51570	Galactokinase OS=Homo sapiens OX=9606 GN=GALK1 PE=1 SV=1	GALK1	1000	544213	210132	544.213
Q9H2C0	Gigaxonin OS=Homo sapiens OX=9606 GN=GAN PE=1 SV=1	GAN	6654.65	1.2875e+06	1000	193.474
P12081	Histidine--tRNA ligase, cytoplasmic OS=Homo sapiens OX=9606 GN=HARS PE=1 SV=2	HARS	7138.72	1.49999e+06	81722.1	210.121
Q16270	Insulin-like growth factor-binding protein 7 OS=Homo sapiens OX=9606 GN=IGFBP7 PE=1 SV=1	IGFBP7	1000	553607	1000	553.607
F8WJN3	Cleavage and polyadenylation-specificity factor subunit 6 OS=Homo sapiens OX=9606 GN=CPSF6 PE=1 SV=1		6360.66	716567	1000	112.656
Q8N2Y8	Iporin OS=Homo sapiens OX=9606 GN=RUSC2 PE=1 SV=3	RUSC2	1000	202842	1000	202.842
Q08397	Lysyl oxidase homolog 1 OS=Homo sapiens OX=9606 GN=LOXL1 PE=1 SV=2	LOXL1	1000	401058	34268.4	401.058
Q8WUM0	Nuclear pore complex protein Nup133 OS=Homo sapiens OX=9606 GN=NUP133 PE=1 SV=2	NUP133	1000	466883	220560	466.883
Q9H8H0	Nucleolar protein 11 OS=Homo sapiens OX=9606 GN=NOL11 PE=1 SV=1	NOL11	1000	193325	189143	193.325
P15531	Nucleoside diphosphate kinase A OS=Homo sapiens OX=9606 GN=NME1 PE=1 SV=1	NME1	1000	508312	229295	508.312
P23284	Peptidyl-prolyl cis-trans isomerase B OS=Homo sapiens OX=9606 GN=PPIB PE=1 SV=2	PPIB	9464.01	1.41124e+06	246438	149.117
P00558	Phosphoglycerate kinase 1 OS=Homo sapiens OX=9606 GN=PGK1 PE=1 SV=3	PGK1	1000	498324	64782.3	498.324
Q99569	Plakophilin-4 OS=Homo sapiens OX=9606 GN=PKP4 PE=1 SV=2	PKP4	1000	251201	11679	251.201
P13674	Prolyl 4-hydroxylase subunit alpha-1 OS=Homo sapiens OX=9606 GN=P4HA1 PE=1 SV=2	P4HA1	1000	1.26108e+06	1000	1261.08
G3V279	Enhancer of rudimentary homolog OS=Homo sapiens OX=9606 GN=ERH PE=1 SV=1		1000	699626	406827	699.626
H0Y4R1	Inosine-5'-monophosphate dehydrogenase 2 (Fragment) OS=Homo sapiens OX=9606 GN=IMPDH2 PE=1 SV=1		103186	1.54166e+07	252935	149.405
Q01105	Protein SET OS=Homo sapiens OX=9606 GN=SET PE=1 SV=3	SET	1000	1.55517e+06	56116.8	1555.17
O95486	Protein transport protein Sec24A OS=Homo sapiens OX=9606 GN=SEC24A PE=1 SV=2	SEC24A	1000	870778	143684	870.779
O95487	Protein transport protein Sec24B OS=Homo sapiens OX=9606 GN=SEC24B PE=1 SV=2	SEC24B	1000	355513	21199.1	355.513
P28300	Protein-lysine 6-oxidase OS=Homo sapiens OX=9606 GN=LOX PE=1 SV=2	LOX	1000	269624	40094.8	269.624
Q96PE2	Rho guanine nucleotide exchange factor 17 OS=Homo sapiens OX=9606 GN=ARHGEF17 PE=1 SV=1	ARHGEF17	1000	101381	1000	101.381
Q5U5Q3	RNA-binding E3 ubiquitin-protein ligase MEX3C OS=Homo sapiens OX=9606 GN=MEX3C PE=1 SV=3	MEX3C	1000	593290	1000	593.29
Q7Z7L1	Schlafen family member 11 OS=Homo sapiens OX=9606 GN=SLFN11 PE=1 SV=2	SLFN11	1000	520584	58397.3	520.584
Q9H4L4	Sentrin-specific protease 3 OS=Homo sapiens OX=9606 GN=SENP3 PE=1 SV=2	SENP3	1000	1.75602e+06	172066	1756.02
P62714	Serine/threonine-protein phosphatase 2A catalytic subunit beta isoform OS=Homo sapiens OX=9606 GN=PPP2CB PE=1 SV=1	PPP2CB	1000	454364	40922.7	454.364
Q06190	Serine/threonine-protein phosphatase 2A regulatory subunit B'' subunit alpha OS=Homo sapiens OX=9606 GN=PPP2R3A PE=1 SV=1	PPP2R3A	1000	118010	1000	118.01
Q13033	Striatin-3 OS=Homo sapiens OX=9606 GN=STRN3 PE=1 SV=3	STRN3	1000	800853	143140	800.853
H0Y4Y4	EF-hand domain-containing protein D2 (Fragment) OS=Homo sapiens OX=9606 GN=EFHD2 PE=1 SV=1		1000	634499	1000	634.499
Q15654	Thyroid receptor-interacting protein 6 OS=Homo sapiens OX=9606 GN=TRIP6 PE=1 SV=3	TRIP6	1000	1.04344e+06	1000	1043.44
O00267	Transcription elongation factor SPT5 OS=Homo sapiens OX=9606 GN=SUPT5H PE=1 SV=1	SUPT5H	1000	696021	14642.6	696.021
Q13595	Transformer-2 protein homolog alpha OS=Homo sapiens OX=9606 GN=TRA2A PE=1 SV=1	TRA2A	1000	212097	390078	212.097
O43294	Transforming growth factor beta-1-induced transcript 1 protein OS=Homo sapiens OX=9606 GN=TGFB1I1 PE=1 SV=2	TGFB1I1	1000	327197	97079.3	327.197
E7ERK9	Translation initiation factor eIF-2B subunit delta OS=Homo sapiens OX=9606 GN=EIF2B4 PE=1 SV=1	EIF2B4	1000	312211	46861.2	312.211
P51571	Translocon-associated protein subunit delta OS=Homo sapiens OX=9606 GN=SSR4 PE=1 SV=1	SSR4	1000	2.24765e+06	167803	2247.65
H0Y6A0	ADP-ribosylation factor GTPase-activating protein 3 (Fragment) OS=Homo sapiens OX=9606 GN=ARFGAP3 PE=1 SV=1		1000	147359	1000	147.359
Q5JRA6	Transport and Golgi organization protein 1 homolog OS=Homo sapiens OX=9606 GN=MIA3 PE=1 SV=1	MIA3	1000	493020	1000	493.02
Q9Y4E8	Ubiquitin carboxyl-terminal hydrolase 15 OS=Homo sapiens OX=9606 GN=USP15 PE=1 SV=3	USP15	1000	316889	1000	316.889
Q9H6R7	WD repeat and coiled-coil-containing protein OS=Homo sapiens OX=9606 GN=WDCP PE=1 SV=1	C2orf44; WDCP	1000	1.09065e+06	1000	1090.65
P43686	26S proteasome regulatory subunit 6B OS=Homo sapiens OX=9606 GN=PSMC4 PE=1 SV=2	PSMC4	1000	396145	1000	396.145
H0Y6Y8	39S ribosomal protein L43, mitochondrial (Fragment) OS=Homo sapiens OX=9606 GN=MRPL43 PE=1 SV=1		1000	824098	1000	824.098
C9JJ19	28S ribosomal protein S34, mitochondrial OS=Homo sapiens OX=9606 GN=MRPS34 PE=1 SV=2	MRPS34	1000	1044761	42761.3	1044.76
P82933	28S ribosomal protein S9, mitochondrial OS=Homo sapiens OX=9606 GN=MRPS9 PE=1 SV=2	MRPS9	1000	106329	1000	106.329
Q9BYD6	39S ribosomal protein L1, mitochondrial OS=Homo sapiens OX=9606 GN=MRPL1 PE=1 SV=2	MRPL1	1000	251022	1000	251.022
Q9NX20	39S ribosomal protein L16, mitochondrial OS=Homo sapiens OX=9606 GN=MRPL16 PE=1 SV=1	MRPL16	1000	268601	1000	268.601
Q9H0U6	39S ribosomal protein L18, mitochondrial OS=Homo sapiens OX=9606 GN=MRPL18 PE=1 SV=1	MRPL18	1000	295442	1000	295.442
C9IY40	39S ribosomal protein L2, mitochondrial OS=Homo sapiens OX=9606 GN=MRPL2 PE=1 SV=1	MRPL2	1000	371167	1000	371.167
A2IDC6	39S ribosomal protein L28, mitochondrial (Fragment) OS=Homo sapiens OX=9606 GN=MRPL28 PE=1 SV=1	MRPL28	1000	190983	1000	190.983
H0Y9C1	CCR4-NOT transcription complex subunit 6-like OS=Homo sapiens OX=9606 GN=CNOT6L PE=1 SV=2		1000	684803	1000	684.803
Q9H9J2	39S ribosomal protein L44, mitochondrial OS=Homo sapiens OX=9606 GN=MRPL44 PE=1 SV=1	MRPL44	1000	576059	1000	576.059
H0YN88	40S ribosomal protein S17 OS=Homo sapiens OX=9606 GN=RPS17 PE=1 SV=1		1000	978541	373081	978.541
H3BPE1	Microtubule-actin cross-linking factor 1, isoforms 1/2/3/5 OS=Homo sapiens OX=9606 GN=MACF1 PE=1 SV=1		1000	524704	1000	524.704
H3BRG4	Cytochrome b-c1 complex subunit 2, mitochondrial OS=Homo sapiens OX=9606 GN=UQCRC2 PE=1 SV=1		1000	162729	1000	162.729
H3BS09	Ubiquitin carboxyl-terminal hydrolase CYLD OS=Homo sapiens OX=9606 GN=CYLD PE=1 SV=1		1000	399233	1000	399.233
Q9ULJ7	Ankyrin repeat domain-containing protein 50 OS=Homo sapiens OX=9606 GN=ANKRD50 PE=1 SV=4	ANKRD50	1000	242399	93006.7	242.399
Q8NFC6	Biorientation of chromosomes in cell division protein 1-like 1 OS=Homo sapiens OX=9606 GN=BOD1L1 PE=1 SV=2	BOD1L1	1000	1.54597e+06	1.17683e+06	1545.97
P55285	Cadherin-6 OS=Homo sapiens OX=9606 GN=CDH6 PE=1 SV=1	CDH6	19046.2	2.79993e+06	1000	147.008
Q9HB71	Calcyclin-binding protein OS=Homo sapiens OX=9606 GN=CACYBP PE=1 SV=2	CACYBP	1000	240940	57892.3	240.94
P17655	Calpain-2 catalytic subunit OS=Homo sapiens OX=9606 GN=CAPN2 PE=1 SV=6	CAPN2	1000	160339	14045.2	160.339
Q14444	Caprin-1 OS=Homo sapiens OX=9606 GN=CAPRIN1 PE=1 SV=2	CAPRIN1	1000	589219	1000	589.219
P67870	Casein kinase II subunit beta OS=Homo sapiens OX=9606 GN=CSNK2B PE=1 SV=1	CSNK2B	1000	286065	59659.3	286.065
P07858	Cathepsin B OS=Homo sapiens OX=9606 GN=CTSB PE=1 SV=3	CTSB	1000	1.18363e+06	1000	1183.63
Q03135	Caveolin-1 OS=Homo sapiens OX=9606 GN=CAV1 PE=1 SV=4	CAV1	1000	609528	1000	609.528
Q9ULM6	CCR4-NOT transcription complex subunit 6 OS=Homo sapiens OX=9606 GN=CNOT6 PE=1 SV=2	CNOT6	1000	141299	1000	141.299
H7BZB3	CAD protein (Fragment) OS=Homo sapiens OX=9606 GN=CAD PE=1 SV=8		1000	127591	1000	127.591
H7C209	Serine/threonine-protein phosphatase 6 regulatory ankyrin repeat subunit B (Fragment) OS=Homo sapiens OX=9606 GN=ANKRD44 PE=1 SV=1		3644.73	721178	1000	197.869
H7C2I6	Interleukin-1 receptor-associated kinase 1 (Fragment) OS=Homo sapiens OX=9606 GN=IRAK1 PE=1 SV=1		1000	382715	1000	382.715
A0A0C4DG79	Constitutive coactivator of PPAR-gamma-like protein 1 (Fragment) OS=Homo sapiens OX=9606 GN=FAM120A PE=1 SV=1	FAM120A	1000	190855	1000	190.855
Q13098	COP9 signalosome complex subunit 1 OS=Homo sapiens OX=9606 GN=GPS1 PE=1 SV=4	GPS1	1000	136838	70230.4	136.838
Q9NRF8	CTP synthase 2 OS=Homo sapiens OX=9606 GN=CTPS2 PE=1 SV=1	CTPS2	1000	254077	1000	254.077
I1E4Y6	GRB10-interacting GYF protein 2 OS=Homo sapiens OX=9606 GN=GIGYF2 PE=1 SV=1		1000	524972	1000	524.972
Q93034	Cullin-5 OS=Homo sapiens OX=9606 GN=CUL5 PE=1 SV=4	CUL5	1000	343048	32990.5	343.048
J3KMZ9	Low-density lipoprotein receptor (Fragment) OS=Homo sapiens OX=9606 GN=LDLR PE=1 SV=1		1000	1.18236e+06	113983	1182.36
P61962	DDB1- and CUL4-associated factor 7 OS=Homo sapiens OX=9606 GN=DCAF7 PE=1 SV=1	DCAF7	1000	427814	14551.2	427.814
J3QLR8	28S ribosomal protein S23, mitochondrial OS=Homo sapiens OX=9606 GN=MRPS23 PE=1 SV=1		1000	604494	1000	604.494
P04844	Dolichyl-diphosphooligosaccharide--protein glycosyltransferase subunit 2 OS=Homo sapiens OX=9606 GN=RPN2 PE=1 SV=3	RPN2	1000	555747	1000	555.747
M0R061	Coatomer subunit epsilon OS=Homo sapiens OX=9606 GN=COPE PE=1 SV=1		1000	355825	1000	355.825
Q9P0J7	E3 ubiquitin-protein ligase KCMF1 OS=Homo sapiens OX=9606 GN=KCMF1 PE=1 SV=2	KCMF1	1000	268114	10461.9	268.114
Q15075	Early endosome antigen 1 OS=Homo sapiens OX=9606 GN=EEA1 PE=1 SV=2	EEA1	2683.57	1.39989e+07	4.75176e+06	5216.51
M0R165	Epidermal growth factor receptor substrate 15-like 1 OS=Homo sapiens OX=9606 GN=EPS15L1 PE=1 SV=1		1000	482455	1000	482.455
P30040	Endoplasmic reticulum resident protein 29 OS=Homo sapiens OX=9606 GN=ERP29 PE=1 SV=4	ERP29	1000	180872	192498	180.872
O00468	Agrin OS=Homo sapiens OX=9606 GN=AGRN PE=1 SV=6		119733	2.06527e+07	102131	172.49
Q96AE4	Far upstream element-binding protein 1 OS=Homo sapiens OX=9606 GN=FUBP1 PE=1 SV=3	FUBP1	1000	651027	140058	651.027
P02794	Ferritin heavy chain OS=Homo sapiens OX=9606 GN=FTH1 PE=1 SV=2	FTH1	1000	392808	201247	392.808
Q92820	Gamma-glutamyl hydrolase OS=Homo sapiens OX=9606 GN=GGH PE=1 SV=2	GGH	1000	111001	9967.62	111.001
Q9UGJ1	Gamma-tubulin complex component 4 OS=Homo sapiens OX=9606 GN=TUBGCP4 PE=1 SV=1	TUBGCP4	1000	281268	1000	281.268
Q9HCN4	GPN-loop GTPase 1 OS=Homo sapiens OX=9606 GN=GPN1 PE=1 SV=1	GPN1	1000	374578	1000	374.578
O15027	Protein transport protein Sec16A OS=Homo sapiens OX=9606 GN=SEC16A PE=1 SV=4		108118	9.47394e+07	221142	876.259
Q92769	Histone deacetylase 2 OS=Homo sapiens OX=9606 GN=HDAC2 PE=1 SV=2	HDAC2	1000	512368	400333	512.368
E9PC52	Histone-binding protein RBBP7 OS=Homo sapiens OX=9606 GN=RBBP7 PE=1 SV=1	RBBP7	1000	116205	198023	116.205
O75477	Erlin-1 OS=Homo sapiens OX=9606 GN=ERLIN1 PE=1 SV=2		1000	1.25313e+06	1000	1253.13
Q96P70	Importin-9 OS=Homo sapiens OX=9606 GN=IPO9 PE=1 SV=3	IPO9	1000	217253	28296.1	217.253
A6XND1	Insulin-like growth factor binding protein 3 isoform b OS=Homo sapiens OX=9606 GN=IGFBP3 PE=1 SV=1	IGFBP3	1000	1.1834e+06	1000	1183.4
Q92615	La-related protein 4B OS=Homo sapiens OX=9606 GN=LARP4B PE=1 SV=3	LARP4B	1000	233358	1000	233.358
P21127	Cyclin-dependent kinase 11B OS=Homo sapiens OX=9606 GN=CDK11B PE=1 SV=4		41217.9	4.29842e+06	478776	104.285
O95573	Long-chain-fatty-acid--CoA ligase 3 OS=Homo sapiens OX=9606 GN=ACSL3 PE=1 SV=3	ACSL3	1000	374478	1000	374.478
Q14114	Low-density lipoprotein receptor-related protein 8 OS=Homo sapiens OX=9606 GN=LRP8 PE=1 SV=4	LRP8	1000	2.27672e+06	413856	2276.72
Q96N66	Lysophospholipid acyltransferase 7 OS=Homo sapiens OX=9606 GN=MBOAT7 PE=1 SV=2	MBOAT7	1000	253230	23628.1	253.23
P10619	Lysosomal protective protein OS=Homo sapiens OX=9606 GN=CTSA PE=1 SV=2	CTSA	1000	230611	1000	230.611
P01033	Metalloproteinase inhibitor 1 OS=Homo sapiens OX=9606 GN=TIMP1 PE=1 SV=1	TIMP1	1000	735967	1000	735.967
P16035	Metalloproteinase inhibitor 2 OS=Homo sapiens OX=9606 GN=TIMP2 PE=1 SV=2	TIMP2	1000	617086	32400.3	617.086
O95382	Mitogen-activated protein kinase kinase kinase 6 OS=Homo sapiens OX=9606 GN=MAP3K6 PE=1 SV=3	MAP3K6	1000	280636	1000	280.637
Q00653	Nuclear factor NF-kappa-B p100 subunit OS=Homo sapiens OX=9606 GN=NFKB2 PE=1 SV=4	NFKB2	1000	225483	1000	225.483
Q56VL3	OCIA domain-containing protein 2 OS=Homo sapiens OX=9606 GN=OCIAD2 PE=1 SV=1	OCIAD2	1000	421091	1000	421.091
P62937	Peptidyl-prolyl cis-trans isomerase A OS=Homo sapiens OX=9606 GN=PPIA PE=1 SV=2	PPIA	1000	336993	128228	336.993
P50542	Peroxisomal targeting signal 1 receptor OS=Homo sapiens OX=9606 GN=PEX5 PE=1 SV=3	PEX5	1000	305059	1000	305.059
P30530	Tyrosine-protein kinase receptor UFO OS=Homo sapiens OX=9606 GN=AXL PE=1 SV=4		1000	799020	41389.3	799.02
G3V167	Poly [ADP-ribose] polymerase OS=Homo sapiens OX=9606 GN=PARP2 PE=1 SV=1	PARP2	1000	312138	1000	312.138
Q02809	Procollagen-lysine,2-oxoglutarate 5-dioxygenase 1 OS=Homo sapiens OX=9606 GN=PLOD1 PE=1 SV=2	PLOD1	1000	703661	66045.7	703.661
Q5VZS7	Programmed cell death protein 4 (Fragment) OS=Homo sapiens OX=9606 GN=PDCD4 PE=1 SV=1	PDCD4	1000	559940	1000	559.94
P25788	Proteasome subunit alpha type-3 OS=Homo sapiens OX=9606 GN=PSMA3 PE=1 SV=2	PSMA3	1000	527145	1000	527.145
Q9H694	Protein bicaudal C homolog 1 OS=Homo sapiens OX=9606 GN=BICC1 PE=1 SV=2	BICC1	1000	125143	1000	125.143
E7ER68	Protein FAM91A1 OS=Homo sapiens OX=9606 GN=FAM91A1 PE=1 SV=1	FAM91A1	1000	249992	1000	249.992
Q9BTY7	Protein HGH1 homolog OS=Homo sapiens OX=9606 GN=HGH1 PE=1 SV=1	FAM203B; FAM203A; HGH1	1000	186304	1000	186.304
A0A0C4DGG1	Protein kinase C and casein kinase substrate in neurons protein 3 (Fragment) OS=Homo sapiens OX=9606 GN=PACSIN3 PE=1 SV=1	PACSIN3	1000	251499	1000	251.499
P32322	Pyrroline-5-carboxylate reductase 1, mitochondrial OS=Homo sapiens OX=9606 GN=PYCR1 PE=1 SV=2	PYCR1	1000	1529479	242182	1529.48
Q5TEJ7	Replication protein A 32 kDa subunit (Fragment) OS=Homo sapiens OX=9606 GN=RPA2 PE=1 SV=1	RPA2	13175.1	1.33641e+06	1000	101.435
Q8IWU2	Serine/threonine-protein kinase LMTK2 OS=Homo sapiens OX=9606 GN=LMTK2 PE=1 SV=2	LMTK2	1000	220343	1000	220.343
Q8NB46	Serine/threonine-protein phosphatase 6 regulatory ankyrin repeat subunit C OS=Homo sapiens OX=9606 GN=ANKRD52 PE=1 SV=3	ANKRD52	1000	292037	1000	292.037
P02787	Serotransferrin OS=Homo sapiens OX=9606 GN=TF PE=1 SV=3	TF	1000	238324	103644	238.324
Q8NEM2	SHC SH2 domain-binding protein 1 OS=Homo sapiens OX=9606 GN=SHCBP1 PE=1 SV=3	SHCBP1	1000	633144	23414.1	633.144
Q15637	Splicing factor 1 OS=Homo sapiens OX=9606 GN=SF1 PE=1 SV=4	SF1	1000	111340	363822	111.34
Q9P273	Teneurin-3 OS=Homo sapiens OX=9606 GN=TENM3 PE=2 SV=3	TENM3	1000	111681	1000	111.681
Q08629	Testican-1 OS=Homo sapiens OX=9606 GN=SPOCK1 PE=1 SV=1	SPOCK1	1000	477848	1000	477.848
Q9Y320	Thioredoxin-related transmembrane protein 2 OS=Homo sapiens OX=9606 GN=TMX2 PE=1 SV=1	TMX2	1000	499293792	432314720	499294
Q9BW92	Threonine--tRNA ligase, mitochondrial OS=Homo sapiens OX=9606 GN=TARS2 PE=1 SV=1	TARS2	1000	133095	9492.35	133.095
Q15643	Thyroid receptor-interacting protein 11 OS=Homo sapiens OX=9606 GN=TRIP11 PE=1 SV=3	TRIP11	1000	106847	1000	106.847
Q5QPA5	39S ribosomal protein S18a, mitochondrial (Fragment) OS=Homo sapiens OX=9606 GN=MRPS18A PE=1 SV=9		1000	244310	1000	244.31
Q00577	Transcriptional activator protein Pur-alpha OS=Homo sapiens OX=9606 GN=PURA PE=1 SV=2	PURA	1000	710013	20734.9	710.013
Q9NR50	Translation initiation factor eIF-2B subunit gamma OS=Homo sapiens OX=9606 GN=EIF2B3 PE=1 SV=1	EIF2B3	1000	148111	14462.1	148.111
Q9GZM7	Tubulointerstitial nephritis antigen-like OS=Homo sapiens OX=9606 GN=TINAGL1 PE=1 SV=1	TINAGL1	1000	867938	28197.1	867.938
Q15678	Tyrosine-protein phosphatase non-receptor type 14 OS=Homo sapiens OX=9606 GN=PTPN14 PE=1 SV=2	PTPN14	1000	478040	1000	478.041
Q6ULP2	Aftiphilin OS=Homo sapiens OX=9606 GN=AFTPH PE=1 SV=3		1000	582205	28706.4	582.205
P30291	Wee1-like protein kinase OS=Homo sapiens OX=9606 GN=WEE1 PE=1 SV=2	WEE1	1000	107802	1000	107.802
Q9Y6W5	Wiskott-Aldrich syndrome protein family member 2 OS=Homo sapiens OX=9606 GN=WASF2 PE=1 SV=3	WASF2	1000	346513	5858.93	346.513

## Sheet: Sheet2
Accession	Description	Gene Symbol	Abundance_811269	Abundance_811270	Abundance_811271	cytoplasm	nucleus
Q8N884	Cyclic GMP-AMP synthase OS=Homo sapiens OX=9606 GN=CGAS PE=1 SV=2	MB21D1; CGAS	395185	2.31203e+08	3.02091e+08	585.049	764.43
A0A0A0MS14	Immunoglobulin heavy variable 1-45 OS=Homo sapiens OX=9606 GN=IGHV1-45 PE=3 SV=1	IGHV1-45	93334	5.96574e+08	6.92635e+08	6391.81	7421.04
Q08380	Galectin-3-binding protein OS=Homo sapiens OX=9606 GN=LGALS3BP PE=1 SV=1	LGALS3BP	24289.9	1.58167e+08	8.59269e+06	6511.64	353.756
P31942	Heterogeneous nuclear ribonucleoprotein H3 OS=Homo sapiens OX=9606 GN=HNRNPH3 PE=1 SV=2	HNRNPH3	274165	1.12671e+07	4.77323e+07	41.0962	174.101
Q9NS15	Latent-transforming growth factor beta-binding protein 3 OS=Homo sapiens OX=9606 GN=LTBP3 PE=1 SV=4	LTBP3	2688.38	2.10628e+07	649965	7834.76	241.768
P62258	14-3-3 protein epsilon OS=Homo sapiens OX=9606 GN=YWHAE PE=1 SV=1	YWHAE	4283.25	4.3387e+06	875121	1012.94	204.312
P27694	Replication protein A 70 kDa DNA-binding subunit OS=Homo sapiens OX=9606 GN=RPA1 PE=1 SV=2	RPA1	1000	5.92332e+06	623569	5923.32	623.569
Q15084	Protein disulfide-isomerase A6 OS=Homo sapiens OX=9606 GN=PDIA6 PE=1 SV=1	PDIA6	7517.51	1.96345e+07	1.332e+06	2611.84	177.187
Q86VP6	Cullin-associated NEDD8-dissociated protein 1 OS=Homo sapiens OX=9606 GN=CAND1 PE=1 SV=2	CAND1	1000	897752	848984	897.752	848.984
Q76M96	Coiled-coil domain-containing protein 80 OS=Homo sapiens OX=9606 GN=CCDC80 PE=1 SV=1	CCDC80	1000	2.36848e+06	814312	2368.48	814.312
Q9H307	Pinin OS=Homo sapiens OX=9606 GN=PNN PE=1 SV=5		11203.3	168212	2.50677e+06	15.0144	223.752
Q15417	Calponin-3 OS=Homo sapiens OX=9606 GN=CNN3 PE=1 SV=1	CNN3	1000	9.64948e+06	384291	9649.48	384.291
H0Y8G5	Heterogeneous nuclear ribonucleoprotein D0 (Fragment) OS=Homo sapiens OX=9606 GN=HNRNPD PE=1 SV=8		13254.4	1.08288e+06	9.34131e+06	81.6996	704.772
P61626	Lysozyme C OS=Homo sapiens OX=9606 GN=LYZ PE=1 SV=1	LYZ	13783.7	1.32847e+06	2.15683e+06	96.3798	156.477
Q9Y5B6	PAX3- and PAX7-binding protein 1 OS=Homo sapiens OX=9606 GN=PAXBP1 PE=1 SV=2	GCFC1; PAXBP1	1000	499639	1.19868e+06	499.639	1198.68
Q13263	Transcription intermediary factor 1-beta OS=Homo sapiens OX=9606 GN=TRIM28 PE=1 SV=5	TRIM28	1000	929886	156658	929.886	156.658
Q9UKV3	Apoptotic chromatin condensation inducer in the nucleus OS=Homo sapiens OX=9606 GN=ACIN1 PE=1 SV=2	ACIN1	7543.92	31689	1.26521e+06	4.20061	167.713
Q7Z6E9	E3 ubiquitin-protein ligase RBBP6 OS=Homo sapiens OX=9606 GN=RBBP6 PE=1 SV=1	RBBP6	1000	1000	1.21868e+06	1	1218.68
P51991	Heterogeneous nuclear ribonucleoprotein A3 OS=Homo sapiens OX=9606 GN=HNRNPA3 PE=1 SV=2	HNRNPA3	5480.62	727001	3.31214e+06	132.649	604.336
E7EQB2	Lactotransferrin (Fragment) OS=Homo sapiens OX=9606 GN=LTF PE=1 SV=1		1000	972481	958349	972.481	958.349
Q8IZL8	Proline-, glutamic acid- and leucine-rich protein 1 OS=Homo sapiens OX=9606 GN=PELP1 PE=1 SV=2	PELP1	1000	1000	1.21149e+06	1	1211.49
Q96DV4	39S ribosomal protein L38, mitochondrial OS=Homo sapiens OX=9606 GN=MRPL38 PE=1 SV=2	MRPL38	1000	1.45625e+06	155418	1456.25	155.418
P42285	Exosome RNA helicase MTR4 OS=Homo sapiens OX=9606 GN=MTREX PE=1 SV=3	SKIV2L2	1000	446555	267902	446.555	267.902
P26599	Polypyrimidine tract-binding protein 1 OS=Homo sapiens OX=9606 GN=PTBP1 PE=1 SV=1	PTBP1	16150	572028	1.61757e+06	35.4196	100.159
Q9NR12	PDZ and LIM domain protein 7 OS=Homo sapiens OX=9606 GN=PDLIM7 PE=1 SV=1	PDLIM7	1000	1.47179e+06	200900	1471.79	200.9
Q9UMS4	Pre-mRNA-processing factor 19 OS=Homo sapiens OX=9606 GN=PRPF19 PE=1 SV=1	PRPF19	1000	98094	993056	98.094	993.056
A0A494C1B8	Tripeptidyl-peptidase 2 OS=Homo sapiens OX=9606 GN=TPP2 PE=1 SV=1		4801.29	1.41929e+06	671352	295.607	139.827
P08579	U2 small nuclear ribonucleoprotein B'' OS=Homo sapiens OX=9606 GN=SNRPB2 PE=1 SV=1	SNRPB2	1000	267428	183737	267.428	183.737
P62191	26S proteasome regulatory subunit 4 OS=Homo sapiens OX=9606 GN=PSMC1 PE=1 SV=1	PSMC1	1000	2.61733e+06	299170	2617.33	299.17
Q9BZJ0	Crooked neck-like protein 1 OS=Homo sapiens OX=9606 GN=CRNKL1 PE=1 SV=4	CRNKL1	1000	206731	279315	206.731	279.315
P41250	Glycine--tRNA ligase OS=Homo sapiens OX=9606 GN=GARS1 PE=1 SV=3	GARS	1000	1.18303e+06	116694	1183.03	116.694
O14979	Heterogeneous nuclear ribonucleoprotein D-like OS=Homo sapiens OX=9606 GN=HNRNPDL PE=1 SV=3	HNRNPDL; HNRPDL	4242.34	378771	863894	89.2836	203.636
J3KMZ9	Low-density lipoprotein receptor (Fragment) OS=Homo sapiens OX=9606 GN=LDLR PE=1 SV=1		1000	1.18236e+06	113983	1182.36	113.983
Q96A72	Protein mago nashi homolog 2 OS=Homo sapiens OX=9606 GN=MAGOHB PE=1 SV=1	MAGOHB	1000	112017	533014	112.017	533.014
Q96PK6	RNA-binding protein 14 OS=Homo sapiens OX=9606 GN=RBM14 PE=1 SV=2	RBM14; RBM14-RBM4	1000	161909	717763	161.909	717.763
Q92922	SWI/SNF complex subunit SMARCC1 OS=Homo sapiens OX=9606 GN=SMARCC1 PE=1 SV=3	SMARCC1	1000	172953	313293	172.953	313.293
Q9UBB9	Tuftelin-interacting protein 11 OS=Homo sapiens OX=9606 GN=TFIP11 PE=1 SV=1	TFIP11	1000	63712.5	416231	63.7125	416.231
A0A0A0MQX1	Unconventional myosin-X OS=Homo sapiens OX=9606 GN=MYO10 PE=1 SV=1		1000	2.25251e+06	120249	2252.51	120.249
Q7Z2W4	Zinc finger CCCH-type antiviral protein 1 OS=Homo sapiens OX=9606 GN=ZC3HAV1 PE=1 SV=3	ZC3HAV1	1000	1.08897e+06	324220	1088.97	324.22
Q16555	Dihydropyrimidinase-related protein 2 OS=Homo sapiens OX=9606 GN=DPYSL2 PE=1 SV=1	DPYSL2	1000	457472	114306	457.472	114.306
P41091	Eukaryotic translation initiation factor 2 subunit 3 OS=Homo sapiens OX=9606 GN=EIF2S3 PE=1 SV=3	EIF2S3	1000	427048	208929	427.048	208.929
P78347	General transcription factor II-I OS=Homo sapiens OX=9606 GN=GTF2I PE=1 SV=2	GTF2I	1000	52313.1	287945	52.3131	287.945
P01782	Immunoglobulin heavy variable 3-9 OS=Homo sapiens OX=9606 GN=IGHV3-9 PE=1 SV=2	IGHV3-9	1000	387559	1.13547e+06	387.559	1135.47
Q8N3R9	MAGUK p55 subfamily member 5 OS=Homo sapiens OX=9606 GN=MPP5 PE=1 SV=3	MPP5	1000	1.06267e+06	556334	1062.67	556.334
Q09161	Nuclear cap-binding protein subunit 1 OS=Homo sapiens OX=9606 GN=NCBP1 PE=1 SV=1	NCBP1	1000	207789	148287	207.789	148.287
Q99567	Nuclear pore complex protein Nup88 OS=Homo sapiens OX=9606 GN=NUP88 PE=1 SV=2	NUP88	1000	317731	114467	317.731	114.467
E5RGV5	Nucleolysin TIA-1 isoform p40 OS=Homo sapiens OX=9606 GN=TIA1 PE=1 SV=1	TIA1	1000	203689	239996	203.689	239.996
E9PKG1	Protein arginine N-methyltransferase 1 OS=Homo sapiens OX=9606 GN=PRMT1 PE=1 SV=1		1000	1.59055e+06	193780	1590.55	193.78
Q9Y316	Protein MEMO1 OS=Homo sapiens OX=9606 GN=MEMO1 PE=1 SV=1	MEMO1	4586.85	660445	504917	143.987	110.079
Q9BPW8	Protein NipSnap homolog 1 OS=Homo sapiens OX=9606 GN=NIPSNAP1 PE=1 SV=1	NIPSNAP1	1000	376933	170998	376.933	170.998
Q9P2R3	Rabankyrin-5 OS=Homo sapiens OX=9606 GN=ANKFY1 PE=1 SV=2	ANKFY1	1000	503560	373017	503.56	373.017
Q9Y4W2	Ribosomal biogenesis protein LAS1L OS=Homo sapiens OX=9606 GN=LAS1L PE=1 SV=2	LAS1L	1000	136321	718414	136.321	718.414
P62314	Small nuclear ribonucleoprotein Sm D1 OS=Homo sapiens OX=9606 GN=SNRPD1 PE=1 SV=1	SNRPD1	1000	1.72298e+06	487025	1722.98	487.025
Q8TAQ2	SWI/SNF complex subunit SMARCC2 OS=Homo sapiens OX=9606 GN=SMARCC2 PE=1 SV=1	SMARCC2	1000	1000	185460	1	185.46
Q96QD9	UAP56-interacting factor OS=Homo sapiens OX=9606 GN=FYTTD1 PE=1 SV=3	FYTTD1	1000	433002	1.16066e+06	433.002	1160.66
H0YN88	40S ribosomal protein S17 OS=Homo sapiens OX=9606 GN=RPS17 PE=1 SV=1		1000	978541	373081	978.541	373.081
K7EPJ4	Cartilage intermediate layer protein 2 OS=Homo sapiens OX=9606 GN=CILP2 PE=1 SV=1	CILP2	1000	1000	276318	1	276.318
A0A2U3TZM0	Chromodomain-helicase-DNA-binding protein 4 OS=Homo sapiens OX=9606 GN=CHD4 PE=1 SV=1		1000	1000	259188	1	259.188
Q9UH17	DNA dC->dU-editing enzyme APOBEC-3B OS=Homo sapiens OX=9606 GN=APOBEC3B PE=1 SV=1	APOBEC3B	1000	212634	581487	212.634	581.487
P51570	Galactokinase OS=Homo sapiens OX=9606 GN=GALK1 PE=1 SV=1	GALK1	1000	544213	210132	544.213	210.132
A0A494C050	NF-kappa-B-activating protein (Fragment) OS=Homo sapiens OX=9606 GN=NKAP PE=1 SV=1		18414.4	304852	2.15493e+06	16.5551	117.024
Q8WUM0	Nuclear pore complex protein Nup133 OS=Homo sapiens OX=9606 GN=NUP133 PE=1 SV=2	NUP133	1000	466883	220560	466.883	220.56
Q9H8H0	Nucleolar protein 11 OS=Homo sapiens OX=9606 GN=NOL11 PE=1 SV=1	NOL11	1000	193325	189143	193.325	189.143
P15531	Nucleoside diphosphate kinase A OS=Homo sapiens OX=9606 GN=NME1 PE=1 SV=1	NME1	1000	508312	229295	508.312	229.295
A0A0B4J203	Protein kinase domain-containing protein OS=Homo sapiens OX=9606 PE=3 SV=1		1000	204784	119336	204.784	119.336
Q86U86	Protein polybromo-1 OS=Homo sapiens OX=9606 GN=PBRM1 PE=1 SV=1	PBRM1	1000	1000	211933	1	211.933
O95486	Protein transport protein Sec24A OS=Homo sapiens OX=9606 GN=SEC24A PE=1 SV=2	SEC24A	1000	870778	143684	870.779	143.684
H3BMM9	RNA-binding protein with serine-rich domain 1 (Fragment) OS=Homo sapiens OX=9606 GN=RNPS1 PE=1 SV=1		11188.3	447401	3.83581e+06	39.9883	342.841
Q15424	Scaffold attachment factor B1 OS=Homo sapiens OX=9606 GN=SAFB PE=1 SV=4	SAFB	1000	1000	102775	1	102.775
Q9H4L4	Sentrin-specific protease 3 OS=Homo sapiens OX=9606 GN=SENP3 PE=1 SV=2	SENP3	1000	1.75602e+06	172066	1756.02	172.066
G3V4X8	SNW domain-containing protein 1 OS=Homo sapiens OX=9606 GN=SNW1 PE=1 SV=1		1000	1000	240979	1	240.979
Q13033	Striatin-3 OS=Homo sapiens OX=9606 GN=STRN3 PE=1 SV=3	STRN3	1000	800853	143140	800.853	143.14
Q13595	Transformer-2 protein homolog alpha OS=Homo sapiens OX=9606 GN=TRA2A PE=1 SV=1	TRA2A	1000	212097	390078	212.097	390.078
P51571	Translocon-associated protein subunit delta OS=Homo sapiens OX=9606 GN=SSR4 PE=1 SV=1	SSR4	1000	2.24765e+06	167803	2247.65	167.803
P16885	1-phosphatidylinositol 4,5-bisphosphate phosphodiesterase gamma-2 OS=Homo sapiens OX=9606 GN=PLCG2 PE=1 SV=4	PLCG2	1000	60733.2	152969	60.7332	152.969
X6RAJ1	A-kinase anchor protein 17A OS=Homo sapiens OX=9606 GN=AKAP17A PE=1 SV=1	AKAP17A	1000	1000	213305	1	213.305
O14497	AT-rich interactive domain-containing protein 1A OS=Homo sapiens OX=9606 GN=ARID1A PE=1 SV=3	ARID1A	1000	1000	174702	1	174.702
Q8NFC6	Biorientation of chromosomes in cell division protein 1-like 1 OS=Homo sapiens OX=9606 GN=BOD1L1 PE=1 SV=2	BOD1L1	1000	1.54597e+06	1.17683e+06	1545.97	1176.83
E9PFZ2	Ceruloplasmin OS=Homo sapiens OX=9606 GN=CP PE=1 SV=1		1000	1000	505626	1	505.626
Q86X95	Corepressor interacting with RBPJ 1 OS=Homo sapiens OX=9606 GN=CIR1 PE=1 SV=1	CIR1	1000	60994.7	111395	60.9947	111.395
Q15075	Early endosome antigen 1 OS=Homo sapiens OX=9606 GN=EEA1 PE=1 SV=2	EEA1	2683.57	1.39989e+07	4.75176e+06	5216.51	1770.69
P30040	Endoplasmic reticulum resident protein 29 OS=Homo sapiens OX=9606 GN=ERP29 PE=1 SV=4	ERP29	1000	180872	192498	180.872	192.498
G3V279	Enhancer of rudimentary homolog OS=Homo sapiens OX=9606 GN=ERH PE=1 SV=1		1000	699626	406827	699.626	406.827
B7Z7P8	Eukaryotic peptide chain release factor subunit 1 OS=Homo sapiens OX=9606 GN=ETF1 PE=1 SV=1	ETF1	1000	99619.1	115219	99.6191	115.219
Q96AE4	Far upstream element-binding protein 1 OS=Homo sapiens OX=9606 GN=FUBP1 PE=1 SV=3	FUBP1	1000	651027	140058	651.027	140.058
P02794	Ferritin heavy chain OS=Homo sapiens OX=9606 GN=FTH1 PE=1 SV=2	FTH1	1000	392808	201247	392.808	201.247
Q92769	Histone deacetylase 2 OS=Homo sapiens OX=9606 GN=HDAC2 PE=1 SV=2	HDAC2	1000	512368	400333	512.368	400.333
E9PC52	Histone-binding protein RBBP7 OS=Homo sapiens OX=9606 GN=RBBP7 PE=1 SV=1	RBBP7	1000	116205	198023	116.205	198.023
A0A075B7D0	Immunoglobulin heavy variable 1/OR15-1 (non-functional) (Fragment) OS=Homo sapiens OX=9606 GN=IGHV1OR15-1 PE=1 SV=1		1000	136472	175891	136.472	175.891
Q14114	Low-density lipoprotein receptor-related protein 8 OS=Homo sapiens OX=9606 GN=LRP8 PE=1 SV=4	LRP8	1000	2.27672e+06	413856	2276.72	413.856
P62937	Peptidyl-prolyl cis-trans isomerase A OS=Homo sapiens OX=9606 GN=PPIA PE=1 SV=2	PPIA	1000	336993	128228	336.993	128.228
Q14690	Protein RRP5 homolog OS=Homo sapiens OX=9606 GN=PDCD11 PE=1 SV=3	PDCD11	1000	1000	132138	1	132.138
P32322	Pyrroline-5-carboxylate reductase 1, mitochondrial OS=Homo sapiens OX=9606 GN=PYCR1 PE=1 SV=2	PYCR1	1000	1529479	242182	1529.48	242.182
P18754	Regulator of chromosome condensation OS=Homo sapiens OX=9606 GN=RCC1 PE=1 SV=1	RCC1	1000	1000	160333	1	160.333
O60306	RNA helicase aquarius OS=Homo sapiens OX=9606 GN=AQR PE=1 SV=4	AQR	1000	44640.6	168805	44.6406	168.805
Q9Y5S9	RNA-binding protein 8A OS=Homo sapiens OX=9606 GN=RBM8A PE=1 SV=1	RBM8A; LOC101060541	1000	1000	311354	1	311.354
P02787	Serotransferrin OS=Homo sapiens OX=9606 GN=TF PE=1 SV=3	TF	1000	238324	103644	238.324	103.644
Q15637	Splicing factor 1 OS=Homo sapiens OX=9606 GN=SF1 PE=1 SV=4	SF1	1000	111340	363822	111.34	363.822
O60264	SWI/SNF-related matrix-associated actin-dependent regulator of chromatin subfamily A member 5 OS=Homo sapiens OX=9606 GN=SMARCA5 PE=1 SV=1	SMARCA5	1000	1000	163296	1	163.296
G5E975	SWI/SNF-related matrix-associated actin-dependent regulator of chromatin subfamily B member 1 OS=Homo sapiens OX=9606 GN=SMARCB1 PE=1 SV=1	SMARCB1	1000	56233	205916	56.233	205.916
A0A2R8Y855	SWI/SNF-related matrix-associated actin-dependent regulator of chromatin subfamily E member 1 OS=Homo sapiens OX=9606 GN=SMARCE1 PE=1 SV=1		1000	1000	250848	1	250.848
Q9Y320	Thioredoxin-related transmembrane protein 2 OS=Homo sapiens OX=9606 GN=TMX2 PE=1 SV=1	TMX2	1000	499293792	432314720	499294	432315

## Sheet: Sheet3
Accession	Description	Gene Symbol	Abundance_811269	Abundance_811270	Abundance_811271	nucleus
P31942	Heterogeneous nuclear ribonucleoprotein H3 OS=Homo sapiens OX=9606 GN=HNRNPH3 PE=1 SV=2	HNRNPH3	274165	1.12671e+07	4.77323e+07	174.101
Q9H307	Pinin OS=Homo sapiens OX=9606 GN=PNN PE=1 SV=5		11203.3	168212	2.50677e+06	223.752
H0Y8G5	Heterogeneous nuclear ribonucleoprotein D0 (Fragment) OS=Homo sapiens OX=9606 GN=HNRNPD PE=1 SV=8		13254.4	1.08288e+06	9.34131e+06	704.772
P61626	Lysozyme C OS=Homo sapiens OX=9606 GN=LYZ PE=1 SV=1	LYZ	13783.7	1.32847e+06	2.15683e+06	156.477
Q9UKV3	Apoptotic chromatin condensation inducer in the nucleus OS=Homo sapiens OX=9606 GN=ACIN1 PE=1 SV=2	ACIN1	7543.92	31689	1.26521e+06	167.713
Q7Z6E9	E3 ubiquitin-protein ligase RBBP6 OS=Homo sapiens OX=9606 GN=RBBP6 PE=1 SV=1	RBBP6	1000	1000	1.21868e+06	1218.68
Q8IZL8	Proline-, glutamic acid- and leucine-rich protein 1 OS=Homo sapiens OX=9606 GN=PELP1 PE=1 SV=2	PELP1	1000	1000	1.21149e+06	1211.49
P26599	Polypyrimidine tract-binding protein 1 OS=Homo sapiens OX=9606 GN=PTBP1 PE=1 SV=1	PTBP1	16150	572028	1.61757e+06	100.159
Q9UMS4	Pre-mRNA-processing factor 19 OS=Homo sapiens OX=9606 GN=PRPF19 PE=1 SV=1	PRPF19	1000	98094	993056	993.056
O14979	Heterogeneous nuclear ribonucleoprotein D-like OS=Homo sapiens OX=9606 GN=HNRNPDL PE=1 SV=3	HNRNPDL; HNRPDL	4242.34	378771	863894	203.636
Q9UBB9	Tuftelin-interacting protein 11 OS=Homo sapiens OX=9606 GN=TFIP11 PE=1 SV=1	TFIP11	1000	63712.5	416231	416.231
P78347	General transcription factor II-I OS=Homo sapiens OX=9606 GN=GTF2I PE=1 SV=2	GTF2I	1000	52313.1	287945	287.945
Q8TAQ2	SWI/SNF complex subunit SMARCC2 OS=Homo sapiens OX=9606 GN=SMARCC2 PE=1 SV=1	SMARCC2	1000	1000	185460	185.46
K7EPJ4	Cartilage intermediate layer protein 2 OS=Homo sapiens OX=9606 GN=CILP2 PE=1 SV=1	CILP2	1000	1000	276318	276.318
A0A2U3TZM0	Chromodomain-helicase-DNA-binding protein 4 OS=Homo sapiens OX=9606 GN=CHD4 PE=1 SV=1		1000	1000	259188	259.188
A0A494C050	NF-kappa-B-activating protein (Fragment) OS=Homo sapiens OX=9606 GN=NKAP PE=1 SV=1		18414.4	304852	2.15493e+06	117.024
Q86U86	Protein polybromo-1 OS=Homo sapiens OX=9606 GN=PBRM1 PE=1 SV=1	PBRM1	1000	1000	211933	211.933
H3BMM9	RNA-binding protein with serine-rich domain 1 (Fragment) OS=Homo sapiens OX=9606 GN=RNPS1 PE=1 SV=1		11188.3	447401	3.83581e+06	342.841
Q15424	Scaffold attachment factor B1 OS=Homo sapiens OX=9606 GN=SAFB PE=1 SV=4	SAFB	1000	1000	102775	102.775
G3V4X8	SNW domain-containing protein 1 OS=Homo sapiens OX=9606 GN=SNW1 PE=1 SV=1		1000	1000	240979	240.979
P16885	1-phosphatidylinositol 4,5-bisphosphate phosphodiesterase gamma-2 OS=Homo sapiens OX=9606 GN=PLCG2 PE=1 SV=4	PLCG2	1000	60733.2	152969	152.969
X6RAJ1	A-kinase anchor protein 17A OS=Homo sapiens OX=9606 GN=AKAP17A PE=1 SV=1	AKAP17A	1000	1000	213305	213.305
O14497	AT-rich interactive domain-containing protein 1A OS=Homo sapiens OX=9606 GN=ARID1A PE=1 SV=3	ARID1A	1000	1000	174702	174.702
E9PFZ2	Ceruloplasmin OS=Homo sapiens OX=9606 GN=CP PE=1 SV=1		1000	1000	505626	505.626
Q86X95	Corepressor interacting with RBPJ 1 OS=Homo sapiens OX=9606 GN=CIR1 PE=1 SV=1	CIR1	1000	60994.7	111395	111.395
B7Z7P8	Eukaryotic peptide chain release factor subunit 1 OS=Homo sapiens OX=9606 GN=ETF1 PE=1 SV=1	ETF1	1000	99619.1	115219	115.219
Q14690	Protein RRP5 homolog OS=Homo sapiens OX=9606 GN=PDCD11 PE=1 SV=3	PDCD11	1000	1000	132138	132.138
P18754	Regulator of chromosome condensation OS=Homo sapiens OX=9606 GN=RCC1 PE=1 SV=1	RCC1	1000	1000	160333	160.333
O60306	RNA helicase aquarius OS=Homo sapiens OX=9606 GN=AQR PE=1 SV=4	AQR	1000	44640.6	168805	168.805
Q9Y5S9	RNA-binding protein 8A OS=Homo sapiens OX=9606 GN=RBM8A PE=1 SV=1	RBM8A; LOC101060541	1000	1000	311354	311.354
O60264	SWI/SNF-related matrix-associated actin-dependent regulator of chromatin subfamily A member 5 OS=Homo sapiens OX=9606 GN=SMARCA5 PE=1 SV=1	SMARCA5	1000	1000	163296	163.296
G5E975	SWI/SNF-related matrix-associated actin-dependent regulator of chromatin subfamily B member 1 OS=Homo sapiens OX=9606 GN=SMARCB1 PE=1 SV=1	SMARCB1	1000	56233	205916	205.916
A0A2R8Y855	SWI/SNF-related matrix-associated actin-dependent regulator of chromatin subfamily E member 1 OS=Homo sapiens OX=9606 GN=SMARCE1 PE=1 SV=1		1000	1000	250848	250.848

## Sheet: Sheet4
ID	Description	GeneRatio	BgRatio	pvalue	p.adjust	qvalue	geneID	Count
GO:0070603	SWI/SNF superfamily-type complex	7/33	86/19594	9.52772e-11	4.21149e-09	2.83721e-09	SMARCC2/CHD4/PBRM1/ARID1A/SMARCA5/SMARCB1/SMARCE1	7
GO:1904949	ATPase complex	7/33	88/19594	1.12306e-10	4.21149e-09	2.83721e-09	SMARCC2/CHD4/PBRM1/ARID1A/SMARCA5/SMARCB1/SMARCE1	7
GO:0016514	SWI/SNF complex	5/33	26/19594	6.32957e-10	1.34643e-08	9.07068e-09	SMARCC2/PBRM1/ARID1A/SMARCB1/SMARCE1	5
GO:0016607	nuclear speck	10/33	411/19594	8.89698e-10	1.34643e-08	9.07068e-09	PNN/ACIN1/RBBP6/PRPF19/TFIP11/RNPS1/SNW1/AKAP17A/CIR1/RBM8A	10
GO:0005681	spliceosomal complex	8/33	194/19594	8.97619e-10	1.34643e-08	9.07068e-09	HNRNPH3/PNN/PRPF19/TFIP11/SNW1/AKAP17A/AQR/RBM8A	8
GO:0071564	npBAF complex	4/33	12/19594	3.26795e-09	4.08494e-08	2.75196e-08	SMARCC2/ARID1A/SMARCB1/SMARCE1	4
GO:0071013	catalytic step 2 spliceosome	6/33	88/19594	6.93597e-09	7.4314e-08	5.00641e-08	PNN/PRPF19/TFIP11/SNW1/AQR/RBM8A	6
GO:0071565	nBAF complex	4/33	15/19594	8.97965e-09	8.41842e-08	5.67136e-08	SMARCC2/ARID1A/SMARCB1/SMARCE1	4
GO:0005684	U2-type spliceosomal complex	5/33	92/19594	4.37385e-07	3.64487e-06	2.45549e-06	PRPF19/TFIP11/SNW1/AQR/RBM8A	5
GO:0071007	U2-type catalytic step 2 spliceosome	3/33	30/19594	1.71309e-05	0.000128482	8.65562e-05	PRPF19/SNW1/AQR	3
GO:0044815	DNA packaging complex	5/33	198/19594	1.8889e-05	0.000128788	8.67628e-05	SMARCC2/PBRM1/ARID1A/SMARCB1/SMARCE1	5
GO:0000228	nuclear chromosome	5/33	228/19594	3.71474e-05	0.000232171	0.00015641	PBRM1/RCC1/SMARCA5/SMARCB1/SMARCE1	5
GO:0071006	U2-type catalytic step 1 spliceosome	2/33	12/19594	0.00017964	0.000962355	0.000648323	PRPF19/RBM8A	2
GO:0071012	catalytic step 1 spliceosome	2/33	12/19594	0.00017964	0.000962355	0.000648323	PRPF19/RBM8A	2
GO:0035145	exon-exon junction complex	1/33	10/19594	0.0167186	0.0760758	0.0512511	RBM8A	1
GO:0000974	Prp19 complex	1/33	12/19594	0.0200297	0.0760758	0.0512511	PRPF19	1
GO:0071014	post-mRNA release spliceosomal complex	1/33	12/19594	0.0200297	0.0760758	0.0512511	TFIP11	1
GO:0005677	chromatin silencing complex	1/33	13/19594	0.0216811	0.0760758	0.0512511	SMARCA5	1
GO:0031010	ISWI-type complex	1/33	13/19594	0.0216811	0.0760758	0.0512511	SMARCA5	1
GO:0001650	fibrillar center	2/33	140/19594	0.0231588	0.0760758	0.0512511	SMARCA5/SMARCB1	2
GO:0001741	XY body	1/33	14/19594	0.0233299	0.0760758	0.0512511	SMARCB1	1
GO:0016581	NuRD complex	1/33	14/19594	0.0233299	0.0760758	0.0512511	CHD4	1
GO:0090545	CHD-type complex	1/33	14/19594	0.0233299	0.0760758	0.0512511	CHD4	1
GO:0000781	chromosome, telomeric region	2/33	166/19594	0.0317265	0.0991453	0.0667926	TFIP11/CHD4	2
GO:0030057	desmosome	1/33	25/19594	0.0412894	0.123868	0.0834481	PNN	1
GO:0043596	nuclear replication fork	1/33	28/19594	0.0461317	0.133072	0.0896486	SMARCA5	1
GO:0000803	sex chromosome	1/33	30/19594	0.0493466	0.135908	0.091559	SMARCB1	1
GO:0071339	MLL1 complex	1/33	31/19594	0.0509502	0.135908	0.091559	PELP1	1
GO:0044665	MLL1/2 complex	1/33	32/19594	0.0525511	0.135908	0.091559	PELP1	1
GO:0032040	small-subunit processome	1/33	39/19594	0.0636844	0.159211	0.107258	PDCD11	1
GO:0000793	condensed chromosome	2/33	255/19594	0.0684304	0.165557	0.111533	RCC1/SMARCA5	2
GO:1904724	tertiary granule lumen	1/33	55/19594	0.0886576	0.20704	0.139479	LYZ	1
GO:0005657	replication fork	1/33	60/19594	0.0963284	0.20704	0.139479	SMARCA5	1
GO:0000791	euchromatin	1/33	62/19594	0.0993791	0.20704	0.139479	PELP1	1
GO:0035097	histone methyltransferase complex	1/33	62/19594	0.0993791	0.20704	0.139479	PELP1	1
GO:0035580	specific granule lumen	1/33	62/19594	0.0993791	0.20704	0.139479	LYZ	1
GO:0000118	histone deacetylase complex	1/33	72/19594	0.114484	0.225914	0.152194	CHD4	1
GO:0035861	site of double-strand break	1/33	73/19594	0.115981	0.225914	0.152194	PRPF19	1
GO:0000794	condensed nuclear chromosome	1/33	74/19594	0.117475	0.225914	0.152194	RCC1	1
GO:0030684	preribosome	1/33	78/19594	0.123428	0.230482	0.155272	PDCD11	1
GO:0098687	chromosomal region	2/33	366/19594	0.125997	0.230482	0.155272	TFIP11/CHD4	2
GO:0035578	azurophil granule lumen	1/33	91/19594	0.142509	0.251092	0.169157	LYZ	1
GO:0034708	methyltransferase complex	1/33	92/19594	0.143959	0.251092	0.169157	PELP1	1
GO:0032587	ruffle membrane	1/33	97/19594	0.151178	0.251964	0.169744	PLCG2	1
GO:0090734	site of DNA damage	1/33	97/19594	0.151178	0.251964	0.169744	PRPF19	1
GO:0005811	lipid droplet	1/33	100/19594	0.155481	0.253502	0.17078	PRPF19	1
GO:0016363	nuclear matrix	1/33	109/19594	0.168264	0.268506	0.180888	SNW1	1
GO:0034399	nuclear periphery	1/33	127/19594	0.193268	0.301982	0.20344	SNW1	1
GO:0072562	blood microparticle	1/33	147/19594	0.220196	0.337035	0.227055	CP	1
GO:0005766	primary lysosome	1/33	155/19594	0.230722	0.339297	0.228579	LYZ	1
GO:0042582	azurophil granule	1/33	155/19594	0.230722	0.339297	0.228579	LYZ	1
GO:0042581	specific granule	1/33	160/19594	0.23723	0.342158	0.230507	LYZ	1
GO:0070820	tertiary granule	1/33	164/19594	0.242398	0.343016	0.231084	LYZ	1
GO:0005775	vacuolar lumen	1/33	174/19594	0.25517	0.346823	0.233649	LYZ	1
GO:0031256	leading edge membrane	1/33	175/19594	0.256436	0.346823	0.233649	PLCG2	1
GO:0001726	ruffle	1/33	177/19594	0.258961	0.346823	0.233649	PLCG2	1
GO:0030496	midbody	1/33	203/19594	0.29104	0.382947	0.257986	SAFB	1
GO:0005882	intermediate filament	1/33	216/19594	0.30657	0.396427	0.267067	PNN	1
GO:0090575	RNA polymerase II transcription regulator complex	1/33	230/19594	0.322926	0.4105	0.276547	CHD4	1
GO:0045111	intermediate filament cytoskeleton	1/33	257/19594	0.35342	0.441775	0.297617	PNN	1
GO:0031965	nuclear membrane	1/33	300/19594	0.399255	0.490887	0.330703	RCC1	1
GO:0005788	endoplasmic reticulum lumen	1/33	311/19594	0.410464	0.492008	0.331458	CP	1
GO:0034774	secretory granule lumen	1/33	322/19594	0.42147	0.492008	0.331458	LYZ	1
GO:0060205	cytoplasmic vesicle lumen	1/33	325/19594	0.424437	0.492008	0.331458	LYZ	1
GO:0031983	vesicle lumen	1/33	327/19594	0.426407	0.492008	0.331458	LYZ	1
GO:0031253	cell projection membrane	1/33	339/19594	0.438089	0.497828	0.335379	PLCG2	1
GO:0005819	spindle	1/33	402/19594	0.495734	0.540724	0.364277	PRPF19	1
GO:0005765	lysosomal membrane	1/33	404/19594	0.497466	0.540724	0.364277	CP	1
GO:0098852	lytic vacuole membrane	1/33	404/19594	0.497466	0.540724	0.364277	CP	1
GO:0031252	cell leading edge	1/33	416/19594	0.507742	0.544009	0.36649	PLCG2	1
GO:0005774	vacuolar membrane	1/33	449/19594	0.53496	0.565099	0.380698	CP	1
GO:0005635	nuclear envelope	1/33	479/19594	0.558434	0.569063	0.383369	RCC1	1
GO:0043025	neuronal cell body	1/33	482/19594	0.560717	0.569063	0.383369	RBM8A	1
GO:0005667	transcription regulator complex	1/33	483/19594	0.561475	0.569063	0.383369	CHD4	1
GO:0005911	cell-cell junction	1/33	497/19594	0.571962	0.571962	0.385322	PNN	1

## Sheet: Sheet5
ONTOLOGY	ID	Description	GeneRatio	BgRatio	pvalue	p.adjust	qvalue	geneID	Count
BP	GO:0006397	mRNA processing	15/32	500/18800	7.14964e-16	4.67587e-13	3.50709e-13	HNRNPH3/PNN/ACIN1/RBBP6/PTBP1/PRPF19/TFIP11/RNPS1/SAFB/SNW1/AKAP17A/CIR1/PDCD11/AQR/RBM8A	15
BP	GO:0008380	RNA splicing	12/32	438/18800	3.26156e-12	1.06653e-09	7.99941e-10	HNRNPH3/PNN/ACIN1/PTBP1/PRPF19/TFIP11/RNPS1/SNW1/AKAP17A/CIR1/AQR/RBM8A	12
BP	GO:0000377	RNA splicing, via transesterification reactions with bulged adenosine as nucleophile	9/32	321/18800	2.19037e-09	3.19303e-07	2.3949e-07	HNRNPH3/PNN/PTBP1/PRPF19/TFIP11/RNPS1/SNW1/AQR/RBM8A	9
BP	GO:0000398	mRNA splicing, via spliceosome	9/32	321/18800	2.19037e-09	3.19303e-07	2.3949e-07	HNRNPH3/PNN/PTBP1/PRPF19/TFIP11/RNPS1/SNW1/AQR/RBM8A	9
BP	GO:0000375	RNA splicing, via transesterification reactions	9/32	325/18800	2.44115e-09	3.19303e-07	2.3949e-07	HNRNPH3/PNN/PTBP1/PRPF19/TFIP11/RNPS1/SNW1/AQR/RBM8A	9
BP	GO:0043484	regulation of RNA splicing	7/32	154/18800	6.11699e-09	6.66752e-07	5.00091e-07	HNRNPH3/PTBP1/PRPF19/RNPS1/SNW1/AKAP17A/RBM8A	7
BP	GO:0006337	nucleosome disassembly	4/32	19/18800	2.6312e-08	2.45829e-06	1.84382e-06	SMARCC2/ARID1A/SMARCB1/SMARCE1	4
BP	GO:0032986	protein-DNA complex disassembly	4/32	21/18800	4.05321e-08	3.3135e-06	2.48526e-06	SMARCC2/ARID1A/SMARCB1/SMARCE1	4
BP	GO:0050684	regulation of mRNA processing	6/32	139/18800	1.13392e-07	8.23979e-06	6.18018e-06	PTBP1/PRPF19/RNPS1/SAFB/SNW1/RBM8A	6
BP	GO:0006338	chromatin remodeling	7/32	266/18800	2.60971e-07	1.70675e-05	1.28013e-05	SMARCC2/CHD4/PBRM1/ARID1A/SMARCA5/SMARCB1/SMARCE1	7
BP	GO:1903311	regulation of mRNA metabolic process	7/32	294/18800	5.1274e-07	3.04847e-05	2.28647e-05	HNRNPD/PTBP1/PRPF19/RNPS1/SAFB/SNW1/RBM8A	7
BP	GO:0048024	regulation of mRNA splicing, via spliceosome	5/32	103/18800	8.01374e-07	4.36749e-05	3.27579e-05	PTBP1/PRPF19/RNPS1/SNW1/RBM8A	5
BP	GO:0032984	protein-containing complex disassembly	6/32	239/18800	2.72383e-06	0.00013703	0.000102778	TFIP11/SMARCC2/ARID1A/ETF1/SMARCB1/SMARCE1	6
BP	GO:0034728	nucleosome organization	5/32	159/18800	6.80269e-06	0.000317783	0.00023835	SMARCC2/ARID1A/SMARCA5/SMARCB1/SMARCE1	5
BP	GO:0022411	cellular component disassembly	7/32	460/18800	9.9373e-06	0.000433266	0.000324967	ACIN1/TFIP11/SMARCC2/ARID1A/ETF1/SMARCB1/SMARCE1	7
BP	GO:0000184	nuclear-transcribed mRNA catabolic process, nonsense-mediated decay	3/32	40/18800	4.24027e-05	0.00173321	0.00129998	RNPS1/ETF1/RBM8A	3
BP	GO:0071824	protein-DNA complex subunit organization	5/32	237/18800	4.65494e-05	0.00179078	0.00134316	SMARCC2/ARID1A/SMARCA5/SMARCB1/SMARCE1	5
BP	GO:0000956	nuclear-transcribed mRNA catabolic process	4/32	121/18800	5.10684e-05	0.00185549	0.00139169	HNRNPD/RNPS1/ETF1/RBM8A	4
BP	GO:0000381	regulation of alternative mRNA splicing, via spliceosome	3/32	60/18800	0.000143508	0.0049397	0.00370498	PTBP1/RNPS1/RBM8A	3
BP	GO:0000380	alternative mRNA splicing, via spliceosome	3/32	77/18800	0.000300804	0.00983628	0.0073776	PTBP1/RNPS1/RBM8A	3
BP	GO:0043923	positive regulation by host of viral transcription	2/32	17/18800	0.000375688	0.0117	0.00877548	SNW1/SMARCB1	2
BP	GO:0048025	negative regulation of mRNA splicing, via spliceosome	2/32	20/18800	0.000523188	0.0153689	0.0115273	PTBP1/RNPS1	2
BP	GO:1903312	negative regulation of mRNA metabolic process	3/32	94/18800	0.000540497	0.0153689	0.0115273	HNRNPD/PTBP1/RNPS1	3
BP	GO:0006402	mRNA catabolic process	4/32	233/18800	0.000629522	0.016939	0.0127049	HNRNPD/RNPS1/ETF1/RBM8A	4
BP	GO:0019080	viral gene expression	3/32	100/18800	0.000647515	0.016939	0.0127049	PTBP1/SNW1/SMARCB1	3
BP	GO:0048026	positive regulation of mRNA splicing, via spliceosome	2/32	23/18800	0.000694449	0.0174681	0.0131017	PRPF19/SNW1	2
BP	GO:0033119	negative regulation of RNA splicing	2/32	25/18800	0.000821709	0.0199036	0.0149285	PTBP1/RNPS1	2
BP	GO:0050686	negative regulation of mRNA processing	2/32	29/18800	0.00110733	0.0258641	0.0193991	PTBP1/RNPS1	2
BP	GO:1903313	positive regulation of mRNA metabolic process	3/32	124/18800	0.00120797	0.0271819	0.0203875	HNRNPD/PRPF19/SNW1	3
BP	GO:0006401	RNA catabolic process	4/32	280/18800	0.00124688	0.0271819	0.0203875	HNRNPD/RNPS1/ETF1/RBM8A	4
BP	GO:0050685	positive regulation of mRNA processing	2/32	32/18800	0.0013485	0.028449	0.0213379	PRPF19/SNW1	2
BP	GO:0050850	positive regulation of calcium-mediated signaling	2/32	34/18800	0.00152198	0.0311055	0.0233304	PTBP1/PLCG2	2
BP	GO:0070884	regulation of calcineurin-NFAT signaling cascade	2/32	35/18800	0.00161251	0.031957	0.0239691	PTBP1/PLCG2	2
BP	GO:0106056	regulation of calcineurin-mediated signaling	2/32	36/18800	0.00170555	0.0328068	0.0246064	PTBP1/PLCG2	2
BP	GO:0033120	positive regulation of RNA splicing	2/32	37/18800	0.0018011	0.0336549	0.0252425	PRPF19/SNW1	2
BP	GO:0016233	telomere capping	2/32	40/18800	0.0021027	0.038199	0.0286508	HNRNPD/TFIP11	2
BP	GO:0033173	calcineurin-NFAT signaling cascade	2/32	44/18800	0.0025394	0.0448856	0.033666	PTBP1/PLCG2	2
CC	GO:0070603	SWI/SNF superfamily-type complex	7/33	86/19594	9.52772e-11	4.21149e-09	2.83721e-09	SMARCC2/CHD4/PBRM1/ARID1A/SMARCA5/SMARCB1/SMARCE1	7
CC	GO:1904949	ATPase complex	7/33	88/19594	1.12306e-10	4.21149e-09	2.83721e-09	SMARCC2/CHD4/PBRM1/ARID1A/SMARCA5/SMARCB1/SMARCE1	7
CC	GO:0016514	SWI/SNF complex	5/33	26/19594	6.32957e-10	1.34643e-08	9.07068e-09	SMARCC2/PBRM1/ARID1A/SMARCB1/SMARCE1	5
CC	GO:0016607	nuclear speck	10/33	411/19594	8.89698e-10	1.34643e-08	9.07068e-09	PNN/ACIN1/RBBP6/PRPF19/TFIP11/RNPS1/SNW1/AKAP17A/CIR1/RBM8A	10
CC	GO:0005681	spliceosomal complex	8/33	194/19594	8.97619e-10	1.34643e-08	9.07068e-09	HNRNPH3/PNN/PRPF19/TFIP11/SNW1/AKAP17A/AQR/RBM8A	8
CC	GO:0071564	npBAF complex	4/33	12/19594	3.26795e-09	4.08494e-08	2.75196e-08	SMARCC2/ARID1A/SMARCB1/SMARCE1	4
CC	GO:0071013	catalytic step 2 spliceosome	6/33	88/19594	6.93597e-09	7.4314e-08	5.00641e-08	PNN/PRPF19/TFIP11/SNW1/AQR/RBM8A	6
CC	GO:0071565	nBAF complex	4/33	15/19594	8.97965e-09	8.41842e-08	5.67136e-08	SMARCC2/ARID1A/SMARCB1/SMARCE1	4
CC	GO:0005684	U2-type spliceosomal complex	5/33	92/19594	4.37385e-07	3.64487e-06	2.45549e-06	PRPF19/TFIP11/SNW1/AQR/RBM8A	5
CC	GO:0071007	U2-type catalytic step 2 spliceosome	3/33	30/19594	1.71309e-05	0.000128482	8.65562e-05	PRPF19/SNW1/AQR	3
CC	GO:0044815	DNA packaging complex	5/33	198/19594	1.8889e-05	0.000128788	8.67628e-05	SMARCC2/PBRM1/ARID1A/SMARCB1/SMARCE1	5
CC	GO:0000228	nuclear chromosome	5/33	228/19594	3.71474e-05	0.000232171	0.00015641	PBRM1/RCC1/SMARCA5/SMARCB1/SMARCE1	5
CC	GO:0071006	U2-type catalytic step 1 spliceosome	2/33	12/19594	0.00017964	0.000962355	0.000648323	PRPF19/RBM8A	2
CC	GO:0071012	catalytic step 1 spliceosome	2/33	12/19594	0.00017964	0.000962355	0.000648323	PRPF19/RBM8A	2
MF	GO:0031491	nucleosome binding	7/32	67/18410	1.91853e-11	1.66912e-09	1.09054e-09	SMARCC2/CHD4/ARID1A/RCC1/SMARCA5/SMARCB1/SMARCE1	7
MF	GO:0031492	nucleosomal DNA binding	5/32	40/18410	7.20759e-09	3.1353e-07	2.04847e-07	SMARCC2/CHD4/RCC1/SMARCB1/SMARCE1	5
MF	GO:0031490	chromatin DNA binding	6/32	105/18410	2.39376e-08	6.94192e-07	4.53555e-07	SMARCC2/CHD4/NKAP/RCC1/SMARCB1/SMARCE1	6
MF	GO:0061629	RNA polymerase II-specific DNA-binding transcription factor binding	7/32	348/18410	1.81925e-06	3.95686e-05	2.58524e-05	GTF2I/CHD4/SNW1/ARID1A/PDCD11/SMARCB1/SMARCE1	7
MF	GO:0140297	DNA-binding transcription factor binding	7/32	470/18410	1.30816e-05	0.000227619	0.000148717	GTF2I/CHD4/SNW1/ARID1A/PDCD11/SMARCB1/SMARCE1	7
MF	GO:0003713	transcription coactivator activity	5/32	266/18410	8.87399e-05	0.00128673	0.000840694	SMARCC2/SNW1/ARID1A/SMARCB1/SMARCE1	5
MF	GO:0003712	transcription coregulator activity	6/32	497/18410	0.000187299	0.00232786	0.00152092	SMARCC2/SNW1/ARID1A/CIR1/SMARCB1/SMARCE1	6
MF	GO:0140658	ATP-dependent chromatin remodeler activity	2/32	13/18410	0.000225596	0.00245336	0.00160292	CHD4/SMARCA5	2
MF	GO:0003727	single-stranded RNA binding	3/32	87/18410	0.00045789	0.00442627	0.00289194	PTBP1/HNRNPDL/AQR	3
MF	GO:0042393	histone binding	4/32	250/18410	0.00088522	0.00770141	0.00503178	SMARCC2/CHD4/RCC1/SMARCA5	4
MF	GO:0042826	histone deacetylase binding	3/32	126/18410	0.00134301	0.010622	0.00693994	HNRNPD/CHD4/CIR1	3
MF	GO:0016922	nuclear receptor binding	3/32	139/18410	0.0017797	0.0129028	0.00843017	SNW1/ARID1A/SMARCE1	3
MF	GO:0016887	ATP hydrolysis activity	4/32	325/18410	0.00232104	0.0150833	0.00985481	ACIN1/CHD4/AQR/SMARCA5	4
MF	GO:0004386	helicase activity	3/32	155/18410	0.0024272	0.0150833	0.00985481	CHD4/AQR/SMARCA5	3

## Sheet: Sheet6
ONTOLOGY	ID	Description	GeneRatio	BgRatio	pvalue	p.adjust	qvalue	geneID	Count
BP	GO:0006418	tRNA aminoacylation for protein translation	14/395	41/18800	5.47144e-14	2.02881e-10	1.77447e-10	EPRS1/RARS1/DARS1/IARS1/QARS1/KARS1/MARS1/LARS1/TARS1/TARS3/GARS1/NARS1/HARS1/TARS2	14
BP	GO:0006417	regulation of translation	39/395	463/18800	1.64251e-13	2.08325e-10	1.82209e-10	VIM/EPRS1/THBS1/CNOT1/EIF3C/EIF3B/KHSRP/EIF3E/RACK1/EIF3D/LARP1/APP/EIF4G1/EIF4A2/UPF1/DDX3X/EIF3H/CYFIP1/CALR/CNOT9/GEMIN5/CNOT3/PTCD3/AGO3/EIF2S3/EIF3K/NCBP1/TIA1/CNOT11/CNOT2/CNOT6L/EIF2B4/MRPS27/CAPRIN1/CNOT6/CNOT8/GIGYF2/LARP4B/PURA	39
BP	GO:0043039	tRNA aminoacylation	14/395	44/18800	1.68548e-13	2.08325e-10	1.82209e-10	EPRS1/RARS1/DARS1/IARS1/QARS1/KARS1/MARS1/LARS1/TARS1/TARS3/GARS1/NARS1/HARS1/TARS2	14
BP	GO:0043038	amino acid activation	14/395	45/18800	2.4004e-13	2.22517e-10	1.94622e-10	EPRS1/RARS1/DARS1/IARS1/QARS1/KARS1/MARS1/LARS1/TARS1/TARS3/GARS1/NARS1/HARS1/TARS2	14
BP	GO:0006413	translational initiation	20/395	120/18800	7.51602e-13	5.57388e-10	4.87513e-10	EIF3A/EIF3C/EIF3L/EIF3B/EIF3E/EIF3D/EIF3F/LARP1/EIF4G1/EIF4A2/EIF3I/DDX3X/EIF3H/EIF3M/EIF2S3/EIF3K/NCBP1/RPS17/EIF2B4/EIF2B3	20
BP	GO:0090114	COPII-coated vesicle budding	11/395	32/18800	2.66336e-11	1.64596e-08	1.43962e-08	SEC16A/TFG/SEC23A/SEC24C/SEC31A/SEC13/PPP6C/SEC16B/SEC24A/SEC24B/MIA3	11
BP	GO:0006457	protein folding	22/395	212/18800	7.84175e-10	4.15389e-07	3.63315e-07	HSP90B1/HSP90AA1/P4HB/HSPA6/TCP1/PRDX4/UGGT1/CCT8/DNAJC10/CCT4/CCT2/LTBP4/HSP90AB2P/PDIA6/CALR/DNAJA1/UNC45A/BAG4/CCDC47/PPIB/ERP29/PPIA	22
BP	GO:0006888	endoplasmic reticulum to Golgi vesicle-mediated transport	17/395	129/18800	1.78047e-09	8.25248e-07	7.21793e-07	VCP/SEC16A/TFG/COPG1/SEC23A/COPB1/SEC24C/SEC31A/SEC13/PPP6C/ARCN1/SEC16B/SEC24A/SEC24B/MIA3/COPE/TRIP11	17
BP	GO:0006900	vesicle budding from membrane	12/395	64/18800	7.68625e-09	3.16673e-06	2.76975e-06	SEC16A/TFG/SEC23A/SEC24C/SEC31A/SEC13/PPP6C/SEC16B/SEC24A/SEC24B/MIA3/ARFGAP3	12
BP	GO:0090110	COPII-coated vesicle cargo loading	7/395	15/18800	9.54131e-09	3.53792e-06	3.0944e-06	SEC23A/SEC24C/SEC31A/SEC13/SEC24A/SEC24B/MIA3	7
BP	GO:0048193	Golgi vesicle transport	24/395	294/18800	1.63513e-08	5.51188e-06	4.8209e-06	VCP/SEC16A/TFG/MYO1B/EPS15/COPG1/SEC23A/COPB1/RACK1/SEC24C/SEC31A/SEC13/PPP6C/MACF1/ARCN1/SEC16B/ANKFY1/SEC24A/SEC24B/MIA3/ARFGAP3/COPE/ACSL3/TRIP11	24
BP	GO:0016032	viral process	29/395	418/18800	2.02973e-08	6.27186e-06	5.4856e-06	TRIM21/VCP/P4HB/EIF3A/EIF3L/EPS15/EIF3B/EIF3D/EIF3F/LARP1/TFRC/KPNA6/DDX3X/TRIM28/LTF/RPSA/KPNA3/AXL/LDLR/TRIM5/ZC3HAV1/PRMT1/APOBEC3B/STAU1/PPIB/CTSB/CAV1/EEA1/PPIA	29
BP	GO:0002183	cytoplasmic translational initiation	8/395	27/18800	5.53807e-08	1.57963e-05	1.3816e-05	EIF3A/EIF3D/EIF4G1/EIF4A2/EIF3I/EIF3M/EIF2S3/EIF2B3	8
BP	GO:0017148	negative regulation of translation	21/395	248/18800	6.9929e-08	1.85212e-05	1.61993e-05	EPRS1/CNOT1/KHSRP/EIF3E/RACK1/LARP1/UPF1/DDX3X/CALR/CNOT9/CNOT3/AGO3/TIA1/CNOT11/CNOT2/CNOT6L/CAPRIN1/CNOT6/CNOT8/GIGYF2/PURA	21
BP	GO:0031331	positive regulation of cellular catabolic process	29/395	449/18800	9.55779e-08	2.36269e-05	2.06649e-05	LRP1/TRIM21/VCP/HSP90AA1/CNOT1/KHSRP/RACK1/RDX/LARP1/SNX9/APP/UPF1/FYCO1/PTK2/PSMC1/CNOT3/LDLR/PHKG2/TRIM5/ZC3HAV1/CNOT2/CNOT6L/SUPT5H/PSMC4/CAV1/CNOT6/CNOT8/GIGYF2/PACSIN3	29
BP	GO:0006402	mRNA catabolic process	20/395	233/18800	1.15102e-07	2.6675e-05	2.3331e-05	VIM/CNOT1/KHSRP/EIF3E/LARP1/UPF1/RNH1/CNOT3/AGO3/MAGOHB/ZC3HAV1/NCBP1/TRAF2/CNOT11/CNOT2/CNOT6L/CNOT6/CNOT8/GIGYF2/LARP4B	20
BP	GO:0006401	RNA catabolic process	22/395	280/18800	1.2807e-07	2.79343e-05	2.44324e-05	VIM/CNOT1/KHSRP/EIF3E/LARP1/UPF1/MTREX/RNH1/CNOT3/AGO3/MAGOHB/ZC3HAV1/NCBP1/TRAF2/CNOT11/CNOT2/CNOT6L/MRPL44/CNOT6/CNOT8/GIGYF2/LARP4B	22
BP	GO:0006403	RNA localization	18/395	196/18800	1.81363e-07	3.73608e-05	3.26772e-05	TCP1/RUVBL1/CCT8/CCT4/KHSRP/CCT2/NUP155/SEC13/UPF1/HNRNPA3/AKAP8L/NCBP1/NUP88/FYTTD1/XPO1/NUP133/MRPL18/CPSF6	18
BP	GO:0019058	viral life cycle	23/395	317/18800	2.77667e-07	5.26896e-05	4.60843e-05	TRIM21/VCP/P4HB/EPS15/LARP1/TFRC/KPNA6/DDX3X/TRIM28/LTF/RPSA/KPNA3/AXL/LDLR/TRIM5/ZC3HAV1/APOBEC3B/STAU1/PPIB/CTSB/CAV1/EEA1/PPIA	23
BP	GO:0034504	protein localization to nucleus	22/395	294/18800	2.98404e-07	5.26896e-05	4.60843e-05	CTNNA1/TCP1/CCT8/CCT4/YWHAE/CCT2/NUP155/KPNA1/TFRC/KPNA6/MAGED1/SEC13/SQSTM1/TRIM28/CALR/KPNA3/NUP88/RANGAP1/XPO1/NUP133/IPO9/TOR1AIP1	22
BP	GO:1903311	regulation of mRNA metabolic process	22/395	294/18800	2.98404e-07	5.26896e-05	4.60843e-05	VIM/CNOT1/KHSRP/LARP1/UPF1/CDK11B/CNOT3/ZC3HAV1/NCBP1/TIA1/TRAF2/CNOT2/CNOT6L/SUPT5H/TRA2A/CNOT6/CNOT8/CPSF6/DYRK1A/GIGYF2/LARP4B/SF1	22
BP	GO:2000113	negative regulation of cellular macromolecule biosynthetic process	21/395	275/18800	3.98266e-07	6.7126e-05	5.87109e-05	EPRS1/CNOT1/KHSRP/EIF3E/RACK1/LARP1/UPF1/DDX3X/CALR/CNOT9/CNOT3/AGO3/TIA1/CNOT11/CNOT2/CNOT6L/CAPRIN1/CNOT6/CNOT8/GIGYF2/PURA	21
BP	GO:0034249	negative regulation of cellular amide metabolic process	21/395	276/18800	4.2287e-07	6.8174e-05	5.96276e-05	EPRS1/CNOT1/KHSRP/EIF3E/RACK1/LARP1/UPF1/DDX3X/CALR/CNOT9/CNOT3/AGO3/TIA1/CNOT11/CNOT2/CNOT6L/CAPRIN1/CNOT6/CNOT8/GIGYF2/PURA	21
BP	GO:0009408	response to heat	13/395	109/18800	4.82145e-07	7.44914e-05	6.5153e-05	VCP/THBS1/HSP90AA1/HSPA6/YWHAE/HSP90AB2P/DNAJA1/IGFBP7/IRAK1/EIF2B4/HDAC2/RBBP7/EIF2B3	13
BP	GO:0034655	nucleobase-containing compound catabolic process	26/395	405/18800	5.02556e-07	7.45391e-05	6.51948e-05	VIM/VCP/CNOT1/KHSRP/EIF3E/LARP1/UPF1/MTREX/RNH1/CNOT3/AGO3/MAGOHB/ZC3HAV1/NCBP1/TRAF2/CNP/CNOT11/CNOT2/CNOT6L/APOBEC3B/MRPL44/ACAT1/CNOT6/CNOT8/GIGYF2/LARP4B	26
BP	GO:0006520	cellular amino acid metabolic process	21/395	285/18800	7.15839e-07	0.00010209	8.92915e-05	CAD/EPRS1/RARS1/DARS1/IARS1/QARS1/KARS1/MARS1/LARS1/TARS1/TARS3/SLC25A12/GFPT1/GARS1/NARS1/HARS1/ACAT1/CTPS2/CTPS1/PYCR1/TARS2	21
BP	GO:0035459	vesicle cargo loading	7/395	27/18800	1.05878e-06	0.000145405	0.000127177	SEC23A/SEC24C/SEC31A/SEC13/SEC24A/SEC24B/MIA3	7
BP	GO:0006399	tRNA metabolic process	16/395	185/18800	1.94191e-06	0.000257164	0.000224925	EPRS1/RARS1/DARS1/IARS1/QARS1/KARS1/MARS1/LARS1/TARS1/TARS3/ELP1/GARS1/WDR6/NARS1/HARS1/TARS2	16
BP	GO:0034976	response to endoplasmic reticulum stress	19/395	257/18800	2.30907e-06	0.000291375	0.000254847	VCP/SEC16A/HSP90B1/THBS1/P4HB/UGGT1/DNAJC10/RACK1/EIF4G1/DDX3X/CALR/ERLIN1/TRAF2/CCDC47/FAF2/PPP2CB/TMEM33/CAV1/ERP29	19
BP	GO:0006913	nucleocytoplasmic transport	21/395	308/18800	2.48908e-06	0.000291375	0.000254847	YWHAE/NUP155/KPNA1/KPNA6/SEC13/UPF1/SQSTM1/TRIM28/AKAP8L/CALR/KPNA3/ANP32A/NCBP1/NUP88/RANGAP1/FYTTD1/XPO1/NUP133/CPSF6/IPO9/PTPN14	21
BP	GO:0051169	nuclear transport	21/395	308/18800	2.48908e-06	0.000291375	0.000254847	YWHAE/NUP155/KPNA1/KPNA6/SEC13/UPF1/SQSTM1/TRIM28/AKAP8L/CALR/KPNA3/ANP32A/NCBP1/NUP88/RANGAP1/FYTTD1/XPO1/NUP133/CPSF6/IPO9/PTPN14	21
BP	GO:0032543	mitochondrial translation	10/395	72/18800	2.51456e-06	0.000291375	0.000254847	GARS1/PTCD3/HARS1/MRPS27/MRPS34/MRPL16/MRPL2/MRPL44/MRPS18A/TARS2	10
BP	GO:0046700	heterocycle catabolic process	26/395	443/18800	2.67783e-06	0.000300891	0.000263171	VIM/VCP/CNOT1/KHSRP/EIF3E/LARP1/UPF1/MTREX/RNH1/CNOT3/AGO3/MAGOHB/ZC3HAV1/NCBP1/TRAF2/CNP/CNOT11/CNOT2/CNOT6L/APOBEC3B/MRPL44/ACAT1/CNOT6/CNOT8/GIGYF2/LARP4B	26
BP	GO:1905214	regulation of RNA binding	5/395	12/18800	2.80002e-06	0.000305367	0.000267086	EIF3C/EIF3E/EIF3D/EIF4G1/NCBP1	5
BP	GO:0044270	cellular nitrogen compound catabolic process	26/395	449/18800	3.42004e-06	0.000362328	0.000316906	VIM/VCP/CNOT1/KHSRP/EIF3E/LARP1/UPF1/MTREX/RNH1/CNOT3/AGO3/MAGOHB/ZC3HAV1/NCBP1/TRAF2/CNP/CNOT11/CNOT2/CNOT6L/APOBEC3B/MRPL44/ACAT1/CNOT6/CNOT8/GIGYF2/LARP4B	26
BP	GO:0043254	regulation of protein-containing complex assembly	24/395	401/18800	4.67578e-06	0.000481605	0.00042123	TUBB4A/SPTAN1/VCP/HSP90AA1/CTTN/CAPZA1/CAPZB/RACK1/RDX/SNX9/EIF4G1/TFRC/CAND1/SPTBN2/DDX3X/CAPZA2/CYFIP1/AJUBA/UNC13B/TRAF2/BAG4/FARP2/DYRK1A/PEX5	24
BP	GO:0019439	aromatic compound catabolic process	26/395	466/18800	6.66284e-06	0.000667725	0.000584017	VIM/VCP/CNOT1/KHSRP/EIF3E/LARP1/UPF1/MTREX/RNH1/CNOT3/AGO3/MAGOHB/ZC3HAV1/NCBP1/TRAF2/CNP/CNOT11/CNOT2/CNOT6L/APOBEC3B/MRPL44/ACAT1/CNOT6/CNOT8/GIGYF2/LARP4B	26
BP	GO:1903900	regulation of viral life cycle	13/395	139/18800	7.60826e-06	0.000742406	0.000649337	TRIM21/P4HB/LARP1/KPNA6/DDX3X/TRIM28/LTF/AXL/TRIM5/ZC3HAV1/APOBEC3B/STAU1/PPIA	13
BP	GO:0071826	ribonucleoprotein complex subunit organization	16/395	208/18800	8.81056e-06	0.000837681	0.000732668	VCP/HSP90AA1/EIF3A/RUVBL1/PRMT5/GEMIN5/TGS1/RPSA/CRNKL1/DHX30/EIF2S3/NCBP1/SNRPD1/SART3/CPSF6/SF1	16
BP	GO:0034605	cellular response to heat	9/395	66/18800	9.36145e-06	0.000867806	0.000759016	VCP/THBS1/HSP90AA1/HSPA6/YWHAE/HSP90AB2P/IRAK1/HDAC2/RBBP7	9
BP	GO:0033147	negative regulation of intracellular estrogen receptor signaling pathway	5/395	15/18800	1.00774e-05	0.000889694	0.000778161	CNOT1/CNOT9/KANK2/CNOT2/STRN3	5
BP	GO:1904874	positive regulation of telomerase RNA localization to Cajal body	5/395	15/18800	1.00774e-05	0.000889694	0.000778161	TCP1/RUVBL1/CCT8/CCT4/CCT2	5
BP	GO:1901224	positive regulation of NIK/NF-kappaB signaling	9/395	67/18800	1.0616e-05	0.000915443	0.000800681	ACTN4/APP/RBCK1/DDX3X/CALR/AGO3/IRAK1/TRIP6/PDCD4	9
BP	GO:1903313	positive regulation of mRNA metabolic process	12/395	124/18800	1.20099e-05	0.00101211	0.00088523	CNOT1/KHSRP/UPF1/CNOT3/ZC3HAV1/NCBP1/CNOT2/CNOT6L/TRA2A/CNOT6/CNOT8/GIGYF2	12
BP	GO:0061013	regulation of mRNA catabolic process	14/395	173/18800	1.8117e-05	0.00148932	0.00130261	VIM/CNOT1/KHSRP/LARP1/UPF1/CNOT3/ZC3HAV1/TRAF2/CNOT2/CNOT6L/CNOT6/CNOT8/GIGYF2/LARP4B	14
BP	GO:1901361	organic cyclic compound catabolic process	26/395	494/18800	1.84759e-05	0.00148932	0.00130261	VIM/VCP/CNOT1/KHSRP/EIF3E/LARP1/UPF1/MTREX/RNH1/CNOT3/AGO3/MAGOHB/ZC3HAV1/NCBP1/TRAF2/CNP/CNOT11/CNOT2/CNOT6L/APOBEC3B/MRPL44/ACAT1/CNOT6/CNOT8/GIGYF2/LARP4B	26
BP	GO:0022618	ribonucleoprotein complex assembly	15/395	200/18800	2.26146e-05	0.00178415	0.00156049	HSP90AA1/EIF3A/RUVBL1/PRMT5/GEMIN5/TGS1/RPSA/CRNKL1/DHX30/EIF2S3/NCBP1/SNRPD1/SART3/CPSF6/SF1	15
BP	GO:0007044	cell-substrate junction assembly	10/395	92/18800	2.32959e-05	0.00179961	0.00157401	THBS1/ACTN1/CTTN/DST/PTK2/MACF1/LAMC1/AJUBA/TLN1/TRIP6	10
BP	GO:0019079	viral genome replication	12/395	134/18800	2.63271e-05	0.00194627	0.00170228	VCP/LARP1/KPNA6/DDX3X/TRIM28/LTF/ZC3HAV1/APOBEC3B/STAU1/PPIB/EEA1/PPIA	12
BP	GO:0051168	nuclear export	13/395	156/18800	2.63898e-05	0.00194627	0.00170228	YWHAE/NUP155/UPF1/AKAP8L/CALR/NCBP1/NUP88/RANGAP1/FYTTD1/XPO1/NUP133/CPSF6/PTPN14	13
BP	GO:0019081	viral translation	5/395	18/18800	2.72939e-05	0.00194627	0.00170228	EIF3A/EIF3L/EIF3B/EIF3D/EIF3F	5
BP	GO:1904872	regulation of telomerase RNA localization to Cajal body	5/395	18/18800	2.72939e-05	0.00194627	0.00170228	TCP1/RUVBL1/CCT8/CCT4/CCT2	5
BP	GO:0061014	positive regulation of mRNA catabolic process	10/395	94/18800	2.81435e-05	0.00196898	0.00172215	CNOT1/KHSRP/UPF1/CNOT3/ZC3HAV1/CNOT2/CNOT6L/CNOT6/CNOT8/GIGYF2	10
BP	GO:0006903	vesicle targeting	7/395	43/18800	2.876e-05	0.00196957	0.00172266	SEC16A/TFG/PPP6C/SEC16B/ARFGAP3/FAM91A1/TRIP11	7
BP	GO:0022613	ribonucleoprotein complex biogenesis	24/395	448/18800	2.92143e-05	0.00196957	0.00172266	HSP90AA1/EIF3A/RUVBL1/PRMT5/DDX3X/MTREX/GEMIN5/TGS1/RPSA/CRNKL1/DHX30/EIF2S3/NCBP1/NUP88/DDX27/LAS1L/SNRPD1/SART3/RPS17/XPO1/NOL11/MRPL1/CPSF6/SF1	24
BP	GO:0043488	regulation of mRNA stability	13/395	158/18800	3.01906e-05	0.001981	0.00173265	VIM/CNOT1/KHSRP/LARP1/UPF1/CNOT3/TRAF2/CNOT2/CNOT6L/CNOT6/CNOT8/GIGYF2/LARP4B	13
BP	GO:0034329	cell junction assembly	23/395	420/18800	3.04522e-05	0.001981	0.00173265	THBS1/ACTN1/CTNNB1/CTNNA1/AGRN/CTTN/CAPZA1/APP/EIF4G1/LRP4/SPTBN2/DST/PTK2/CDH2/MACF1/LAMC1/STRN/AJUBA/TLN1/PKP4/TRIP6/CDH6/CAV1	23
BP	GO:0050657	nucleic acid transport	13/395	159/18800	3.22642e-05	0.00199393	0.00174397	KHSRP/NUP155/SEC13/UPF1/HNRNPA3/AKAP8L/NCBP1/NUP88/FYTTD1/XPO1/NUP133/MRPL18/CPSF6	13
BP	GO:0050658	RNA transport	13/395	159/18800	3.22642e-05	0.00199393	0.00174397	KHSRP/NUP155/SEC13/UPF1/HNRNPA3/AKAP8L/NCBP1/NUP88/FYTTD1/XPO1/NUP133/MRPL18/CPSF6	13
BP	GO:0050792	regulation of viral process	13/395	159/18800	3.22642e-05	0.00199393	0.00174397	TRIM21/P4HB/LARP1/KPNA6/DDX3X/TRIM28/LTF/AXL/TRIM5/ZC3HAV1/APOBEC3B/STAU1/PPIA	13
BP	GO:0090670	RNA localization to Cajal body	5/395	19/18800	3.64051e-05	0.00208002	0.00181927	TCP1/RUVBL1/CCT8/CCT4/CCT2	5
BP	GO:0090671	telomerase RNA localization to Cajal body	5/395	19/18800	3.64051e-05	0.00208002	0.00181927	TCP1/RUVBL1/CCT8/CCT4/CCT2	5
BP	GO:0090672	telomerase RNA localization	5/395	19/18800	3.64051e-05	0.00208002	0.00181927	TCP1/RUVBL1/CCT8/CCT4/CCT2	5
BP	GO:0090685	RNA localization to nucleus	5/395	19/18800	3.64051e-05	0.00208002	0.00181927	TCP1/RUVBL1/CCT8/CCT4/CCT2	5
BP	GO:1904851	positive regulation of establishment of protein localization to telomere	4/395	10/18800	3.64621e-05	0.00208002	0.00181927	TCP1/CCT8/CCT4/CCT2	4
BP	GO:0051236	establishment of RNA localization	13/395	162/18800	3.92499e-05	0.00217903	0.00190586	KHSRP/NUP155/SEC13/UPF1/HNRNPA3/AKAP8L/NCBP1/NUP88/FYTTD1/XPO1/NUP133/MRPL18/CPSF6	13
BP	GO:0048524	positive regulation of viral process	8/395	61/18800	3.93729e-05	0.00217903	0.00190586	TRIM21/P4HB/LARP1/KPNA6/DDX3X/AXL/STAU1/PPIA	8
BP	GO:0150115	cell-substrate junction organization	10/395	98/18800	4.04721e-05	0.00220692	0.00193025	THBS1/ACTN1/CTTN/DST/PTK2/MACF1/LAMC1/AJUBA/TLN1/TRIP6	10
BP	GO:0038061	NIK/NF-kappaB signaling	12/395	141/18800	4.36416e-05	0.00234526	0.00205126	ACTN4/APP/RBCK1/DDX3X/CALR/AGO3/TRAF2/IRAK1/TRIP6/NFKB2/PDCD4/CYLD	12
BP	GO:0006901	vesicle coating	5/395	20/18800	4.77064e-05	0.00252707	0.00221027	SEC16A/TFG/PPP6C/SEC16B/ARFGAP3	5
BP	GO:0006446	regulation of translational initiation	9/395	81/18800	5.0019e-05	0.00261226	0.00228478	EIF3B/EIF3E/LARP1/EIF4G1/EIF4A2/DDX3X/EIF3H/EIF3K/NCBP1	9
BP	GO:0034975	protein folding in endoplasmic reticulum	4/395	11/18800	5.63479e-05	0.00274919	0.00240454	HSP90B1/P4HB/DNAJC10/CALR	4
BP	GO:0070203	regulation of establishment of protein localization to telomere	4/395	11/18800	5.63479e-05	0.00274919	0.00240454	TCP1/CCT8/CCT4/CCT2	4
BP	GO:0075522	IRES-dependent viral translational initiation	4/395	11/18800	5.63479e-05	0.00274919	0.00240454	EIF3A/EIF3B/EIF3D/EIF3F	4
BP	GO:1904869	regulation of protein localization to Cajal body	4/395	11/18800	5.63479e-05	0.00274919	0.00240454	TCP1/CCT8/CCT4/CCT2	4
BP	GO:1904871	positive regulation of protein localization to Cajal body	4/395	11/18800	5.63479e-05	0.00274919	0.00240454	TCP1/CCT8/CCT4/CCT2	4
BP	GO:0033962	P-body assembly	5/395	21/18800	6.15395e-05	0.00296349	0.00259198	CNOT1/CNOT2/CNOT6L/CNOT6/LIMD1	5
BP	GO:0043487	regulation of RNA stability	13/395	170/18800	6.469e-05	0.00307527	0.00268974	VIM/CNOT1/KHSRP/LARP1/UPF1/CNOT3/TRAF2/CNOT2/CNOT6L/CNOT6/CNOT8/GIGYF2/LARP4B	13
BP	GO:0140053	mitochondrial gene expression	10/395	104/18800	6.74692e-05	0.00316678	0.00276979	GARS1/PTCD3/HARS1/MRPS27/MRPS34/MRPL16/MRPL2/MRPL44/MRPS18A/TARS2	10
BP	GO:0051099	positive regulation of binding	13/395	171/18800	6.87055e-05	0.0031845	0.00278529	LRP1/TRIM21/CTNNB1/EIF3C/EIF3E/EIF3D/APP/EIF4G1/TRIM28/NCBP1/NME1/PPP2CB/CAV1	13
BP	GO:0043161	proteasome-mediated ubiquitin-dependent protein catabolic process	22/395	414/18800	7.05331e-05	0.00322885	0.00282408	VCP/HSP90B1/CTNNB1/DNAJC10/RACK1/RBCK1/EIF3H/CALR/PSMC1/SMARCC1/ERLIN1/CCDC47/HERC2/HUWE1/RNF216/TRIM9/XPO1/FAF2/PPP2CB/PSMC4/CAV1/CUL5	22
BP	GO:0051028	mRNA transport	11/395	126/18800	7.17468e-05	0.00324435	0.00283764	KHSRP/NUP155/SEC13/UPF1/HNRNPA3/AKAP8L/NCBP1/NUP88/FYTTD1/XPO1/NUP133	11
BP	GO:2001238	positive regulation of extrinsic apoptotic signaling pathway	7/395	50/18800	7.85709e-05	0.00351013	0.00307009	THBS1/CTNNA1/RBCK1/PPP2R1A/TRAF2/CAV1/CYLD	7
BP	GO:0070202	regulation of establishment of protein localization to chromosome	4/395	12/18800	8.31219e-05	0.00354271	0.00309859	TCP1/CCT8/CCT4/CCT2	4
BP	GO:1903405	protein localization to nuclear body	4/395	12/18800	8.31219e-05	0.00354271	0.00309859	TCP1/CCT8/CCT4/CCT2	4
BP	GO:1904816	positive regulation of protein localization to chromosome, telomeric region	4/395	12/18800	8.31219e-05	0.00354271	0.00309859	TCP1/CCT8/CCT4/CCT2	4
BP	GO:1904867	protein localization to Cajal body	4/395	12/18800	8.31219e-05	0.00354271	0.00309859	TCP1/CCT8/CCT4/CCT2	4
BP	GO:0016050	vesicle organization	18/395	306/18800	9.03538e-05	0.00380718	0.0033299	SEC16A/TFG/EPS15/SEC23A/SEC24C/SEC31A/SEC13/SQSTM1/PPP6C/SEC16B/UNC13B/ANKFY1/SEC24A/SEC24B/MIA3/ARFGAP3/CAV1/EEA1	18
BP	GO:0007004	telomere maintenance via telomerase	8/395	69/18800	9.66026e-05	0.00402475	0.0035202	TNKS1BP1/HSP90AA1/CTNNB1/TCP1/CCT8/CCT4/CCT2/RPA1	8
BP	GO:0048199	vesicle targeting, to, from or within Golgi	5/395	23/18800	9.82995e-05	0.00404994	0.00354223	SEC16A/TFG/PPP6C/SEC16B/ARFGAP3	5
BP	GO:1901222	regulation of NIK/NF-kappaB signaling	10/395	110/18800	0.000108453	0.00441917	0.00386517	ACTN4/APP/RBCK1/DDX3X/CALR/AGO3/IRAK1/TRIP6/PDCD4/CYLD	10
BP	GO:0033144	negative regulation of intracellular steroid hormone receptor signaling pathway	6/395	37/18800	0.00011093	0.00447098	0.00391049	CNOT1/CALR/CNOT9/KANK2/CNOT2/STRN3	6
BP	GO:0061157	mRNA destabilization	9/395	90/18800	0.000114718	0.0045643	0.00399211	CNOT1/KHSRP/UPF1/CNOT3/CNOT2/CNOT6L/CNOT6/CNOT8/GIGYF2	9
BP	GO:0009266	response to temperature stimulus	13/395	180/18800	0.000115708	0.0045643	0.00399211	VCP/THBS1/HSP90AA1/HSPA6/YWHAE/HSP90AB2P/DNAJA1/IGFBP7/IRAK1/EIF2B4/HDAC2/RBBP7/EIF2B3	13
BP	GO:0035304	regulation of protein dephosphorylation	9/395	91/18800	0.000124987	0.00487843	0.00426686	HSP90B1/YWHAE/PPP6R3/YWHAB/PPP6R1/PPP6R2/BOD1L1/CSNK2B/PPIA	9
BP	GO:0010498	proteasomal protein catabolic process	24/395	496/18800	0.000142284	0.00549573	0.00480678	VCP/HSP90B1/CTNNB1/UGGT1/DNAJC10/RACK1/RBCK1/EIF3H/CALR/PSMC1/SMARCC1/ERLIN1/CCDC47/HERC2/HUWE1/RNF216/TRIM9/XPO1/FAF2/PPP2CB/PSMC4/CAV1/CUL5/PSMA3	24
BP	GO:0009201	ribonucleoside triphosphate biosynthetic process	8/395	74/18800	0.000158957	0.00602825	0.00527254	CAD/VCP/IMPDH2/ATP5F1B/SLC25A12/NME1/CTPS2/CTPS1	8
BP	GO:0050779	RNA destabilization	9/395	94/18800	0.000160515	0.00602825	0.00527254	CNOT1/KHSRP/UPF1/CNOT3/CNOT2/CNOT6L/CNOT6/CNOT8/GIGYF2	9
BP	GO:1904814	regulation of protein localization to chromosome, telomeric region	4/395	14/18800	0.000162574	0.00602825	0.00527254	TCP1/CCT8/CCT4/CCT2	4
BP	GO:1990173	protein localization to nucleoplasm	4/395	14/18800	0.000162574	0.00602825	0.00527254	TCP1/CCT8/CCT4/CCT2	4
BP	GO:0006278	RNA-templated DNA biosynthetic process	8/395	75/18800	0.000174725	0.00641467	0.00561052	TNKS1BP1/HSP90AA1/CTNNB1/TCP1/CCT8/CCT4/CCT2/RPA1	8
BP	GO:0051648	vesicle localization	13/395	189/18800	0.000188216	0.00684219	0.00598444	SEC16A/TFG/MYO1B/ACTN4/CTNNB1/FYCO1/PPP6C/CDH2/MYO1E/SEC16B/ARFGAP3/FAM91A1/TRIP11	13
BP	GO:0045727	positive regulation of translation	11/395	141/18800	0.000196288	0.00706636	0.00618051	VIM/THBS1/EIF3C/EIF3E/EIF3D/LARP1/EIF4G1/DDX3X/EIF2S3/MRPS27/LARP4B	11
BP	GO:0051693	actin filament capping	6/395	41/18800	0.000199891	0.0071269	0.00623345	SPTAN1/CAPZA1/CAPZB/RDX/SPTBN2/CAPZA2	6
BP	GO:0051701	biological process involved in interaction with host	13/395	191/18800	0.000208792	0.00737333	0.00644899	TRIM21/P4HB/TCP1/EPS15/TFRC/RPSA/KPNA3/AXL/LDLR/TRIM5/CTSB/CAV1/PPIA	13
BP	GO:0009209	pyrimidine ribonucleoside triphosphate biosynthetic process	4/395	15/18800	0.000218027	0.00762685	0.00667073	CAD/NME1/CTPS2/CTPS1	4
BP	GO:0018126	protein hydroxylation	5/395	27/18800	0.000220088	0.00762696	0.00667083	P4HB/PRDX4/P3H4/P4HA1/PLOD1	5
BP	GO:0000956	nuclear-transcribed mRNA catabolic process	10/395	121/18800	0.000238637	0.00819319	0.00716607	CNOT1/EIF3E/UPF1/CNOT3/MAGOHB/NCBP1/CNOT2/CNOT6L/CNOT6/CNOT8	10
BP	GO:0000289	nuclear-transcribed mRNA poly(A) tail shortening	5/395	28/18800	0.000263348	0.00888849	0.00777421	CNOT1/CNOT3/CNOT2/CNOT6L/CNOT6	5
BP	GO:0002181	cytoplasmic translation	11/395	146/18800	0.000266079	0.00888849	0.00777421	EIF3A/EIF3D/EIF4G1/EIF4A2/EIF3I/RPS20/EIF3M/RPSA/EIF2S3/RPS17/EIF2B3	11
BP	GO:0046718	viral entry into host cell	11/395	146/18800	0.000266079	0.00888849	0.00777421	TRIM21/P4HB/EPS15/TFRC/RPSA/KPNA3/AXL/LDLR/TRIM5/CTSB/CAV1	11
BP	GO:0048207	vesicle targeting, rough ER to cis-Golgi	4/395	16/18800	0.000285901	0.00938161	0.00820552	SEC16A/TFG/PPP6C/SEC16B	4
BP	GO:0048208	COPII vesicle coating	4/395	16/18800	0.000285901	0.00938161	0.00820552	SEC16A/TFG/PPP6C/SEC16B	4
BP	GO:0010833	telomere maintenance via telomere lengthening	8/395	81/18800	0.000298651	0.00962956	0.00842238	TNKS1BP1/HSP90AA1/CTNNB1/TCP1/CCT8/CCT4/CCT2/RPA1	8
BP	GO:0032272	negative regulation of protein polymerization	8/395	81/18800	0.000298651	0.00962956	0.00842238	TUBB4A/SPTAN1/CAPZA1/CAPZB/RDX/SPTBN2/CAPZA2/DYRK1A	8
BP	GO:0051650	establishment of vesicle localization	12/395	173/18800	0.00030538	0.00976162	0.00853789	SEC16A/TFG/MYO1B/ACTN4/CTNNB1/FYCO1/PPP6C/MYO1E/SEC16B/ARFGAP3/FAM91A1/TRIP11	12
BP	GO:0006406	mRNA export from nucleus	7/395	62/18800	0.000311742	0.00987982	0.00864127	NUP155/UPF1/AKAP8L/NCBP1/NUP88/FYTTD1/NUP133	7
BP	GO:0030835	negative regulation of actin filament depolymerization	6/395	45/18800	0.000337392	0.0105318	0.00921152	SPTAN1/CAPZA1/CAPZB/RDX/SPTBN2/CAPZA2	6
BP	GO:0044089	positive regulation of cellular component biogenesis	23/395	494/18800	0.000337995	0.0105318	0.00921152	VCP/HSP90AA1/CNOT1/AGRN/CTTN/RACK1/SNX9/EIF4G1/TFRC/CAND1/DDX3X/TRIM28/CYFIP1/DPYSL3/AJUBA/UNC13B/BAG4/CNOT2/CNOT6L/CCP110/CAV1/CNOT6/WASF2	23
BP	GO:0032271	regulation of protein polymerization	13/395	201/18800	0.000343098	0.0106017	0.00927268	TUBB4A/SPTAN1/HSP90AA1/CTTN/CAPZA1/CAPZB/RDX/SNX9/SPTBN2/CAPZA2/CYFIP1/BAG4/DYRK1A	13
BP	GO:0070200	establishment of protein localization to telomere	4/395	17/18800	0.0003677	0.011268	0.00985544	TCP1/CCT8/CCT4/CCT2	4
BP	GO:0044409	entry into host	11/395	153/18800	0.000398112	0.0120663	0.0105536	TRIM21/P4HB/EPS15/TFRC/RPSA/KPNA3/AXL/LDLR/TRIM5/CTSB/CAV1	11
BP	GO:0006397	mRNA processing	23/395	500/18800	0.000400257	0.0120663	0.0105536	KHSRP/PRMT5/APP/CDK11B/PAXBP1/HNRNPA3/AKAP8L/MTREX/GEMIN5/TGS1/SNRPB2/CRNKL1/MAGOHB/NCBP1/TIA1/SNRPD1/SART3/CNOT6L/SUPT5H/TRA2A/CPSF6/DYRK1A/SF1	23
BP	GO:0008380	RNA splicing	21/395	438/18800	0.000414417	0.0122279	0.010695	KHSRP/PRMT5/RBM12B/PAXBP1/HNRNPA3/AKAP8L/MTREX/GEMIN5/PPP2R1A/TGS1/SNRPB2/CRNKL1/MAGOHB/NCBP1/TIA1/PRMT1/SNRPD1/SART3/TRA2A/DYRK1A/SF1	21
BP	GO:0006405	RNA export from nucleus	8/395	85/18800	0.00041551	0.0122279	0.010695	NUP155/UPF1/AKAP8L/NCBP1/NUP88/FYTTD1/NUP133/CPSF6	8
BP	GO:0009142	nucleoside triphosphate biosynthetic process	8/395	85/18800	0.00041551	0.0122279	0.010695	CAD/VCP/IMPDH2/ATP5F1B/SLC25A12/NME1/CTPS2/CTPS1	8
BP	GO:0035303	regulation of dephosphorylation	10/395	130/18800	0.000425393	0.0123446	0.0107971	HSP90B1/YWHAE/PPP6R3/YWHAB/PPP6R1/PPP6R2/BAG4/BOD1L1/CSNK2B/PPIA	10
BP	GO:0033138	positive regulation of peptidyl-serine phosphorylation	9/395	107/18800	0.000426135	0.0123446	0.0107971	TNKS1BP1/HSP90AA1/APP/EIF4G1/TFRC/CNOT9/DOCK7/BAG4/CAV1	9
BP	GO:0030433	ubiquitin-dependent ERAD pathway	8/395	86/18800	0.00044988	0.0129314	0.0113103	VCP/HSP90B1/DNAJC10/CALR/ERLIN1/CCDC47/FAF2/CAV1	8
BP	GO:0009208	pyrimidine ribonucleoside triphosphate metabolic process	4/395	18/18800	0.000464958	0.013262	0.0115995	CAD/NME1/CTPS2/CTPS1	4
BP	GO:0000723	telomere maintenance	10/395	132/18800	0.000480217	0.0135166	0.0118222	TNKS1BP1/HSP90AA1/CTNNB1/TCP1/CCT8/CCT4/CCT2/RPA1/UPF1/RPA2	10
BP	GO:0032527	protein exit from endoplasmic reticulum	6/395	48/18800	0.000482117	0.0135166	0.0118222	VCP/SEC16A/HSP90B1/SEC13/SEC16B/FAF2	6
BP	GO:0045069	regulation of viral genome replication	8/395	87/18800	0.000486521	0.0135166	0.0118222	LARP1/DDX3X/TRIM28/LTF/ZC3HAV1/APOBEC3B/STAU1/PPIA	8
BP	GO:0036503	ERAD pathway	9/395	109/18800	0.000488465	0.0135166	0.0118222	VCP/HSP90B1/UGGT1/DNAJC10/CALR/ERLIN1/CCDC47/FAF2/CAV1	9
BP	GO:2001235	positive regulation of apoptotic signaling pathway	10/395	134/18800	0.000540779	0.0148534	0.0129914	THBS1/CTNNA1/RACK1/RBCK1/EEF1E1/MAGED1/PPP2R1A/TRAF2/CAV1/CYLD	10
BP	GO:0000375	RNA splicing, via transesterification reactions	17/395	325/18800	0.000552283	0.0150578	0.0131702	KHSRP/PRMT5/PAXBP1/HNRNPA3/MTREX/GEMIN5/TGS1/SNRPB2/CRNKL1/MAGOHB/NCBP1/TIA1/SNRPD1/SART3/TRA2A/DYRK1A/SF1	17
BP	GO:0009199	ribonucleoside triphosphate metabolic process	8/395	89/18800	0.000567064	0.015348	0.0134239	CAD/VCP/IMPDH2/ATP5F1B/SLC25A12/NME1/CTPS2/CTPS1	8
BP	GO:0009148	pyrimidine nucleoside triphosphate biosynthetic process	4/395	19/18800	0.000579239	0.015505	0.0135612	CAD/NME1/CTPS2/CTPS1	4
BP	GO:0035966	response to topologically incorrect protein	11/395	160/18800	0.000581228	0.015505	0.0135612	VCP/THBS1/HSP90AA1/HSPA6/UGGT1/DNAJC10/SERPINH1/RACK1/DNAJA1/FAF2/TMEM33	11
BP	GO:0021987	cerebral cortex development	9/395	112/18800	0.000595837	0.0157812	0.0138028	NEFL/CTNNB1/YWHAE/CDH2/PALS1/NARS1/LRP8/MBOAT7/PEX5	9
BP	GO:0061077	chaperone-mediated protein folding	7/395	70/18800	0.000658321	0.0173124	0.0151421	HSPA6/TCP1/CCT8/CCT4/CCT2/UNC45A/PPIB	7
BP	GO:0032212	positive regulation of telomere maintenance via telomerase	5/395	34/18800	0.000672387	0.0174351	0.0152494	CTNNB1/TCP1/CCT8/CCT4/CCT2	5
BP	GO:0051973	positive regulation of telomerase activity	5/395	34/18800	0.000672387	0.0174351	0.0152494	HSP90AA1/CTNNB1/TCP1/CCT4/CCT2	5
BP	GO:0046794	transport of virus	4/395	20/18800	0.000712122	0.0182944	0.016001	EPS15/KPNA6/KPNA3/CAV1	4
BP	GO:0006986	response to unfolded protein	10/395	139/18800	0.000720331	0.0182944	0.016001	VCP/THBS1/HSP90AA1/HSPA6/DNAJC10/SERPINH1/RACK1/DNAJA1/FAF2/TMEM33	10
BP	GO:0030833	regulation of actin filament polymerization	10/395	139/18800	0.000720331	0.0182944	0.016001	SPTAN1/CTTN/CAPZA1/CAPZB/RDX/SNX9/SPTBN2/CAPZA2/CYFIP1/BAG4	10
BP	GO:0015931	nucleobase-containing compound transport	13/395	218/18800	0.000739505	0.0184839	0.0161667	KHSRP/NUP155/SEC13/UPF1/HNRNPA3/AKAP8L/NCBP1/NUP88/FYTTD1/XPO1/NUP133/MRPL18/CPSF6	13
BP	GO:0042176	regulation of protein catabolic process	19/395	395/18800	0.000741845	0.0184839	0.0161667	LRP1/VCP/HSP90AA1/RACK1/RDX/SNX9/EIF3H/PTK2/PSMC1/LDLR/SMARCC1/HUWE1/XPO1/PSMC4/CAV1/CTSA/TIMP1/TIMP2/PACSIN3	19
BP	GO:0006898	receptor-mediated endocytosis	14/395	246/18800	0.000742744	0.0184839	0.0161667	CLTC/LRP1/HSPG2/CLTCL1/CTTN/EPS15/SNX9/TFRC/AP2A2/PDLIM7/VLDLR/LDLR/CAV1/TF	14
BP	GO:0033146	regulation of intracellular estrogen receptor signaling pathway	5/395	35/18800	0.000771078	0.019061	0.0166715	CNOT1/CNOT9/KANK2/CNOT2/STRN3	5
BP	GO:0051098	regulation of binding	18/395	366/18800	0.000787719	0.0193435	0.0169185	LRP1/TRIM21/CTNNB1/EIF3C/EIF3E/RACK1/EIF3D/APP/EIF4G1/TRIM28/CTSZ/NCBP1/NME1/LOX/PPP2CB/CSNK2B/CAV1/HDAC2	18
BP	GO:0051258	protein polymerization	15/395	277/18800	0.000811243	0.0197901	0.0173091	TUBB4A/NEFL/SPTAN1/HSP90AA1/CTTN/CAPZA1/CAPZB/RDX/SNX9/SPTBN2/CAPZA2/CYFIP1/BAG4/DYRK1A/TUBGCP4	15
BP	GO:0030198	extracellular matrix organization	16/395	307/18800	0.00082808	0.0199804	0.0174756	LRP1/MMP2/PRDX4/LTBP3/SERPINH1/APP/CCDC80/LOXL2/MYO1E/LAMC1/P3H4/LOXL1/P4HA1/LOX/CAV1/NFKB2	16
BP	GO:0034250	positive regulation of cellular amide metabolic process	11/395	167/18800	0.000829821	0.0199804	0.0174756	VIM/THBS1/EIF3C/EIF3E/EIF3D/LARP1/EIF4G1/DDX3X/EIF2S3/MRPS27/LARP4B	11
BP	GO:0031334	positive regulation of protein-containing complex assembly	12/395	194/18800	0.000851571	0.020051	0.0175374	VCP/HSP90AA1/CTTN/RACK1/SNX9/EIF4G1/TFRC/CAND1/DDX3X/AJUBA/UNC13B/BAG4	12
BP	GO:0071897	DNA biosynthetic process	12/395	194/18800	0.000851571	0.020051	0.0175374	TNKS1BP1/VCP/HSP90AA1/CTNNB1/TCP1/CCT8/CCT4/CCT2/RPA1/WRNIP1/USP10/LOX	12
BP	GO:0043062	extracellular structure organization	16/395	308/18800	0.000857083	0.020051	0.0175374	LRP1/MMP2/PRDX4/LTBP3/SERPINH1/APP/CCDC80/LOXL2/MYO1E/LAMC1/P3H4/LOXL1/P4HA1/LOX/CAV1/NFKB2	16
BP	GO:0006450	regulation of translational fidelity	4/395	21/18800	0.000865201	0.020051	0.0175374	IARS1/LARS1/EIF2S3/TARS2	4
BP	GO:0070262	peptidyl-serine dephosphorylation	4/395	21/18800	0.000865201	0.020051	0.0175374	YWHAE/PPP6C/PPP2R1A/PPP2CB	4
BP	GO:1903902	positive regulation of viral life cycle	4/395	21/18800	0.000865201	0.020051	0.0175374	TRIM21/P4HB/KPNA6/AXL	4
BP	GO:2001233	regulation of apoptotic signaling pathway	18/395	370/18800	0.000891983	0.0205433	0.017968	QARS1/THBS1/CTNNB1/CTNNA1/P4HB/CTTN/RACK1/RBCK1/EEF1E1/MAGED1/DDX3X/PPP2R1A/DNAJA1/TRAF2/CAV1/ERP29/PPIA/CYLD	18
BP	GO:0030834	regulation of actin filament depolymerization	6/395	54/18800	0.000912938	0.020876	0.018259	SPTAN1/CAPZA1/CAPZB/RDX/SPTBN2/CAPZA2	6
BP	GO:0045229	external encapsulating structure organization	16/395	310/18800	0.00091769	0.020876	0.018259	LRP1/MMP2/PRDX4/LTBP3/SERPINH1/APP/CCDC80/LOXL2/MYO1E/LAMC1/P3H4/LOXL1/P4HA1/LOX/CAV1/NFKB2	16
BP	GO:0033135	regulation of peptidyl-serine phosphorylation	10/395	144/18800	0.000946384	0.0213975	0.0187151	TNKS1BP1/HSP90AA1/RACK1/APP/EIF4G1/TFRC/CNOT9/DOCK7/BAG4/CAV1	10
BP	GO:0030705	cytoskeleton-dependent intracellular transport	12/395	197/18800	0.000973268	0.0218201	0.0190847	TUBA1A/NEFL/MYO1B/ACTN4/COPG1/APP/FYCO1/DST/MYO1E/MYO10/RHOT1/PURA	12
BP	GO:0018401	peptidyl-proline hydroxylation to 4-hydroxy-L-proline	3/395	10/18800	0.000989661	0.0218201	0.0190847	P4HB/PRDX4/P4HA1	3
BP	GO:0033572	transferrin transport	3/395	10/18800	0.000989661	0.0218201	0.0190847	CLTC/TFRC/LMTK2	3
BP	GO:0150172	regulation of phosphatidylcholine metabolic process	3/395	10/18800	0.000989661	0.0218201	0.0190847	LDLR/CAPN2/ACSL3	3
BP	GO:0031333	negative regulation of protein-containing complex assembly	10/395	145/18800	0.000997919	0.0218201	0.0190847	TUBB4A/SPTAN1/CAPZA1/CAPZB/RDX/SPTBN2/DDX3X/CAPZA2/DYRK1A/PEX5	10
BP	GO:1904358	positive regulation of telomere maintenance via telomere lengthening	5/395	37/18800	0.00100038	0.0218201	0.0190847	CTNNB1/TCP1/CCT8/CCT4/CCT2	5
BP	GO:0018208	peptidyl-proline modification	6/395	56/18800	0.00110804	0.0240269	0.0210149	P4HB/PRDX4/PPIL4/PPIB/P4HA1/PPIA	6
BP	GO:0044403	biological process involved in symbiotic interaction	15/395	286/18800	0.00111965	0.0241375	0.0211115	TRIM21/P4HB/TCP1/EPS15/TFRC/LTF/RPSA/KPNA3/AXL/LDLR/TRIM5/PPIB/CTSB/CAV1/PPIA	15
BP	GO:0070646	protein modification by small protein removal	11/395	174/18800	0.00116077	0.0248795	0.0217605	TRIM21/VCP/USP9X/EIF3F/USP10/ABRAXAS2/SART3/SENP3/USP15/GPS1/CYLD	11
BP	GO:0009220	pyrimidine ribonucleotide biosynthetic process	4/395	23/18800	0.00123834	0.0263895	0.0230813	CAD/NME1/CTPS2/CTPS1	4
BP	GO:0000377	RNA splicing, via transesterification reactions with bulged adenosine as nucleophile	16/395	321/18800	0.00132013	0.0278128	0.0243262	PRMT5/PAXBP1/HNRNPA3/MTREX/GEMIN5/TGS1/SNRPB2/CRNKL1/MAGOHB/NCBP1/TIA1/SNRPD1/SART3/TRA2A/DYRK1A/SF1	16
BP	GO:0000398	mRNA splicing, via spliceosome	16/395	321/18800	0.00132013	0.0278128	0.0243262	PRMT5/PAXBP1/HNRNPA3/MTREX/GEMIN5/TGS1/SNRPB2/CRNKL1/MAGOHB/NCBP1/TIA1/SNRPD1/SART3/TRA2A/DYRK1A/SF1	16
BP	GO:0006470	protein dephosphorylation	15/395	291/18800	0.00133011	0.0278646	0.0243714	HSP90B1/YWHAE/PPP6R3/YWHAB/PPP6R1/PPP6R2/PPP6C/PPP2R1A/PTPN13/PPP2CB/PPP2R3A/BOD1L1/CSNK2B/PPIA/PTPN14	15
BP	GO:2001204	regulation of osteoclast development	3/395	11/18800	0.00133965	0.0279069	0.0244085	FBN1/NOTCH2/LTF	3
BP	GO:0045732	positive regulation of protein catabolic process	13/395	233/18800	0.00135833	0.0281379	0.0246105	LRP1/VCP/HSP90AA1/RACK1/RDX/SNX9/PTK2/PSMC1/LDLR/HUWE1/PSMC4/CAV1/PACSIN3	13
BP	GO:0006826	iron ion transport	6/395	59/18800	0.00145873	0.0294545	0.025762	CLTC/TFRC/LTF/FTH1/LMTK2/TF	6
BP	GO:0030042	actin filament depolymerization	6/395	59/18800	0.00145873	0.0294545	0.025762	SPTAN1/CAPZA1/CAPZB/RDX/SPTBN2/CAPZA2	6
BP	GO:0043666	regulation of phosphoprotein phosphatase activity	6/395	59/18800	0.00145873	0.0294545	0.025762	HSP90B1/PPP6R3/PPP6R1/PPP6R2/BOD1L1/CSNK2B	6
BP	GO:0006541	glutamine metabolic process	4/395	24/18800	0.0014616	0.0294545	0.025762	CAD/GFPT1/CTPS2/CTPS1	4
BP	GO:0051043	regulation of membrane protein ectodomain proteolysis	4/395	24/18800	0.0014616	0.0294545	0.025762	SNX9/TIMP1/TIMP2/PACSIN3	4
BP	GO:0050808	synapse organization	19/395	419/18800	0.00147844	0.0296328	0.025918	TUBA1A/NEFL/VCP/ACTN1/CTNNB1/AGRN/CTTN/APP/EIF4G1/LRP4/SPTBN2/CYFIP1/CDH2/UNC13B/STAU1/SDF4/CAPRIN1/LRP8/WASF2	19
BP	GO:0051092	positive regulation of NF-kappaB transcription factor activity	10/395	154/18800	0.00157349	0.0313683	0.0274359	TRIM21/APP/RBCK1/TFRC/LTF/TRIM5/TRAF2/IRAK1/CAV1/PPIA	10
BP	GO:0017038	protein import	12/395	210/18800	0.00168048	0.033322	0.0291447	HSP90AA1/NUP155/KPNA1/KPNA6/SEC13/SQSTM1/TRIM28/KPNA3/NUP88/NUP133/IPO9/PEX5	12
BP	GO:0009147	pyrimidine nucleoside triphosphate metabolic process	4/395	25/18800	0.00171144	0.0335769	0.0293676	CAD/NME1/CTPS2/CTPS1	4
BP	GO:0031639	plasminogen activation	4/395	25/18800	0.00171144	0.0335769	0.0293676	THBS1/CTSZ/PGK1/DHCR24	4
BP	GO:0048548	regulation of pinocytosis	3/395	12/18800	0.0017585	0.0341388	0.0298591	AXL/ANKFY1/CAV1	3
BP	GO:0090085	regulation of protein deubiquitination	3/395	12/18800	0.0017585	0.0341388	0.0298591	TRIM21/VCP/SART3	3
BP	GO:0090503	RNA phosphodiester bond hydrolysis, exonucleolytic	5/395	42/18800	0.00179185	0.0346051	0.0302669	CNOT1/CNOT2/CNOT6L/CNOT6/CNOT8	5
BP	GO:0048041	focal adhesion assembly	7/395	83/18800	0.00180734	0.0347017	0.0303514	THBS1/ACTN1/CTTN/PTK2/MACF1/AJUBA/TRIP6	7
BP	GO:0009260	ribonucleotide biosynthetic process	11/395	184/18800	0.00181557	0.0347017	0.0303514	CAD/VCP/ACACA/IMPDH2/ATP5F1B/SLC25A12/NME1/ACAT1/CTPS2/CTPS1/ACSL3	11
BP	GO:0030199	collagen fibril organization	6/395	62/18800	0.0018882	0.0359049	0.0314038	SERPINH1/LOXL2/P3H4/LOXL1/P4HA1/LOX	6
BP	GO:0008064	regulation of actin polymerization or depolymerization	10/395	158/18800	0.00190381	0.036017	0.0315019	SPTAN1/CTTN/CAPZA1/CAPZB/RDX/SNX9/SPTBN2/CAPZA2/CYFIP1/BAG4	10
BP	GO:0010921	regulation of phosphatase activity	7/395	84/18800	0.0019368	0.036455	0.0318849	HSP90B1/PPP6R3/PPP6R1/PPP6R2/BAG4/BOD1L1/CSNK2B	7
BP	GO:0051016	barbed-end actin filament capping	4/395	26/18800	0.00198944	0.0367955	0.0321827	CAPZA1/CAPZB/RDX/CAPZA2	4
BP	GO:0070199	establishment of protein localization to chromosome	4/395	26/18800	0.00198944	0.0367955	0.0321827	TCP1/CCT8/CCT4/CCT2	4
BP	GO:0006606	protein import into nucleus	10/395	159/18800	0.00199458	0.0367955	0.0321827	NUP155/KPNA1/KPNA6/SEC13/SQSTM1/TRIM28/KPNA3/NUP88/NUP133/IPO9	10
BP	GO:0030832	regulation of actin filament length	10/395	159/18800	0.00199458	0.0367955	0.0321827	SPTAN1/CTTN/CAPZA1/CAPZB/RDX/SNX9/SPTBN2/CAPZA2/CYFIP1/BAG4	10
BP	GO:0072594	establishment of protein localization to organelle	19/395	431/18800	0.00203625	0.0373783	0.0326925	HSP90AA1/TCP1/CCT8/CCT4/CCT2/NUP155/KPNA1/KPNA6/SEC13/SQSTM1/TRIM28/KPNA3/DNAJA1/NUP88/BAG4/HUWE1/NUP133/IPO9/PEX5	19
BP	GO:0000288	nuclear-transcribed mRNA catabolic process, deadenylation-dependent decay	6/395	63/18800	0.0020507	0.0374582	0.0327623	CNOT1/CNOT3/CNOT2/CNOT6L/CNOT6/CNOT8	6
BP	GO:0030111	regulation of Wnt signaling pathway	16/395	336/18800	0.00210096	0.038188	0.0334007	LRP1/VCP/CTNNB1/RUVBL1/RACK1/KPNA1/APP/LRP4/DDX3X/CDH2/MACF1/PPP2R1A/CAV1/LIMD1/BICC1/CYLD	16
BP	GO:0007178	transmembrane receptor protein serine/threonine kinase signaling pathway	17/395	368/18800	0.00212605	0.0384556	0.0336347	VIM/LRP1/THBS1/FBN1/LTBP3/NOTCH2/USP9X/LTBP4/PTK2/PALS1/LOX/TGFB1I1/USP15/CSNK2B/CAV1/PDCD4/TF	17
BP	GO:1903320	regulation of protein modification by small protein conjugation or removal	13/395	246/18800	0.00219753	0.0395556	0.0345969	TRIM21/VCP/HSP90AA1/CTNNB1/AIMP2/RPS20/DDX3X/SQSTM1/DNAJA1/SART3/HUWE1/CAV1/PPIA	13
BP	GO:0062208	positive regulation of pattern recognition receptor signaling pathway	5/395	44/18800	0.00221058	0.0395982	0.0346341	DDX3X/LTF/PJA2/USP15/CAV1	5
BP	GO:0021819	layer formation in cerebral cortex	3/395	13/18800	0.00225062	0.0399297	0.034924	CTNNB1/LRP8/MBOAT7	3
BP	GO:0106074	aminoacyl-tRNA metabolism involved in translational fidelity	3/395	13/18800	0.00225062	0.0399297	0.034924	IARS1/LARS1/TARS2	3
BP	GO:0032200	telomere organization	10/395	162/18800	0.002288	0.0403363	0.0352797	TNKS1BP1/HSP90AA1/CTNNB1/TCP1/CCT8/CCT4/CCT2/RPA1/UPF1/RPA2	10
BP	GO:0010001	glial cell differentiation	12/395	218/18800	0.0022953	0.0403363	0.0352797	VIM/LRP1/CTNNB1/PRMT5/APP/CDH2/LDLR/PALS1/CNP/EIF2B4/HDAC2/EIF2B3	12
BP	GO:0051656	establishment of organelle localization	18/395	404/18800	0.0023601	0.0412794	0.0361046	NEFL/SEC16A/TFG/MYO1B/ACTN4/CTNNB1/COPG1/FYCO1/PPP6C/MYO1E/DOCK7/RHOT1/NUP88/SEC16B/XPO1/ARFGAP3/FAM91A1/TRIP11	18
BP	GO:0009141	nucleoside triphosphate metabolic process	8/395	111/18800	0.00238091	0.041448	0.036252	CAD/VCP/IMPDH2/ATP5F1B/SLC25A12/NME1/CTPS2/CTPS1	8
BP	GO:0051170	import into nucleus	10/395	163/18800	0.00239318	0.0414669	0.0362685	NUP155/KPNA1/KPNA6/SEC13/SQSTM1/TRIM28/KPNA3/NUP88/NUP133/IPO9	10
BP	GO:0046390	ribose phosphate biosynthetic process	11/395	191/18800	0.00243271	0.0417615	0.0365262	CAD/VCP/ACACA/IMPDH2/ATP5F1B/SLC25A12/NME1/ACAT1/CTPS2/CTPS1/ACSL3	11
BP	GO:0050821	protein stabilization	11/395	191/18800	0.00243271	0.0417615	0.0365262	SEC16A/HSP90AA1/TCP1/CCT8/CCT4/CCT2/USP9X/HSP90AB2P/CALR/BAG4/PPIB	11
BP	GO:0007029	endoplasmic reticulum organization	7/395	88/18800	0.00252788	0.0431953	0.0377802	SEC16A/SEC31A/SEC16B/CCDC47/TMEM33/MIA3/PEX5	7
BP	GO:0030837	negative regulation of actin filament polymerization	6/395	66/18800	0.00260191	0.0442564	0.0387083	SPTAN1/CAPZA1/CAPZB/RDX/SPTBN2/CAPZA2	6
BP	GO:0034123	positive regulation of toll-like receptor signaling pathway	4/395	28/18800	0.00263612	0.0446336	0.0390382	DDX3X/LTF/PJA2/CAV1	4
BP	GO:0006241	CTP biosynthetic process	3/395	14/18800	0.00282009	0.0471031	0.0411982	NME1/CTPS2/CTPS1	3
BP	GO:0018158	protein oxidation	3/395	14/18800	0.00282009	0.0471031	0.0411982	LOXL2/LOXL1/LOX	3
BP	GO:1905049	negative regulation of metallopeptidase activity	3/395	14/18800	0.00282009	0.0471031	0.0411982	LRP1/TIMP1/TIMP2	3
BP	GO:0120032	regulation of plasma membrane bounded cell projection assembly	11/395	195/18800	0.00285537	0.0474786	0.0415266	AGRN/CAPZB/RDX/CEP97/CYFIP1/DPYSL3/MYO10/CCP110/CAV1/CYLD/WASF2	11
BP	GO:0061564	axon development	20/395	479/18800	0.00293664	0.0486119	0.0425178	TUBB2B/NEFL/MMP2/HSP90AA1/CTNNA1/NOTCH2/CTTN/USP9X/APP/LRP4/TRIO/CYFIP1/PTK2/CDH2/MACF1/DOCK7/DPYSL2/CNP/APLP2/LMTK2	20
BP	GO:0051972	regulation of telomerase activity	5/395	47/18800	0.00296626	0.0487988	0.0426813	HSP90AA1/CTNNB1/TCP1/CCT4/CCT2	5
BP	GO:1903829	positive regulation of protein localization	19/395	446/18800	0.00297425	0.0487988	0.0426813	LRP1/TCP1/CCT8/CCT4/YWHAE/CCT2/RACK1/MTCL1/RDX/TFRC/LRP4/SQSTM1/TRIM28/SEC16B/UNC13B/HUWE1/SEC24A/ACSL3/PPIA	19
BP	GO:0009165	nucleotide biosynthetic process	13/395	255/18800	0.00299818	0.0489746	0.0428351	CAD/KARS1/VCP/ACACA/IMPDH2/ATP5F1B/SLC25A12/GARS1/NME1/ACAT1/CTPS2/CTPS1/ACSL3	13
BP	GO:0001666	response to hypoxia	14/395	286/18800	0.0030478	0.0494742	0.043272	HSP90B1/MMP2/THBS1/ACTN4/P4HB/TFRC/LOXL2/AJUBA/IRAK1/PGK1/CAPN2/CAV1/LIMD1/PLOD1	14
BP	GO:0048525	negative regulation of viral process	7/395	91/18800	0.00305544	0.0494742	0.043272	TRIM21/TRIM28/LTF/TRIM5/ZC3HAV1/APOBEC3B/PPIA	7
BP	GO:0060491	regulation of cell projection assembly	11/395	197/18800	0.00308786	0.0496836	0.0434551	AGRN/CAPZB/RDX/CEP97/CYFIP1/DPYSL3/MYO10/CCP110/CAV1/CYLD/WASF2	11
BP	GO:0030041	actin filament polymerization	10/395	169/18800	0.00310857	0.0496836	0.0434551	SPTAN1/CTTN/CAPZA1/CAPZB/RDX/SNX9/SPTBN2/CAPZA2/CYFIP1/BAG4	10
BP	GO:1902904	negative regulation of supramolecular fiber organization	10/395	169/18800	0.00310857	0.0496836	0.0434551	TUBB4A/SPTAN1/CAPZA1/CAPZB/RDX/SPTBN2/CAPZA2/LDLR/DYRK1A/WASF2	10
CC	GO:0017101	aminoacyl-tRNA synthetase multienzyme complex	11/406	11/19594	2.64426e-19	1.33271e-16	9.04616e-17	EPRS1/RARS1/DARS1/IARS1/QARS1/KARS1/MARS1/LARS1/AIMP1/AIMP2/EEF1E1	11
CC	GO:0005852	eukaryotic translation initiation factor 3 complex	11/406	15/19594	3.34982e-16	5.62769e-14	3.81997e-14	EIF3A/EIF3C/EIF3L/EIF3B/EIF3E/EIF3D/EIF3F/EIF3I/EIF3H/EIF3M/EIF3K	11
CC	GO:0033290	eukaryotic 48S preinitiation complex	11/406	15/19594	3.34982e-16	5.62769e-14	3.81997e-14	EIF3A/EIF3C/EIF3L/EIF3B/EIF3E/EIF3D/EIF3F/EIF3I/EIF3H/EIF3M/EIF3K	11
CC	GO:0016282	eukaryotic 43S preinitiation complex	11/406	17/19594	2.92593e-15	3.68668e-13	2.50244e-13	EIF3A/EIF3C/EIF3L/EIF3B/EIF3E/EIF3D/EIF3F/EIF3I/EIF3H/EIF3M/EIF3K	11
CC	GO:0070993	translation preinitiation complex	11/406	18/19594	7.38479e-15	7.44387e-13	5.05275e-13	EIF3A/EIF3C/EIF3L/EIF3B/EIF3E/EIF3D/EIF3F/EIF3I/EIF3H/EIF3M/EIF3K	11
CC	GO:0005925	focal adhesion	36/406	419/19594	5.70614e-13	4.79316e-11	3.2535e-11	VIM/CLTC/LRP1/HSP90B1/ACTN1/ACTN4/HSPG2/CTNNB1/CTNNA1/P4HB/PACSIN2/CTTN/YWHAE/RDX/YWHAG/YWHAB/CNN3/CYFIP1/DST/PTK2/CDH2/CALR/LPP/PDLIM7/AJUBA/TLN1/DOCK7/RPS17/SNTB1/PPIB/TRIP6/TGFB1I1/CAPN2/CAV1/LIMD1/PPIA	36
CC	GO:0042470	melanosome	19/406	109/19594	9.79855e-13	5.93702e-11	4.02994e-11	CLTC/HSP90B1/HSP90AA1/P4HB/CCT4/YWHAE/PDIA6/TFRC/YWHAB/FASN/NAP1L1/AHCY/CALU/CNP/PPIB/TMEM33/CTSB/ERP29/GGH	19
CC	GO:0048770	pigment granule	19/406	109/19594	9.79855e-13	5.93702e-11	4.02994e-11	CLTC/HSP90B1/HSP90AA1/P4HB/CCT4/YWHAE/PDIA6/TFRC/YWHAB/FASN/NAP1L1/AHCY/CALU/CNP/PPIB/TMEM33/CTSB/ERP29/GGH	19
CC	GO:0030055	cell-substrate junction	36/406	428/19594	1.07056e-12	5.93702e-11	4.02994e-11	VIM/CLTC/LRP1/HSP90B1/ACTN1/ACTN4/HSPG2/CTNNB1/CTNNA1/P4HB/PACSIN2/CTTN/YWHAE/RDX/YWHAG/YWHAB/CNN3/CYFIP1/DST/PTK2/CDH2/CALR/LPP/PDLIM7/AJUBA/TLN1/DOCK7/RPS17/SNTB1/PPIB/TRIP6/TGFB1I1/CAPN2/CAV1/LIMD1/PPIA	36
CC	GO:0030014	CCR4-NOT complex	9/406	14/19594	1.17798e-12	5.93702e-11	4.02994e-11	TNKS1BP1/CNOT1/CNOT9/CNOT3/CNOT11/CNOT2/CNOT6L/CNOT6/CNOT8	9
CC	GO:0030120	vesicle coat	14/406	52/19594	1.86156e-12	8.52934e-11	5.78955e-11	CLTC/CLTCL1/COPG1/SEC23A/COPB1/SEC24C/SEC31A/SEC13/AP2A2/AFTPH/ARCN1/SEC24A/SEC24B/COPE	14
CC	GO:0035770	ribonucleoprotein granule	27/406	261/19594	7.13048e-12	2.9948e-10	2.03281e-10	TUBA1A/TRIM21/VCP/CNOT1/FLG/LARP1/EIF4G1/UPF1/DDX3X/SQSTM1/HNRNPA3/CNOT9/SNRPB2/CNOT3/AJUBA/AGO3/TRIM5/DHX30/TIA1/CNOT2/APOBEC3B/STAU1/CAPRIN1/CNOT8/GIGYF2/LARP4B/LIMD1	27
CC	GO:0030117	membrane coat	16/406	84/19594	1.52002e-11	5.47209e-10	3.71435e-10	CLTC/CLTCL1/EPS15/COPG1/SEC23A/COPB1/SEC24C/SEC31A/SEC13/AP2A2/AFTPH/ARCN1/EPS15L1/SEC24A/SEC24B/COPE	16
CC	GO:0048475	coated membrane	16/406	84/19594	1.52002e-11	5.47209e-10	3.71435e-10	CLTC/CLTCL1/EPS15/COPG1/SEC23A/COPB1/SEC24C/SEC31A/SEC13/AP2A2/AFTPH/ARCN1/EPS15L1/SEC24A/SEC24B/COPE	16
CC	GO:0036464	cytoplasmic ribonucleoprotein granule	25/406	243/19594	4.90746e-11	1.64891e-09	1.11924e-09	TUBA1A/TRIM21/VCP/CNOT1/FLG/LARP1/EIF4G1/UPF1/DDX3X/SQSTM1/CNOT9/SNRPB2/CNOT3/AJUBA/AGO3/TRIM5/TIA1/CNOT2/APOBEC3B/STAU1/CAPRIN1/CNOT8/GIGYF2/LARP4B/LIMD1	25
CC	GO:0005840	ribosome	24/406	229/19594	8.18381e-11	2.5779e-09	1.74983e-09	RACK1/LARP1/RPS20/EIF3H/MRPL38/MRPL19/RPS4Y1/RPSA/MRPL17/MRPL39/RPS17/MRPS27/MRPS34/MRPS9/MRPL1/MRPL16/MRPL18/MRPL2/MRPL30/MRPL43/MRPL44/MRPS18A/LARP4B/SF1	24
CC	GO:0034774	secretory granule lumen	28/406	322/19594	1.78727e-10	5.29872e-09	3.59666e-09	SPTAN1/VCP/THBS1/LGALS3BP/HSP90AA1/ACTN1/ACTN4/HSPA6/PRDX4/CCT8/IMPDH2/CCT2/APP/CAND1/GLB1/DDX3X/CYFIP1/LTF/CTSZ/HUWE1/FAF2/CSNK2B/GGH/CTSA/TIMP1/TIMP2/PPIA/TF	28
CC	GO:0060205	cytoplasmic vesicle lumen	28/406	325/19594	2.21442e-10	6.20038e-09	4.20869e-09	SPTAN1/VCP/THBS1/LGALS3BP/HSP90AA1/ACTN1/ACTN4/HSPA6/PRDX4/CCT8/IMPDH2/CCT2/APP/CAND1/GLB1/DDX3X/CYFIP1/LTF/CTSZ/HUWE1/FAF2/CSNK2B/GGH/CTSA/TIMP1/TIMP2/PPIA/TF	28
CC	GO:0031983	vesicle lumen	28/406	327/19594	2.55081e-10	6.76635e-09	4.59287e-09	SPTAN1/VCP/THBS1/LGALS3BP/HSP90AA1/ACTN1/ACTN4/HSPA6/PRDX4/CCT8/IMPDH2/CCT2/APP/CAND1/GLB1/DDX3X/CYFIP1/LTF/CTSZ/HUWE1/FAF2/CSNK2B/GGH/CTSA/TIMP1/TIMP2/PPIA/TF	28
CC	GO:1904813	ficolin-1-rich granule lumen	17/406	124/19594	7.81393e-10	1.96911e-08	1.33659e-08	VCP/HSP90AA1/HSPA6/PRDX4/CCT8/IMPDH2/CAND1/GLB1/DDX3X/CTSZ/HUWE1/CSNK2B/CTSB/KCMF1/FTH1/TIMP2/PPIA	17
CC	GO:0044391	ribosomal subunit	20/406	178/19594	9.23447e-10	2.21627e-08	1.50436e-08	RACK1/RPS20/MRPL38/MRPL19/RPS4Y1/RPSA/MRPL17/MRPL39/RPS17/MRPS27/MRPS34/MRPS9/MRPL1/MRPL16/MRPL18/MRPL2/MRPL30/MRPL43/MRPL44/MRPS18A	20
CC	GO:0000313	organellar ribosome	14/406	81/19594	1.11168e-09	2.43603e-08	1.65353e-08	MRPL38/MRPL19/MRPL17/MRPL39/MRPS27/MRPS34/MRPS9/MRPL16/MRPL18/MRPL2/MRPL30/MRPL43/MRPL44/MRPS18A	14
CC	GO:0005761	mitochondrial ribosome	14/406	81/19594	1.11168e-09	2.43603e-08	1.65353e-08	MRPL38/MRPL19/MRPL17/MRPL39/MRPS27/MRPS34/MRPS9/MRPL16/MRPL18/MRPL2/MRPL30/MRPL43/MRPL44/MRPS18A	14
CC	GO:0101002	ficolin-1-rich granule	20/406	185/19594	1.82698e-09	3.83665e-08	2.60424e-08	VCP/HSP90AA1/UBR4/HSPA6/PRDX4/CCT8/IMPDH2/COPB1/CAND1/GLB1/DDX3X/AP2A2/CTSZ/HUWE1/CSNK2B/CTSB/KCMF1/FTH1/TIMP2/PPIA	20
CC	GO:0030662	coated vesicle membrane	19/406	176/19594	4.77992e-09	9.63631e-08	6.54094e-08	CLTC/SEC16A/CLTCL1/COPG1/SEC23A/COPB1/SEC24C/SEC31A/TFRC/SEC13/AP2A2/AFTPH/ARCN1/LDLR/SEC16B/SEC24A/SEC24B/COPE/TF	19
CC	GO:0000932	P-body	14/406	93/19594	7.2168e-09	1.39895e-07	9.49579e-08	TRIM21/CNOT1/UPF1/SQSTM1/CNOT9/CNOT3/AJUBA/AGO3/TRIM5/CNOT2/APOBEC3B/CAPRIN1/CNOT8/LIMD1	14
CC	GO:0000315	organellar large ribosomal subunit	11/406	54/19594	1.13622e-08	2.04519e-07	1.38824e-07	MRPL38/MRPL19/MRPL17/MRPL39/MRPL16/MRPL18/MRPL2/MRPL30/MRPL43/MRPL44/MRPS18A	11
CC	GO:0005762	mitochondrial large ribosomal subunit	11/406	54/19594	1.13622e-08	2.04519e-07	1.38824e-07	MRPL38/MRPL19/MRPL17/MRPL39/MRPL16/MRPL18/MRPL2/MRPL30/MRPL43/MRPL44/MRPS18A	11
CC	GO:0070971	endoplasmic reticulum exit site	9/406	33/19594	1.60057e-08	2.78169e-07	1.88815e-07	SEC16A/TFG/SEC23A/SEC24C/SEC31A/SEC16B/SEC24A/SEC24B/MIA3	9
CC	GO:0005905	clathrin-coated pit	12/406	70/19594	1.91713e-08	3.22078e-07	2.1862e-07	CLTC/LRP1/CLTCL1/CTTN/EPS15/APP/TFRC/AP2A2/VLDLR/LDLR/EPS15L1/TF	12
CC	GO:0005938	cell cortex	24/406	310/19594	3.52944e-08	5.73819e-07	3.89497e-07	SPTAN1/ACTN1/ACTN4/CTNNB1/CTTN/CAPZB/FRYL/RDX/SNX9/SPTBN2/CAPZA2/DST/PTK2/CDH2/MYO1E/MYO10/UTRN/CTSZ/CRIP2/UNC13B/TRAF2/ACTR1A/CAPN2/CAV1	24
CC	GO:0030135	coated vesicle	23/406	290/19594	4.38792e-08	6.91098e-07	4.69104e-07	CLTC/SEC16A/CLTCL1/COPG1/SEC23A/COPB1/SEC24C/SNX9/APP/SEC31A/TFRC/SEC13/AP2A2/MYO1E/AFTPH/ARCN1/LDLR/CTSZ/SEC16B/SEC24A/SEC24B/COPE/TF	23
CC	GO:0005788	endoplasmic reticulum lumen	23/406	311/19594	1.56507e-07	2.39029e-06	1.62248e-06	HSP90B1/THBS1/FBN1/P4HB/UGGT1/DNAJC10/SERPINH1/APP/PDIA6/CDH2/CALR/LAMC1/RCN2/CALU/CTSZ/APLP2/IGFBP7/PPIB/P4HA1/MIA3/ERP29/TIMP1/TF	23
CC	GO:0030127	COPII vesicle coat	6/406	15/19594	3.25917e-07	4.79857e-06	3.25717e-06	SEC23A/SEC24C/SEC31A/SEC13/SEC24A/SEC24B	6
CC	GO:0030863	cortical cytoskeleton	13/406	107/19594	3.33234e-07	4.79857e-06	3.25717e-06	SPTAN1/ACTN1/ACTN4/CTTN/CAPZB/RDX/SNX9/SPTBN2/CAPZA2/CDH2/MYO1E/UTRN/CAPN2	13
CC	GO:0031252	cell leading edge	26/406	416/19594	6.52695e-07	8.94453e-06	6.07137e-06	VIM/ACTN1/CTNNB1/CTNNA1/P4HB/PACSIN2/CTTN/CAPZB/RDX/SNX9/APP/DDX3X/CYFIP1/DST/CDH2/MACF1/PDLIM7/DPYSL3/AJUBA/TLN1/MYO10/PTPN13/NME1/CAPRIN1/PSD3/WASF2	26
CC	GO:0015629	actin cytoskeleton	29/406	499/19594	6.59188e-07	8.94453e-06	6.07137e-06	TNKS1BP1/SPTAN1/ACTN1/MYO1B/ACTN4/CTNNA1/ACACA/CTTN/CAPZA1/CAPZB/RDX/SNX9/SPTBN2/CNN3/CAPZA2/PTK2/CDH2/LPP/MACF1/MYO1E/PDLIM7/AXL/DPYSL3/MYO10/UTRN/ACTR1A/TRIP6/CAPN2/WASF2	29
CC	GO:0030864	cortical actin cytoskeleton	11/406	79/19594	6.74389e-07	8.94453e-06	6.07137e-06	SPTAN1/ACTN1/ACTN4/CTTN/RDX/SNX9/SPTBN2/CDH2/MYO1E/UTRN/CAPN2	11
CC	GO:0062023	collagen-containing extracellular matrix	26/406	429/19594	1.16343e-06	1.50351e-05	1.02055e-05	HSP90B1/MMP2/THBS1/LGALS3BP/HSPG2/FBN1/AGRN/LTBP3/SERPINH1/FLG/LTBP4/CCDC80/LOXL2/DST/CDH2/CALR/LAMC1/CTSZ/IGFBP7/LOXL1/LOX/TGFB1I1/CTSB/TIMP1/TIMP2/TINAGL1	26
CC	GO:0034663	endoplasmic reticulum chaperone complex	5/406	11/19594	1.55367e-06	1.95762e-05	1.32879e-05	HSP90B1/P4HB/DNAJC10/PDIA6/PPIB	5
CC	GO:0034709	methylosome	5/406	12/19594	2.61812e-06	3.21837e-05	2.18457e-05	PRMT5/WDR77/PRMT1/SNRPD1/ERH	5
CC	GO:0034708	methyltransferase complex	11/406	92/19594	3.15277e-06	3.78332e-05	2.56805e-05	RUVBL1/PRMT5/WDR77/PRMT1/LAS1L/SNRPD1/SENP3/BOD1L1/ERH/HDAC2/RBBP7	11
CC	GO:0015934	large ribosomal subunit	12/406	112/19594	3.63929e-06	4.26559e-05	2.8954e-05	MRPL38/MRPL19/MRPL17/MRPL39/MRPL1/MRPL16/MRPL18/MRPL2/MRPL30/MRPL43/MRPL44/MRPS18A	12
CC	GO:0030027	lamellipodium	16/406	202/19594	5.13259e-06	5.87915e-05	3.99065e-05	CTNNB1/CTNNA1/P4HB/CTTN/CAPZB/RDX/APP/DDX3X/CYFIP1/CDH2/DPYSL3/AJUBA/MYO10/PTPN13/CAPRIN1/WASF2	16
CC	GO:0140534	endoplasmic reticulum protein-containing complex	12/406	125/19594	1.13995e-05	0.000127674	8.66628e-05	VCP/HSP90B1/P4HB/DNAJC10/PDIA6/CALR/TRAF2/FAF2/PPIB/P4HA1/SSR4/RPN2	12
CC	GO:0015935	small ribosomal subunit	9/406	69/19594	1.21736e-05	0.000133381	9.05362e-05	RACK1/RPS20/RPS4Y1/RPSA/RPS17/MRPS27/MRPS34/MRPS9/MRPS18A	9
CC	GO:0005912	adherens junction	14/406	172/19594	1.46166e-05	0.000156739	0.000106392	TNKS1BP1/CTNNB1/CTNNA1/RDX/CNN3/CDH2/MYO1E/PDLIM7/AJUBA/TLN1/PALS1/PKP4/CDH6/LIMD1	14
CC	GO:0030134	COPII-coated ER to Golgi transport vesicle	10/406	94/19594	2.5082e-05	0.000263361	0.000178764	SEC16A/SEC23A/SEC24C/APP/SEC31A/SEC13/CTSZ/SEC16B/SEC24A/SEC24B	10
CC	GO:0010494	cytoplasmic stress granule	9/406	79/19594	3.68463e-05	0.000377916	0.000256522	VCP/LARP1/EIF4G1/DDX3X/TIA1/STAU1/CAPRIN1/GIGYF2/LARP4B	9
CC	GO:0030133	transport vesicle	22/406	402/19594	3.74917e-05	0.000377916	0.000256522	CLTC/SEC16A/CLTCL1/COPG1/SEC23A/COPB1/SEC24C/APP/SEC31A/SEC13/RAB11FIP5/AFTPH/ARCN1/DPYSL3/SEC16B/UNC13B/TRIM9/SEC24A/SEC24B/COPE/ERP29/TRIP11	22
CC	GO:0012507	ER to Golgi transport vesicle membrane	8/406	62/19594	4.03218e-05	0.000398474	0.000270476	SEC16A/SEC23A/SEC24C/SEC31A/SEC13/SEC16B/SEC24A/SEC24B	8
CC	GO:0005832	chaperonin-containing T-complex	4/406	11/19594	5.34073e-05	0.00051764	0.000351364	TCP1/CCT8/CCT4/CCT2	4
CC	GO:0031594	neuromuscular junction	8/406	67/19594	7.10828e-05	0.000675958	0.000458827	TUBA1A/NEFL/APP/LRP4/PRKAR1A/UTRN/UNC13B/SPOCK1	8
CC	GO:0005793	endoplasmic reticulum-Golgi intermediate compartment	11/406	131/19594	9.0561e-05	0.000845236	0.00057373	P4HB/UGGT1/SERPINH1/COPG1/GOLGB1/COPB1/PDIA6/CALR/CTSZ/PALS1/TRIP11	11
CC	GO:0030660	Golgi-associated vesicle membrane	7/406	52/19594	9.32452e-05	0.000854465	0.000579994	CLTC/CLTCL1/COPG1/COPB1/AFTPH/ARCN1/COPE	7
CC	GO:0030126	COPI vesicle coat	4/406	13/19594	0.000111966	0.0010077	0.000684004	COPG1/COPB1/ARCN1/COPE	4
CC	GO:0030118	clathrin coat	6/406	39/19594	0.000139481	0.0012333	0.000837141	CLTC/CLTCL1/EPS15/AP2A2/AFTPH/EPS15L1	6
CC	GO:0030132	clathrin coat of coated pit	4/406	14/19594	0.000154195	0.0013399	0.000909497	CLTC/EPS15/AP2A2/EPS15L1	4
CC	GO:0005604	basement membrane	9/406	95/19594	0.000157278	0.00134353	0.000911962	HSPG2/FBN1/AGRN/CCDC80/LOXL2/DST/LAMC1/LOXL1/TIMP1	9
CC	GO:0098798	mitochondrial protein-containing complex	16/406	281/19594	0.000272973	0.00229298	0.00155643	ATP5F1B/MRPL38/MRPL19/MRPL17/MRPL39/MRPS27/MRPS34/MRPS9/MRPL16/MRPL18/MRPL2/MRPL30/MRPL43/MRPL44/MRPS18A/UQCRC2	16
CC	GO:0035097	histone methyltransferase complex	7/406	62/19594	0.000287039	0.0023716	0.00160979	RUVBL1/PRMT5/LAS1L/SENP3/BOD1L1/HDAC2/RBBP7	7
CC	GO:0001726	ruffle	12/406	177/19594	0.00033313	0.00270803	0.00183816	ACTN1/PACSIN2/CTTN/SNX9/CYFIP1/MACF1/PDLIM7/TLN1/MYO10/NME1/PSD3/WASF2	12
CC	GO:0005798	Golgi-associated vesicle	8/406	84/19594	0.000350052	0.00280041	0.00190087	CLTC/CLTCL1/COPG1/COPB1/APP/AFTPH/ARCN1/COPE	8
CC	GO:0030658	transport vesicle membrane	13/406	205/19594	0.00036469	0.00287194	0.00194941	CLTC/SEC16A/CLTCL1/SEC23A/SEC24C/SEC31A/SEC13/RAB11FIP5/AFTPH/SEC16B/UNC13B/SEC24A/SEC24B	13
CC	GO:0005759	mitochondrial matrix	22/406	473/19594	0.000383382	0.00294236	0.00199722	QARS1/KARS1/ATP5F1B/MRPL38/MRPL19/GARS1/MRPL17/MRPL39/DHX30/MRPS27/MRPS34/MRPS9/MRPL16/MRPL18/MRPL2/MRPL30/MRPL43/MRPL44/MRPS18A/ACAT1/PYCR1/TARS2	22
CC	GO:0005844	polysome	7/406	65/19594	0.00038531	0.00294236	0.00199722	VIM/LARP1/EIF4G1/EIF3H/CALR/RPS4Y1/LARP4B	7
CC	GO:0030663	COPI-coated vesicle membrane	4/406	18/19594	0.000441392	0.00327149	0.00222062	COPG1/COPB1/ARCN1/COPE	4
CC	GO:0031143	pseudopodium	4/406	18/19594	0.000441392	0.00327149	0.00222062	ACTN1/ACTN4/CNP/CAPN2	4
CC	GO:0044853	plasma membrane raft	9/406	113/19594	0.000576795	0.00421311	0.00285978	CTNNB1/CTNNA1/PACSIN2/LRP4/CAVIN1/CDH2/PRKAR1A/CAV1/LRP8	9
CC	GO:0101031	chaperone complex	5/406	34/19594	0.000631941	0.00454998	0.00308843	TCP1/RUVBL1/CCT8/CCT4/CCT2	5
CC	GO:1904724	tertiary granule lumen	6/406	55/19594	0.000938126	0.00647614	0.00439588	SPTAN1/CYFIP1/LTF/FTH1/GGH/TIMP2	6
CC	GO:0005916	fascia adherens	3/406	10/19594	0.000950862	0.00647614	0.00439588	ACTN1/CTNNB1/CDH2	3
CC	GO:0018995	host cellular component	3/406	10/19594	0.000950862	0.00647614	0.00439588	KPNA6/KPNA3/AXL	3
CC	GO:0043657	host cell	3/406	10/19594	0.000950862	0.00647614	0.00439588	KPNA6/KPNA3/AXL	3
CC	GO:0030137	COPI-coated vesicle	4/406	22/19594	0.000988244	0.006641	0.00450778	COPG1/COPB1/ARCN1/COPE	4
CC	GO:0005775	vacuolar lumen	11/406	174/19594	0.0010409	0.0069028	0.00468548	VCP/HSP90AA1/HSPG2/AGRN/CCT8/CCT2/GLB1/FAF2/CTSB/GGH/CTSA	11
CC	GO:0071682	endocytic vesicle lumen	4/406	23/19594	0.0011769	0.00765359	0.00519511	HSP90B1/HSP90AA1/LTF/CALR	4
CC	GO:0043025	neuronal cell body	21/406	482/19594	0.00118448	0.00765359	0.00519511	TUBB4A/CAD/PRPH/HSP90AA1/RACK1/APP/LRP4/SPTBN2/CYFIP1/PPP2R1A/STRN/MAGOHB/MYO10/PALS1/STAU1/STRN3/CAPN2/GIGYF2/LRP8/LMTK2/PURA	21
CC	GO:0031074	nucleocytoplasmic transport complex	3/406	11/19594	0.00128741	0.00821334	0.00557505	KPNA1/KPNA6/KPNA3	3
CC	GO:0005743	mitochondrial inner membrane	21/406	491/19594	0.00148673	0.00936643	0.00635775	ATP5F1B/SLC25A12/MRPL38/MRPL19/PTCD3/MRPL17/MRPL39/CNP/MRPS23/MRPS27/MRPS34/MRPS9/MRPL1/MRPL16/MRPL18/MRPL2/MRPL30/MRPL43/MRPL44/MRPS18A/UQCRC2	21
CC	GO:0030125	clathrin vesicle coat	4/406	25/19594	0.00162725	0.0101251	0.00687272	CLTC/CLTCL1/AP2A2/AFTPH	4
CC	GO:0035580	specific granule lumen	6/406	62/19594	0.00176218	0.0108309	0.00735182	SPTAN1/CYFIP1/LTF/CTSZ/GGH/TIMP2	6
CC	GO:0000314	organellar small ribosomal subunit	4/406	26/19594	0.00189199	0.0113519	0.00770548	MRPS27/MRPS34/MRPS9/MRPS18A	4
CC	GO:0005763	mitochondrial small ribosomal subunit	4/406	26/19594	0.00189199	0.0113519	0.00770548	MRPS27/MRPS34/MRPS9/MRPS18A	4
CC	GO:0005874	microtubule	19/406	435/19594	0.0019425	0.0115179	0.00781812	TUBB2A/TUBB2B/TUBB4A/CLTC/TUBA1A/TUBB6/EIF3A/TCP1/CCT8/CCT4/CCT2/DST/MACF1/ABRAXAS2/DPYSL2/CEP170/BOD1L1/TUBGCP4/CYLD	19
CC	GO:0030130	clathrin coat of trans-Golgi network vesicle	3/406	13/19594	0.00216377	0.0126807	0.00860741	CLTC/CLTCL1/AFTPH	3
CC	GO:0036019	endolysosome	4/406	28/19594	0.00250811	0.0145297	0.0098625	CLTC/AP2A2/LDLR/CTSB	4
CC	GO:0030427	site of polarized growth	10/406	167/19594	0.00258836	0.0148242	0.0100624	NEFL/HSP90AA1/CTTN/USP9X/FRYL/APP/CYFIP1/DPYSL3/DOCK7/LMTK2	10
CC	GO:0035578	azurophil granule lumen	7/406	91/19594	0.00283269	0.015863	0.0107675	VCP/CCT8/CCT2/GLB1/FAF2/GGH/CTSA	7
CC	GO:0045334	clathrin-coated endocytic vesicle	7/406	91/19594	0.00283269	0.015863	0.0107675	CLTC/CLTCL1/TFRC/AP2A2/MYO1E/LDLR/TF	7
CC	GO:0001725	stress fiber	6/406	69/19594	0.00304496	0.0166811	0.0113228	ACTN1/ACTN4/PTK2/LPP/PDLIM7/TRIP6	6
CC	GO:0097517	contractile actin filament bundle	6/406	69/19594	0.00304496	0.0166811	0.0113228	ACTN1/ACTN4/PTK2/LPP/PDLIM7/TRIP6	6
CC	GO:0005643	nuclear pore	7/406	93/19594	0.0032012	0.0173484	0.0117758	NUP155/KPNA1/SEC13/KPNA3/NUP88/RANGAP1/NUP133	7
CC	GO:0005790	smooth endoplasmic reticulum	4/406	30/19594	0.00324951	0.0174229	0.0118263	APP/CALR/PPIB/ERP29	4
CC	GO:0012510	trans-Golgi network transport vesicle membrane	3/406	15/19594	0.00333809	0.0177094	0.0120208	CLTC/CLTCL1/AFTPH	3
CC	GO:0045121	membrane raft	15/406	326/19594	0.00347532	0.0182454	0.0123846	CTNNB1/CTNNA1/PACSIN2/SERPINH1/APP/LRP4/CAVIN1/CDH2/PRKAR1A/TRAF2/PGK1/CAPN2/CAV1/EFHD2/LRP8	15
CC	GO:0098857	membrane microdomain	15/406	327/19594	0.00357551	0.0185779	0.0126103	CTNNB1/CTNNA1/PACSIN2/SERPINH1/APP/LRP4/CAVIN1/CDH2/PRKAR1A/TRAF2/PGK1/CAPN2/CAV1/EFHD2/LRP8	15
CC	GO:0016342	catenin complex	4/406	31/19594	0.00367076	0.0188782	0.0128142	CTNNB1/CTNNA1/CDH2/CDH6	4
CC	GO:0005911	cell-cell junction	20/406	497/19594	0.00381682	0.0194311	0.0131894	TNKS1BP1/ACTN1/CTNNB1/CTNNA1/PACSIN2/RDX/APP/SPTBN2/CNN3/CDH2/MYO1E/PDLIM7/STRN/AJUBA/TLN1/PALS1/PKP4/CDH6/LIMD1/WASF2	20
CC	GO:0090734	site of DNA damage	7/406	97/19594	0.00404692	0.0203965	0.0138447	CGAS/VCP/RPA1/SLFN11/CUL5/PARP2/RPA2	7
CC	GO:0000159	protein phosphatase type 2A complex	3/406	17/19594	0.00483798	0.024142	0.0163871	PPP2R1A/PPP2CB/PPP2R3A	3
CC	GO:0042641	actomyosin	6/406	77/19594	0.00524742	0.0259284	0.0175997	ACTN1/ACTN4/PTK2/LPP/PDLIM7/TRIP6	6
CC	GO:0030139	endocytic vesicle	15/406	342/19594	0.00538502	0.02635	0.0178859	VIM/CLTC/LRP1/HSP90B1/HSP90AA1/CLTCL1/TFRC/LTF/AP2A2/CALR/MYO1E/RAB11FIP5/LDLR/CAV1/TF	15
CC	GO:0032432	actin filament bundle	6/406	78/19594	0.00558785	0.0270796	0.0183811	ACTN1/ACTN4/PTK2/LPP/PDLIM7/TRIP6	6
CC	GO:0005791	rough endoplasmic reticulum	6/406	79/19594	0.00594415	0.0285319	0.0193669	APP/CCDC47/STAU1/SSR4/RPN2/PLOD1	6
CC	GO:0030426	growth cone	9/406	161/19594	0.00650222	0.0309162	0.0209853	NEFL/HSP90AA1/CTTN/USP9X/APP/CYFIP1/DPYSL3/DOCK7/LMTK2	9
CC	GO:0036020	endolysosome membrane	3/406	19/19594	0.00668617	0.0314937	0.0213773	CLTC/AP2A2/LDLR	3
CC	GO:0005901	caveola	6/406	82/19594	0.00711238	0.0331911	0.0225295	CTNNB1/CTNNA1/PACSIN2/CAVIN1/CAV1/LRP8	6
CC	GO:0070820	tertiary granule	9/406	164/19594	0.0073078	0.0337902	0.0229361	SPTAN1/UBR4/COPB1/CYFIP1/LTF/AP2A2/FTH1/GGH/TIMP2	9
CC	GO:0005769	early endosome	16/406	389/19594	0.00750629	0.0343924	0.0233449	LRP1/MYO1B/PACSIN2/EPS15/APP/TFRC/LTF/RAB11FIP5/USP10/LDLR/ANKFY1/CAV1/EEA1/LMTK2/TF/WASF2	16
CC	GO:0016327	apicolateral plasma membrane	3/406	20/19594	0.00774673	0.0351743	0.0238757	CTNNB1/MTCL1/CDH2	3
CC	GO:0030665	clathrin-coated vesicle membrane	7/406	111/19594	0.00837803	0.0377011	0.0255908	CLTC/CLTCL1/TFRC/AP2A2/AFTPH/LDLR/TF	7
CC	GO:0019897	extrinsic component of plasma membrane	9/406	170/19594	0.00914568	0.0407914	0.0276884	CTNNB1/CTNNA1/SNX9/PTK2/CDH2/CDH6/EEA1/TF/CYLD	9
CC	GO:0071013	catalytic step 2 spliceosome	6/406	88/19594	0.00993269	0.043913	0.0298073	HNRNPA3/MTREX/SNRPB2/CRNKL1/MAGOHB/SNRPD1	6
MF	GO:0045296	cadherin binding	38/409	333/18410	1.09681e-16	6.14213e-14	4.75669e-14	TNKS1BP1/RARS1/SPTAN1/MYO1B/CTNNB1/CTNNA1/RUVBL1/CCT8/PACSIN2/CTTN/YWHAE/CAPZA1/CAPZB/EPS15/EIF3E/RACK1/RDX/LARP1/SNX9/YWHAB/SPTBN2/DDX3X/CNN3/FASN/CDH2/MACF1/TLN1/ZC3HAV1/EIF2S3/LRRFIP1/UNC45A/RANGAP1/EPS15L1/PKP4/CDH6/EFHD2/GIGYF2/WASF2	38
MF	GO:0003743	translation initiation factor activity	16/409	51/18410	9.28141e-15	2.5988e-12	2.0126e-12	EIF3A/EIF3C/EIF3L/EIF3B/EIF3E/EIF3D/EIF3F/EIF4G1/EIF4A2/EIF3I/EIF3H/EIF3M/EIF2S3/EIF3K/EIF2B4/EIF2B3	16
MF	GO:0004812	aminoacyl-tRNA ligase activity	14/409	41/18410	1.16842e-13	1.63579e-11	1.26682e-11	EPRS1/RARS1/DARS1/IARS1/QARS1/KARS1/MARS1/LARS1/TARS1/TARS3/GARS1/NARS1/HARS1/TARS2	14
MF	GO:0016875	ligase activity, forming carbon-oxygen bonds	14/409	41/18410	1.16842e-13	1.63579e-11	1.26682e-11	EPRS1/RARS1/DARS1/IARS1/QARS1/KARS1/MARS1/LARS1/TARS1/TARS3/GARS1/NARS1/HARS1/TARS2	14
MF	GO:0090079	translation regulator activity, nucleic acid binding	18/409	108/18410	2.6775e-11	2.9988e-09	2.32238e-09	EIF3A/EIF3C/EIF3L/EIF3B/EIF3E/EIF3D/EIF3F/LARP1/EIF4G1/EIF4A2/EIF3I/EIF3H/EIF3M/EIF2S3/EIF3K/EIF2B4/PURA/EIF2B3	18
MF	GO:0008135	translation factor activity, RNA binding	16/409	84/18410	4.2302e-11	3.94819e-09	3.05762e-09	EIF3A/EIF3C/EIF3L/EIF3B/EIF3E/EIF3D/EIF3F/EIF4G1/EIF4A2/EIF3I/EIF3H/EIF3M/EIF2S3/EIF3K/EIF2B4/EIF2B3	16
MF	GO:0016874	ligase activity	21/409	165/18410	1.16667e-10	9.33339e-09	7.22812e-09	CAD/EPRS1/RARS1/DARS1/IARS1/QARS1/KARS1/MARS1/LARS1/TARS1/ACACA/TARS3/ATP5F1B/UBA7/GARS1/NARS1/HARS1/CTPS2/CTPS1/ACSL3/TARS2	21
MF	GO:0140098	catalytic activity, acting on RNA	28/409	388/18410	5.02031e-08	3.51422e-06	2.72154e-06	EPRS1/RARS1/DARS1/IARS1/QARS1/KARS1/MARS1/LARS1/CNOT1/TARS1/TARS3/EIF4A2/UPF1/DDX3X/MTREX/TGS1/GARS1/AGO3/DHX30/POLR2H/DDX27/NARS1/CNOT2/CNOT6L/HARS1/CNOT6/CNOT8/TARS2	28
MF	GO:0051082	unfolded protein binding	15/409	121/18410	7.76375e-08	4.83078e-06	3.74113e-06	HSP90B1/HSP90AA1/HSPA6/TCP1/UGGT1/CCT8/CCT4/SERPINH1/CCT2/HSP90AB2P/CALR/NAP1L4/DNAJA1/PPIB/PPIA	15
MF	GO:0019903	protein phosphatase binding	16/409	148/18410	1.97944e-07	1.10848e-05	8.5845e-06	VCP/HSP90B1/CTNNB1/YWHAE/PPP6R3/RACK1/PPP6R1/PPP6R2/PTK2/CDH2/STRN/TRAF2/STAU1/STRN3/BOD1L1/RPA2	16
MF	GO:0043021	ribonucleoprotein complex binding	16/409	150/18410	2.38393e-07	1.21364e-05	9.39885e-06	EIF3C/RACK1/PRMT5/LARP1/DDX3X/GEMIN5/RPSA/SNRPB2/PTCD3/EIF3K/SNRPD1/CCDC47/NME1/MRPS27/CPSF6/RPN2	16
MF	GO:0031369	translation initiation factor binding	8/409	32/18410	3.65306e-07	1.70476e-05	1.32023e-05	EIF3C/EIF3B/EIF3F/LARP1/EIF4G1/DDX3X/EIF3M/EIF2B4	8
MF	GO:0005200	structural constituent of cytoskeleton	13/409	104/18410	5.20882e-07	2.2438e-05	1.73768e-05	VIM/TUBB2A/TUBB2B/TUBB4A/TUBA1A/TUBB6/PRPH/NEFL/SPTAN1/AGRN/SPTBN2/TLN1/TUBGCP4	13
MF	GO:0003735	structural constituent of ribosome	17/409	181/18410	6.26804e-07	2.50722e-05	1.94168e-05	RPS20/MRPL19/RPS4Y1/RPSA/MRPL17/MRPS23/RPS17/MRPS34/MRPS9/MRPL1/MRPL16/MRPL18/MRPL2/MRPL30/MRPL43/MRPL44/MRPS18A	17
MF	GO:0140101	catalytic activity, acting on a tRNA	14/409	125/18410	7.45952e-07	2.78489e-05	2.15672e-05	EPRS1/RARS1/DARS1/IARS1/QARS1/KARS1/MARS1/LARS1/TARS1/TARS3/GARS1/NARS1/HARS1/TARS2	14
MF	GO:0031625	ubiquitin protein ligase binding	22/409	298/18410	9.54565e-07	3.34098e-05	2.58737e-05	VCP/HSP90AA1/HSPA6/TCP1/YWHAE/CCT2/SNX9/SQSTM1/TRIM28/CALR/PRKAR1A/DNAJA1/ERLIN1/RANGAP1/TRAF2/BAG4/HERC2/FAF2/CACYBP/CUL5/PSMA3/RPA2	22
MF	GO:0044389	ubiquitin-like protein ligase binding	22/409	317/18410	2.65262e-06	8.73805e-05	6.76706e-05	VCP/HSP90AA1/HSPA6/TCP1/YWHAE/CCT2/SNX9/SQSTM1/TRIM28/CALR/PRKAR1A/DNAJA1/ERLIN1/RANGAP1/TRAF2/BAG4/HERC2/FAF2/CACYBP/CUL5/PSMA3/RPA2	22
MF	GO:0016887	ATP hydrolysis activity	22/409	325/18410	3.9747e-06	0.000115374	8.93494e-05	VCP/HSP90B1/HSP90AA1/HSPA6/TCP1/RUVBL1/CCT8/CCT4/CCT2/HSP90AB2P/EIF4A2/UPF1/WRNIP1/DDX3X/MTREX/TRIP13/MYO1E/PSMC1/DHX30/DDX27/SLFN11/PSMC4	22
MF	GO:0044183	protein folding chaperone	8/409	43/18410	4.06666e-06	0.000115374	8.93494e-05	HSP90AA1/HSPA6/TCP1/CCT8/CCT4/CCT2/CALR/CCDC47	8
MF	GO:0000049	tRNA binding	10/409	72/18410	4.12048e-06	0.000115374	8.93494e-05	RARS1/IARS1/KARS1/MARS1/AIMP1/TARS1/ELP1/EIF2S3/SLFN11/MRPS27	10
MF	GO:0004535	poly(A)-specific ribonuclease activity	5/409	13/18410	5.86778e-06	0.000156474	0.000121179	CNOT1/CNOT2/CNOT6L/CNOT6/CNOT8	5
MF	GO:0051015	actin filament binding	17/409	214/18410	6.26566e-06	0.00015949	0.000123514	SPTAN1/ACTN1/MYO1B/ACTN4/CTNNA1/CTTN/CAPZA1/CAPZB/SPTBN2/CAPZA2/CYFIP1/MACF1/MYO1E/AJUBA/TLN1/MYO10/UTRN	17
MF	GO:0019902	phosphatase binding	16/409	193/18410	6.82256e-06	0.000166114	0.000128645	VCP/HSP90B1/CTNNB1/YWHAE/PPP6R3/RACK1/PPP6R1/PPP6R2/PTK2/CDH2/STRN/TRAF2/STAU1/STRN3/BOD1L1/RPA2	16
MF	GO:0005516	calmodulin binding	16/409	200/18410	1.07189e-05	0.000250109	0.000193693	SPTAN1/MYO1B/UBR4/PHKB/CNN3/PHKA2/CEP97/MYO1E/STRN/PHKG2/MYO10/PHKA1/UNC13B/SNTB1/STRN3/EEA1	16
MF	GO:0003779	actin binding	25/409	439/18410	1.81617e-05	0.000406823	0.000315059	SPTAN1/ACTN1/MYO1B/ACTN4/CTNNA1/P4HB/CTTN/CAPZA1/CAPZB/RDX/SPTBN2/CNN3/CAPZA2/CYFIP1/DST/PTK2/MACF1/MYO1E/PDLIM7/AJUBA/TLN1/MYO10/UTRN/SNTB1/WASF2	25
MF	GO:0003725	double-stranded RNA binding	9/409	75/18410	4.15071e-05	0.000894	0.000692346	VIM/CLTC/ACTN1/TFRC/AGO3/DHX30/LRRFIP1/STAU1/MRPL44	9
MF	GO:0000339	RNA cap binding	5/409	19/18410	4.7484e-05	0.000984852	0.000762705	EIF3D/LARP1/CYFIP1/GEMIN5/NCBP1	5
MF	GO:0000340	RNA 7-methylguanosine cap binding	4/409	12/18410	0.000103154	0.00199194	0.00154263	LARP1/CYFIP1/GEMIN5/NCBP1	4
MF	GO:0017166	vinculin binding	4/409	12/18410	0.000103154	0.00199194	0.00154263	ACTN1/CTNNA1/TLN1/UTRN	4
MF	GO:0051020	GTPase binding	18/409	298/18410	0.000129828	0.00242346	0.00187682	EPRS1/IARS1/HSP90AA1/AIMP1/PPP6R1/CYFIP1/RAB11FIP5/DOCK7/UNC13B/ANKFY1/RANGAP1/XPO1/RUSC2/STRN3/CAV1/IPO9/PEX5/TRIP11	18
MF	GO:0043022	ribosome binding	8/409	70/18410	0.000157005	0.00283622	0.00219647	EIF3C/RACK1/GEMIN5/RPSA/EIF3K/CCDC47/MRPS27/RPN2	8
MF	GO:0005178	integrin binding	12/409	156/18410	0.000194688	0.00340705	0.00263854	THBS1/ACTN1/ACTN4/FBN1/P4HB/LTBP4/DST/PTK2/CALR/TLN1/UTRN/PPIA	12
MF	GO:0005041	low-density lipoprotein particle receptor activity	4/409	15/18410	0.000269789	0.00457824	0.00354556	LRP1/VLDLR/LDLR/LRP8	4
MF	GO:0015036	disulfide oxidoreductase activity	6/409	42/18410	0.000308939	0.00508841	0.00394065	P4HB/DNAJC10/PDIA6/PGK1/TXNRD1/TMX2	6
MF	GO:0038024	cargo receptor activity	8/409	79/18410	0.000364826	0.00583722	0.00452056	LRP1/LGALS3BP/TFRC/LOXL2/VLDLR/LDLR/MIA3/LRP8	8
MF	GO:0070325	lipoprotein particle receptor binding	5/409	29/18410	0.000403899	0.00628287	0.00486568	CLTC/LRP1/HSP90B1/HSPG2/DNAJA1	5
MF	GO:0043024	ribosomal small subunit binding	4/409	17/18410	0.000454121	0.00687318	0.00532284	LARP1/DDX3X/PTCD3/NME1	4
MF	GO:0140142	nucleocytoplasmic carrier activity	5/409	30/18410	0.000475922	0.00701358	0.00543157	KPNA1/KPNA6/KPNA3/XPO1/IPO9	5
MF	GO:0030228	lipoprotein particle receptor activity	4/409	18/18410	0.000573688	0.00803163	0.00621999	LRP1/VLDLR/LDLR/LRP8	4
MF	GO:0034185	apolipoprotein binding	4/409	18/18410	0.000573688	0.00803163	0.00621999	LRP1/LRP4/VLDLR/LRP8	4
MF	GO:0019843	rRNA binding	7/409	66/18410	0.00063942	0.00873355	0.00676357	CAVIN1/RPS4Y1/PTCD3/MRPS27/MRPL16/MRPL18/MRPS18A	7
MF	GO:0061608	nuclear import signal receptor activity	4/409	19/18410	0.000714009	0.00952012	0.00737273	KPNA1/KPNA6/KPNA3/IPO9	4
MF	GO:0045182	translation regulator activity	20/409	406/18410	0.000804459	0.0104767	0.00811352	EIF3A/EIF3C/EIF3L/EIF3B/EIF3E/EIF3D/EIF3F/LARP1/EIF4G1/EIF4A2/EIF3I/EIF3H/CYFIP1/EIF3M/AGO3/EIF2S3/EIF3K/EIF2B4/PURA/EIF2B3	20
MF	GO:0003713	transcription coactivator activity	15/409	266/18410	0.000942159	0.0119911	0.00928635	TRIM21/ACTN1/ACTN4/CTNNB1/RUVBL1/MAGED1/TRIM28/CNOT9/SMARCC1/TRIM5/WDR77/TGFB1I1/CNOT6/DYRK1A/TRIP11	15
MF	GO:0000175	3'-5'-exoribonuclease activity	5/409	35/18410	0.000989843	0.0120503	0.00933216	CNOT1/CNOT2/CNOT6L/CNOT6/CNOT8	5
MF	GO:0097718	disordered domain specific binding	5/409	35/18410	0.000989843	0.0120503	0.00933216	CLTC/HSP90AA1/CTNNB1/HSP90AB2P/AP2A2	5
MF	GO:0019888	protein phosphatase regulator activity	8/409	93/18410	0.00108843	0.0127686	0.00988843	PPP6R3/PPP6R1/PPP6R2/PPP2R1A/SET/PPP2R3A/BOD1L1/LMTK2	8
MF	GO:0008190	eukaryotic initiation factor 4E binding	3/409	10/18410	0.00116285	0.0127686	0.00988843	LARP1/EIF4G1/DDX3X	3
MF	GO:0045294	alpha-catenin binding	3/409	10/18410	0.00116285	0.0127686	0.00988843	CTNNB1/CDH2/AJUBA	3
MF	GO:0070008	serine-type exopeptidase activity	3/409	10/18410	0.00116285	0.0127686	0.00988843	CPD/TPP2/CTSA	3
MF	GO:0070016	armadillo repeat domain binding	3/409	10/18410	0.00116285	0.0127686	0.00988843	CNOT1/STRN/STRN3	3
MF	GO:0004857	enzyme inhibitor activity	19/409	390/18410	0.00122698	0.0132136	0.0102331	QARS1/SERPINH1/RACK1/YWHAG/APP/YWHAB/RPS20/LTF/RNH1/PRKAR1A/APLP2/FAF2/SET/BOD1L1/GPS1/TIMP1/TIMP2/LMTK2/SPOCK1	19
MF	GO:0015035	protein-disulfide reductase activity	5/409	37/18410	0.00128168	0.0135423	0.0104876	P4HB/DNAJC10/PDIA6/PGK1/TXNRD1	5
MF	GO:0016896	exoribonuclease activity, producing 5'-phosphomonoesters	5/409	38/18410	0.00144932	0.01503	0.0116398	CNOT1/CNOT2/CNOT6L/CNOT6/CNOT8	5
MF	GO:0016667	oxidoreductase activity, acting on a sulfur group of donors	6/409	57/18410	0.00161606	0.0164544	0.0127429	P4HB/DNAJC10/PDIA6/PGK1/TXNRD1/TMX2	6
MF	GO:0003712	transcription coregulator activity	22/409	497/18410	0.00179131	0.0176165	0.0136428	TRIM21/ACTN1/ACTN4/CTNNB1/RUVBL1/PRMT5/MAGED1/TRIM28/CNOT9/TRIP13/AJUBA/SMARCC1/TRIM5/WDR77/CNOT2/TGFB1I1/CNOT6/DYRK1A/LIMD1/SF1/TRIP11/PTPN14	22
MF	GO:0050750	low-density lipoprotein particle receptor binding	4/409	24/18410	0.0017931	0.0176165	0.0136428	CLTC/HSP90B1/HSPG2/DNAJA1	4
MF	GO:0004532	exoribonuclease activity	5/409	40/18410	0.00183227	0.0176909	0.0137005	CNOT1/CNOT2/CNOT6L/CNOT6/CNOT8	5
MF	GO:0008327	methyl-CpG binding	4/409	25/18410	0.00209762	0.0195778	0.0151617	PRMT5/WDR77/PRMT1/ERH	4
MF	GO:0017025	TBP-class protein binding	4/409	25/18410	0.00209762	0.0195778	0.0151617	RUVBL1/CAND1/PSMC1/AHR	4
MF	GO:0002161	aminoacyl-tRNA editing activity	3/409	13/18410	0.00263735	0.0242117	0.0187504	IARS1/LARS1/TARS2	3
MF	GO:0031267	small GTPase binding	14/409	267/18410	0.00270172	0.0244027	0.0188983	PPP6R1/CYFIP1/RAB11FIP5/DOCK7/UNC13B/ANKFY1/RANGAP1/XPO1/RUSC2/STRN3/CAV1/IPO9/PEX5/TRIP11	14
MF	GO:0043236	laminin binding	4/409	27/18410	0.00281017	0.0249793	0.0193449	THBS1/AGRN/RPSA/TINAGL1	4
MF	GO:0019208	phosphatase regulator activity	8/409	111/18410	0.00334515	0.0292701	0.0226678	PPP6R3/PPP6R1/PPP6R2/PPP2R1A/SET/PPP2R3A/BOD1L1/LMTK2	8
MF	GO:0005518	collagen binding	6/409	68/18410	0.00397581	0.0342531	0.0265269	THBS1/SERPINH1/P3H4/PPIB/LOX/CTSB	6
MF	GO:0030276	clathrin binding	6/409	69/18410	0.00427476	0.0362707	0.0280893	CLTC/LRP1/CLTCL1/AP2A2/AFTPH/LDLR	6
MF	GO:0071813	lipoprotein particle binding	4/409	31/18410	0.00469888	0.0386966	0.0299681	THBS1/VLDLR/LDLR/LRP8	4
MF	GO:0071814	protein-lipid complex binding	4/409	31/18410	0.00469888	0.0386966	0.0299681	THBS1/VLDLR/LDLR/LRP8	4
MF	GO:0008191	metalloendopeptidase inhibitor activity	3/409	16/18410	0.00491497	0.0393198	0.0304506	TIMP1/TIMP2/SPOCK1	3
MF	GO:0016641	oxidoreductase activity, acting on the CH-NH2 group of donors, oxygen as acceptor	3/409	16/18410	0.00491497	0.0393198	0.0304506	LOXL2/LOXL1/LOX	3
MF	GO:0051018	protein kinase A binding	5/409	51/18410	0.00536218	0.0422932	0.0327534	RDX/AKAP8L/PJA2/PRKAR1A/WASF2	5
MF	GO:0140104	molecular carrier activity	6/409	73/18410	0.00563843	0.0438545	0.0339625	KPNA1/KPNA6/KPNA3/XPO1/IPO9/TF	6
MF	GO:0031072	heat shock protein binding	8/409	123/18410	0.00620998	0.0476382	0.0368928	HSPA6/DNAJC10/TFRC/AHR/DNAJA1/UNC45A/IRAK1/HDAC2	8
MF	GO:0008234	cysteine-type peptidase activity	10/409	178/18410	0.00657639	0.0497673	0.0385416	USP9X/EIF3F/USP10/CTSZ/SENP3/USP15/CAPN2/CTSB/GGH/CYLD	10

## Sheet: Sheet7
Gene_A	Gene_B	interaction	name	Name_A	Name_B	SCORE	selected	shared interaction	shared name	source	support	target	TYPE
1108	6605	Direct		CHD4	SMARCE1	595	FALSE	Direct		1108	StringDB: physical, StringEvidence: experiments:0.579,textmining:0.340,coexpression:0.100, BioGrid: physical, BioGrid_PubMed: 35831314,28977666,11003653, BioGrid_Type: Affinity Capture-MS,Co-fractionation,Affinity Capture-Western, String_Score_Physical: 595, String_Score_Combined: 759	6605	Direct
1108	6601	Direct		CHD4	SMARCC2	423	FALSE	Direct		1108	StringDB: physical, StringEvidence: textmining:0.410,experiments:0.399,coexpression:0.201, BioGrid: physical, BioGrid_PubMed: 35831314,28977666, BioGrid_Type: Affinity Capture-MS,Co-fractionation, String_Score_Physical: 423, String_Score_Combined: 728	6601	Direct
1108	6598	Direct		CHD4	SMARCB1	258	FALSE	Direct		1108	StringDB: physical, StringEvidence: textmining:0.294,experiments:0.226,coexpression:0.084, BioGrid: physical, BioGrid_PubMed: 35831314, BioGrid_Type: Co-fractionation, String_Score_Physical: 258, String_Score_Combined: 520	6598	Direct
1108	6294	Direct		CHD4	SAFB	270	FALSE	Direct		1108	StringDB: physical, StringEvidence: coexpression:0.288,experiments:0.239,textmining:0.146, BioGrid: physical, BioGrid_PubMed: 28977666, BioGrid_Type: Affinity Capture-MS, String_Score_Physical: 270, String_Score_Combined: 556	6294	Direct
1108	5930	Direct		CHD4	RBBP6	208	FALSE	Direct		1108	BioGrid: physical, BioGrid_PubMed: 32744500, BioGrid_Type: Affinity Capture-MS	5930	Direct
1108	5725	Direct		CHD4	PTBP1	270	FALSE	Direct		1108	StringDB: physical, StringEvidence: coexpression:0.324,experiments:0.239, BioGrid: physical, BioGrid_PubMed: 28977666, BioGrid_Type: Affinity Capture-MS, String_Score_Physical: 270, String_Score_Combined: 506	5725	Direct
1108	5411	Direct		CHD4	PNN	270	FALSE	Direct		1108	StringDB: physical, StringEvidence: experiments:0.239,coexpression:0.096,textmining:0.020, BioGrid: physical, BioGrid_PubMed: 32744500,28977666, BioGrid_Type: Affinity Capture-MS, String_Score_Physical: 270, String_Score_Combined: 353	5411	Direct
1108	4069	Direct		CHD4	LYZ	270	FALSE	Direct		1108	StringDB: physical, StringEvidence: experiments:0.239, BioGrid: physical, BioGrid_PubMed: 28977666, BioGrid_Type: Affinity Capture-MS, String_Score_Physical: 270, String_Score_Combined: 270	4069	Direct
1108	3189	Direct		CHD4	HNRNPH3	270	FALSE	Direct		1108	StringDB: physical, StringEvidence: experiments:0.239,coexpression:0.084, BioGrid: physical, BioGrid_PubMed: 28977666, BioGrid_Type: Affinity Capture-MS, String_Score_Physical: 270, String_Score_Combined: 331	3189	Direct
1108	3184	Direct		CHD4	HNRNPD	321	FALSE	Direct		1108	StringDB: physical, StringEvidence: experiments:0.292,coexpression:0.048,textmining:0.002, BioGrid: physical, BioGrid_PubMed: 28977666, BioGrid_Type: Affinity Capture-MS, String_Score_Physical: 321, String_Score_Combined: 354	3184	Direct
1108	2969	Direct		CHD4	GTF2I	208	FALSE	Direct		1108	StringDB: functional, StringEvidence: coexpression:0.142,textmining:0.070, BioGrid: physical, BioGrid_PubMed: 35831314, BioGrid_Type: Co-fractionation, String_Score_Combined: 235, String_Score_Physical: 208	2969	Direct
1108	27339	Direct		CHD4	PRPF19	316	FALSE	Direct		1108	StringDB: physical, StringEvidence: coexpression:0.289,experiments:0.287, BioGrid: physical, BioGrid_PubMed: 28977666, BioGrid_Type: Affinity Capture-MS, String_Score_Physical: 316, String_Score_Combined: 513	27339	Direct
1108	24144	Direct		CHD4	TFIP11	285	FALSE	Direct		1108	StringDB: physical, StringEvidence: experiments:0.255,coexpression:0.086, BioGrid: physical, BioGrid_PubMed: 28977666, BioGrid_Type: Affinity Capture-MS, String_Score_Physical: 285, String_Score_Combined: 346	24144	Direct
1108	22985	Direct		CHD4	ACIN1	270	FALSE	Direct		1108	StringDB: physical, StringEvidence: experiments:0.239,coexpression:0.156, BioGrid: physical, BioGrid_PubMed: 32744500,28977666, BioGrid_Type: Affinity Capture-MS, String_Score_Physical: 270, String_Score_Combined: 383	22985	Direct
1108	22984	Direct		CHD4	PDCD11	284	FALSE	Direct		1108	StringDB: physical, StringEvidence: experiments:0.254,coexpression:0.067, BioGrid: physical, BioGrid_PubMed: 28977666, BioGrid_Type: Affinity Capture-MS, String_Score_Physical: 284, String_Score_Combined: 332	22984	Direct
1108	22938	Direct		CHD4	SNW1	417	FALSE	Direct		1108	StringDB: physical, StringEvidence: experiments:0.392,coexpression:0.166, BioGrid: physical, BioGrid_PubMed: 32744500,28977666,20467437, BioGrid_Type: Affinity Capture-MS, String_Score_Physical: 417, String_Score_Combined: 513	22938	Direct
1104	22985	Direct		RCC1	ACIN1	271	FALSE	Direct		1104	StringDB: physical, StringEvidence: experiments:0.240,coexpression:0.042, BioGrid: physical, BioGrid_PubMed: 22939629, BioGrid_Type: Co-fractionation, BioGrid_Score: 0.78, String_Score_Physical: 271, String_Score_Combined: 301	22985	Direct
115004	8467	Direct		CGAS	SMARCA5	208	FALSE	Direct		115004	BioGrid: physical, BioGrid_PubMed: 30471916, BioGrid_Type: Affinity Capture-MS	8467	Direct
115004	27043	Direct		CGAS	PELP1	208	FALSE	Direct		115004	BioGrid: physical, BioGrid_PubMed: 30471916, BioGrid_Type: Affinity Capture-MS	27043	Direct
79576	9939	Direct		NKAP	RBM8A	800	FALSE	Direct		79576	StringDB: physical, StringEvidence: experiments:0.791,coexpression:0.026, String_Score_Physical: 800, String_Score_Combined: 805	9939	Direct
79576	9716	Direct		NKAP	AQR	800	FALSE	Direct		79576	StringDB: physical, StringEvidence: experiments:0.791, BioGrid: physical, BioGrid_PubMed: 33961781, BioGrid_Type: Affinity Capture-MS, BioGrid_Score: 0.985897762, String_Score_Physical: 800, String_Score_Combined: 800	9716	Direct
79576	9541	Direct		NKAP	CIR1	512	FALSE	Direct		79576	StringDB: physical, StringEvidence: textmining:0.683,experiments:0.491,coexpression:0.108, String_Score_Physical: 512, String_Score_Combined: 862	9541	Direct
79576	8227	Direct		NKAP	AKAP17A	478	FALSE	Direct		79576	StringDB: physical, StringEvidence: experiments:0.456, BioGrid: physical, BioGrid_PubMed: 28514442, BioGrid_Type: Affinity Capture-MS, BioGrid_Score: 0.846317559, String_Score_Physical: 478, String_Score_Combined: 478	8227	Direct
55193	8467	Direct		PBRM1	SMARCA5	274	FALSE	Direct		55193	StringDB: physical, StringEvidence: textmining:0.523,experiments:0.243,coexpression:0.147, String_Score_Physical: 274, String_Score_Combined: 704	8467	Direct
55193	8289	Direct		PBRM1	ARID1A	471	FALSE	Direct		55193	StringDB: physical, StringEvidence: textmining:0.939,experiments:0.449,coexpression:0.147, InWeb_IM: experimental, BioGrid: physical, BioGrid_PubMed: 24981860,19650111, BioGrid_Type: Affinity Capture-MS,Affinity Capture-Western, BioGrid_Score: 45.31826928, String_Score_Physical: 471, String_Score_Combined: 972	8289	Direct
55193	6605	Direct		PBRM1	SMARCE1	973	FALSE	Direct		55193	StringDB: physical, StringEvidence: experiments:0.867,textmining:0.861,database:0.791,coexpression:0.167, BioGrid: physical, BioGrid_PubMed: 35831314,33961781,30355451,28514442,26186194,24981860,19650111,15985610, BioGrid_Type: Affinity Capture-MS,Co-fractionation,Affinity Capture-Western, BioGrid_Score: 0.99859791,0.999991977,0.999926179,51.78918794, String_Score_Physical: 973, String_Score_Comb…	6605	Direct
55193	6601	Direct		PBRM1	SMARCC2	987	FALSE	Direct		55193	StringDB: physical, StringEvidence: experiments:0.970,textmining:0.874,database:0.583,coexpression:0.142, BioGrid: physical, BioGrid_PubMed: 35831314,33961781,30355451,28940253,28514442,24981860,20305087,19650111,15985610, BioGrid_Type: Affinity Capture-MS,Co-fractionation,Affinity Capture-Western, BioGrid_Score: 0.999998385,39.16505094,0.999989874, String_Score_Physical: 987, String_Score_Combin…	6601	Direct
55193	6598	Direct		PBRM1	SMARCB1	966	FALSE	Direct		55193	StringDB: physical, StringEvidence: experiments:0.915,textmining:0.878,database:0.583,coexpression:0.219, BioGrid: physical, BioGrid_PubMed: 35831314,33961781,24981860,15985610, BioGrid_Type: Affinity Capture-MS,Co-fractionation,Affinity Capture-Western, BioGrid_Score: 0.99996819,56.56176457, String_Score_Physical: 966, String_Score_Combined: 996	6598	Direct
27339	9987	Direct		PRPF19	HNRNPDL	345	FALSE	Direct		27339	StringDB: physical, StringEvidence: experiments:0.317,textmining:0.221,coexpression:0.109, String_Score_Physical: 345, String_Score_Combined: 545	9987	Direct
27339	9939	Direct		PRPF19	RBM8A	910	FALSE	Direct		27339	StringDB: physical, StringEvidence: experiments:0.805,database:0.520,textmining:0.347,coexpression:0.347, String_Score_Physical: 910, String_Score_Combined: 961	9939	Direct
27339	9716	Direct		PRPF19	AQR	999	FALSE	Direct		27339	StringDB: physical, StringEvidence: experiments:0.995,database:0.896,textmining:0.556,coexpression:0.154, InWeb_IM: inference, BioGrid: physical, BioGrid_PubMed: 35271311,33961781,29395067,28514442, BioGrid_Type: Proximity Label-MS,Affinity Capture-MS, BioGrid_Score: 0.999982474,0.999974965, String_Score_Physical: 999, String_Score_Combined: 999	9716	Direct
27339	79576	Direct		PRPF19	NKAP	800	FALSE	Direct		27339	StringDB: physical, StringEvidence: experiments:0.791,textmining:0.315, String_Score_Physical: 800, String_Score_Combined: 862	79576	Direct
27339	5930	Direct		PRPF19	RBBP6	208	FALSE	Direct		27339	StringDB: functional, StringEvidence: textmining:0.154,coexpression:0.032, BioGrid: physical, BioGrid_PubMed: 32460013, BioGrid_Type: Affinity Capture-MS, String_Score_Combined: 215, String_Score_Physical: 208	5930	Direct
27339	5725	Direct		PRPF19	PTBP1	294	FALSE	Direct		27339	StringDB: functional, StringEvidence: coexpression:0.851,textmining:0.059, InWeb_IM: inference, String_Score_Combined: 865, String_Score_Physical: 294	5725	Direct
27339	5411	Direct		PRPF19	PNN	208	FALSE	Direct		27339	BioGrid: physical, BioGrid_PubMed: 33961781, BioGrid_Type: Affinity Capture-MS, BioGrid_Score: 0.916786287	5411	Direct
27339	3184	Direct		PRPF19	HNRNPD	345	FALSE	Direct		27339	StringDB: physical, StringEvidence: experiments:0.317,coexpression:0.073,textmining:0.063, String_Score_Physical: 345, String_Score_Combined: 430	3184	Direct
24144	9987	Direct		TFIP11	HNRNPDL	250	FALSE	Direct		24144	StringDB: physical, StringEvidence: experiments:0.219,textmining:0.157,coexpression:0.098, String_Score_Physical: 250, String_Score_Combined: 430	9987	Direct
24144	9716	Direct		TFIP11	AQR	436	FALSE	Direct		24144	StringDB: physical, StringEvidence: experiments:0.412,textmining:0.239,coexpression:0.068, InWeb_IM: inference, String_Score_Physical: 436, String_Score_Combined: 599	9716	Direct
24144	6598	Direct		TFIP11	SMARCB1	192	FALSE	Direct		24144	StringDB: physical, StringEvidence: experiments:0.157,coexpression:0.049, BioGrid: physical, BioGrid_PubMed: 27229929, BioGrid_Type: Two-hybrid, String_Score_Physical: 192, String_Score_Combined: 231	6598	Direct
24144	5930	Direct		TFIP11	RBBP6	208	FALSE	Direct		24144	BioGrid: physical, BioGrid_PubMed: 34133714, BioGrid_Type: Two-hybrid	5930	Direct
24144	5725	Direct		TFIP11	PTBP1	294	FALSE	Direct		24144	InWeb_IM: inference	5725	Direct
24144	5411	Direct		TFIP11	PNN	347	FALSE	Direct		24144	StringDB: physical, StringEvidence: experiments:0.320,coexpression:0.097, String_Score_Physical: 347, String_Score_Combined: 411	5411	Direct
24144	3184	Direct		TFIP11	HNRNPD	250	FALSE	Direct		24144	StringDB: physical, StringEvidence: experiments:0.219,textmining:0.030,coexpression:0.024, String_Score_Physical: 250, String_Score_Combined: 290	3184	Direct
24144	27339	Direct		TFIP11	PRPF19	937	FALSE	Direct		24144	StringDB: physical, StringEvidence: experiments:0.935,textmining:0.367,coexpression:0.043, BioGrid: physical, BioGrid_PubMed: 33961781,28514442, BioGrid_Type: Affinity Capture-MS, BioGrid_Score: 0.998976999,0.998952627, String_Score_Physical: 937, String_Score_Combined: 962	27339	Direct
22985	9939	Direct		ACIN1	RBM8A	208	FALSE	Direct		22985	StringDB: functional, StringEvidence: textmining:0.529,coexpression:0.081, BioGrid: physical, BioGrid_PubMed: 35271311, BioGrid_Type: Affinity Capture-MS, String_Score_Combined: 585, String_Score_Physical: 208	9939	Direct
22985	79576	Direct		ACIN1	NKAP	208	FALSE	Direct		22985	BioGrid: physical, BioGrid_PubMed: 33961781, BioGrid_Type: Affinity Capture-MS, BioGrid_Score: 0.951723319	79576	Direct
22985	6294	Direct		ACIN1	SAFB	414	FALSE	Direct		22985	StringDB: physical, StringEvidence: experiments:0.389,textmining:0.346,coexpression:0.257, BioGrid: physical, BioGrid_PubMed: 26344197,22939629, BioGrid_Type: Co-fractionation, BioGrid_Score: 0.084014636,0.773, String_Score_Physical: 414, String_Score_Combined: 715	6294	Direct
22985	5930	Direct		ACIN1	RBBP6	208	FALSE	Direct		22985	BioGrid: physical, BioGrid_PubMed: 32460013, BioGrid_Type: Affinity Capture-MS	5930	Direct
22985	5411	Direct		ACIN1	PNN	489	FALSE	Direct		22985	StringDB: physical, StringEvidence: textmining:0.532,experiments:0.467,coexpression:0.174, BioGrid: physical, BioGrid_PubMed: 33961781,30021884,28514442, BioGrid_Type: Proximity Label-MS,Affinity Capture-MS, BioGrid_Score: 0.999417303,0.998119037, String_Score_Physical: 489, String_Score_Combined: 802	5411	Direct
22938	9987	Direct		SNW1	HNRNPDL	347	FALSE	Direct		22938	StringDB: physical, StringEvidence: experiments:0.320,textmining:0.306,coexpression:0.078, String_Score_Physical: 347, String_Score_Combined: 582	9987	Direct
22938	9939	Direct		SNW1	RBM8A	800	FALSE	Direct		22938	StringDB: physical, StringEvidence: experiments:0.791,textmining:0.103,coexpression:0.027, String_Score_Physical: 800, String_Score_Combined: 825	9939	Direct
22938	9716	Direct		SNW1	AQR	990	FALSE	Direct		22938	StringDB: physical, StringEvidence: experiments:0.909,database:0.896,textmining:0.478,coexpression:0.131, InWeb_IM: experimental, BioGrid: physical, BioGrid_PubMed: 33961781,20467437, BioGrid_Type: Affinity Capture-MS, BioGrid_Score: 0.999735625, String_Score_Physical: 990, String_Score_Combined: 995	9716	Direct
22938	9541	Direct		SNW1	CIR1	847	FALSE	Direct		22938	StringDB: physical, StringEvidence: experiments:0.840,textmining:0.499,coexpression:0.061, BioGrid: physical, BioGrid_PubMed: 10644367, BioGrid_Type: Two-hybrid,Affinity Capture-Western, String_Score_Physical: 847, String_Score_Combined: 928	9541	Direct
22938	79576	Direct		SNW1	NKAP	800	FALSE	Direct		22938	StringDB: physical, StringEvidence: experiments:0.791,coexpression:0.087, String_Score_Physical: 800, String_Score_Combined: 817	79576	Direct
22938	5411	Direct		SNW1	PNN	438	FALSE	Direct		22938	StringDB: physical, StringEvidence: experiments:0.414,coexpression:0.170,textmining:0.119, BioGrid: physical, BioGrid_PubMed: 30021884,20467437, BioGrid_Type: Proximity Label-MS,Affinity Capture-MS, String_Score_Physical: 438, String_Score_Combined: 588	5411	Direct
22938	3184	Direct		SNW1	HNRNPD	397	FALSE	Direct		22938	StringDB: physical, StringEvidence: experiments:0.372,textmining:0.083,coexpression:0.028, BioGrid: physical, BioGrid_PubMed: 20467437, BioGrid_Type: Affinity Capture-MS, String_Score_Physical: 397, String_Score_Combined: 462	3184	Direct
22938	27339	Direct		SNW1	PRPF19	999	FALSE	Direct		22938	StringDB: physical, StringEvidence: experiments:0.995,database:0.896,textmining:0.552,coexpression:0.152, BioGrid: physical, BioGrid_PubMed: 33961781,29395067,28514442,26344197,20467437, BioGrid_Type: Proximity Label-MS,Affinity Capture-MS,Co-fractionation, BioGrid_Score: 0.998833975,0.999156746,0.874112997,0.999992223, String_Score_Physical: 999, String_Score_Combined: 999	27339	Direct
22938	24144	Direct		SNW1	TFIP11	807	FALSE	Direct		22938	StringDB: physical, StringEvidence: experiments:0.799,textmining:0.493,coexpression:0.202, BioGrid: physical, BioGrid_PubMed: 35831314,34133714,33961781,32296183,25416956, BioGrid_Type: Two-hybrid,Affinity Capture-MS,Co-fractionation, BioGrid_Score: 0.997482098, String_Score_Physical: 807, String_Score_Combined: 922	24144	Direct
10921	9939	Direct		RNPS1	RBM8A	864	FALSE	Direct		10921	StringDB: physical, StringEvidence: textmining:0.711,experiments:0.662,database:0.583,coexpression:0.144, BioGrid: physical, BioGrid_PubMed: 35831314,35271311,22939629,11707413, BioGrid_Type: Reconstituted Complex,Affinity Capture-MS,Co-fractionation, BioGrid_Score: 0.768, String_Score_Physical: 864, String_Score_Combined: 912	9939	Direct
10921	9716	Direct		RNPS1	AQR	294	FALSE	Direct		10921	StringDB: functional, StringEvidence: textmining:0.290,coexpression:0.044, InWeb_IM: inference, BioGrid: physical, BioGrid_PubMed: 33961781, BioGrid_Type: Affinity Capture-MS, BioGrid_Score: 0.908748798, String_Score_Combined: 348, String_Score_Physical: 294	9716	Direct
10921	8227	Direct		RNPS1	AKAP17A	208	FALSE	Direct		10921	BioGrid: physical, BioGrid_PubMed: 33961781, BioGrid_Type: Affinity Capture-MS, BioGrid_Score: 0.999865759	8227	Direct
10921	79576	Direct		RNPS1	NKAP	471	FALSE	Direct		10921	StringDB: physical, StringEvidence: experiments:0.448,coexpression:0.025, BioGrid: physical, BioGrid_PubMed: 33961781,28514442, BioGrid_Type: Affinity Capture-MS, BioGrid_Score: 0.995941993,0.970662642,0.962459263, String_Score_Physical: 471, String_Score_Combined: 484	79576	Direct
10921	5930	Direct		RNPS1	RBBP6	208	FALSE	Direct		10921	BioGrid: physical, BioGrid_PubMed: 33961781, BioGrid_Type: Affinity Capture-MS, BioGrid_Score: 0.98655423	5930	Direct
10921	5725	Direct		RNPS1	PTBP1	294	FALSE	Direct		10921	StringDB: functional, StringEvidence: coexpression:0.316,textmining:0.161, InWeb_IM: inference, String_Score_Combined: 449, String_Score_Physical: 294	5725	Direct
10921	5411	Direct		RNPS1	PNN	898	FALSE	Direct		10921	StringDB: physical, StringEvidence: textmining:0.952,experiments:0.894,coexpression:0.043, BioGrid: physical, BioGrid_PubMed: 33961781,28514442,26344197,22388736,17353931,14729963,14517304, BioGrid_Type: Two-hybrid,Affinity Capture-MS,Co-fractionation,Affinity Capture-Western,Reconstituted Complex, BioGrid_Score: 0.999990891,0.99999999,0.160662496,0.438,0.9997542, String_Score_Physical: 898, Stri…	5411	Direct
10921	27339	Direct		RNPS1	PRPF19	271	FALSE	Direct		10921	StringDB: physical, StringEvidence: coexpression:0.657,experiments:0.240,textmining:0.182, BioGrid: physical, BioGrid_PubMed: 22939629, BioGrid_Type: Co-fractionation, BioGrid_Score: 0.773, String_Score_Physical: 271, String_Score_Combined: 795	27339	Direct
10921	22985	Direct		RNPS1	ACIN1	996	FALSE	Direct		10921	StringDB: physical, StringEvidence: textmining:0.979,experiments:0.962,database:0.896,coexpression:0.145, BioGrid: physical, BioGrid_PubMed: 35831314,33961781,26344197,24981860,22388736,22365833, BioGrid_Type: Reconstituted Complex,Two-hybrid,Affinity Capture-MS,Co-fractionation, BioGrid_Score: 12.28825799,0.999983042,0.156070156, String_Score_Physical: 996, String_Score_Combined: 999	22985	Direct
9716	9939	Direct		AQR	RBM8A	800	FALSE	Direct		9716	StringDB: physical, StringEvidence: experiments:0.791,textmining:0.437, InWeb_IM: inference, String_Score_Physical: 800, String_Score_Combined: 887	9939	Direct
6605	8467	Direct		SMARCE1	SMARCA5	245	FALSE	Direct		6605	StringDB: physical, StringEvidence: textmining:0.540,experiments:0.214,coexpression:0.108, String_Score_Physical: 245, String_Score_Combined: 690	8467	Direct
6605	8289	Direct		SMARCE1	ARID1A	998	FALSE	Direct		6605	StringDB: physical, StringEvidence: experiments:0.987,database:0.896,textmining:0.845,coexpression:0.097, InWeb_IM: experimental, BioGrid: physical, BioGrid_PubMed: 35831314,35271311,34591612,33961781,28514442,26344197,26186194,24981860,22939629,20305087,19650111,18809673,16940996, BioGrid_Type: Affinity Capture-MS,Co-fractionation,Affinity Capture-Western, BioGrid_Score: 0.807,1.0,0.829289755,0.…	8289	Direct
6601	8467	Direct		SMARCC2	SMARCA5	726	FALSE	Direct		6601	StringDB: physical, StringEvidence: experiments:0.715,textmining:0.560,coexpression:0.320, InWeb_IM: inference, BioGrid: physical, BioGrid_PubMed: 35831314,22939629, BioGrid_Type: Co-fractionation, BioGrid_Score: 0.911, String_Score_Physical: 726, String_Score_Combined: 918	8467	Direct
6601	8289	Direct		SMARCC2	ARID1A	998	FALSE	Direct		6601	StringDB: physical, StringEvidence: experiments:0.988,textmining:0.915,database:0.896,coexpression:0.083, InWeb_IM: experimental, BioGrid: physical, BioGrid_PubMed: 35831314,35271311,34591612,33961781,29374058,28514442,26344197,24981860,22939629,20305087,19650111, BioGrid_Type: Affinity Capture-MS,Co-fractionation,Affinity Capture-Western, BioGrid_Score: 1.0,0.994985128,0.876,0.996379221,100.7288…	8289	Direct
6601	6605	Direct		SMARCC2	SMARCE1	999	FALSE	Direct		6601	StringDB: physical, StringEvidence: experiments:0.994,textmining:0.948,database:0.896,coexpression:0.129, BioGrid: physical, BioGrid_PubMed: 9845365,35831314,35271311,33961781,28514442,26344197,26186194,24981860,22939629,20305087,19650111,19164553,18809673,16940996,16199878, BioGrid_Type: Reconstituted Complex,Affinity Capture-MS,Co-fractionation,Affinity Capture-Western, BioGrid_Score: 0.9999999…	6605	Direct
6598	8467	Direct		SMARCB1	SMARCA5	258	FALSE	Direct		6598	StringDB: physical, StringEvidence: textmining:0.586,experiments:0.226,coexpression:0.091, BioGrid: physical, BioGrid_PubMed: 35831314, BioGrid_Type: Co-fractionation, String_Score_Physical: 258, String_Score_Combined: 720	8467	Direct
6598	8289	Direct		SMARCB1	ARID1A	998	FALSE	Direct		6598	StringDB: physical, StringEvidence: experiments:0.981,textmining:0.903,database:0.896,coexpression:0.045, InWeb_IM: experimental, BioGrid: physical, BioGrid_PubMed: 8895581,35831314,35390516,35271311,34591612,33961781,29374058,26344197,24981860,22939629,19650111,11734557, BioGrid_Type: Affinity Capture-Western,Affinity Capture-MS,Co-fractionation,Co-purification, BioGrid_Score: 171.1528096,0.851,…	8289	Direct
6598	6605	Direct		SMARCB1	SMARCE1	998	FALSE	Direct		6598	StringDB: physical, StringEvidence: textmining:0.985,experiments:0.984,database:0.896,coexpression:0.176, BioGrid: physical, BioGrid_PubMed: 9845365,8895581,35831314,35271311,34591612,33961781,28514442,26344197,26186194,24981860,22939629,20305087,18809673,16199878, BioGrid_Type: Affinity Capture-MS,Co-fractionation,Affinity Capture-Western,Co-purification,Reconstituted Complex, BioGrid_Score: 0.8…	6605	Direct
6598	6601	Direct		SMARCB1	SMARCC2	999	FALSE	Direct		6598	StringDB: physical, StringEvidence: experiments:0.996,textmining:0.994,database:0.896,coexpression:0.106, BioGrid: physical, BioGrid_PubMed: 8895581,35831314,35271311,34591612,34133714,33961781,32296183,29374058,28514442,26344197,24981860,22939629,20305087,19650111,18809673,15150092, BioGrid_Type: Two-hybrid,Affinity Capture-MS,Co-fractionation,Affinity Capture-Western,Co-purification, BioGrid_Sc…	6601	Direct
5725	9987	Direct		PTBP1	HNRNPDL	621	FALSE	Direct		5725	StringDB: physical, StringEvidence: textmining:0.730,experiments:0.605,coexpression:0.205, BioGrid: physical, BioGrid_PubMed: 22939629, BioGrid_Type: Co-fractionation, BioGrid_Score: 0.888, String_Score_Physical: 621, String_Score_Combined: 918	9987	Direct
5725	9939	Direct		PTBP1	RBM8A	294	FALSE	Direct		5725	StringDB: functional, StringEvidence: textmining:0.265,coexpression:0.146, InWeb_IM: inference, String_Score_Combined: 397, String_Score_Physical: 294	9939	Direct
5725	9716	Direct		PTBP1	AQR	294	FALSE	Direct		5725	InWeb_IM: inference	9716	Direct
5411	9939	Direct		PNN	RBM8A	208	FALSE	Direct		5411	StringDB: functional, StringEvidence: textmining:0.573,coexpression:0.038, BioGrid: physical, BioGrid_PubMed: 35271311, BioGrid_Type: Affinity Capture-MS, String_Score_Combined: 605, String_Score_Physical: 208	9939	Direct
5411	79576	Direct		PNN	NKAP	196	FALSE	Direct		5411	StringDB: physical, StringEvidence: experiments:0.162, BioGrid: physical, BioGrid_PubMed: 33961781,28514442, BioGrid_Type: Affinity Capture-MS, BioGrid_Score: 0.766715957,0.931705388,0.984529236, String_Score_Physical: 196, String_Score_Combined: 196	79576	Direct
5411	5930	Direct		PNN	RBBP6	262	FALSE	Direct		5411	StringDB: physical, StringEvidence: coexpression:0.517,experiments:0.230, BioGrid: physical, BioGrid_PubMed: 33961781,32460013,28514442, BioGrid_Type: Affinity Capture-MS, BioGrid_Score: 0.827407352,0.884116761, String_Score_Physical: 262, String_Score_Combined: 643	5930	Direct
3189	9987	Direct		HNRNPH3	HNRNPDL	777	FALSE	Direct		3189	StringDB: physical, StringEvidence: experiments:0.768,textmining:0.501,coexpression:0.248, BioGrid: physical, BioGrid_PubMed: 26344197,22939629, BioGrid_Type: Co-fractionation, BioGrid_Score: 0.07261489,0.908, String_Score_Physical: 777, String_Score_Combined: 916	9987	Direct
3184	9987	Direct		HNRNPD	HNRNPDL	681	FALSE	Direct		3184	StringDB: physical, StringEvidence: textmining:0.796,experiments:0.667,coexpression:0.452, BioGrid: physical, BioGrid_PubMed: 35271311,30021884,22939629, BioGrid_Type: Proximity Label-MS,Affinity Capture-MS,Co-fractionation, BioGrid_Score: 0.844, String_Score_Physical: 681, String_Score_Combined: 831	9987	Direct
3184	6605	Direct		HNRNPD	SMARCE1	270	FALSE	Direct		3184	StringDB: physical, StringEvidence: experiments:0.239,textmining:0.049,coexpression:0.041, BioGrid: physical, BioGrid_PubMed: 26318153, BioGrid_Type: Affinity Capture-MS, String_Score_Physical: 270, String_Score_Combined: 334	6605	Direct
3184	6601	Direct		HNRNPD	SMARCC2	316	FALSE	Direct		3184	StringDB: physical, StringEvidence: experiments:0.287,coexpression:0.034,textmining:0.026, BioGrid: physical, BioGrid_PubMed: 26318153, BioGrid_Type: Affinity Capture-MS, String_Score_Physical: 316, String_Score_Combined: 356	6601	Direct
3184	6598	Direct		HNRNPD	SMARCB1	270	FALSE	Direct		3184	StringDB: physical, StringEvidence: experiments:0.239,textmining:0.095,coexpression:0.003, BioGrid: physical, BioGrid_PubMed: 26318153, BioGrid_Type: Affinity Capture-MS, String_Score_Physical: 270, String_Score_Combined: 341	6598	Direct
3184	6294	Direct		HNRNPD	SAFB	344	FALSE	Direct		3184	StringDB: physical, StringEvidence: textmining:0.476,experiments:0.317,coexpression:0.089, BioGrid: physical, BioGrid_PubMed: 10933876, BioGrid_Type: Reconstituted Complex,Two-hybrid, String_Score_Physical: 344, String_Score_Combined: 687	6294	Direct
3184	5725	Direct		HNRNPD	PTBP1	974	FALSE	Direct		3184	StringDB: physical, StringEvidence: experiments:0.871,database:0.791,textmining:0.565,coexpression:0.184, InWeb_IM: experimental, BioGrid: physical, BioGrid_PubMed: 26344197,22939629,22863883,22365833, BioGrid_Type: Two-hybrid,Co-fractionation, BioGrid_Score: 0.175889592,0.862, String_Score_Physical: 974, String_Score_Combined: 990	5725	Direct
3184	3189	Direct		HNRNPD	HNRNPH3	726	FALSE	Direct		3184	StringDB: physical, StringEvidence: experiments:0.714,textmining:0.356,coexpression:0.163, InWeb_IM: experimental, BioGrid: physical, BioGrid_PubMed: 26318153,22365833, BioGrid_Type: Two-hybrid,Affinity Capture-MS, String_Score_Physical: 726, String_Score_Combined: 852	3189	Direct
2107	9939	Direct		ETF1	RBM8A	304	FALSE	Direct		2107	StringDB: physical, StringEvidence: experiments:0.274,coexpression:0.094,textmining:0.031, String_Score_Physical: 304, String_Score_Combined: 388	9939	Direct
2107	8289	Direct		ETF1	ARID1A	208	FALSE	Direct		2107	BioGrid: physical, BioGrid_PubMed: 34591612, BioGrid_Type: Affinity Capture-MS	8289	Direct
1356	9541	Direct		CP	CIR1	208	FALSE	Direct		1356	BioGrid: physical, BioGrid_PubMed: 33961781, BioGrid_Type: Affinity Capture-MS, BioGrid_Score: 0.999870274	9541	Direct
1108	9987	Direct		CHD4	HNRNPDL	321	FALSE	Direct		1108	StringDB: physical, StringEvidence: experiments:0.292,coexpression:0.075,textmining:0.004, BioGrid: physical, BioGrid_PubMed: 28977666, BioGrid_Type: Affinity Capture-MS, String_Score_Physical: 321, String_Score_Combined: 374	9987	Direct
1108	8467	Direct		CHD4	SMARCA5	387	FALSE	Direct		1108	StringDB: physical, StringEvidence: textmining:0.694,experiments:0.361,coexpression:0.277, BioGrid: physical, BioGrid_PubMed: 35831314,32744500,28977666,24981860, BioGrid_Type: Affinity Capture-MS,Co-fractionation, BioGrid_Score: 11.62961728, String_Score_Physical: 387, String_Score_Combined: 634	8467	Direct
1108	8289	Direct		CHD4	ARID1A	367	FALSE	Direct		1108	StringDB: physical, StringEvidence: textmining:0.439,experiments:0.340,coexpression:0.303, BioGrid: physical, BioGrid_PubMed: 35831314,28977666, BioGrid_Type: Affinity Capture-MS,Co-fractionation, String_Score_Physical: 367, String_Score_Combined: 752	8289	Direct

## Sheet: Sheet8
Gene_A	Gene_B	interaction	name	Name_A	Name_B	SCORE	selected	shared interaction	shared name	source	support	target	TYPE
10155	6117	Direct		TRIM28	RPA1	276	FALSE	Direct		10155	StringDB: physical, StringEvidence: experiments:0.245,coexpression:0.056,textmining:0.051, InWeb_IM: experimental, BioGrid: physical, BioGrid_PubMed: 29955894,24332808, BioGrid_Type: Affinity Capture-MS, String_Score_Physical: 276, String_Score_Combined: 351	6117	Direct
10155	5931	Direct		TRIM28	RBBP7	900	FALSE	Direct		10155	StringDB: physical, StringEvidence: database:0.896,coexpression:0.362,textmining:0.117, BioGrid: physical, BioGrid_PubMed: 32068487,25882849, BioGrid_Type: Affinity Capture-MS, String_Score_Physical: 900, String_Score_Combined: 943	5931	Direct
10155	5700	Direct		TRIM28	PSMC1	291	FALSE	Direct		10155	StringDB: physical, StringEvidence: experiments:0.261,textmining:0.097,coexpression:0.012, BioGrid: physical, BioGrid_PubMed: 29955894, BioGrid_Type: Affinity Capture-MS, String_Score_Physical: 291, String_Score_Combined: 368	5700	Direct
10155	55832	Direct		TRIM28	CAND1	208	FALSE	Direct		10155	BioGrid: physical, BioGrid_PubMed: 21145461, BioGrid_Type: Affinity Capture-MS	55832	Direct
10155	55746	Direct		TRIM28	NUP133	270	FALSE	Direct		10155	StringDB: physical, StringEvidence: experiments:0.239,coexpression:0.007, BioGrid: physical, BioGrid_PubMed: 29955894, BioGrid_Type: Affinity Capture-MS, String_Score_Physical: 270, String_Score_Combined: 275	55746	Direct
10155	4927	Direct		TRIM28	NUP88	270	FALSE	Direct		10155	StringDB: physical, StringEvidence: experiments:0.239,textmining:0.023,coexpression:0.008, BioGrid: physical, BioGrid_PubMed: 29955894, BioGrid_Type: Affinity Capture-MS, String_Score_Physical: 270, String_Score_Combined: 292	4927	Direct
10155	4830	Direct		TRIM28	NME1	208	FALSE	Direct		10155	BioGrid: physical, BioGrid_PubMed: 31980649, BioGrid_Type: Affinity Capture-MS	4830	Direct
10155	4686	Direct		TRIM28	NCBP1	208	FALSE	Direct		10155	StringDB: functional, StringEvidence: coexpression:0.118, BioGrid: physical, BioGrid_PubMed: 35831314, BioGrid_Type: Co-fractionation, String_Score_Combined: 153, String_Score_Physical: 208	4686	Direct
10155	3276	Direct		TRIM28	PRMT1	208	FALSE	Direct		10155	StringDB: functional, StringEvidence: coexpression:0.177,textmining:0.053, BioGrid: physical, BioGrid_PubMed: 34728620, BioGrid_Type: Affinity Capture-MS, String_Score_Combined: 253, String_Score_Physical: 208	3276	Direct
10155	3184	Direct		TRIM28	HNRNPD	345	FALSE	Direct		10155	StringDB: physical, StringEvidence: experiments:0.317,coexpression:0.080,textmining:0.020, BioGrid: physical, BioGrid_PubMed: 29955894, BioGrid_Type: Affinity Capture-MS, String_Score_Physical: 345, String_Score_Combined: 409	3184	Direct
10155	29896	Direct		TRIM28	TRA2A	292	FALSE	Direct		10155	StringDB: physical, StringEvidence: experiments:0.262,coexpression:0.029, BioGrid: physical, BioGrid_PubMed: 29955894, BioGrid_Type: Affinity Capture-MS, String_Score_Physical: 292, String_Score_Combined: 312	29896	Direct
10155	26168	Direct		TRIM28	SENP3	270	FALSE	Direct		10155	StringDB: physical, StringEvidence: experiments:0.239,textmining:0.091,coexpression:0.087, BioGrid: physical, BioGrid_PubMed: 26511642, BioGrid_Type: Affinity Capture-MS, String_Score_Physical: 270, String_Score_Combined: 394	26168	Direct
10155	25926	Direct		TRIM28	NOL11	270	FALSE	Direct		10155	StringDB: physical, StringEvidence: experiments:0.239,coexpression:0.031, BioGrid: physical, BioGrid_PubMed: 29955894, BioGrid_Type: Affinity Capture-MS, String_Score_Physical: 270, String_Score_Combined: 292	25926	Direct
10155	2495	Direct		TRIM28	FTH1	294	FALSE	Direct		10155	InWeb_IM: inference	2495	Direct
10155	23517	Direct		TRIM28	MTREX	270	FALSE	Direct		10155	StringDB: physical, StringEvidence: experiments:0.239,textmining:0.034,coexpression:0.033, BioGrid: physical, BioGrid_PubMed: 29955894, BioGrid_Type: Affinity Capture-MS, String_Score_Physical: 270, String_Score_Combined: 318	23517	Direct
10155	22984	Direct		TRIM28	PDCD11	270	FALSE	Direct		10155	StringDB: physical, StringEvidence: experiments:0.239,coexpression:0.069, BioGrid: physical, BioGrid_PubMed: 29955894, BioGrid_Type: Affinity Capture-MS, String_Score_Physical: 270, String_Score_Combined: 320	22984	Direct
10155	1968	Direct		TRIM28	EIF2S3	270	FALSE	Direct		10155	StringDB: physical, StringEvidence: experiments:0.239, BioGrid: physical, BioGrid_PubMed: 35831314,29955894, BioGrid_Type: Affinity Capture-MS,Co-fractionation, String_Score_Physical: 270, String_Score_Combined: 270	1968	Direct
10155	1108	Direct		TRIM28	CHD4	494	FALSE	Direct		10155	StringDB: physical, StringEvidence: experiments:0.473,textmining:0.307,coexpression:0.302, BioGrid: physical, BioGrid_PubMed: 35831314,29955894,28977666, BioGrid_Type: Affinity Capture-MS,Co-fractionation, String_Score_Physical: 494, String_Score_Combined: 755	1108	Direct
10155	1104	Direct		TRIM28	RCC1	270	FALSE	Direct		10155	StringDB: physical, StringEvidence: experiments:0.239,coexpression:0.136,textmining:0.027, BioGrid: physical, BioGrid_PubMed: 29955894, BioGrid_Type: Affinity Capture-MS, String_Score_Physical: 270, String_Score_Combined: 386	1104	Direct
10130	6294	Direct		PDIA6	SAFB	208	FALSE	Direct		10130	BioGrid: physical, BioGrid_PubMed: 35831314, BioGrid_Type: Co-fractionation	6294	Direct
10130	3276	Direct		PDIA6	PRMT1	208	FALSE	Direct		10130	BioGrid: physical, BioGrid_PubMed: 34728620, BioGrid_Type: Affinity Capture-MS	3276	Direct
9716	9939	Direct		AQR	RBM8A	800	FALSE	Direct		9716	StringDB: physical, StringEvidence: experiments:0.791,textmining:0.437, InWeb_IM: inference, String_Score_Physical: 800, String_Score_Combined: 887	9939	Direct
9582	9987	Direct		APOBEC3B	HNRNPDL	208	FALSE	Direct		9582	BioGrid: physical, BioGrid_PubMed: 34004371, BioGrid_Type: Affinity Capture-MS	9987	Direct
8411	9260	Direct		EEA1	PDLIM7	208	FALSE	Direct		8411	BioGrid: physical, BioGrid_PubMed: 35271311, BioGrid_Type: Affinity Capture-MS	9260	Direct
7536	9987	Direct		SF1	HNRNPDL	414	FALSE	Direct		7536	StringDB: physical, StringEvidence: experiments:0.389,textmining:0.353,coexpression:0.132, InWeb_IM: experimental, String_Score_Physical: 414, String_Score_Combined: 670	9987	Direct
7536	9260	Direct		SF1	PDLIM7	208	FALSE	Direct		7536	BioGrid: physical, BioGrid_PubMed: 35831314, BioGrid_Type: Co-fractionation	9260	Direct
7072	7536	Direct		TIA1	SF1	336	FALSE	Direct		7072	StringDB: physical, StringEvidence: experiments:0.308,textmining:0.252,coexpression:0.099, InWeb_IM: experimental, String_Score_Physical: 336, String_Score_Combined: 552	7536	Direct
7018	9541	Direct		TF	CIR1	208	FALSE	Direct		7018	BioGrid: physical, BioGrid_PubMed: 33961781, BioGrid_Type: Affinity Capture-MS, BioGrid_Score: 0.999453903	9541	Direct
6748	9939	Direct		SSR4	RBM8A	208	FALSE	Direct		6748	BioGrid: physical, BioGrid_PubMed: 35271311, BioGrid_Type: Affinity Capture-MS	9939	Direct
6632	9987	Direct		SNRPD1	HNRNPDL	260	FALSE	Direct		6632	StringDB: physical, StringEvidence: textmining:0.258,experiments:0.229,coexpression:0.150, String_Score_Physical: 260, String_Score_Combined: 533	9987	Direct
6632	9939	Direct		SNRPD1	RBM8A	803	FALSE	Direct		6632	StringDB: physical, StringEvidence: experiments:0.795,coexpression:0.696,textmining:0.084, String_Score_Physical: 803, String_Score_Combined: 945	9939	Direct
6632	9716	Direct		SNRPD1	AQR	990	FALSE	Direct		6632	StringDB: physical, StringEvidence: experiments:0.901,database:0.896,textmining:0.285,coexpression:0.023, InWeb_IM: inference, String_Score_Physical: 990, String_Score_Combined: 993	9716	Direct
6632	79576	Direct		SNRPD1	NKAP	800	FALSE	Direct		6632	StringDB: physical, StringEvidence: experiments:0.791,coexpression:0.008, String_Score_Physical: 800, String_Score_Combined: 801	79576	Direct
6632	7531	Direct		SNRPD1	YWHAE	284	FALSE	Direct		6632	StringDB: physical, StringEvidence: experiments:0.254,coexpression:0.046, BioGrid: physical, BioGrid_PubMed: 35831314,26344197, BioGrid_Type: Co-fractionation, BioGrid_Score: 0.092730276, String_Score_Physical: 284, String_Score_Combined: 318	7531	Direct
6632	7072	Direct		SNRPD1	TIA1	402	FALSE	Direct		6632	StringDB: physical, StringEvidence: experiments:0.377,textmining:0.104,coexpression:0.022, BioGrid: physical, BioGrid_PubMed: 26344197, BioGrid_Type: Co-fractionation, BioGrid_Score: 0.352362723, String_Score_Physical: 402, String_Score_Combined: 476	7072	Direct
6629	9987	Direct		SNRPB2	HNRNPDL	248	FALSE	Direct		6629	StringDB: physical, StringEvidence: textmining:0.241,experiments:0.217,coexpression:0.203, String_Score_Physical: 248, String_Score_Combined: 545	9987	Direct
6629	9939	Direct		SNRPB2	RBM8A	800	FALSE	Direct		6629	StringDB: physical, StringEvidence: experiments:0.791,textmining:0.294,coexpression:0.213, InWeb_IM: inference, BioGrid: physical, BioGrid_PubMed: 35271311, BioGrid_Type: Affinity Capture-MS, String_Score_Physical: 800, String_Score_Combined: 888	9939	Direct
6629	9716	Direct		SNRPB2	AQR	985	FALSE	Direct		6629	StringDB: physical, StringEvidence: database:0.896,experiments:0.858,coexpression:0.036, InWeb_IM: inference, BioGrid: physical, BioGrid_PubMed: 33961781, BioGrid_Type: Affinity Capture-MS, BioGrid_Score: 0.844217922, String_Score_Physical: 985, String_Score_Combined: 986	9716	Direct
6629	79576	Direct		SNRPB2	NKAP	800	FALSE	Direct		6629	StringDB: physical, StringEvidence: experiments:0.791,coexpression:0.033, String_Score_Physical: 800, String_Score_Combined: 806	79576	Direct
6629	7536	Direct		SNRPB2	SF1	325	FALSE	Direct		6629	StringDB: physical, StringEvidence: textmining:0.554,experiments:0.297,coexpression:0.169, InWeb_IM: experimental, BioGrid: physical, BioGrid_PubMed: 35831314, BioGrid_Type: Co-fractionation, String_Score_Physical: 325, String_Score_Combined: 749	7536	Direct
6629	7072	Direct		SNRPB2	TIA1	199	FALSE	Direct		6629	StringDB: physical, StringEvidence: experiments:0.165,coexpression:0.063,textmining:0.063, String_Score_Physical: 199, String_Score_Combined: 296	7072	Direct
6629	6632	Direct		SNRPB2	SNRPD1	995	FALSE	Direct		6629	StringDB: physical, StringEvidence: experiments:0.953,database:0.896,coexpression:0.622,textmining:0.529, InWeb_IM: inference, BioGrid: physical, BioGrid_PubMed: 35831314,35271311,33961781, BioGrid_Type: Affinity Capture-MS,Co-fractionation, BioGrid_Score: 0.98955746, String_Score_Physical: 995, String_Score_Combined: 999	6632	Direct
6605	8467	Direct		SMARCE1	SMARCA5	245	FALSE	Direct		6605	StringDB: physical, StringEvidence: textmining:0.540,experiments:0.214,coexpression:0.108, String_Score_Physical: 245, String_Score_Combined: 690	8467	Direct
6605	8289	Direct		SMARCE1	ARID1A	998	FALSE	Direct		6605	StringDB: physical, StringEvidence: experiments:0.987,database:0.896,textmining:0.845,coexpression:0.097, InWeb_IM: experimental, BioGrid: physical, BioGrid_PubMed: 35831314,35271311,34591612,33961781,28514442,26344197,26186194,24981860,22939629,20305087,19650111,18809673,16940996, BioGrid_Type: Affinity Capture-MS,Co-fractionation,Affinity Capture-Western, BioGrid_Score: 0.807,1.0,0.829289755,0.…	8289	Direct
6601	8880	Direct		SMARCC2	FUBP1	285	FALSE	Direct		6601	StringDB: physical, StringEvidence: experiments:0.255,coexpression:0.089,textmining:0.018, BioGrid: physical, BioGrid_PubMed: 26344197, BioGrid_Type: Co-fractionation, BioGrid_Score: 0.517941218, String_Score_Physical: 285, String_Score_Combined: 360	8880	Direct
6601	8467	Direct		SMARCC2	SMARCA5	726	FALSE	Direct		6601	StringDB: physical, StringEvidence: experiments:0.715,textmining:0.560,coexpression:0.320, InWeb_IM: inference, BioGrid: physical, BioGrid_PubMed: 35831314,22939629, BioGrid_Type: Co-fractionation, BioGrid_Score: 0.911, String_Score_Physical: 726, String_Score_Combined: 918	8467	Direct
6601	8289	Direct		SMARCC2	ARID1A	998	FALSE	Direct		6601	StringDB: physical, StringEvidence: experiments:0.988,textmining:0.915,database:0.896,coexpression:0.083, InWeb_IM: experimental, BioGrid: physical, BioGrid_PubMed: 35831314,35271311,34591612,33961781,29374058,28514442,26344197,24981860,22939629,20305087,19650111, BioGrid_Type: Affinity Capture-MS,Co-fractionation,Affinity Capture-Western, BioGrid_Score: 1.0,0.994985128,0.876,0.996379221,100.7288…	8289	Direct
6601	6605	Direct		SMARCC2	SMARCE1	999	FALSE	Direct		6601	StringDB: physical, StringEvidence: experiments:0.994,textmining:0.948,database:0.896,coexpression:0.129, BioGrid: physical, BioGrid_PubMed: 9845365,35831314,35271311,33961781,28514442,26344197,26186194,24981860,22939629,20305087,19650111,19164553,18809673,16940996,16199878, BioGrid_Type: Reconstituted Complex,Affinity Capture-MS,Co-fractionation,Affinity Capture-Western, BioGrid_Score: 0.9999999…	6605	Direct
6599	8880	Direct		SMARCC1	FUBP1	285	FALSE	Direct		6599	StringDB: physical, StringEvidence: coexpression:0.259,experiments:0.255,textmining:0.068, BioGrid: physical, BioGrid_PubMed: 26344197, BioGrid_Type: Co-fractionation, BioGrid_Score: 0.349299643, String_Score_Physical: 285, String_Score_Combined: 506	8880	Direct
6599	8467	Direct		SMARCC1	SMARCA5	535	FALSE	Direct		6599	StringDB: physical, StringEvidence: textmining:0.607,experiments:0.515,coexpression:0.388, InWeb_IM: inference, BioGrid: physical, BioGrid_PubMed: 35831314,22939629, BioGrid_Type: Co-fractionation, BioGrid_Score: 0.85, String_Score_Physical: 535, String_Score_Combined: 888	8467	Direct
6599	8289	Direct		SMARCC1	ARID1A	994	FALSE	Direct		6599	StringDB: physical, StringEvidence: textmining:0.985,experiments:0.949,database:0.896,coexpression:0.302, InWeb_IM: experimental, BioGrid: physical, BioGrid_PubMed: 9584200,35831314,35390516,35271311,34591612,26344197,24981860,22939629,19650111,16230384,15170388, BioGrid_Type: Affinity Capture-MS,Co-fractionation,Affinity Capture-Western, BioGrid_Score: 0.886,1.0,121.8608754, String_Score_Physica…	8289	Direct
6599	6605	Direct		SMARCC1	SMARCE1	997	FALSE	Direct		6599	StringDB: physical, StringEvidence: textmining:0.983,experiments:0.972,database:0.896,coexpression:0.158, BioGrid: physical, BioGrid_PubMed: 9845365,35831314,35271311,33961781,29374058,28514442,26344197,26186194,24981860,22939629,20829358,20305087,19650111,18809673,16940996,16199878, BioGrid_Type: Reconstituted Complex,Affinity Capture-MS,Co-fractionation,Affinity Capture-Western, BioGrid_Score: …	6605	Direct
6599	6601	Direct		SMARCC1	SMARCC2	989	FALSE	Direct		6599	StringDB: physical, StringEvidence: textmining:0.989,experiments:0.898,database:0.896,coexpression:0.043, BioGrid: physical, BioGrid_PubMed: 9584200,35831314,33961781,28514442,26344197,24981860,22939629,20305087,19650111,18809673,16230384, BioGrid_Type: Affinity Capture-MS,Co-fractionation,Affinity Capture-Western, BioGrid_Score: 137.5753452,1.0,0.999440231,0.878,0.999547974, String_Score_Physica…	6601	Direct
6598	8467	Direct		SMARCB1	SMARCA5	258	FALSE	Direct		6598	StringDB: physical, StringEvidence: textmining:0.586,experiments:0.226,coexpression:0.091, BioGrid: physical, BioGrid_PubMed: 35831314, BioGrid_Type: Co-fractionation, String_Score_Physical: 258, String_Score_Combined: 720	8467	Direct
6598	8289	Direct		SMARCB1	ARID1A	998	FALSE	Direct		6598	StringDB: physical, StringEvidence: experiments:0.981,textmining:0.903,database:0.896,coexpression:0.045, InWeb_IM: experimental, BioGrid: physical, BioGrid_PubMed: 8895581,35831314,35390516,35271311,34591612,33961781,29374058,26344197,24981860,22939629,19650111,11734557, BioGrid_Type: Affinity Capture-Western,Affinity Capture-MS,Co-fractionation,Co-purification, BioGrid_Score: 171.1528096,0.851,…	8289	Direct
6598	6605	Direct		SMARCB1	SMARCE1	998	FALSE	Direct		6598	StringDB: physical, StringEvidence: textmining:0.985,experiments:0.984,database:0.896,coexpression:0.176, BioGrid: physical, BioGrid_PubMed: 9845365,8895581,35831314,35271311,34591612,33961781,28514442,26344197,26186194,24981860,22939629,20305087,18809673,16199878, BioGrid_Type: Affinity Capture-MS,Co-fractionation,Affinity Capture-Western,Co-purification,Reconstituted Complex, BioGrid_Score: 0.8…	6605	Direct
6598	6601	Direct		SMARCB1	SMARCC2	999	FALSE	Direct		6598	StringDB: physical, StringEvidence: experiments:0.996,textmining:0.994,database:0.896,coexpression:0.106, BioGrid: physical, BioGrid_PubMed: 8895581,35831314,35271311,34591612,34133714,33961781,32296183,29374058,28514442,26344197,24981860,22939629,20305087,19650111,18809673,15150092, BioGrid_Type: Two-hybrid,Affinity Capture-MS,Co-fractionation,Affinity Capture-Western,Co-purification, BioGrid_Sc…	6601	Direct
6598	6599	Direct		SMARCB1	SMARCC1	999	FALSE	Direct		6598	StringDB: physical, StringEvidence: experiments:0.996,textmining:0.994,database:0.896,coexpression:0.094, BioGrid: physical, BioGrid_PubMed: 9744861,9584200,8895581,35831314,35271311,34591612,33961781,31631027,26344197,24981860,22939629,21520050,19650111,18809673,16568092,15150092,11238380, BioGrid_Type: Affinity Capture-MS,Co-fractionation,Affinity Capture-Western,Co-purification,Reconstituted C…	6599	Direct
6218	9939	Direct		RPS17	RBM8A	294	FALSE	Direct		6218	InWeb_IM: inference, BioGrid: physical, BioGrid_PubMed: 35271311, BioGrid_Type: Affinity Capture-MS	9939	Direct
6218	6748	Direct		RPS17	SSR4	294	FALSE	Direct		6218	InWeb_IM: inference	6748	Direct
6117	9987	Direct		RPA1	HNRNPDL	294	FALSE	Direct		6117	InWeb_IM: experimental, BioGrid: physical, BioGrid_PubMed: 24332808, BioGrid_Type: Affinity Capture-MS	9987	Direct
6117	9716	Direct		RPA1	AQR	600	FALSE	Direct		6117	StringDB: physical, StringEvidence: database:0.583,textmining:0.125,coexpression:0.008, InWeb_IM: inference, String_Score_Physical: 600, String_Score_Combined: 652	9716	Direct
6117	8880	Direct		RPA1	FUBP1	243	FALSE	Direct		6117	StringDB: physical, StringEvidence: experiments:0.212,coexpression:0.065, BioGrid: physical, BioGrid_PubMed: 22863883, BioGrid_Type: Co-fractionation, String_Score_Physical: 243, String_Score_Combined: 292	8880	Direct
6117	8467	Direct		RPA1	SMARCA5	188	FALSE	Direct		6117	StringDB: physical, StringEvidence: experiments:0.153,coexpression:0.149,textmining:0.087, InWeb_IM: experimental, BioGrid: physical, BioGrid_PubMed: 24332808, BioGrid_Type: Affinity Capture-MS, String_Score_Physical: 188, String_Score_Combined: 368	8467	Direct
5931	8467	Direct		RBBP7	SMARCA5	922	FALSE	Direct		5931	StringDB: physical, StringEvidence: experiments:0.777,database:0.635,textmining:0.464,coexpression:0.392, InWeb_IM: experimental, BioGrid: physical, BioGrid_PubMed: 35831314,33961781,28514442,26186194, BioGrid_Type: Affinity Capture-MS,Co-fractionation, BioGrid_Score: 0.998892677,0.999883486,0.999903976, String_Score_Physical: 922, String_Score_Combined: 974	8467	Direct
5931	8289	Direct		RBBP7	ARID1A	209	FALSE	Direct		5931	StringDB: physical, StringEvidence: coexpression:0.278,textmining:0.198,experiments:0.175, BioGrid: genetic,physical, BioGrid_PubMed: 35831314,28481362, BioGrid_Type: Negative Genetic,Co-fractionation, BioGrid_Score: -1.698496, String_Score_Physical: 209, String_Score_Combined: 542	8289	Direct
5931	6605	Direct		RBBP7	SMARCE1	609	FALSE	Direct		5931	StringDB: physical, StringEvidence: experiments:0.592,coexpression:0.197,textmining:0.190, String_Score_Physical: 609, String_Score_Combined: 745	6605	Direct
5931	6601	Direct		RBBP7	SMARCC2	208	FALSE	Direct		5931	StringDB: functional, StringEvidence: coexpression:0.282,textmining:0.273, BioGrid: physical, BioGrid_PubMed: 35831314, BioGrid_Type: Co-fractionation, String_Score_Combined: 499, String_Score_Physical: 208	6601	Direct
5931	6599	Direct		RBBP7	SMARCC1	208	FALSE	Direct		5931	StringDB: functional, StringEvidence: coexpression:0.527,textmining:0.388, BioGrid: physical, BioGrid_PubMed: 35831314, BioGrid_Type: Co-fractionation, String_Score_Combined: 722, String_Score_Physical: 208	6599	Direct
5931	6598	Direct		RBBP7	SMARCB1	532	FALSE	Direct		5931	StringDB: physical, StringEvidence: experiments:0.512,textmining:0.214,coexpression:0.189, BioGrid: physical, BioGrid_PubMed: 35831314, BioGrid_Type: Co-fractionation, String_Score_Physical: 532, String_Score_Combined: 701	6598	Direct
5931	6294	Direct		RBBP7	SAFB	208	FALSE	Direct		5931	StringDB: functional, StringEvidence: coexpression:0.277,textmining:0.035, BioGrid: physical, BioGrid_PubMed: 35831314, BioGrid_Type: Co-fractionation, String_Score_Combined: 331, String_Score_Physical: 208	6294	Direct
5930	7072	Direct		RBBP6	TIA1	244	FALSE	Direct		5930	StringDB: physical, StringEvidence: experiments:0.213,textmining:0.074,coexpression:0.025, String_Score_Physical: 244, String_Score_Combined: 318	7072	Direct
5831	7531	Direct		PYCR1	YWHAE	294	FALSE	Direct		5831	InWeb_IM: inference	7531	Direct
5725	9987	Direct		PTBP1	HNRNPDL	621	FALSE	Direct		5725	StringDB: physical, StringEvidence: textmining:0.730,experiments:0.605,coexpression:0.205, BioGrid: physical, BioGrid_PubMed: 22939629, BioGrid_Type: Co-fractionation, BioGrid_Score: 0.888, String_Score_Physical: 621, String_Score_Combined: 918	9987	Direct
5725	9939	Direct		PTBP1	RBM8A	294	FALSE	Direct		5725	StringDB: functional, StringEvidence: textmining:0.265,coexpression:0.146, InWeb_IM: inference, String_Score_Combined: 397, String_Score_Physical: 294	9939	Direct
5725	9716	Direct		PTBP1	AQR	294	FALSE	Direct		5725	InWeb_IM: inference	9716	Direct
5725	6632	Direct		PTBP1	SNRPD1	294	FALSE	Direct		5725	StringDB: functional, StringEvidence: coexpression:0.709,textmining:0.219, InWeb_IM: inference, String_Score_Combined: 782, String_Score_Physical: 294	6632	Direct
5725	6117	Direct		PTBP1	RPA1	294	FALSE	Direct		5725	InWeb_IM: experimental, BioGrid: physical, BioGrid_PubMed: 24332808, BioGrid_Type: Affinity Capture-MS	6117	Direct
5700	7531	Direct		PSMC1	YWHAE	369	FALSE	Direct		5700	StringDB: physical, StringEvidence: experiments:0.342,coexpression:0.063,textmining:0.060, BioGrid: physical, BioGrid_PubMed: 26344197, BioGrid_Type: Co-fractionation, BioGrid_Score: 0.090239461, String_Score_Physical: 369, String_Score_Combined: 444	7531	Direct
5700	6218	Direct		PSMC1	RPS17	294	FALSE	Direct		5700	InWeb_IM: inference	6218	Direct
5700	6117	Direct		PSMC1	RPA1	294	FALSE	Direct		5700	InWeb_IM: inference	6117	Direct
5411	9939	Direct		PNN	RBM8A	208	FALSE	Direct		5411	StringDB: functional, StringEvidence: textmining:0.573,coexpression:0.038, BioGrid: physical, BioGrid_PubMed: 35271311, BioGrid_Type: Affinity Capture-MS, String_Score_Combined: 605, String_Score_Physical: 208	9939	Direct
5411	79576	Direct		PNN	NKAP	196	FALSE	Direct		5411	StringDB: physical, StringEvidence: experiments:0.162, BioGrid: physical, BioGrid_PubMed: 33961781,28514442, BioGrid_Type: Affinity Capture-MS, BioGrid_Score: 0.766715957,0.931705388,0.984529236, String_Score_Physical: 196, String_Score_Combined: 196	79576	Direct
5411	6629	Direct		PNN	SNRPB2	208	FALSE	Direct		5411	BioGrid: physical, BioGrid_PubMed: 35271311, BioGrid_Type: Affinity Capture-MS	6629	Direct
5411	5930	Direct		PNN	RBBP6	262	FALSE	Direct		5411	StringDB: physical, StringEvidence: coexpression:0.517,experiments:0.230, BioGrid: physical, BioGrid_PubMed: 33961781,32460013,28514442, BioGrid_Type: Affinity Capture-MS, BioGrid_Score: 0.827407352,0.884116761, String_Score_Physical: 262, String_Score_Combined: 643	5930	Direct
4927	9939	Direct		NUP88	RBM8A	600	FALSE	Direct		4927	StringDB: physical, StringEvidence: database:0.583,coexpression:0.020, OmniPath: pathwayextra, OmniPath_Reference: Wang, String_Score_Physical: 600, String_Score_Combined: 607	9939	Direct
4927	6632	Direct		NUP88	SNRPD1	900	FALSE	Direct		4927	StringDB: physical, StringEvidence: database:0.896,coexpression:0.070,textmining:0.019, OmniPath: pathwayextra, OmniPath_Reference: Wang, String_Score_Physical: 900, String_Score_Combined: 908	6632	Direct
4927	55832	Direct		NUP88	CAND1	208	FALSE	Direct		4927	BioGrid: physical, BioGrid_PubMed: 21145461, BioGrid_Type: Affinity Capture-MS	55832	Direct
4927	55746	Direct		NUP88	NUP133	600	FALSE	Direct		4927	StringDB: physical, StringEvidence: textmining:0.734,database:0.583,coexpression:0.151, BioGrid: physical, BioGrid_PubMed: 35831314, BioGrid_Type: Co-fractionation, String_Score_Physical: 600, String_Score_Combined: 909	55746	Direct
4927	55110	Direct		NUP88	MAGOHB	600	FALSE	Direct		4927	StringDB: physical, StringEvidence: database:0.583,textmining:0.295,coexpression:0.048, String_Score_Physical: 600, String_Score_Combined: 731	55110	Direct
4830	8880	Direct		NME1	FUBP1	301	FALSE	Direct		4830	StringDB: physical, StringEvidence: experiments:0.271,textmining:0.002,coexpression:0.001, BioGrid: physical, BioGrid_PubMed: 26344197, BioGrid_Type: Co-fractionation, BioGrid_Score: 0.103995746, String_Score_Physical: 301, String_Score_Combined: 303	8880	Direct
4830	64978	Direct		NME1	MRPL38	248	FALSE	Direct		4830	StringDB: physical, StringEvidence: experiments:0.217,coexpression:0.070,textmining:0.035,neighborhood:0.002, String_Score_Physical: 248, String_Score_Combined: 327	64978	Direct
4830	6218	Direct		NME1	RPS17	294	FALSE	Direct		4830	InWeb_IM: inference	6218	Direct
4830	5931	Direct		NME1	RBBP7	243	FALSE	Direct		4830	StringDB: physical, StringEvidence: experiments:0.212,textmining:0.057,coexpression:0.051, BioGrid: physical, BioGrid_PubMed: 22863883, BioGrid_Type: Co-fractionation, String_Score_Physical: 243, String_Score_Combined: 324	5931	Direct
4830	5478	Direct		NME1	PPIA	213	FALSE	Direct		4830	StringDB: physical, StringEvidence: coexpression:0.185,experiments:0.179,textmining:0.173,neighborhood:0.003, InWeb_IM: inference, String_Score_Physical: 213, String_Score_Combined: 471	5478	Direct
4686	9987	Direct		NCBP1	HNRNPDL	314	FALSE	Direct		4686	StringDB: physical, StringEvidence: textmining:0.335,experiments:0.285,coexpression:0.070, String_Score_Physical: 314, String_Score_Combined: 576	9987	Direct
4686	9939	Direct		NCBP1	RBM8A	651	FALSE	Direct		4686	StringDB: physical, StringEvidence: database:0.583,textmining:0.421,experiments:0.129,coexpression:0.050, BioGrid: physical, BioGrid_PubMed: 35271311, BioGrid_Type: Affinity Capture-MS, String_Score_Physical: 651, String_Score_Combined: 808	9939	Direct
4686	9716	Direct		NCBP1	AQR	294	FALSE	Direct		4686	StringDB: functional, StringEvidence: coexpression:0.300,textmining:0.196, InWeb_IM: inference, String_Score_Combined: 460, String_Score_Physical: 294	9716	Direct
4686	84248	Direct		NCBP1	FYTTD1	600	FALSE	Direct		4686	StringDB: physical, StringEvidence: database:0.583,textmining:0.454,coexpression:0.042, String_Score_Physical: 600, String_Score_Combined: 791	84248	Direct
4686	7536	Direct		NCBP1	SF1	340	FALSE	Direct		4686	StringDB: physical, StringEvidence: textmining:0.444,experiments:0.312,coexpression:0.170, String_Score_Physical: 340, String_Score_Combined: 695	7536	Direct
4686	7531	Direct		NCBP1	YWHAE	270	FALSE	Direct		4686	StringDB: physical, StringEvidence: experiments:0.239,textmining:0.017, BioGrid: physical, BioGrid_PubMed: 19608861, BioGrid_Type: Affinity Capture-MS, String_Score_Physical: 270, String_Score_Combined: 282	7531	Direct
4686	7072	Direct		NCBP1	TIA1	681	FALSE	Direct		4686	StringDB: physical, StringEvidence: database:0.583,textmining:0.229,experiments:0.203,coexpression:0.094, InWeb_IM: inference, String_Score_Physical: 681, String_Score_Combined: 777	7072	Direct
4686	6632	Direct		NCBP1	SNRPD1	917	FALSE	Direct		4686	StringDB: physical, StringEvidence: experiments:0.795,database:0.583,textmining:0.365,coexpression:0.163, String_Score_Physical: 917, String_Score_Combined: 956	6632	Direct
4686	6218	Direct		NCBP1	RPS17	294	FALSE	Direct		4686	InWeb_IM: inference	6218	Direct
4686	5725	Direct		NCBP1	PTBP1	651	FALSE	Direct		4686	StringDB: physical, StringEvidence: database:0.583,coexpression:0.185,textmining:0.185,experiments:0.129, InWeb_IM: inference, String_Score_Physical: 651, String_Score_Combined: 768	5725	Direct
4686	55746	Direct		NCBP1	NUP133	600	FALSE	Direct		4686	StringDB: physical, StringEvidence: database:0.583,coexpression:0.168, String_Score_Physical: 600, String_Score_Combined: 667	55746	Direct
4686	55110	Direct		NCBP1	MAGOHB	600	FALSE	Direct		4686	StringDB: physical, StringEvidence: textmining:0.725,database:0.583,coexpression:0.082, String_Score_Physical: 600, String_Score_Combined: 898	55110	Direct
4686	4927	Direct		NCBP1	NUP88	651	FALSE	Direct		4686	StringDB: physical, StringEvidence: database:0.583,coexpression:0.263,experiments:0.129,textmining:0.119, OmniPath: pathwayextra, OmniPath_Reference: Wang, String_Score_Physical: 651, String_Score_Combined: 773	4927	Direct
4651	8508	Direct		MYO10	NIPSNAP1	208	FALSE	Direct		4651	BioGrid: physical, BioGrid_PubMed: 36861887, BioGrid_Type: Affinity Capture-MS	8508	Direct
4651	5831	Direct		MYO10	PYCR1	208	FALSE	Direct		4651	BioGrid: physical, BioGrid_PubMed: 36861887, BioGrid_Type: Affinity Capture-MS	5831	Direct
4651	55832	Direct		MYO10	CAND1	208	FALSE	Direct		4651	BioGrid: physical, BioGrid_PubMed: 21145461, BioGrid_Type: Affinity Capture-MS	55832	Direct
4057	4069	Direct		LTF	LYZ	619	FALSE	Direct		4057	StringDB: physical, StringEvidence: textmining:0.638,database:0.479,experiments:0.239,coexpression:0.090, InWeb_IM: experimental, BioGrid: physical, BioGrid_PubMed: 9359845, BioGrid_Type: Reconstituted Complex, String_Score_Physical: 619, String_Score_Combined: 874	4069	Direct
3959	6598	Direct		LGALS3BP	SMARCB1	270	FALSE	Direct		3959	StringDB: physical, StringEvidence: experiments:0.239, String_Score_Physical: 270, String_Score_Combined: 270	6598	Direct
3959	55832	Direct		LGALS3BP	CAND1	208	FALSE	Direct		3959	BioGrid: physical, BioGrid_PubMed: 21145461, BioGrid_Type: Affinity Capture-MS	55832	Direct
3949	7804	Direct		LDLR	LRP8	396	FALSE	Direct		3949	StringDB: physical, StringEvidence: textmining:0.830,experiments:0.371, String_Score_Physical: 396, String_Score_Combined: 429	7804	Direct
3949	7018	Direct		LDLR	TF	432	FALSE	Direct		3949	OmniPath: omnipath,ligrecextra, OmniPath_Reference: CellTalkDB;LRdb;Reactome_LRdb, InWeb_IM: inference	7018	Direct
3276	9939	Direct		PRMT1	RBM8A	313	FALSE	Direct		3276	StringDB: physical, StringEvidence: experiments:0.284,coexpression:0.089,textmining:0.055, String_Score_Physical: 313, String_Score_Combined: 408	9939	Direct
3276	9716	Direct		PRMT1	AQR	208	FALSE	Direct		3276	BioGrid: physical, BioGrid_PubMed: 34728620, BioGrid_Type: Affinity Capture-MS	9716	Direct
3276	94104	Direct		PRMT1	PAXBP1	208	FALSE	Direct		3276	BioGrid: physical, BioGrid_PubMed: 34728620, BioGrid_Type: Affinity Capture-MS	94104	Direct
3276	8880	Direct		PRMT1	FUBP1	208	FALSE	Direct		3276	BioGrid: physical, BioGrid_PubMed: 34728620, BioGrid_Type: Affinity Capture-MS	8880	Direct
3276	7531	Direct		PRMT1	YWHAE	208	FALSE	Direct		3276	BioGrid: physical, BioGrid_PubMed: 34728620, BioGrid_Type: Affinity Capture-MS	7531	Direct
3276	6632	Direct		PRMT1	SNRPD1	909	FALSE	Direct		3276	StringDB: physical, StringEvidence: database:0.896,textmining:0.262,coexpression:0.137,experiments:0.092, BioGrid: physical, BioGrid_PubMed: 35831314, BioGrid_Type: Co-fractionation, String_Score_Physical: 909, String_Score_Combined: 942	6632	Direct
3276	6629	Direct		PRMT1	SNRPB2	208	FALSE	Direct		3276	BioGrid: physical, BioGrid_PubMed: 34728620, BioGrid_Type: Affinity Capture-MS	6629	Direct
3276	6294	Direct		PRMT1	SAFB	208	FALSE	Direct		3276	BioGrid: physical, BioGrid_PubMed: 34728620, BioGrid_Type: Affinity Capture-MS	6294	Direct
3276	5931	Direct		PRMT1	RBBP7	208	FALSE	Direct		3276	StringDB: functional, StringEvidence: coexpression:0.186,textmining:0.090, BioGrid: physical, BioGrid_PubMed: 35831314,34728620, BioGrid_Type: Affinity Capture-MS,Co-fractionation, String_Score_Combined: 289, String_Score_Physical: 208	5931	Direct
3276	5725	Direct		PRMT1	PTBP1	208	FALSE	Direct		3276	StringDB: functional, StringEvidence: coexpression:0.170,textmining:0.026, BioGrid: physical, BioGrid_PubMed: 34728620, BioGrid_Type: Affinity Capture-MS, String_Score_Combined: 224, String_Score_Physical: 208	5725	Direct
3276	56829	Direct		PRMT1	ZC3HAV1	208	FALSE	Direct		3276	BioGrid: physical, BioGrid_PubMed: 34728620, BioGrid_Type: Affinity Capture-MS	56829	Direct
3276	55832	Direct		PRMT1	CAND1	208	FALSE	Direct		3276	BioGrid: physical, BioGrid_PubMed: 21145461, BioGrid_Type: Affinity Capture-MS	55832	Direct
3276	5411	Direct		PRMT1	PNN	208	FALSE	Direct		3276	BioGrid: physical, BioGrid_PubMed: 34728620, BioGrid_Type: Affinity Capture-MS	5411	Direct
3276	51479	Direct		PRMT1	ANKFY1	208	FALSE	Direct		3276	BioGrid: physical, BioGrid_PubMed: 34728620, BioGrid_Type: Affinity Capture-MS	51479	Direct
3276	51340	Direct		PRMT1	CRNKL1	208	FALSE	Direct		3276	BioGrid: physical, BioGrid_PubMed: 34728620, BioGrid_Type: Affinity Capture-MS	51340	Direct
3276	4686	Direct		PRMT1	NCBP1	247	FALSE	Direct		3276	StringDB: physical, StringEvidence: experiments:0.216,coexpression:0.127,textmining:0.079, String_Score_Physical: 247, String_Score_Combined: 395	4686	Direct
3189	9987	Direct		HNRNPH3	HNRNPDL	777	FALSE	Direct		3189	StringDB: physical, StringEvidence: experiments:0.768,textmining:0.501,coexpression:0.248, BioGrid: physical, BioGrid_PubMed: 26344197,22939629, BioGrid_Type: Co-fractionation, BioGrid_Score: 0.07261489,0.908, String_Score_Physical: 777, String_Score_Combined: 916	9987	Direct
3189	55832	Direct		HNRNPH3	CAND1	294	FALSE	Direct		3189	StringDB: functional, StringEvidence: coexpression:0.116, InWeb_IM: experimental, BioGrid: physical, BioGrid_PubMed: 21145461, BioGrid_Type: Affinity Capture-MS, String_Score_Combined: 151, String_Score_Physical: 294	55832	Direct
3189	3276	Direct		HNRNPH3	PRMT1	208	FALSE	Direct		3189	StringDB: functional, StringEvidence: textmining:0.106,coexpression:0.043, BioGrid: physical, BioGrid_PubMed: 34728620, BioGrid_Type: Affinity Capture-MS, String_Score_Combined: 179, String_Score_Physical: 208	3276	Direct
3184	9987	Direct		HNRNPD	HNRNPDL	681	FALSE	Direct		3184	StringDB: physical, StringEvidence: textmining:0.796,experiments:0.667,coexpression:0.452, BioGrid: physical, BioGrid_PubMed: 35271311,30021884,22939629, BioGrid_Type: Proximity Label-MS,Affinity Capture-MS,Co-fractionation, BioGrid_Score: 0.844, String_Score_Physical: 681, String_Score_Combined: 831	9987	Direct
3184	7804	Direct		HNRNPD	LRP8	270	FALSE	Direct		3184	StringDB: physical, StringEvidence: experiments:0.239, BioGrid: physical, BioGrid_PubMed: 26318153, BioGrid_Type: Affinity Capture-MS, String_Score_Physical: 270, String_Score_Combined: 270	7804	Direct
3184	7536	Direct		HNRNPD	SF1	414	FALSE	Direct		3184	StringDB: physical, StringEvidence: experiments:0.389,textmining:0.129,coexpression:0.129, String_Score_Physical: 414, String_Score_Combined: 555	7536	Direct
3184	6632	Direct		HNRNPD	SNRPD1	260	FALSE	Direct		3184	StringDB: physical, StringEvidence: experiments:0.229,textmining:0.167,coexpression:0.101, String_Score_Physical: 260, String_Score_Combined: 446	6632	Direct
3184	6629	Direct		HNRNPD	SNRPB2	248	FALSE	Direct		3184	StringDB: physical, StringEvidence: experiments:0.217,textmining:0.098,coexpression:0.049, InWeb_IM: inference, String_Score_Physical: 248, String_Score_Combined: 356	6629	Direct
3184	6605	Direct		HNRNPD	SMARCE1	270	FALSE	Direct		3184	StringDB: physical, StringEvidence: experiments:0.239,textmining:0.049,coexpression:0.041, BioGrid: physical, BioGrid_PubMed: 26318153, BioGrid_Type: Affinity Capture-MS, String_Score_Physical: 270, String_Score_Combined: 334	6605	Direct
3184	6601	Direct		HNRNPD	SMARCC2	316	FALSE	Direct		3184	StringDB: physical, StringEvidence: experiments:0.287,coexpression:0.034,textmining:0.026, BioGrid: physical, BioGrid_PubMed: 26318153, BioGrid_Type: Affinity Capture-MS, String_Score_Physical: 316, String_Score_Combined: 356	6601	Direct
3184	6599	Direct		HNRNPD	SMARCC1	316	FALSE	Direct		3184	StringDB: physical, StringEvidence: experiments:0.287,coexpression:0.120, BioGrid: physical, BioGrid_PubMed: 26318153, BioGrid_Type: Affinity Capture-MS, String_Score_Physical: 316, String_Score_Combined: 398	6599	Direct
3184	6598	Direct		HNRNPD	SMARCB1	270	FALSE	Direct		3184	StringDB: physical, StringEvidence: experiments:0.239,textmining:0.095,coexpression:0.003, BioGrid: physical, BioGrid_PubMed: 26318153, BioGrid_Type: Affinity Capture-MS, String_Score_Physical: 270, String_Score_Combined: 341	6598	Direct
3184	6294	Direct		HNRNPD	SAFB	344	FALSE	Direct		3184	StringDB: physical, StringEvidence: textmining:0.476,experiments:0.317,coexpression:0.089, BioGrid: physical, BioGrid_PubMed: 10933876, BioGrid_Type: Reconstituted Complex,Two-hybrid, String_Score_Physical: 344, String_Score_Combined: 687	6294	Direct
3184	5725	Direct		HNRNPD	PTBP1	974	FALSE	Direct		3184	StringDB: physical, StringEvidence: experiments:0.871,database:0.791,textmining:0.565,coexpression:0.184, InWeb_IM: experimental, BioGrid: physical, BioGrid_PubMed: 26344197,22939629,22863883,22365833, BioGrid_Type: Two-hybrid,Co-fractionation, BioGrid_Score: 0.175889592,0.862, String_Score_Physical: 974, String_Score_Combined: 990	5725	Direct
3184	5700	Direct		HNRNPD	PSMC1	903	FALSE	Direct		3184	StringDB: physical, StringEvidence: database:0.896,experiments:0.039,textmining:0.030,coexpression:0.009, String_Score_Physical: 903, String_Score_Combined: 907	5700	Direct
3184	56829	Direct		HNRNPD	ZC3HAV1	270	FALSE	Direct		3184	StringDB: physical, StringEvidence: experiments:0.239,textmining:0.168, BioGrid: physical, BioGrid_PubMed: 26318153, BioGrid_Type: Affinity Capture-MS, String_Score_Physical: 270, String_Score_Combined: 392	56829	Direct
3184	55832	Direct		HNRNPD	CAND1	208	FALSE	Direct		3184	BioGrid: physical, BioGrid_PubMed: 21145461, BioGrid_Type: Affinity Capture-MS	55832	Direct
3184	51340	Direct		HNRNPD	CRNKL1	284	FALSE	Direct		3184	StringDB: physical, StringEvidence: experiments:0.254,textmining:0.071,coexpression:0.022, String_Score_Physical: 284, String_Score_Combined: 350	51340	Direct
3184	4686	Direct		HNRNPD	NCBP1	714	FALSE	Direct		3184	StringDB: physical, StringEvidence: database:0.583,experiments:0.285,textmining:0.106,coexpression:0.040, BioGrid: physical, BioGrid_PubMed: 35831314, BioGrid_Type: Co-fractionation, String_Score_Physical: 714, String_Score_Combined: 754	4686	Direct
3184	3189	Direct		HNRNPD	HNRNPH3	726	FALSE	Direct		3184	StringDB: physical, StringEvidence: experiments:0.714,textmining:0.356,coexpression:0.163, InWeb_IM: experimental, BioGrid: physical, BioGrid_PubMed: 26318153,22365833, BioGrid_Type: Two-hybrid,Affinity Capture-MS, String_Score_Physical: 726, String_Score_Combined: 852	3189	Direct
3066	9541	Direct		HDAC2	CIR1	831	FALSE	Direct		3066	StringDB: physical, StringEvidence: database:0.791,textmining:0.412,experiments:0.157,coexpression:0.041, String_Score_Physical: 831, String_Score_Combined: 904	9541	Direct
3066	8467	Direct		HDAC2	SMARCA5	958	FALSE	Direct		3066	StringDB: physical, StringEvidence: experiments:0.896,textmining:0.719,database:0.583,coexpression:0.334, InWeb_IM: experimental, BioGrid: physical, BioGrid_PubMed: 35831314,26344197,22939629,15775975,12198550, BioGrid_Type: Co-localization,Affinity Capture-Western,Co-fractionation,Co-purification, BioGrid_Score: 0.193863157,0.904, String_Score_Physical: 958, String_Score_Combined: 992	8467	Direct
3066	7174	Direct		HDAC2	TPP2	208	FALSE	Direct		3066	BioGrid: physical, BioGrid_PubMed: 35271311, BioGrid_Type: Affinity Capture-MS	7174	Direct
3066	6605	Direct		HDAC2	SMARCE1	341	FALSE	Direct		3066	StringDB: physical, StringEvidence: coexpression:0.358,textmining:0.314,experiments:0.313, BioGrid: physical, BioGrid_PubMed: 35831314,35271311,12192000, BioGrid_Type: Affinity Capture-MS,Co-fractionation,Affinity Capture-Western, String_Score_Physical: 341, String_Score_Combined: 709	6605	Direct
3066	6601	Direct		HDAC2	SMARCC2	318	FALSE	Direct		3066	StringDB: physical, StringEvidence: textmining:0.365,experiments:0.290,coexpression:0.115, BioGrid: physical, BioGrid_PubMed: 35831314,12192000, BioGrid_Type: Co-fractionation,Affinity Capture-Western, String_Score_Physical: 318, String_Score_Combined: 617	6601	Direct
3066	6598	Direct		HDAC2	SMARCB1	554	FALSE	Direct		3066	StringDB: physical, StringEvidence: experiments:0.536,textmining:0.377,coexpression:0.131, BioGrid: physical, BioGrid_PubMed: 35831314,35271311,22939629,11238380, BioGrid_Type: Affinity Capture-MS,Co-fractionation,Co-purification, BioGrid_Score: 0.771, String_Score_Physical: 554, String_Score_Combined: 759	6598	Direct
3066	6218	Direct		HDAC2	RPS17	294	FALSE	Direct		3066	InWeb_IM: inference	6218	Direct
3066	5931	Direct		HDAC2	RBBP7	997	FALSE	Direct		3066	StringDB: physical, StringEvidence: textmining:0.993,experiments:0.973,database:0.896,coexpression:0.330, BioGrid: physical, BioGrid_PubMed: 9885572,35831314,35271311,33961781,28514442,27705803,26344197,26186194,24981860,22939629,21258344,20388487,12493763, BioGrid_Type: Affinity Capture-MS,Co-fractionation,Affinity Capture-Western, BioGrid_Score: 0.995078972,0.867,0.997508278,0.39432447,0.993828…	5931	Direct
3066	5700	Direct		HDAC2	PSMC1	208	FALSE	Direct		3066	BioGrid: physical, BioGrid_PubMed: 35831314, BioGrid_Type: Co-fractionation	5700	Direct
3066	56829	Direct		HDAC2	ZC3HAV1	208	FALSE	Direct		3066	BioGrid: physical, BioGrid_PubMed: 30737378, BioGrid_Type: Affinity Capture-MS	56829	Direct
3066	5478	Direct		HDAC2	PPIA	216	FALSE	Direct		3066	StringDB: physical, StringEvidence: experiments:0.182,textmining:0.122,coexpression:0.036, String_Score_Physical: 216, String_Score_Combined: 336	5478	Direct
2969	6117	Direct		GTF2I	RPA1	294	FALSE	Direct		2969	InWeb_IM: experimental, BioGrid: physical, BioGrid_PubMed: 35831314,24332808, BioGrid_Type: Affinity Capture-MS,Co-fractionation	6117	Direct
2969	3276	Direct		GTF2I	PRMT1	208	FALSE	Direct		2969	BioGrid: physical, BioGrid_PubMed: 34728620, BioGrid_Type: Affinity Capture-MS	3276	Direct
2969	3066	Direct		GTF2I	HDAC2	659	FALSE	Direct		2969	StringDB: physical, StringEvidence: experiments:0.644,textmining:0.416,coexpression:0.027, BioGrid: physical, BioGrid_PubMed: 35831314,30737378,12493763,12393887, BioGrid_Type: Affinity Capture-MS,Co-fractionation,Affinity Capture-Western, String_Score_Physical: 659, String_Score_Combined: 806	3066	Direct
2617	9987	Direct		GARS1	HNRNPDL	208	FALSE	Direct		2617	BioGrid: physical, BioGrid_PubMed: 35831314, BioGrid_Type: Co-fractionation	9987	Direct
2617	7531	Direct		GARS1	YWHAE	294	FALSE	Direct		2617	StringDB: functional, StringEvidence: textmining:0.103,coexpression:0.092, InWeb_IM: inference, String_Score_Combined: 218, String_Score_Physical: 294	7531	Direct
2617	5478	Direct		GARS1	PPIA	294	FALSE	Direct		2617	InWeb_IM: inference	5478	Direct
2617	4686	Direct		GARS1	NCBP1	217	FALSE	Direct		2617	StringDB: physical, StringEvidence: textmining:0.192,experiments:0.184,coexpression:0.167, BioGrid: physical, BioGrid_PubMed: 22863883, BioGrid_Type: Co-fractionation, String_Score_Physical: 217, String_Score_Combined: 472	4686	Direct
2495	8467	Direct		FTH1	SMARCA5	208	FALSE	Direct		2495	BioGrid: physical, BioGrid_PubMed: 35831314, BioGrid_Type: Co-fractionation	8467	Direct
2107	9939	Direct		ETF1	RBM8A	304	FALSE	Direct		2107	StringDB: physical, StringEvidence: experiments:0.274,coexpression:0.094,textmining:0.031, String_Score_Physical: 304, String_Score_Combined: 388	9939	Direct
2107	8289	Direct		ETF1	ARID1A	208	FALSE	Direct		2107	BioGrid: physical, BioGrid_PubMed: 34591612, BioGrid_Type: Affinity Capture-MS	8289	Direct
2107	6218	Direct		ETF1	RPS17	294	FALSE	Direct		2107	InWeb_IM: inference	6218	Direct
2079	9939	Direct		ERH	RBM8A	208	FALSE	Direct		2079	StringDB: functional, StringEvidence: coexpression:0.259, BioGrid: physical, BioGrid_PubMed: 35271311, BioGrid_Type: Affinity Capture-MS, String_Score_Combined: 289, String_Score_Physical: 208	9939	Direct
2079	84248	Direct		ERH	FYTTD1	208	FALSE	Direct		2079	BioGrid: physical, BioGrid_PubMed: 33961781, BioGrid_Type: Affinity Capture-MS, BioGrid_Score: 0.939233313	84248	Direct
2079	6632	Direct		ERH	SNRPD1	908	FALSE	Direct		2079	StringDB: physical, StringEvidence: database:0.896,coexpression:0.845,textmining:0.327,experiments:0.080, String_Score_Physical: 908, String_Score_Combined: 990	6632	Direct
2079	6629	Direct		ERH	SNRPB2	208	FALSE	Direct		2079	StringDB: functional, StringEvidence: coexpression:0.589,textmining:0.006, BioGrid: physical, BioGrid_PubMed: 35271311, BioGrid_Type: Affinity Capture-MS, String_Score_Combined: 608, String_Score_Physical: 208	6629	Direct
2079	5411	Direct		ERH	PNN	208	FALSE	Direct		2079	BioGrid: physical, BioGrid_PubMed: 33961781, BioGrid_Type: Affinity Capture-MS, BioGrid_Score: 0.849872436	5411	Direct
2079	3276	Direct		ERH	PRMT1	900	FALSE	Direct		2079	StringDB: physical, StringEvidence: database:0.896,coexpression:0.165, BioGrid: physical, BioGrid_PubMed: 33961781, BioGrid_Type: Affinity Capture-MS, BioGrid_Score: 0.999383603, String_Score_Physical: 900, String_Score_Combined: 916	3276	Direct
1968	9939	Direct		EIF2S3	RBM8A	208	FALSE	Direct		1968	BioGrid: physical, BioGrid_PubMed: 35271311, BioGrid_Type: Affinity Capture-MS	9939	Direct
1968	7531	Direct		EIF2S3	YWHAE	294	FALSE	Direct		1968	StringDB: functional, StringEvidence: coexpression:0.137,textmining:0.044, InWeb_IM: inference, String_Score_Combined: 209, String_Score_Physical: 294	7531	Direct
1968	6218	Direct		EIF2S3	RPS17	294	FALSE	Direct		1968	InWeb_IM: inference, BioGrid: physical, BioGrid_PubMed: 35271311, BioGrid_Type: Affinity Capture-MS	6218	Direct
1968	5831	Direct		EIF2S3	PYCR1	294	FALSE	Direct		1968	InWeb_IM: inference	5831	Direct
1968	55832	Direct		EIF2S3	CAND1	294	FALSE	Direct		1968	InWeb_IM: experimental, BioGrid: physical, BioGrid_PubMed: 21145461, BioGrid_Type: Affinity Capture-MS	55832	Direct
1968	5478	Direct		EIF2S3	PPIA	294	FALSE	Direct		1968	InWeb_IM: inference	5478	Direct
1968	4830	Direct		EIF2S3	NME1	294	FALSE	Direct		1968	StringDB: functional, StringEvidence: coexpression:0.164,textmining:0.038,neighborhood:0.029, InWeb_IM: inference, String_Score_Combined: 250, String_Score_Physical: 294	4830	Direct
1968	3276	Direct		EIF2S3	PRMT1	208	FALSE	Direct		1968	BioGrid: physical, BioGrid_PubMed: 34728620, BioGrid_Type: Affinity Capture-MS	3276	Direct
1968	22938	Direct		EIF2S3	SNW1	294	FALSE	Direct		1968	InWeb_IM: experimental	22938	Direct
1808	3066	Direct		DPYSL2	HDAC2	208	FALSE	Direct		1808	BioGrid: physical, BioGrid_PubMed: 30737378, BioGrid_Type: Affinity Capture-MS	3066	Direct
1808	2617	Direct		DPYSL2	GARS1	208	FALSE	Direct		1808	BioGrid: physical, BioGrid_PubMed: 35831314, BioGrid_Type: Co-fractionation	2617	Direct
1356	9541	Direct		CP	CIR1	208	FALSE	Direct		1356	BioGrid: physical, BioGrid_PubMed: 33961781, BioGrid_Type: Affinity Capture-MS, BioGrid_Score: 0.999870274	9541	Direct
1356	7018	Direct		CP	TF	208	FALSE	Direct		1356	StringDB: functional, StringEvidence: textmining:0.620,coexpression:0.148, BioGrid: physical, BioGrid_PubMed: 24981860, BioGrid_Type: Affinity Capture-MS, BioGrid_Score: 11.53046661, String_Score_Combined: 689, String_Score_Physical: 208	7018	Direct
1356	4057	Direct		CP	LTF	270	FALSE	Direct		1356	StringDB: physical, StringEvidence: textmining:0.394,experiments:0.239,coexpression:0.077, InWeb_IM: experimental, BioGrid: physical, BioGrid_PubMed: 10666301, BioGrid_Type: Reconstituted Complex, String_Score_Physical: 270, String_Score_Combined: 591	4057	Direct
1266	64978	Direct		CNN3	MRPL38	236	FALSE	Direct		1266	StringDB: physical, StringEvidence: experiments:0.203,coexpression:0.024, String_Score_Physical: 236, String_Score_Combined: 254	64978	Direct
1108	9987	Direct		CHD4	HNRNPDL	321	FALSE	Direct		1108	StringDB: physical, StringEvidence: experiments:0.292,coexpression:0.075,textmining:0.004, BioGrid: physical, BioGrid_PubMed: 28977666, BioGrid_Type: Affinity Capture-MS, String_Score_Physical: 321, String_Score_Combined: 374	9987	Direct
1108	94104	Direct		CHD4	PAXBP1	270	FALSE	Direct		1108	StringDB: physical, StringEvidence: experiments:0.239,coexpression:0.046, BioGrid: physical, BioGrid_PubMed: 28977666, BioGrid_Type: Affinity Capture-MS, String_Score_Physical: 270, String_Score_Combined: 303	94104	Direct
1108	8467	Direct		CHD4	SMARCA5	387	FALSE	Direct		1108	StringDB: physical, StringEvidence: textmining:0.694,experiments:0.361,coexpression:0.277, BioGrid: physical, BioGrid_PubMed: 35831314,32744500,28977666,24981860, BioGrid_Type: Affinity Capture-MS,Co-fractionation, BioGrid_Score: 11.62961728, String_Score_Physical: 387, String_Score_Combined: 634	8467	Direct
1108	8289	Direct		CHD4	ARID1A	367	FALSE	Direct		1108	StringDB: physical, StringEvidence: textmining:0.439,experiments:0.340,coexpression:0.303, BioGrid: physical, BioGrid_PubMed: 35831314,28977666, BioGrid_Type: Affinity Capture-MS,Co-fractionation, String_Score_Physical: 367, String_Score_Combined: 752	8289	Direct
1108	81887	Direct		CHD4	LAS1L	270	FALSE	Direct		1108	StringDB: physical, StringEvidence: experiments:0.239,textmining:0.092,coexpression:0.005, BioGrid: physical, BioGrid_PubMed: 28977666, BioGrid_Type: Affinity Capture-MS, String_Score_Physical: 270, String_Score_Combined: 340	81887	Direct
1108	6605	Direct		CHD4	SMARCE1	595	FALSE	Direct		1108	StringDB: physical, StringEvidence: experiments:0.579,textmining:0.340,coexpression:0.100, BioGrid: physical, BioGrid_PubMed: 35831314,28977666,11003653, BioGrid_Type: Affinity Capture-MS,Co-fractionation,Affinity Capture-Western, String_Score_Physical: 595, String_Score_Combined: 759	6605	Direct
1108	6601	Direct		CHD4	SMARCC2	423	FALSE	Direct		1108	StringDB: physical, StringEvidence: textmining:0.410,experiments:0.399,coexpression:0.201, BioGrid: physical, BioGrid_PubMed: 35831314,28977666, BioGrid_Type: Affinity Capture-MS,Co-fractionation, String_Score_Physical: 423, String_Score_Combined: 728	6601	Direct
1108	6599	Direct		CHD4	SMARCC1	872	FALSE	Direct		1108	StringDB: physical, StringEvidence: experiments:0.867,textmining:0.476,coexpression:0.386, BioGrid: physical, BioGrid_PubMed: 35831314,32744500,28977666,22939629,16217013,11003653, BioGrid_Type: Affinity Capture-MS,Co-fractionation,Affinity Capture-Western, BioGrid_Score: 0.793, String_Score_Physical: 872, String_Score_Combined: 959	6599	Direct
1108	6598	Direct		CHD4	SMARCB1	258	FALSE	Direct		1108	StringDB: physical, StringEvidence: textmining:0.294,experiments:0.226,coexpression:0.084, BioGrid: physical, BioGrid_PubMed: 35831314, BioGrid_Type: Co-fractionation, String_Score_Physical: 258, String_Score_Combined: 520	6598	Direct
1108	6294	Direct		CHD4	SAFB	270	FALSE	Direct		1108	StringDB: physical, StringEvidence: coexpression:0.288,experiments:0.239,textmining:0.146, BioGrid: physical, BioGrid_PubMed: 28977666, BioGrid_Type: Affinity Capture-MS, String_Score_Physical: 270, String_Score_Combined: 556	6294	Direct
1108	6218	Direct		CHD4	RPS17	208	FALSE	Direct		1108	BioGrid: physical, BioGrid_PubMed: 28977666, BioGrid_Type: Affinity Capture-MS	6218	Direct
1108	5931	Direct		CHD4	RBBP7	993	FALSE	Direct		1108	StringDB: physical, StringEvidence: experiments:0.940,database:0.896,textmining:0.792,coexpression:0.494, BioGrid: physical, BioGrid_PubMed: 9790534,35831314,33961781,28977666,28514442,26186194,25247294,22939629, BioGrid_Type: Reconstituted Complex,Affinity Capture-MS,Co-fractionation,Affinity Capture-Western, BioGrid_Score: 0.999954628,0.999982134,0.798,0.999968139, String_Score_Physical: 993, S…	5931	Direct
1108	5930	Direct		CHD4	RBBP6	208	FALSE	Direct		1108	BioGrid: physical, BioGrid_PubMed: 32744500, BioGrid_Type: Affinity Capture-MS	5930	Direct
1108	5725	Direct		CHD4	PTBP1	270	FALSE	Direct		1108	StringDB: physical, StringEvidence: coexpression:0.324,experiments:0.239, BioGrid: physical, BioGrid_PubMed: 28977666, BioGrid_Type: Affinity Capture-MS, String_Score_Physical: 270, String_Score_Combined: 506	5725	Direct
1108	56829	Direct		CHD4	ZC3HAV1	270	FALSE	Direct		1108	StringDB: physical, StringEvidence: experiments:0.239,textmining:0.061,coexpression:0.046, BioGrid: physical, BioGrid_PubMed: 28977666, BioGrid_Type: Affinity Capture-MS, String_Score_Physical: 270, String_Score_Combined: 345	56829	Direct
1108	5411	Direct		CHD4	PNN	270	FALSE	Direct		1108	StringDB: physical, StringEvidence: experiments:0.239,coexpression:0.096,textmining:0.020, BioGrid: physical, BioGrid_PubMed: 32744500,28977666, BioGrid_Type: Affinity Capture-MS, String_Score_Physical: 270, String_Score_Combined: 353	5411	Direct
1108	4069	Direct		CHD4	LYZ	270	FALSE	Direct		1108	StringDB: physical, StringEvidence: experiments:0.239, BioGrid: physical, BioGrid_PubMed: 28977666, BioGrid_Type: Affinity Capture-MS, String_Score_Physical: 270, String_Score_Combined: 270	4069	Direct
1108	4057	Direct		CHD4	LTF	270	FALSE	Direct		1108	StringDB: physical, StringEvidence: experiments:0.239, BioGrid: physical, BioGrid_PubMed: 28977666, BioGrid_Type: Affinity Capture-MS, String_Score_Physical: 270, String_Score_Combined: 270	4057	Direct
1108	3189	Direct		CHD4	HNRNPH3	270	FALSE	Direct		1108	StringDB: physical, StringEvidence: experiments:0.239,coexpression:0.084, BioGrid: physical, BioGrid_PubMed: 28977666, BioGrid_Type: Affinity Capture-MS, String_Score_Physical: 270, String_Score_Combined: 331	3189	Direct
1108	3184	Direct		CHD4	HNRNPD	321	FALSE	Direct		1108	StringDB: physical, StringEvidence: experiments:0.292,coexpression:0.048,textmining:0.002, BioGrid: physical, BioGrid_PubMed: 28977666, BioGrid_Type: Affinity Capture-MS, String_Score_Physical: 321, String_Score_Combined: 354	3184	Direct
1108	3066	Direct		CHD4	HDAC2	993	FALSE	Direct		1108	StringDB: physical, StringEvidence: textmining:0.971,experiments:0.933,database:0.896,coexpression:0.153, BioGrid: physical, BioGrid_PubMed: 9885572,9804427,9790534,35831314,35271311,32744500,30737378,28977666,26344197,24981860,23752268,22939629,21670149,21258344,12493763,11003653,10545197, BioGrid_Type: Affinity Capture-MS,Co-fractionation,Affinity Capture-Western, BioGrid_Score: 0.866,25.060035…	3066	Direct
1108	2969	Direct		CHD4	GTF2I	208	FALSE	Direct		1108	StringDB: functional, StringEvidence: coexpression:0.142,textmining:0.070, BioGrid: physical, BioGrid_PubMed: 35831314, BioGrid_Type: Co-fractionation, String_Score_Combined: 235, String_Score_Physical: 208	2969	Direct
1108	27339	Direct		CHD4	PRPF19	316	FALSE	Direct		1108	StringDB: physical, StringEvidence: coexpression:0.289,experiments:0.287, BioGrid: physical, BioGrid_PubMed: 28977666, BioGrid_Type: Affinity Capture-MS, String_Score_Physical: 316, String_Score_Combined: 513	27339	Direct
1108	24144	Direct		CHD4	TFIP11	285	FALSE	Direct		1108	StringDB: physical, StringEvidence: experiments:0.255,coexpression:0.086, BioGrid: physical, BioGrid_PubMed: 28977666, BioGrid_Type: Affinity Capture-MS, String_Score_Physical: 285, String_Score_Combined: 346	24144	Direct
1108	23517	Direct		CHD4	MTREX	282	FALSE	Direct		1108	StringDB: physical, StringEvidence: experiments:0.251,coexpression:0.128,textmining:0.022, BioGrid: physical, BioGrid_PubMed: 28977666, BioGrid_Type: Affinity Capture-MS, String_Score_Physical: 282, String_Score_Combined: 387	23517	Direct
1108	22985	Direct		CHD4	ACIN1	270	FALSE	Direct		1108	StringDB: physical, StringEvidence: experiments:0.239,coexpression:0.156, BioGrid: physical, BioGrid_PubMed: 32744500,28977666, BioGrid_Type: Affinity Capture-MS, String_Score_Physical: 270, String_Score_Combined: 383	22985	Direct
1108	22984	Direct		CHD4	PDCD11	284	FALSE	Direct		1108	StringDB: physical, StringEvidence: experiments:0.254,coexpression:0.067, BioGrid: physical, BioGrid_PubMed: 28977666, BioGrid_Type: Affinity Capture-MS, String_Score_Physical: 284, String_Score_Combined: 332	22984	Direct
1108	22938	Direct		CHD4	SNW1	417	FALSE	Direct		1108	StringDB: physical, StringEvidence: experiments:0.392,coexpression:0.166, BioGrid: physical, BioGrid_PubMed: 32744500,28977666,20467437, BioGrid_Type: Affinity Capture-MS, String_Score_Physical: 417, String_Score_Combined: 513	22938	Direct
1108	220988	Direct		CHD4	HNRNPA3	321	FALSE	Direct		1108	StringDB: physical, StringEvidence: experiments:0.292,coexpression:0.092, BioGrid: physical, BioGrid_PubMed: 28977666, BioGrid_Type: Affinity Capture-MS, String_Score_Physical: 321, String_Score_Combined: 383	220988	Direct
1108	2079	Direct		CHD4	ERH	270	FALSE	Direct		1108	StringDB: physical, StringEvidence: coexpression:0.242,experiments:0.239, BioGrid: physical, BioGrid_PubMed: 28977666, BioGrid_Type: Affinity Capture-MS, String_Score_Physical: 270, String_Score_Combined: 446	2079	Direct
1104	7531	Direct		RCC1	YWHAE	232	FALSE	Direct		1104	StringDB: physical, StringEvidence: experiments:0.200,textmining:0.003, String_Score_Physical: 232, String_Score_Combined: 235	7531	Direct
1104	4927	Direct		RCC1	NUP88	432	FALSE	Direct		1104	StringDB: functional, StringEvidence: textmining:0.308,coexpression:0.076, OmniPath: pathwayextra, OmniPath_Reference: Wang, InWeb_IM: inference, String_Score_Combined: 386, String_Score_Physical: 432	4927	Direct
1104	2617	Direct		RCC1	GARS1	294	FALSE	Direct		1104	InWeb_IM: inference	2617	Direct
1104	23517	Direct		RCC1	MTREX	294	FALSE	Direct		1104	StringDB: functional, StringEvidence: coexpression:0.070,textmining:0.047, InWeb_IM: inference, String_Score_Combined: 150, String_Score_Physical: 294	23517	Direct
1104	22985	Direct		RCC1	ACIN1	271	FALSE	Direct		1104	StringDB: physical, StringEvidence: experiments:0.240,coexpression:0.042, BioGrid: physical, BioGrid_PubMed: 22939629, BioGrid_Type: Co-fractionation, BioGrid_Score: 0.78, String_Score_Physical: 271, String_Score_Combined: 301	22985	Direct
1104	1808	Direct		RCC1	DPYSL2	208	FALSE	Direct		1104	BioGrid: physical, BioGrid_PubMed: 35831314, BioGrid_Type: Co-fractionation	1808	Direct
1104	1266	Direct		RCC1	CNN3	294	FALSE	Direct		1104	StringDB: functional, StringEvidence: textmining:0.198,coexpression:0.022, InWeb_IM: inference, String_Score_Combined: 247, String_Score_Physical: 294	1266	Direct
220988	9987	Direct		HNRNPA3	HNRNPDL	230	FALSE	Direct		220988	StringDB: physical, StringEvidence: textmining:0.619,experiments:0.198,coexpression:0.195, InWeb_IM: inference, BioGrid: physical, BioGrid_PubMed: 22939629, BioGrid_Type: Co-fractionation, BioGrid_Score: 0.794, String_Score_Physical: 230, String_Score_Combined: 463	9987	Direct
220988	9939	Direct		HNRNPA3	RBM8A	340	FALSE	Direct		220988	StringDB: physical, StringEvidence: textmining:0.377,experiments:0.312,cooccurrence:0.201,coexpression:0.105, InWeb_IM: inference, BioGrid: physical, BioGrid_PubMed: 35271311, BioGrid_Type: Affinity Capture-MS, String_Score_Physical: 340, String_Score_Combined: 706	9939	Direct
220988	7536	Direct		HNRNPA3	SF1	305	FALSE	Direct		220988	StringDB: physical, StringEvidence: experiments:0.275,coexpression:0.189,textmining:0.094, InWeb_IM: inference, String_Score_Physical: 305, String_Score_Combined: 489	7536	Direct
220988	6632	Direct		HNRNPA3	SNRPD1	358	FALSE	Direct		220988	StringDB: physical, StringEvidence: coexpression:0.425,experiments:0.331,textmining:0.224, InWeb_IM: inference, String_Score_Physical: 358, String_Score_Combined: 713	6632	Direct
220988	6629	Direct		HNRNPA3	SNRPB2	248	FALSE	Direct		220988	StringDB: physical, StringEvidence: experiments:0.217,coexpression:0.166,textmining:0.098, InWeb_IM: inference, String_Score_Physical: 248, String_Score_Combined: 434	6629	Direct
220988	6598	Direct		HNRNPA3	SMARCB1	270	FALSE	Direct		220988	StringDB: physical, StringEvidence: experiments:0.239,textmining:0.063,coexpression:0.015, String_Score_Physical: 270, String_Score_Combined: 325	6598	Direct
220988	6117	Direct		HNRNPA3	RPA1	294	FALSE	Direct		220988	InWeb_IM: experimental, BioGrid: physical, BioGrid_PubMed: 24332808, BioGrid_Type: Affinity Capture-MS	6117	Direct
220988	5725	Direct		HNRNPA3	PTBP1	941	FALSE	Direct		220988	StringDB: physical, StringEvidence: database:0.791,experiments:0.705,coexpression:0.614,textmining:0.396, InWeb_IM: inference, BioGrid: physical, BioGrid_PubMed: 26344197,22939629, BioGrid_Type: Co-fractionation, BioGrid_Score: 0.138811062,0.811, String_Score_Physical: 941, String_Score_Combined: 986	5725	Direct
220988	55832	Direct		HNRNPA3	CAND1	294	FALSE	Direct		220988	InWeb_IM: experimental, BioGrid: physical, BioGrid_PubMed: 21145461, BioGrid_Type: Affinity Capture-MS	55832	Direct
220988	55110	Direct		HNRNPA3	MAGOHB	258	FALSE	Direct		220988	StringDB: physical, StringEvidence: coexpression:0.254,experiments:0.227,textmining:0.074, InWeb_IM: inference, String_Score_Physical: 258, String_Score_Combined: 488	55110	Direct
220988	51340	Direct		HNRNPA3	CRNKL1	284	FALSE	Direct		220988	StringDB: physical, StringEvidence: experiments:0.254,textmining:0.071,coexpression:0.027, InWeb_IM: inference, String_Score_Physical: 284, String_Score_Combined: 353	51340	Direct
220988	4686	Direct		HNRNPA3	NCBP1	714	FALSE	Direct		220988	StringDB: physical, StringEvidence: database:0.583,experiments:0.285,coexpression:0.058,textmining:0.055, InWeb_IM: inference, String_Score_Physical: 714, String_Score_Combined: 745	4686	Direct
220988	3189	Direct		HNRNPA3	HNRNPH3	352	FALSE	Direct		220988	StringDB: physical, StringEvidence: coexpression:0.462,textmining:0.370,experiments:0.325, InWeb_IM: inference, BioGrid: physical, BioGrid_PubMed: 26344197, BioGrid_Type: Co-fractionation, BioGrid_Score: 1.0, String_Score_Physical: 352, String_Score_Combined: 780	3189	Direct
220988	3184	Direct		HNRNPA3	HNRNPD	959	FALSE	Direct		220988	StringDB: physical, StringEvidence: experiments:0.797,database:0.791,textmining:0.621,coexpression:0.217, InWeb_IM: inference, BioGrid: physical, BioGrid_PubMed: 26344197,26318153,22939629, BioGrid_Type: Affinity Capture-MS,Co-fractionation, BioGrid_Score: 0.176056786,0.857, String_Score_Physical: 959, String_Score_Combined: 971	3184	Direct
220988	27339	Direct		HNRNPA3	PRPF19	384	FALSE	Direct		220988	StringDB: physical, StringEvidence: coexpression:0.441,experiments:0.359,textmining:0.324, InWeb_IM: inference, String_Score_Physical: 384, String_Score_Combined: 767	27339	Direct
220988	24144	Direct		HNRNPA3	TFIP11	250	FALSE	Direct		220988	StringDB: physical, StringEvidence: experiments:0.219,textmining:0.158,coexpression:0.054, String_Score_Physical: 250, String_Score_Combined: 402	24144	Direct
220988	23517	Direct		HNRNPA3	MTREX	388	FALSE	Direct		220988	StringDB: physical, StringEvidence: experiments:0.362,coexpression:0.090,textmining:0.074, String_Score_Physical: 388, String_Score_Combined: 484	23517	Direct
220988	22938	Direct		HNRNPA3	SNW1	432	FALSE	Direct		220988	StringDB: physical, StringEvidence: experiments:0.408,coexpression:0.037,textmining:0.008, InWeb_IM: experimental, BioGrid: physical, BioGrid_PubMed: 20467437, BioGrid_Type: Affinity Capture-MS, String_Score_Physical: 432, String_Score_Combined: 458	22938	Direct
115004	8467	Direct		CGAS	SMARCA5	208	FALSE	Direct		115004	BioGrid: physical, BioGrid_PubMed: 30471916, BioGrid_Type: Affinity Capture-MS	8467	Direct
115004	64978	Direct		CGAS	MRPL38	208	FALSE	Direct		115004	BioGrid: physical, BioGrid_PubMed: 30471916, BioGrid_Type: Affinity Capture-MS	64978	Direct
115004	56829	Direct		CGAS	ZC3HAV1	208	FALSE	Direct		115004	StringDB: functional, StringEvidence: textmining:0.222,coexpression:0.050, BioGrid: physical, BioGrid_PubMed: 30471916, BioGrid_Type: Affinity Capture-MS, String_Score_Combined: 291, String_Score_Physical: 208	56829	Direct
115004	51479	Direct		CGAS	ANKFY1	208	FALSE	Direct		115004	BioGrid: physical, BioGrid_PubMed: 30471916, BioGrid_Type: Affinity Capture-MS	51479	Direct
115004	27043	Direct		CGAS	PELP1	208	FALSE	Direct		115004	BioGrid: physical, BioGrid_PubMed: 30471916, BioGrid_Type: Affinity Capture-MS	27043	Direct
84248	9939	Direct		FYTTD1	RBM8A	600	FALSE	Direct		84248	StringDB: physical, StringEvidence: database:0.583,coexpression:0.050,textmining:0.008, BioGrid: physical, BioGrid_PubMed: 35271311, BioGrid_Type: Affinity Capture-MS, String_Score_Physical: 600, String_Score_Combined: 623	9939	Direct
81887	9939	Direct		LAS1L	RBM8A	208	FALSE	Direct		81887	BioGrid: physical, BioGrid_PubMed: 35271311, BioGrid_Type: Affinity Capture-MS	9939	Direct
79576	9939	Direct		NKAP	RBM8A	800	FALSE	Direct		79576	StringDB: physical, StringEvidence: experiments:0.791,coexpression:0.026, String_Score_Physical: 800, String_Score_Combined: 805	9939	Direct
79576	9716	Direct		NKAP	AQR	800	FALSE	Direct		79576	StringDB: physical, StringEvidence: experiments:0.791, BioGrid: physical, BioGrid_PubMed: 33961781, BioGrid_Type: Affinity Capture-MS, BioGrid_Score: 0.985897762, String_Score_Physical: 800, String_Score_Combined: 800	9716	Direct
79576	9541	Direct		NKAP	CIR1	512	FALSE	Direct		79576	StringDB: physical, StringEvidence: textmining:0.683,experiments:0.491,coexpression:0.108, String_Score_Physical: 512, String_Score_Combined: 862	9541	Direct
79576	8227	Direct		NKAP	AKAP17A	478	FALSE	Direct		79576	StringDB: physical, StringEvidence: experiments:0.456, BioGrid: physical, BioGrid_PubMed: 28514442, BioGrid_Type: Affinity Capture-MS, BioGrid_Score: 0.846317559, String_Score_Physical: 478, String_Score_Combined: 478	8227	Direct
64978	8880	Direct		MRPL38	FUBP1	271	FALSE	Direct		64978	StringDB: physical, StringEvidence: experiments:0.240,coexpression:0.006, BioGrid: physical, BioGrid_PubMed: 22939629, BioGrid_Type: Co-fractionation, BioGrid_Score: 0.919, String_Score_Physical: 271, String_Score_Combined: 275	8880	Direct
64978	7531	Direct		MRPL38	YWHAE	343	FALSE	Direct		64978	StringDB: physical, StringEvidence: experiments:0.316,textmining:0.023,coexpression:0.022, String_Score_Physical: 343, String_Score_Combined: 373	7531	Direct
64398	9260	Direct		PALS1	PDLIM7	188	FALSE	Direct		64398	StringDB: physical, StringEvidence: experiments:0.154,textmining:0.059, String_Score_Physical: 188, String_Score_Combined: 236	9260	Direct
55832	9987	Direct		CAND1	HNRNPDL	294	FALSE	Direct		55832	InWeb_IM: experimental, BioGrid: physical, BioGrid_PubMed: 21145461, BioGrid_Type: Affinity Capture-MS	9987	Direct
55832	81887	Direct		CAND1	LAS1L	208	FALSE	Direct		55832	BioGrid: physical, BioGrid_PubMed: 21145461, BioGrid_Type: Affinity Capture-MS	81887	Direct
55832	7531	Direct		CAND1	YWHAE	208	FALSE	Direct		55832	StringDB: functional, StringEvidence: textmining:0.082,coexpression:0.076, BioGrid: physical, BioGrid_PubMed: 23472066, BioGrid_Type: Affinity Capture-MS, String_Score_Combined: 186, String_Score_Physical: 208	7531	Direct
55832	7072	Direct		CAND1	TIA1	294	FALSE	Direct		55832	InWeb_IM: experimental, BioGrid: physical, BioGrid_PubMed: 21145461, BioGrid_Type: Affinity Capture-MS	7072	Direct
55832	6748	Direct		CAND1	SSR4	294	FALSE	Direct		55832	InWeb_IM: experimental, BioGrid: physical, BioGrid_PubMed: 21145461, BioGrid_Type: Affinity Capture-MS	6748	Direct
55832	6632	Direct		CAND1	SNRPD1	208	FALSE	Direct		55832	BioGrid: physical, BioGrid_PubMed: 21145461, BioGrid_Type: Affinity Capture-MS	6632	Direct
55832	6605	Direct		CAND1	SMARCE1	208	FALSE	Direct		55832	BioGrid: physical, BioGrid_PubMed: 21145461, BioGrid_Type: Affinity Capture-MS	6605	Direct
55832	6599	Direct		CAND1	SMARCC1	208	FALSE	Direct		55832	BioGrid: physical, BioGrid_PubMed: 21145461, BioGrid_Type: Affinity Capture-MS	6599	Direct
55832	6598	Direct		CAND1	SMARCB1	208	FALSE	Direct		55832	BioGrid: physical, BioGrid_PubMed: 21145461, BioGrid_Type: Affinity Capture-MS	6598	Direct
55832	6218	Direct		CAND1	RPS17	294	FALSE	Direct		55832	InWeb_IM: experimental, BioGrid: physical, BioGrid_PubMed: 21145461, BioGrid_Type: Affinity Capture-MS	6218	Direct
55832	5931	Direct		CAND1	RBBP7	632	FALSE	Direct		55832	StringDB: physical, StringEvidence: database:0.583,coexpression:0.086,experiments:0.082, String_Score_Physical: 632, String_Score_Combined: 664	5931	Direct
55832	5725	Direct		CAND1	PTBP1	294	FALSE	Direct		55832	InWeb_IM: experimental, BioGrid: physical, BioGrid_PubMed: 21145461, BioGrid_Type: Affinity Capture-MS	5725	Direct
55832	56829	Direct		CAND1	ZC3HAV1	208	FALSE	Direct		55832	BioGrid: physical, BioGrid_PubMed: 21145461, BioGrid_Type: Affinity Capture-MS	56829	Direct
55746	9939	Direct		NUP133	RBM8A	600	FALSE	Direct		55746	StringDB: physical, StringEvidence: database:0.583,textmining:0.094,coexpression:0.045, String_Score_Physical: 600, String_Score_Combined: 654	9939	Direct
55746	6632	Direct		NUP133	SNRPD1	900	FALSE	Direct		55746	StringDB: physical, StringEvidence: database:0.896,coexpression:0.165, String_Score_Physical: 900, String_Score_Combined: 916	6632	Direct
55193	8467	Direct		PBRM1	SMARCA5	274	FALSE	Direct		55193	StringDB: physical, StringEvidence: textmining:0.523,experiments:0.243,coexpression:0.147, String_Score_Physical: 274, String_Score_Combined: 704	8467	Direct
55193	8289	Direct		PBRM1	ARID1A	471	FALSE	Direct		55193	StringDB: physical, StringEvidence: textmining:0.939,experiments:0.449,coexpression:0.147, InWeb_IM: experimental, BioGrid: physical, BioGrid_PubMed: 24981860,19650111, BioGrid_Type: Affinity Capture-MS,Affinity Capture-Western, BioGrid_Score: 45.31826928, String_Score_Physical: 471, String_Score_Combined: 972	8289	Direct
55193	6605	Direct		PBRM1	SMARCE1	973	FALSE	Direct		55193	StringDB: physical, StringEvidence: experiments:0.867,textmining:0.861,database:0.791,coexpression:0.167, BioGrid: physical, BioGrid_PubMed: 35831314,33961781,30355451,28514442,26186194,24981860,19650111,15985610, BioGrid_Type: Affinity Capture-MS,Co-fractionation,Affinity Capture-Western, BioGrid_Score: 0.99859791,0.999991977,0.999926179,51.78918794, String_Score_Physical: 973, String_Score_Comb…	6605	Direct
55193	6601	Direct		PBRM1	SMARCC2	987	FALSE	Direct		55193	StringDB: physical, StringEvidence: experiments:0.970,textmining:0.874,database:0.583,coexpression:0.142, BioGrid: physical, BioGrid_PubMed: 35831314,33961781,30355451,28940253,28514442,24981860,20305087,19650111,15985610, BioGrid_Type: Affinity Capture-MS,Co-fractionation,Affinity Capture-Western, BioGrid_Score: 0.999998385,39.16505094,0.999989874, String_Score_Physical: 987, String_Score_Combin…	6601	Direct
55193	6599	Direct		PBRM1	SMARCC1	984	FALSE	Direct		55193	StringDB: physical, StringEvidence: experiments:0.962,textmining:0.834,database:0.583,coexpression:0.150, BioGrid: physical, BioGrid_PubMed: 35831314,28940253,24981860,19650111,15985610, BioGrid_Type: Affinity Capture-MS,Co-fractionation,Affinity Capture-Western, BioGrid_Score: 42.65500212, String_Score_Physical: 984, String_Score_Combined: 997	6599	Direct
55193	6598	Direct		PBRM1	SMARCB1	966	FALSE	Direct		55193	StringDB: physical, StringEvidence: experiments:0.915,textmining:0.878,database:0.583,coexpression:0.219, BioGrid: physical, BioGrid_PubMed: 35831314,33961781,24981860,15985610, BioGrid_Type: Affinity Capture-MS,Co-fractionation,Affinity Capture-Western, BioGrid_Score: 0.99996819,56.56176457, String_Score_Physical: 966, String_Score_Combined: 996	6598	Direct
55110	9939	Direct		MAGOHB	RBM8A	999	FALSE	Direct		55110	StringDB: physical, StringEvidence: experiments:0.994,textmining:0.977,database:0.896,coexpression:0.567, BioGrid: physical, BioGrid_PubMed: 35831314,35271311,32296183,26496610,26344197,25416956,22939629,16189514, BioGrid_Type: Two-hybrid,Affinity Capture-MS,Co-fractionation, BioGrid_Score: 0.945,0.994616416, String_Score_Physical: 999, String_Score_Combined: 999	9939	Direct
55110	9716	Direct		MAGOHB	AQR	800	FALSE	Direct		55110	StringDB: physical, StringEvidence: experiments:0.791,textmining:0.344, InWeb_IM: inference, String_Score_Physical: 800, String_Score_Combined: 868	9716	Direct
55110	84248	Direct		MAGOHB	FYTTD1	600	FALSE	Direct		55110	StringDB: physical, StringEvidence: database:0.583,textmining:0.208,coexpression:0.068, String_Score_Physical: 600, String_Score_Combined: 704	84248	Direct
55110	79576	Direct		MAGOHB	NKAP	800	FALSE	Direct		55110	StringDB: physical, StringEvidence: experiments:0.791,coexpression:0.025, String_Score_Physical: 800, String_Score_Combined: 805	79576	Direct
55110	6632	Direct		MAGOHB	SNRPD1	979	FALSE	Direct		55110	StringDB: physical, StringEvidence: database:0.896,experiments:0.795,coexpression:0.464,textmining:0.261, String_Score_Physical: 979, String_Score_Combined: 991	6632	Direct
55110	6629	Direct		MAGOHB	SNRPB2	979	FALSE	Direct		55110	StringDB: physical, StringEvidence: database:0.896,experiments:0.791,coexpression:0.337,textmining:0.321, InWeb_IM: inference, String_Score_Physical: 979, String_Score_Combined: 990	6629	Direct
55110	6218	Direct		MAGOHB	RPS17	294	FALSE	Direct		55110	InWeb_IM: inference	6218	Direct
55110	5725	Direct		MAGOHB	PTBP1	294	FALSE	Direct		55110	StringDB: functional, StringEvidence: coexpression:0.397,textmining:0.316, InWeb_IM: inference, String_Score_Combined: 604, String_Score_Physical: 294	5725	Direct
55110	55746	Direct		MAGOHB	NUP133	600	FALSE	Direct		55110	StringDB: physical, StringEvidence: database:0.583,textmining:0.243,coexpression:0.084, String_Score_Physical: 600, String_Score_Combined: 722	55746	Direct
51479	9582	Direct		ANKFY1	APOBEC3B	208	FALSE	Direct		51479	BioGrid: physical, BioGrid_PubMed: 34004371, BioGrid_Type: Affinity Capture-MS	9582	Direct
51479	7804	Direct		ANKFY1	LRP8	208	FALSE	Direct		51479	BioGrid: physical, BioGrid_PubMed: 34079125, BioGrid_Type: Proximity Label-MS, BioGrid_Score: 60.0	7804	Direct
51479	56829	Direct		ANKFY1	ZC3HAV1	208	FALSE	Direct		51479	StringDB: functional, StringEvidence: textmining:0.103,coexpression:0.074, BioGrid: physical, BioGrid_PubMed: 34079125, BioGrid_Type: Proximity Label-MS, BioGrid_Score: 4.5, String_Score_Combined: 203, String_Score_Physical: 208	56829	Direct
51340	9987	Direct		CRNKL1	HNRNPDL	284	FALSE	Direct		51340	StringDB: physical, StringEvidence: experiments:0.254,coexpression:0.105,textmining:0.078, String_Score_Physical: 284, String_Score_Combined: 409	9987	Direct
51340	9939	Direct		CRNKL1	RBM8A	800	FALSE	Direct		51340	StringDB: physical, StringEvidence: experiments:0.791,textmining:0.202,coexpression:0.073, String_Score_Physical: 800, String_Score_Combined: 852	9939	Direct
51340	9716	Direct		CRNKL1	AQR	992	FALSE	Direct		51340	StringDB: physical, StringEvidence: experiments:0.928,database:0.896,textmining:0.527,coexpression:0.155, InWeb_IM: inference, BioGrid: physical, BioGrid_PubMed: 26344197, BioGrid_Type: Co-fractionation, BioGrid_Score: 1.0, String_Score_Physical: 992, String_Score_Combined: 997	9716	Direct
51340	9541	Direct		CRNKL1	CIR1	800	FALSE	Direct		51340	StringDB: physical, StringEvidence: experiments:0.791, String_Score_Physical: 800, String_Score_Combined: 800	9541	Direct
51340	79576	Direct		CRNKL1	NKAP	800	FALSE	Direct		51340	StringDB: physical, StringEvidence: experiments:0.791,coexpression:0.072,textmining:0.021, String_Score_Physical: 800, String_Score_Combined: 818	79576	Direct
51340	6632	Direct		CRNKL1	SNRPD1	998	FALSE	Direct		51340	StringDB: physical, StringEvidence: experiments:0.984,database:0.896,textmining:0.063,coexpression:0.036, String_Score_Physical: 998, String_Score_Combined: 998	6632	Direct
51340	6629	Direct		CRNKL1	SNRPB2	986	FALSE	Direct		51340	StringDB: physical, StringEvidence: database:0.896,experiments:0.866,coexpression:0.110,textmining:0.001, InWeb_IM: inference, BioGrid: physical, BioGrid_PubMed: 35271311,33961781, BioGrid_Type: Affinity Capture-MS, BioGrid_Score: 0.99897409, String_Score_Physical: 986, String_Score_Combined: 988	6629	Direct
51340	5725	Direct		CRNKL1	PTBP1	294	FALSE	Direct		51340	InWeb_IM: inference	5725	Direct
51340	55110	Direct		CRNKL1	MAGOHB	800	FALSE	Direct		51340	StringDB: physical, StringEvidence: experiments:0.791,textmining:0.034,coexpression:0.008, String_Score_Physical: 800, String_Score_Combined: 808	55110	Direct
51340	5411	Direct		CRNKL1	PNN	230	FALSE	Direct		51340	StringDB: physical, StringEvidence: experiments:0.198,coexpression:0.095,textmining:0.021, BioGrid: physical, BioGrid_PubMed: 33961781,28514442, BioGrid_Type: Affinity Capture-MS, BioGrid_Score: 0.750405077,0.889054528, String_Score_Physical: 230, String_Score_Combined: 318	5411	Direct
29896	7536	Direct		TRA2A	SF1	305	FALSE	Direct		29896	StringDB: physical, StringEvidence: experiments:0.275,coexpression:0.116,textmining:0.072, String_Score_Physical: 305, String_Score_Combined: 429	7536	Direct
29896	6632	Direct		TRA2A	SNRPD1	260	FALSE	Direct		29896	StringDB: physical, StringEvidence: experiments:0.229,coexpression:0.216,textmining:0.090, String_Score_Physical: 260, String_Score_Combined: 472	6632	Direct
29896	6629	Direct		TRA2A	SNRPB2	248	FALSE	Direct		29896	StringDB: physical, StringEvidence: textmining:0.280,coexpression:0.256,experiments:0.217, String_Score_Physical: 248, String_Score_Combined: 597	6629	Direct
29896	6598	Direct		TRA2A	SMARCB1	271	FALSE	Direct		29896	StringDB: physical, StringEvidence: experiments:0.240,textmining:0.063,coexpression:0.049, BioGrid: physical, BioGrid_PubMed: 22939629, BioGrid_Type: Co-fractionation, BioGrid_Score: 0.77, String_Score_Physical: 271, String_Score_Combined: 350	6598	Direct
29896	64978	Direct		TRA2A	MRPL38	208	FALSE	Direct		29896	BioGrid: physical, BioGrid_PubMed: 24981860, BioGrid_Type: Affinity Capture-MS, BioGrid_Score: 13.56992965	64978	Direct
29896	5930	Direct		TRA2A	RBBP6	422	FALSE	Direct		29896	StringDB: physical, StringEvidence: experiments:0.398,coexpression:0.054, BioGrid: physical, BioGrid_PubMed: 33961781,28514442,26186194, BioGrid_Type: Affinity Capture-MS, BioGrid_Score: 0.991789477,0.999849373,0.996712355, String_Score_Physical: 422, String_Score_Combined: 453	5930	Direct
29896	5411	Direct		TRA2A	PNN	272	FALSE	Direct		29896	StringDB: physical, StringEvidence: experiments:0.241,coexpression:0.137,textmining:0.135, BioGrid: physical, BioGrid_PubMed: 33961781,28514442,26186194, BioGrid_Type: Affinity Capture-MS, BioGrid_Score: 0.981399728,0.883258353,0.920745797, String_Score_Physical: 272, String_Score_Combined: 456	5411	Direct
29896	51340	Direct		TRA2A	CRNKL1	284	FALSE	Direct		29896	StringDB: physical, StringEvidence: experiments:0.254,coexpression:0.081,textmining:0.071, String_Score_Physical: 284, String_Score_Combined: 389	51340	Direct
29896	4686	Direct		TRA2A	NCBP1	213	FALSE	Direct		29896	StringDB: physical, StringEvidence: textmining:0.406,experiments:0.179,coexpression:0.070, String_Score_Physical: 213, String_Score_Combined: 565	4686	Direct
27339	9987	Direct		PRPF19	HNRNPDL	345	FALSE	Direct		27339	StringDB: physical, StringEvidence: experiments:0.317,textmining:0.221,coexpression:0.109, String_Score_Physical: 345, String_Score_Combined: 545	9987	Direct
27339	9939	Direct		PRPF19	RBM8A	910	FALSE	Direct		27339	StringDB: physical, StringEvidence: experiments:0.805,database:0.520,textmining:0.347,coexpression:0.347, String_Score_Physical: 910, String_Score_Combined: 961	9939	Direct
27339	9716	Direct		PRPF19	AQR	999	FALSE	Direct		27339	StringDB: physical, StringEvidence: experiments:0.995,database:0.896,textmining:0.556,coexpression:0.154, InWeb_IM: inference, BioGrid: physical, BioGrid_PubMed: 35271311,33961781,29395067,28514442, BioGrid_Type: Proximity Label-MS,Affinity Capture-MS, BioGrid_Score: 0.999982474,0.999974965, String_Score_Physical: 999, String_Score_Combined: 999	9716	Direct
27339	79576	Direct		PRPF19	NKAP	800	FALSE	Direct		27339	StringDB: physical, StringEvidence: experiments:0.791,textmining:0.315, String_Score_Physical: 800, String_Score_Combined: 862	79576	Direct
27339	7536	Direct		PRPF19	SF1	672	FALSE	Direct		27339	StringDB: physical, StringEvidence: experiments:0.658,textmining:0.284,coexpression:0.210, String_Score_Physical: 672, String_Score_Combined: 814	7536	Direct
27339	6632	Direct		PRPF19	SNRPD1	999	FALSE	Direct		27339	StringDB: physical, StringEvidence: experiments:0.996,database:0.896,coexpression:0.467,textmining:0.200, BioGrid: physical, BioGrid_PubMed: 35831314,26344197,22939629, BioGrid_Type: Co-fractionation, BioGrid_Score: 0.883,0.199189289, String_Score_Physical: 999, String_Score_Combined: 999	6632	Direct
27339	6629	Direct		PRPF19	SNRPB2	995	FALSE	Direct		27339	StringDB: physical, StringEvidence: experiments:0.954,database:0.896,coexpression:0.339,textmining:0.250, InWeb_IM: inference, String_Score_Physical: 995, String_Score_Combined: 997	6629	Direct
27339	6117	Direct		PRPF19	RPA1	861	FALSE	Direct		27339	StringDB: physical, StringEvidence: experiments:0.655,database:0.583,textmining:0.199,coexpression:0.099, OmniPath: omnipath, OmniPath_Reference: SIGNOR, InWeb_IM: experimental, BioGrid: physical, BioGrid_PubMed: 35831314,28666352,26474068,24443570,24332808, BioGrid_Type: Affinity Capture-MS,Co-fractionation,Affinity Capture-Western,Reconstituted Complex,Biochemical Activity, String_Score_Physica…	6117	Direct
27339	5930	Direct		PRPF19	RBBP6	208	FALSE	Direct		27339	StringDB: functional, StringEvidence: textmining:0.154,coexpression:0.032, BioGrid: physical, BioGrid_PubMed: 32460013, BioGrid_Type: Affinity Capture-MS, String_Score_Combined: 215, String_Score_Physical: 208	5930	Direct
27339	5725	Direct		PRPF19	PTBP1	294	FALSE	Direct		27339	StringDB: functional, StringEvidence: coexpression:0.851,textmining:0.059, InWeb_IM: inference, String_Score_Combined: 865, String_Score_Physical: 294	5725	Direct
27339	55832	Direct		PRPF19	CAND1	208	FALSE	Direct		27339	BioGrid: physical, BioGrid_PubMed: 21145461, BioGrid_Type: Affinity Capture-MS	55832	Direct
27339	55110	Direct		PRPF19	MAGOHB	904	FALSE	Direct		27339	StringDB: physical, StringEvidence: experiments:0.791,database:0.520,coexpression:0.355,textmining:0.178, String_Score_Physical: 904, String_Score_Combined: 949	55110	Direct
27339	5478	Direct		PRPF19	PPIA	451	FALSE	Direct		27339	StringDB: physical, StringEvidence: experiments:0.428,coexpression:0.054,textmining:0.038, BioGrid: physical, BioGrid_PubMed: 25678563, BioGrid_Type: Affinity Capture-MS, String_Score_Physical: 451, String_Score_Combined: 500	5478	Direct
27339	5411	Direct		PRPF19	PNN	208	FALSE	Direct		27339	BioGrid: physical, BioGrid_PubMed: 33961781, BioGrid_Type: Affinity Capture-MS, BioGrid_Score: 0.916786287	5411	Direct
27339	51340	Direct		PRPF19	CRNKL1	999	FALSE	Direct		27339	StringDB: physical, StringEvidence: experiments:0.995,database:0.896,textmining:0.795,coexpression:0.111, BioGrid: physical, BioGrid_PubMed: 35271311,33961781,29395067,28514442, BioGrid_Type: Proximity Label-MS,Affinity Capture-MS, BioGrid_Score: 0.998515792,0.997871979, String_Score_Physical: 999, String_Score_Combined: 999	51340	Direct
27339	4686	Direct		PRPF19	NCBP1	430	FALSE	Direct		27339	StringDB: physical, StringEvidence: experiments:0.406,coexpression:0.328,textmining:0.051, String_Score_Physical: 430, String_Score_Combined: 636	4686	Direct
27339	3276	Direct		PRPF19	PRMT1	208	FALSE	Direct		27339	StringDB: functional, StringEvidence: coexpression:0.284, BioGrid: physical, BioGrid_PubMed: 34728620, BioGrid_Type: Affinity Capture-MS, String_Score_Combined: 313, String_Score_Physical: 208	3276	Direct
27339	3184	Direct		PRPF19	HNRNPD	345	FALSE	Direct		27339	StringDB: physical, StringEvidence: experiments:0.317,coexpression:0.073,textmining:0.063, String_Score_Physical: 345, String_Score_Combined: 430	3184	Direct
27339	29896	Direct		PRPF19	TRA2A	345	FALSE	Direct		27339	StringDB: physical, StringEvidence: experiments:0.317,coexpression:0.216,textmining:0.132, String_Score_Physical: 345, String_Score_Combined: 554	29896	Direct
27043	81887	Direct		PELP1	LAS1L	986	FALSE	Direct		27043	StringDB: physical, StringEvidence: textmining:0.957,database:0.896,experiments:0.864,coexpression:0.076, BioGrid: physical, BioGrid_PubMed: 26344197,24981860,22939629,22190735,20442285, BioGrid_Type: Affinity Capture-MS,Co-fractionation,Affinity Capture-Western, BioGrid_Score: 11.75175721,0.808,1.0, String_Score_Physical: 986, String_Score_Combined: 999	81887	Direct
27043	6117	Direct		PELP1	RPA1	294	FALSE	Direct		27043	InWeb_IM: experimental, BioGrid: physical, BioGrid_PubMed: 24332808, BioGrid_Type: Affinity Capture-MS	6117	Direct
27043	3066	Direct		PELP1	HDAC2	270	FALSE	Direct		27043	StringDB: physical, StringEvidence: textmining:0.714,experiments:0.239,coexpression:0.028, BioGrid: physical, BioGrid_PubMed: 15456770, BioGrid_Type: Co-localization,Affinity Capture-Western, String_Score_Physical: 270, String_Score_Combined: 797	3066	Direct
26168	81887	Direct		SENP3	LAS1L	966	FALSE	Direct		26168	StringDB: physical, StringEvidence: database:0.896,textmining:0.797,experiments:0.661,coexpression:0.058, BioGrid: physical, BioGrid_PubMed: 33961781,26511642,22190735, BioGrid_Type: Affinity Capture-MS,Affinity Capture-Western, BioGrid_Score: 0.831150877, String_Score_Physical: 966, String_Score_Combined: 993	81887	Direct
26168	55746	Direct		SENP3	NUP133	256	FALSE	Direct		26168	StringDB: physical, StringEvidence: textmining:0.398,experiments:0.225,coexpression:0.044, String_Score_Physical: 256, String_Score_Combined: 572	55746	Direct
26168	55193	Direct		SENP3	PBRM1	208	FALSE	Direct		26168	StringDB: functional, StringEvidence: coexpression:0.090,textmining:0.033, BioGrid: physical, BioGrid_PubMed: 33961781, BioGrid_Type: Affinity Capture-MS, BioGrid_Score: 0.991581409, String_Score_Combined: 155, String_Score_Physical: 208	55193	Direct
26168	4686	Direct		SENP3	NCBP1	270	FALSE	Direct		26168	StringDB: physical, StringEvidence: experiments:0.239,coexpression:0.098, BioGrid: physical, BioGrid_PubMed: 26511642, BioGrid_Type: Affinity Capture-MS, String_Score_Physical: 270, String_Score_Combined: 341	4686	Direct
26168	27043	Direct		SENP3	PELP1	986	FALSE	Direct		26168	StringDB: physical, StringEvidence: textmining:0.952,database:0.896,experiments:0.868,coexpression:0.048, BioGrid: physical, BioGrid_PubMed: 33961781,26344197,24981860,22190735,20442285, BioGrid_Type: Affinity Capture-MS,Co-fractionation,Affinity Capture-Western, BioGrid_Score: 11.63680281,1.0,0.996040279, String_Score_Physical: 986, String_Score_Combined: 999	27043	Direct
24144	9987	Direct		TFIP11	HNRNPDL	250	FALSE	Direct		24144	StringDB: physical, StringEvidence: experiments:0.219,textmining:0.157,coexpression:0.098, String_Score_Physical: 250, String_Score_Combined: 430	9987	Direct
24144	9716	Direct		TFIP11	AQR	436	FALSE	Direct		24144	StringDB: physical, StringEvidence: experiments:0.412,textmining:0.239,coexpression:0.068, InWeb_IM: inference, String_Score_Physical: 436, String_Score_Combined: 599	9716	Direct
24144	94104	Direct		TFIP11	PAXBP1	746	FALSE	Direct		24144	StringDB: physical, StringEvidence: experiments:0.736,coexpression:0.099,textmining:0.053, BioGrid: physical, BioGrid_PubMed: 26344197, BioGrid_Type: Co-fractionation, BioGrid_Score: 1.0, String_Score_Physical: 746, String_Score_Combined: 784	94104	Direct
24144	7536	Direct		TFIP11	SF1	208	FALSE	Direct		24144	StringDB: functional, StringEvidence: textmining:0.483,coexpression:0.167, BioGrid: physical, BioGrid_PubMed: 34133714, BioGrid_Type: Two-hybrid, String_Score_Combined: 587, String_Score_Physical: 208	7536	Direct
24144	6632	Direct		TFIP11	SNRPD1	771	FALSE	Direct		24144	StringDB: physical, StringEvidence: experiments:0.761,coexpression:0.049,textmining:0.026, String_Score_Physical: 771, String_Score_Combined: 787	6632	Direct
24144	6629	Direct		TFIP11	SNRPB2	668	FALSE	Direct		24144	StringDB: physical, StringEvidence: experiments:0.654,coexpression:0.090, InWeb_IM: inference, String_Score_Physical: 668, String_Score_Combined: 697	6629	Direct
24144	6598	Direct		TFIP11	SMARCB1	192	FALSE	Direct		24144	StringDB: physical, StringEvidence: experiments:0.157,coexpression:0.049, BioGrid: physical, BioGrid_PubMed: 27229929, BioGrid_Type: Two-hybrid, String_Score_Physical: 192, String_Score_Combined: 231	6598	Direct
24144	5930	Direct		TFIP11	RBBP6	208	FALSE	Direct		24144	BioGrid: physical, BioGrid_PubMed: 34133714, BioGrid_Type: Two-hybrid	5930	Direct
24144	5725	Direct		TFIP11	PTBP1	294	FALSE	Direct		24144	InWeb_IM: inference	5725	Direct
24144	5411	Direct		TFIP11	PNN	347	FALSE	Direct		24144	StringDB: physical, StringEvidence: experiments:0.320,coexpression:0.097, String_Score_Physical: 347, String_Score_Combined: 411	5411	Direct
24144	51340	Direct		TFIP11	CRNKL1	969	FALSE	Direct		24144	StringDB: physical, StringEvidence: experiments:0.934,database:0.520,textmining:0.269,coexpression:0.118, BioGrid: physical, BioGrid_PubMed: 35831314, BioGrid_Type: Co-fractionation, String_Score_Physical: 969, String_Score_Combined: 980	51340	Direct
24144	3184	Direct		TFIP11	HNRNPD	250	FALSE	Direct		24144	StringDB: physical, StringEvidence: experiments:0.219,textmining:0.030,coexpression:0.024, String_Score_Physical: 250, String_Score_Combined: 290	3184	Direct
24144	29896	Direct		TFIP11	TRA2A	250	FALSE	Direct		24144	StringDB: physical, StringEvidence: experiments:0.219,coexpression:0.058,textmining:0.030, String_Score_Physical: 250, String_Score_Combined: 315	29896	Direct
24144	27339	Direct		TFIP11	PRPF19	937	FALSE	Direct		24144	StringDB: physical, StringEvidence: experiments:0.935,textmining:0.367,coexpression:0.043, BioGrid: physical, BioGrid_PubMed: 33961781,28514442, BioGrid_Type: Affinity Capture-MS, BioGrid_Score: 0.998976999,0.998952627, String_Score_Physical: 937, String_Score_Combined: 962	27339	Direct
23517	9987	Direct		MTREX	HNRNPDL	231	FALSE	Direct		23517	StringDB: physical, StringEvidence: textmining:0.244,experiments:0.199,coexpression:0.120, String_Score_Physical: 231, String_Score_Combined: 488	9987	Direct
23517	9939	Direct		MTREX	RBM8A	340	FALSE	Direct		23517	StringDB: physical, StringEvidence: experiments:0.312,textmining:0.262,coexpression:0.024, String_Score_Physical: 340, String_Score_Combined: 524	9939	Direct
23517	5725	Direct		MTREX	PTBP1	294	FALSE	Direct		23517	StringDB: functional, StringEvidence: coexpression:0.122,textmining:0.113, InWeb_IM: inference, String_Score_Combined: 253, String_Score_Physical: 294	5725	Direct
23517	4686	Direct		MTREX	NCBP1	654	FALSE	Direct		23517	StringDB: physical, StringEvidence: coexpression:0.706,textmining:0.658,experiments:0.640, InWeb_IM: experimental, BioGrid: physical, BioGrid_PubMed: 26496610, BioGrid_Type: Affinity Capture-MS, String_Score_Physical: 654, String_Score_Combined: 965	4686	Direct
23517	3189	Direct		MTREX	HNRNPH3	212	FALSE	Direct		23517	StringDB: physical, StringEvidence: coexpression:0.203,experiments:0.178,textmining:0.023, String_Score_Physical: 212, String_Score_Combined: 386	3189	Direct
23517	3184	Direct		MTREX	HNRNPD	231	FALSE	Direct		23517	StringDB: physical, StringEvidence: experiments:0.199,textmining:0.144,coexpression:0.066, String_Score_Physical: 231, String_Score_Combined: 385	3184	Direct
23517	29896	Direct		MTREX	TRA2A	231	FALSE	Direct		23517	StringDB: physical, StringEvidence: experiments:0.199,textmining:0.074,coexpression:0.069, String_Score_Physical: 231, String_Score_Combined: 337	29896	Direct
23517	27339	Direct		MTREX	PRPF19	384	FALSE	Direct		23517	StringDB: physical, StringEvidence: experiments:0.359,coexpression:0.140,textmining:0.093, InWeb_IM: inference, String_Score_Physical: 384, String_Score_Combined: 520	27339	Direct
23517	25926	Direct		MTREX	NOL11	900	FALSE	Direct		23517	StringDB: physical, StringEvidence: database:0.896,coexpression:0.369, String_Score_Physical: 900, String_Score_Combined: 936	25926	Direct
23517	24144	Direct		MTREX	TFIP11	523	FALSE	Direct		23517	StringDB: physical, StringEvidence: experiments:0.503,textmining:0.296,coexpression:0.069, InWeb_IM: inference, String_Score_Physical: 523, String_Score_Combined: 687	24144	Direct
22985	9939	Direct		ACIN1	RBM8A	208	FALSE	Direct		22985	StringDB: functional, StringEvidence: textmining:0.529,coexpression:0.081, BioGrid: physical, BioGrid_PubMed: 35271311, BioGrid_Type: Affinity Capture-MS, String_Score_Combined: 585, String_Score_Physical: 208	9939	Direct
22985	79576	Direct		ACIN1	NKAP	208	FALSE	Direct		22985	BioGrid: physical, BioGrid_PubMed: 33961781, BioGrid_Type: Affinity Capture-MS, BioGrid_Score: 0.951723319	79576	Direct
22985	7536	Direct		ACIN1	SF1	270	FALSE	Direct		22985	StringDB: physical, StringEvidence: experiments:0.239,coexpression:0.127,textmining:0.063, String_Score_Physical: 270, String_Score_Combined: 402	7536	Direct
22985	6629	Direct		ACIN1	SNRPB2	208	FALSE	Direct		22985	StringDB: functional, StringEvidence: coexpression:0.117, BioGrid: physical, BioGrid_PubMed: 35271311, BioGrid_Type: Affinity Capture-MS, String_Score_Combined: 152, String_Score_Physical: 208	6629	Direct
22985	6294	Direct		ACIN1	SAFB	414	FALSE	Direct		22985	StringDB: physical, StringEvidence: experiments:0.389,textmining:0.346,coexpression:0.257, BioGrid: physical, BioGrid_PubMed: 26344197,22939629, BioGrid_Type: Co-fractionation, BioGrid_Score: 0.084014636,0.773, String_Score_Physical: 414, String_Score_Combined: 715	6294	Direct
22985	5930	Direct		ACIN1	RBBP6	208	FALSE	Direct		22985	BioGrid: physical, BioGrid_PubMed: 32460013, BioGrid_Type: Affinity Capture-MS	5930	Direct
22985	5411	Direct		ACIN1	PNN	489	FALSE	Direct		22985	StringDB: physical, StringEvidence: textmining:0.532,experiments:0.467,coexpression:0.174, BioGrid: physical, BioGrid_PubMed: 33961781,30021884,28514442, BioGrid_Type: Proximity Label-MS,Affinity Capture-MS, BioGrid_Score: 0.999417303,0.998119037, String_Score_Physical: 489, String_Score_Combined: 802	5411	Direct
22985	26168	Direct		ACIN1	SENP3	270	FALSE	Direct		22985	StringDB: physical, StringEvidence: experiments:0.239,textmining:0.166,coexpression:0.087, BioGrid: physical, BioGrid_PubMed: 26511642, BioGrid_Type: Affinity Capture-MS, String_Score_Physical: 270, String_Score_Combined: 444	26168	Direct
22984	56829	Direct		PDCD11	ZC3HAV1	208	FALSE	Direct		22984	BioGrid: physical, BioGrid_PubMed: 33961781, BioGrid_Type: Affinity Capture-MS, BioGrid_Score: 0.797007595	56829	Direct
22984	55832	Direct		PDCD11	CAND1	208	FALSE	Direct		22984	StringDB: functional, StringEvidence: textmining:0.113,coexpression:0.025, BioGrid: physical, BioGrid_PubMed: 21145461, BioGrid_Type: Affinity Capture-MS, String_Score_Combined: 171, String_Score_Physical: 208	55832	Direct
22984	25926	Direct		PDCD11	NOL11	800	FALSE	Direct		22984	StringDB: physical, StringEvidence: database:0.791,textmining:0.401,coexpression:0.168, String_Score_Physical: 800, String_Score_Combined: 900	25926	Direct
22984	23517	Direct		PDCD11	MTREX	968	FALSE	Direct		22984	StringDB: physical, StringEvidence: database:0.896,coexpression:0.861,textmining:0.718,experiments:0.688, String_Score_Physical: 968, String_Score_Combined: 998	23517	Direct
22938	9987	Direct		SNW1	HNRNPDL	347	FALSE	Direct		22938	StringDB: physical, StringEvidence: experiments:0.320,textmining:0.306,coexpression:0.078, String_Score_Physical: 347, String_Score_Combined: 582	9987	Direct
22938	9939	Direct		SNW1	RBM8A	800	FALSE	Direct		22938	StringDB: physical, StringEvidence: experiments:0.791,textmining:0.103,coexpression:0.027, String_Score_Physical: 800, String_Score_Combined: 825	9939	Direct
22938	9716	Direct		SNW1	AQR	990	FALSE	Direct		22938	StringDB: physical, StringEvidence: experiments:0.909,database:0.896,textmining:0.478,coexpression:0.131, InWeb_IM: experimental, BioGrid: physical, BioGrid_PubMed: 33961781,20467437, BioGrid_Type: Affinity Capture-MS, BioGrid_Score: 0.999735625, String_Score_Physical: 990, String_Score_Combined: 995	9716	Direct
22938	9541	Direct		SNW1	CIR1	847	FALSE	Direct		22938	StringDB: physical, StringEvidence: experiments:0.840,textmining:0.499,coexpression:0.061, BioGrid: physical, BioGrid_PubMed: 10644367, BioGrid_Type: Two-hybrid,Affinity Capture-Western, String_Score_Physical: 847, String_Score_Combined: 928	9541	Direct
22938	94104	Direct		SNW1	PAXBP1	264	FALSE	Direct		22938	StringDB: physical, StringEvidence: experiments:0.233,coexpression:0.135,textmining:0.101, String_Score_Physical: 264, String_Score_Combined: 427	94104	Direct
22938	9260	Direct		SNW1	PDLIM7	208	FALSE	Direct		22938	BioGrid: physical, BioGrid_PubMed: 20467437, BioGrid_Type: Affinity Capture-MS	9260	Direct
22938	84248	Direct		SNW1	FYTTD1	208	FALSE	Direct		22938	BioGrid: physical, BioGrid_PubMed: 20467437, BioGrid_Type: Affinity Capture-MS	84248	Direct
22938	79576	Direct		SNW1	NKAP	800	FALSE	Direct		22938	StringDB: physical, StringEvidence: experiments:0.791,coexpression:0.087, String_Score_Physical: 800, String_Score_Combined: 817	79576	Direct
22938	7536	Direct		SNW1	SF1	388	FALSE	Direct		22938	StringDB: physical, StringEvidence: experiments:0.363,textmining:0.279,coexpression:0.275, BioGrid: physical, BioGrid_PubMed: 35831314, BioGrid_Type: Co-fractionation, String_Score_Physical: 388, String_Score_Combined: 680	7536	Direct
22938	6632	Direct		SNW1	SNRPD1	995	FALSE	Direct		22938	StringDB: physical, StringEvidence: experiments:0.959,database:0.896,textmining:0.487,coexpression:0.065, String_Score_Physical: 995, String_Score_Combined: 998	6632	Direct
22938	6629	Direct		SNW1	SNRPB2	994	FALSE	Direct		22938	StringDB: physical, StringEvidence: experiments:0.946,database:0.896,textmining:0.192,coexpression:0.165, InWeb_IM: experimental, BioGrid: physical, BioGrid_PubMed: 35831314,35271311,20467437, BioGrid_Type: Affinity Capture-MS,Co-fractionation, String_Score_Physical: 994, String_Score_Combined: 996	6629	Direct
22938	55110	Direct		SNW1	MAGOHB	807	FALSE	Direct		22938	StringDB: physical, StringEvidence: experiments:0.799,textmining:0.222,coexpression:0.040, BioGrid: physical, BioGrid_PubMed: 32296183, BioGrid_Type: Two-hybrid, String_Score_Physical: 807, String_Score_Combined: 855	55110	Direct
22938	5478	Direct		SNW1	PPIA	319	FALSE	Direct		22938	StringDB: physical, StringEvidence: experiments:0.291,textmining:0.147,coexpression:0.024, String_Score_Physical: 319, String_Score_Combined: 434	5478	Direct
22938	5411	Direct		SNW1	PNN	438	FALSE	Direct		22938	StringDB: physical, StringEvidence: experiments:0.414,coexpression:0.170,textmining:0.119, BioGrid: physical, BioGrid_PubMed: 30021884,20467437, BioGrid_Type: Proximity Label-MS,Affinity Capture-MS, String_Score_Physical: 438, String_Score_Combined: 588	5411	Direct
22938	51340	Direct		SNW1	CRNKL1	999	FALSE	Direct		22938	StringDB: physical, StringEvidence: experiments:0.994,database:0.896,textmining:0.805,coexpression:0.373, BioGrid: physical, BioGrid_PubMed: 35831314,33961781,26344197, BioGrid_Type: Affinity Capture-MS,Co-fractionation, BioGrid_Score: 0.908581362,0.998840455, String_Score_Physical: 999, String_Score_Combined: 999	51340	Direct
22938	4686	Direct		SNW1	NCBP1	344	FALSE	Direct		22938	StringDB: physical, StringEvidence: coexpression:0.326,experiments:0.317, BioGrid: physical, BioGrid_PubMed: 20467437, BioGrid_Type: Affinity Capture-MS, String_Score_Physical: 344, String_Score_Combined: 558	4686	Direct
22938	3276	Direct		SNW1	PRMT1	208	FALSE	Direct		22938	BioGrid: physical, BioGrid_PubMed: 34728620, BioGrid_Type: Affinity Capture-MS	3276	Direct
22938	3184	Direct		SNW1	HNRNPD	397	FALSE	Direct		22938	StringDB: physical, StringEvidence: experiments:0.372,textmining:0.083,coexpression:0.028, BioGrid: physical, BioGrid_PubMed: 20467437, BioGrid_Type: Affinity Capture-MS, String_Score_Physical: 397, String_Score_Combined: 462	3184	Direct
22938	3066	Direct		SNW1	HDAC2	752	FALSE	Direct		22938	StringDB: physical, StringEvidence: database:0.583,experiments:0.381,coexpression:0.057,textmining:0.005, BioGrid: physical, BioGrid_PubMed: 30737378,10644367, BioGrid_Type: Two-hybrid,Affinity Capture-MS, String_Score_Physical: 752, String_Score_Combined: 767	3066	Direct
22938	29896	Direct		SNW1	TRA2A	347	FALSE	Direct		22938	StringDB: physical, StringEvidence: experiments:0.320,coexpression:0.067,textmining:0.008, String_Score_Physical: 347, String_Score_Combined: 396	29896	Direct
22938	27339	Direct		SNW1	PRPF19	999	FALSE	Direct		22938	StringDB: physical, StringEvidence: experiments:0.995,database:0.896,textmining:0.552,coexpression:0.152, BioGrid: physical, BioGrid_PubMed: 33961781,29395067,28514442,26344197,20467437, BioGrid_Type: Proximity Label-MS,Affinity Capture-MS,Co-fractionation, BioGrid_Score: 0.998833975,0.999156746,0.874112997,0.999992223, String_Score_Physical: 999, String_Score_Combined: 999	27339	Direct
22938	24144	Direct		SNW1	TFIP11	807	FALSE	Direct		22938	StringDB: physical, StringEvidence: experiments:0.799,textmining:0.493,coexpression:0.202, BioGrid: physical, BioGrid_PubMed: 35831314,34133714,33961781,32296183,25416956, BioGrid_Type: Two-hybrid,Affinity Capture-MS,Co-fractionation, BioGrid_Score: 0.997482098, String_Score_Physical: 807, String_Score_Combined: 922	24144	Direct
22938	23517	Direct		SNW1	MTREX	761	FALSE	Direct		22938	StringDB: physical, StringEvidence: experiments:0.751,coexpression:0.172, InWeb_IM: inference, BioGrid: physical, BioGrid_PubMed: 22939629, BioGrid_Type: Co-fractionation, BioGrid_Score: 0.799, String_Score_Physical: 761, String_Score_Combined: 802	23517	Direct
10961	2969	Direct		ERP29	GTF2I	208	FALSE	Direct		10961	BioGrid: physical, BioGrid_PubMed: 30021884, BioGrid_Type: Proximity Label-MS	2969	Direct
10921	9939	Direct		RNPS1	RBM8A	864	FALSE	Direct		10921	StringDB: physical, StringEvidence: textmining:0.711,experiments:0.662,database:0.583,coexpression:0.144, BioGrid: physical, BioGrid_PubMed: 35831314,35271311,22939629,11707413, BioGrid_Type: Reconstituted Complex,Affinity Capture-MS,Co-fractionation, BioGrid_Score: 0.768, String_Score_Physical: 864, String_Score_Combined: 912	9939	Direct
10921	9716	Direct		RNPS1	AQR	294	FALSE	Direct		10921	StringDB: functional, StringEvidence: textmining:0.290,coexpression:0.044, InWeb_IM: inference, BioGrid: physical, BioGrid_PubMed: 33961781, BioGrid_Type: Affinity Capture-MS, BioGrid_Score: 0.908748798, String_Score_Combined: 348, String_Score_Physical: 294	9716	Direct
10921	84248	Direct		RNPS1	FYTTD1	600	FALSE	Direct		10921	StringDB: physical, StringEvidence: database:0.583,textmining:0.208,coexpression:0.034, String_Score_Physical: 600, String_Score_Combined: 693	84248	Direct
10921	8227	Direct		RNPS1	AKAP17A	208	FALSE	Direct		10921	BioGrid: physical, BioGrid_PubMed: 33961781, BioGrid_Type: Affinity Capture-MS, BioGrid_Score: 0.999865759	8227	Direct
10921	79576	Direct		RNPS1	NKAP	471	FALSE	Direct		10921	StringDB: physical, StringEvidence: experiments:0.448,coexpression:0.025, BioGrid: physical, BioGrid_PubMed: 33961781,28514442, BioGrid_Type: Affinity Capture-MS, BioGrid_Score: 0.995941993,0.970662642,0.962459263, String_Score_Physical: 471, String_Score_Combined: 484	79576	Direct
10921	7072	Direct		RNPS1	TIA1	242	FALSE	Direct		10921	StringDB: physical, StringEvidence: experiments:0.211,textmining:0.071,coexpression:0.049, String_Score_Physical: 242, String_Score_Combined: 330	7072	Direct
10921	6629	Direct		RNPS1	SNRPB2	294	FALSE	Direct		10921	StringDB: functional, StringEvidence: coexpression:0.127,textmining:0.077, InWeb_IM: experimental, String_Score_Combined: 227, String_Score_Physical: 294	6629	Direct
10921	6218	Direct		RNPS1	RPS17	294	FALSE	Direct		10921	InWeb_IM: inference	6218	Direct
10921	5930	Direct		RNPS1	RBBP6	208	FALSE	Direct		10921	BioGrid: physical, BioGrid_PubMed: 33961781, BioGrid_Type: Affinity Capture-MS, BioGrid_Score: 0.98655423	5930	Direct
10921	5725	Direct		RNPS1	PTBP1	294	FALSE	Direct		10921	StringDB: functional, StringEvidence: coexpression:0.316,textmining:0.161, InWeb_IM: inference, String_Score_Combined: 449, String_Score_Physical: 294	5725	Direct
10921	55832	Direct		RNPS1	CAND1	208	FALSE	Direct		10921	BioGrid: physical, BioGrid_PubMed: 21145461, BioGrid_Type: Affinity Capture-MS	55832	Direct
10921	55746	Direct		RNPS1	NUP133	600	FALSE	Direct		10921	StringDB: physical, StringEvidence: database:0.583,coexpression:0.105, String_Score_Physical: 600, String_Score_Combined: 641	55746	Direct
10921	55110	Direct		RNPS1	MAGOHB	600	FALSE	Direct		10921	StringDB: physical, StringEvidence: textmining:0.879,database:0.583,coexpression:0.188, String_Score_Physical: 600, String_Score_Combined: 960	55110	Direct
10921	5411	Direct		RNPS1	PNN	898	FALSE	Direct		10921	StringDB: physical, StringEvidence: textmining:0.952,experiments:0.894,coexpression:0.043, BioGrid: physical, BioGrid_PubMed: 33961781,28514442,26344197,22388736,17353931,14729963,14517304, BioGrid_Type: Two-hybrid,Affinity Capture-MS,Co-fractionation,Affinity Capture-Western,Reconstituted Complex, BioGrid_Score: 0.999990891,0.99999999,0.160662496,0.438,0.9997542, String_Score_Physical: 898, Stri…	5411	Direct
10921	51340	Direct		RNPS1	CRNKL1	208	FALSE	Direct		10921	BioGrid: physical, BioGrid_PubMed: 33961781, BioGrid_Type: Affinity Capture-MS, BioGrid_Score: 0.88271921	51340	Direct
10921	4927	Direct		RNPS1	NUP88	600	FALSE	Direct		10921	StringDB: physical, StringEvidence: database:0.583,coexpression:0.067, OmniPath: pathwayextra, OmniPath_Reference: Wang, String_Score_Physical: 600, String_Score_Combined: 626	4927	Direct
10921	4686	Direct		RNPS1	NCBP1	690	FALSE	Direct		10921	StringDB: physical, StringEvidence: database:0.583,textmining:0.530,experiments:0.227,coexpression:0.091, String_Score_Physical: 690, String_Score_Combined: 868	4686	Direct
10921	3276	Direct		RNPS1	PRMT1	370	FALSE	Direct		10921	StringDB: physical, StringEvidence: experiments:0.343,coexpression:0.127,textmining:0.074, BioGrid: physical, BioGrid_PubMed: 26496610, BioGrid_Type: Affinity Capture-MS, String_Score_Physical: 370, String_Score_Combined: 490	3276	Direct
10921	29896	Direct		RNPS1	TRA2A	255	FALSE	Direct		10921	StringDB: physical, StringEvidence: experiments:0.223,textmining:0.190,coexpression:0.125, BioGrid: physical, BioGrid_PubMed: 33961781,32296183, BioGrid_Type: Two-hybrid,Affinity Capture-MS, BioGrid_Score: 0.94128156, String_Score_Physical: 255, String_Score_Combined: 395	29896	Direct
10921	27339	Direct		RNPS1	PRPF19	271	FALSE	Direct		10921	StringDB: physical, StringEvidence: coexpression:0.657,experiments:0.240,textmining:0.182, BioGrid: physical, BioGrid_PubMed: 22939629, BioGrid_Type: Co-fractionation, BioGrid_Score: 0.773, String_Score_Physical: 271, String_Score_Combined: 795	27339	Direct
10921	23517	Direct		RNPS1	MTREX	358	FALSE	Direct		10921	StringDB: physical, StringEvidence: experiments:0.331,coexpression:0.088,textmining:0.083, InWeb_IM: experimental, BioGrid: physical, BioGrid_PubMed: 17353931, BioGrid_Type: Affinity Capture-MS, BioGrid_Score: 0.597, String_Score_Physical: 358, String_Score_Combined: 463	23517	Direct
10921	22985	Direct		RNPS1	ACIN1	996	FALSE	Direct		10921	StringDB: physical, StringEvidence: textmining:0.979,experiments:0.962,database:0.896,coexpression:0.145, BioGrid: physical, BioGrid_PubMed: 35831314,33961781,26344197,24981860,22388736,22365833, BioGrid_Type: Reconstituted Complex,Two-hybrid,Affinity Capture-MS,Co-fractionation, BioGrid_Score: 12.28825799,0.999983042,0.156070156, String_Score_Physical: 996, String_Score_Combined: 999	22985	Direct
10802	9541	Direct		SEC24A	CIR1	294	FALSE	Direct		10802	InWeb_IM: inference	9541	Direct
10432	9987	Direct		RBM14	HNRNPDL	208	FALSE	Direct		10432	StringDB: functional, StringEvidence: textmining:0.384,coexpression:0.197, BioGrid: physical, BioGrid_PubMed: 35271311, BioGrid_Type: Affinity Capture-MS, String_Score_Combined: 525, String_Score_Physical: 208	9987	Direct
10432	8289	Direct		RBM14	ARID1A	294	FALSE	Direct		10432	StringDB: functional, StringEvidence: textmining:0.350,coexpression:0.086, InWeb_IM: inference, String_Score_Combined: 430, String_Score_Physical: 294	8289	Direct
10432	7531	Direct		RBM14	YWHAE	204	FALSE	Direct		10432	StringDB: physical, StringEvidence: experiments:0.170,coexpression:0.028,textmining:0.028, BioGrid: physical, BioGrid_PubMed: 30217970, BioGrid_Type: Two-hybrid, String_Score_Physical: 204, String_Score_Combined: 248	7531	Direct
10432	6632	Direct		RBM14	SNRPD1	208	FALSE	Direct		10432	StringDB: functional, StringEvidence: coexpression:0.609,textmining:0.004, BioGrid: physical, BioGrid_PubMed: 35271311, BioGrid_Type: Affinity Capture-MS, String_Score_Combined: 626, String_Score_Physical: 208	6632	Direct
10432	6605	Direct		RBM14	SMARCE1	208	FALSE	Direct		10432	BioGrid: physical, BioGrid_PubMed: 35271311, BioGrid_Type: Affinity Capture-MS	6605	Direct
10432	6598	Direct		RBM14	SMARCB1	270	FALSE	Direct		10432	StringDB: physical, StringEvidence: experiments:0.239,coexpression:0.062,textmining:0.035, String_Score_Physical: 270, String_Score_Combined: 339	6598	Direct
10432	6294	Direct		RBM14	SAFB	208	FALSE	Direct		10432	StringDB: functional, StringEvidence: coexpression:0.523,textmining:0.171, BioGrid: physical, BioGrid_PubMed: 35271311, BioGrid_Type: Affinity Capture-MS, String_Score_Combined: 621, String_Score_Physical: 208	6294	Direct
10432	6117	Direct		RBM14	RPA1	294	FALSE	Direct		10432	InWeb_IM: experimental, BioGrid: physical, BioGrid_PubMed: 24332808, BioGrid_Type: Affinity Capture-MS	6117	Direct
10432	55832	Direct		RBM14	CAND1	208	FALSE	Direct		10432	BioGrid: physical, BioGrid_PubMed: 21145461, BioGrid_Type: Affinity Capture-MS	55832	Direct
10432	5411	Direct		RBM14	PNN	208	FALSE	Direct		10432	BioGrid: physical, BioGrid_PubMed: 35271311, BioGrid_Type: Affinity Capture-MS	5411	Direct
10432	3276	Direct		RBM14	PRMT1	208	FALSE	Direct		10432	StringDB: functional, StringEvidence: coexpression:0.146,textmining:0.034, BioGrid: physical, BioGrid_PubMed: 34728620, BioGrid_Type: Affinity Capture-MS, String_Score_Combined: 209, String_Score_Physical: 208	3276	Direct
10432	3189	Direct		RBM14	HNRNPH3	208	FALSE	Direct		10432	StringDB: functional, StringEvidence: coexpression:0.613,textmining:0.256, BioGrid: physical, BioGrid_PubMed: 35271311, BioGrid_Type: Affinity Capture-MS, String_Score_Combined: 723, String_Score_Physical: 208	3189	Direct
10432	22985	Direct		RBM14	ACIN1	208	FALSE	Direct		10432	StringDB: functional, StringEvidence: coexpression:0.170,textmining:0.102, BioGrid: physical, BioGrid_PubMed: 35271311, BioGrid_Type: Affinity Capture-MS, String_Score_Combined: 285, String_Score_Physical: 208	22985	Direct
10432	220988	Direct		RBM14	HNRNPA3	294	FALSE	Direct		10432	StringDB: functional, StringEvidence: coexpression:0.486,textmining:0.309, InWeb_IM: inference, BioGrid: physical, BioGrid_PubMed: 35271311, BioGrid_Type: Affinity Capture-MS, String_Score_Combined: 573, String_Score_Physical: 294	220988	Direct
10432	1108	Direct		RBM14	CHD4	270	FALSE	Direct		10432	StringDB: physical, StringEvidence: coexpression:0.242,experiments:0.239,textmining:0.023, BioGrid: physical, BioGrid_PubMed: 28977666, BioGrid_Type: Affinity Capture-MS, String_Score_Physical: 270, String_Score_Combined: 459	1108	Direct
10432	1104	Direct		RBM14	RCC1	271	FALSE	Direct		10432	StringDB: physical, StringEvidence: experiments:0.240,coexpression:0.107,textmining:0.078, BioGrid: physical, BioGrid_PubMed: 22939629, BioGrid_Type: Co-fractionation, BioGrid_Score: 0.792, String_Score_Physical: 271, String_Score_Combined: 399	1104	Direct
10155	9987	Direct		TRIM28	HNRNPDL	292	FALSE	Direct		10155	StringDB: physical, StringEvidence: experiments:0.262,textmining:0.233,coexpression:0.056, BioGrid: physical, BioGrid_PubMed: 29955894, BioGrid_Type: Affinity Capture-MS, String_Score_Physical: 292, String_Score_Combined: 487	9987	Direct
10155	8467	Direct		TRIM28	SMARCA5	282	FALSE	Direct		10155	StringDB: physical, StringEvidence: textmining:0.346,experiments:0.251,coexpression:0.100, InWeb_IM: inference, BioGrid: physical, BioGrid_PubMed: 32068487,29955894, BioGrid_Type: Affinity Capture-MS, String_Score_Physical: 282, String_Score_Combined: 577	8467	Direct
10155	7174	Direct		TRIM28	TPP2	270	FALSE	Direct		10155	StringDB: physical, StringEvidence: experiments:0.239,coexpression:0.023,textmining:0.001, BioGrid: physical, BioGrid_PubMed: 29955894, BioGrid_Type: Affinity Capture-MS, String_Score_Physical: 270, String_Score_Combined: 287	7174	Direct
10155	6632	Direct		TRIM28	SNRPD1	282	FALSE	Direct		10155	StringDB: physical, StringEvidence: experiments:0.252,coexpression:0.029, BioGrid: physical, BioGrid_PubMed: 22939629, BioGrid_Type: Co-fractionation, BioGrid_Score: 0.801, String_Score_Physical: 282, String_Score_Combined: 303	6632	Direct
10155	6605	Direct		TRIM28	SMARCE1	270	FALSE	Direct		10155	StringDB: physical, StringEvidence: experiments:0.239,coexpression:0.031,textmining:0.026, BioGrid: physical, BioGrid_PubMed: 32068487,29955894, BioGrid_Type: Affinity Capture-MS, String_Score_Physical: 270, String_Score_Combined: 311	6605	Direct
10155	6599	Direct		TRIM28	SMARCC1	501	FALSE	Direct		10155	StringDB: physical, StringEvidence: experiments:0.480,textmining:0.287,coexpression:0.199, BioGrid: physical, BioGrid_PubMed: 35831314,29955894,20508149, BioGrid_Type: Affinity Capture-MS,Co-fractionation,Affinity Capture-Western, String_Score_Physical: 501, String_Score_Combined: 715	6599	Direct
10155	6598	Direct		TRIM28	SMARCB1	345	FALSE	Direct		10155	StringDB: physical, StringEvidence: experiments:0.317,coexpression:0.139,textmining:0.138, BioGrid: physical, BioGrid_PubMed: 35831314,29955894, BioGrid_Type: Affinity Capture-MS,Co-fractionation, String_Score_Physical: 345, String_Score_Combined: 514	6598	Direct
10155	6294	Direct		TRIM28	SAFB	208	FALSE	Direct		10155	StringDB: functional, StringEvidence: coexpression:0.124,textmining:0.019, BioGrid: physical, BioGrid_PubMed: 32068487, BioGrid_Type: Affinity Capture-MS, String_Score_Combined: 175, String_Score_Physical: 208	6294	Direct
10155	6218	Direct		TRIM28	RPS17	208	FALSE	Direct		10155	BioGrid: physical, BioGrid_PubMed: 29955894, BioGrid_Type: Affinity Capture-MS	6218	Direct

## Sheet: Sheet9
Gene_A	Gene_B	interaction	name	Name_A	Name_B	SCORE	selected	shared interaction	shared name	source	support	target	TYPE
7514	8125	Direct		XPO1	ANP32A	847	FALSE	Direct		7514	StringDB: physical, StringEvidence: textmining:0.880,database:0.791,experiments:0.239,coexpression:0.136, InWeb_IM: experimental, BioGrid: physical, BioGrid_PubMed: 11565755, BioGrid_Type: Affinity Capture-Western, String_Score_Physical: 847, String_Score_Combined: 984	8125	Direct
7514	80304	Direct		XPO1	WDCP	294	FALSE	Direct		7514	InWeb_IM: experimental, BioGrid: physical, BioGrid_PubMed: 26673895, BioGrid_Type: Affinity Capture-MS	80304	Direct
7514	7965	Direct		XPO1	AIMP2	208	FALSE	Direct		7514	BioGrid: physical, BioGrid_PubMed: 35831314,35546148, BioGrid_Type: Affinity Capture-MS,Co-fractionation	7965	Direct
7514	79598	Direct		XPO1	CEP97	294	FALSE	Direct		7514	InWeb_IM: experimental, BioGrid: physical, BioGrid_PubMed: 26673895, BioGrid_Type: Affinity Capture-MS	79598	Direct
7514	79443	Direct		XPO1	FYCO1	294	FALSE	Direct		7514	InWeb_IM: experimental, BioGrid: physical, BioGrid_PubMed: 26673895, BioGrid_Type: Affinity Capture-MS	79443	Direct
7514	790	Direct		XPO1	CAD	493	FALSE	Direct		7514	StringDB: physical, StringEvidence: experiments:0.472,coexpression:0.070, InWeb_IM: inference, BioGrid: physical, BioGrid_PubMed: 26344197,22939629, BioGrid_Type: Co-fractionation, BioGrid_Score: 0.836,0.095873338, String_Score_Physical: 493, String_Score_Combined: 529	790	Direct
7514	7536	Direct		XPO1	SF1	294	FALSE	Direct		7514	StringDB: functional, StringEvidence: coexpression:0.106,textmining:0.083, InWeb_IM: inference, String_Score_Combined: 213, String_Score_Physical: 294	7536	Direct
7514	7532	Direct		XPO1	YWHAG	900	FALSE	Direct		7514	StringDB: physical, StringEvidence: database:0.896,textmining:0.150,coexpression:0.044, InWeb_IM: experimental, BioGrid: physical, BioGrid_PubMed: 26673895, BioGrid_Type: Affinity Capture-MS, String_Score_Physical: 900, String_Score_Combined: 918	7532	Direct
7514	7531	Direct		XPO1	YWHAE	909	FALSE	Direct		7514	StringDB: physical, StringEvidence: database:0.896,textmining:0.269,experiments:0.092,coexpression:0.073, InWeb_IM: inference, BioGrid: physical, BioGrid_PubMed: 35831314,23472066,22863883, BioGrid_Type: Affinity Capture-MS,Co-fractionation, String_Score_Physical: 909, String_Score_Combined: 938	7531	Direct
7514	7529	Direct		XPO1	YWHAB	900	FALSE	Direct		7514	StringDB: physical, StringEvidence: database:0.896,textmining:0.172,coexpression:0.097, String_Score_Physical: 900, String_Score_Combined: 925	7529	Direct
7465	9853	Direct		WEE1	RUSC2	235	FALSE	Direct		7465	StringDB: physical, StringEvidence: experiments:0.202, InWeb_IM: experimental, BioGrid: physical, BioGrid_PubMed: 26496610, BioGrid_Type: Affinity Capture-MS, String_Score_Physical: 235, String_Score_Combined: 235	9853	Direct
7465	8665	Direct		WEE1	EIF3F	208	FALSE	Direct		7465	BioGrid: physical, BioGrid_PubMed: 32707033, BioGrid_Type: Affinity Capture-MS, BioGrid_Score: 102.0	8665	Direct
7465	7529	Direct		WEE1	YWHAB	303	FALSE	Direct		7465	StringDB: physical, StringEvidence: textmining:0.706,experiments:0.273, OmniPath: omnipath,kinaseextra, OmniPath_Reference: DOMINO;HPRD;IntAct;Lit-BM-17;PhosphoPoint;SPIKE_LC, InWeb_IM: experimental, BioGrid: physical, BioGrid_PubMed: 15324660,10775038, BioGrid_Type: Two-hybrid,Affinity Capture-MS,Affinity Capture-Western, String_Score_Physical: 303, String_Score_Combined: 795	7529	Direct
7465	7514	Direct		WEE1	XPO1	294	FALSE	Direct		7465	StringDB: functional, StringEvidence: textmining:0.328,coexpression:0.058, InWeb_IM: experimental, BioGrid: physical, BioGrid_PubMed: 26673895, BioGrid_Type: Affinity Capture-MS, String_Score_Combined: 392, String_Score_Physical: 294	7514	Direct
7436	7804	Direct		VLDLR	LRP8	928	FALSE	Direct		7436	StringDB: physical, StringEvidence: textmining:0.989,database:0.896,experiments:0.283, OmniPath: pathwayextra, OmniPath_Reference: Wang, BioGrid: physical, BioGrid_PubMed: 30873003, BioGrid_Type: FRET,Affinity Capture-Western, String_Score_Physical: 928, String_Score_Combined: 932	7804	Direct
7431	9958	Direct		VIM	USP15	208	FALSE	Direct		7431	BioGrid: physical, BioGrid_PubMed: 31952546, BioGrid_Type: Affinity Capture-MS	9958	Direct
7431	9738	Direct		VIM	CCP110	208	FALSE	Direct		7431	BioGrid: physical, BioGrid_PubMed: 34079125, BioGrid_Type: Proximity Label-MS, BioGrid_Score: 11.67	9738	Direct
7431	9530	Direct		VIM	BAG4	208	FALSE	Direct		7431	BioGrid: physical, BioGrid_PubMed: 34133714, BioGrid_Type: Two-hybrid	9530	Direct
7431	91607	Direct		VIM	SLFN11	208	FALSE	Direct		7431	BioGrid: physical, BioGrid_PubMed: 33863777, BioGrid_Type: Proximity Label-MS	91607	Direct
7431	8994	Direct		VIM	LIMD1	208	FALSE	Direct		7431	BioGrid: physical, BioGrid_PubMed: 34079125, BioGrid_Type: Proximity Label-MS, BioGrid_Score: 17.28	8994	Direct
7431	8880	Direct		VIM	FUBP1	294	FALSE	Direct		7431	InWeb_IM: experimental, BioGrid: physical, BioGrid_PubMed: 16169070, BioGrid_Type: Two-hybrid, BioGrid_Score: 4.0	8880	Direct
7431	8878	Direct		VIM	SQSTM1	600	FALSE	Direct		7431	StringDB: physical, StringEvidence: experiments:0.583,textmining:0.155, InWeb_IM: experimental, BioGrid: physical, BioGrid_PubMed: 28968743, BioGrid_Type: Affinity Capture-Western, String_Score_Physical: 600, String_Score_Combined: 662	8878	Direct
7431	8668	Direct		VIM	EIF3I	294	FALSE	Direct		7431	InWeb_IM: experimental	8668	Direct
7431	8665	Direct		VIM	EIF3F	208	FALSE	Direct		7431	StringDB: functional, StringEvidence: textmining:0.138,coexpression:0.022, BioGrid: physical, BioGrid_PubMed: 31527668, BioGrid_Type: Affinity Capture-MS, String_Score_Combined: 191, String_Score_Physical: 208	8665	Direct
7431	832	Direct		VIM	CAPZB	208	FALSE	Direct		7431	StringDB: functional, StringEvidence: textmining:0.140, BioGrid: physical, BioGrid_PubMed: 35271311, BioGrid_Type: Affinity Capture-MS, String_Score_Combined: 175, String_Score_Physical: 208	832	Direct
7431	8139	Direct		VIM	GAN	294	FALSE	Direct		7431	InWeb_IM: experimental, BioGrid: physical, BioGrid_PubMed: 33961781,31944090,28514442,26460568, BioGrid_Type: Affinity Capture-MS,Affinity Capture-Western, BioGrid_Score: 0.998092133,0.999261425	8139	Direct
7431	7965	Direct		VIM	AIMP2	208	FALSE	Direct		7431	StringDB: functional, StringEvidence: textmining:0.279, BioGrid: physical, BioGrid_PubMed: 35546148, BioGrid_Type: Affinity Capture-MS, String_Score_Combined: 309, String_Score_Physical: 208	7965	Direct
7431	790	Direct		VIM	CAD	208	FALSE	Direct		7431	BioGrid: physical, BioGrid_PubMed: 35831314, BioGrid_Type: Co-fractionation	790	Direct
7431	7531	Direct		VIM	YWHAE	283	FALSE	Direct		7431	StringDB: physical, StringEvidence: textmining:0.287,experiments:0.253, String_Score_Physical: 283, String_Score_Combined: 489	7531	Direct
7431	7529	Direct		VIM	YWHAB	352	FALSE	Direct		7431	StringDB: physical, StringEvidence: experiments:0.325,textmining:0.235, InWeb_IM: experimental, String_Score_Physical: 352, String_Score_Combined: 504	7529	Direct
7431	7465	Direct		VIM	WEE1	208	FALSE	Direct		7431	BioGrid: physical, BioGrid_PubMed: 30021884, BioGrid_Type: Proximity Label-MS	7465	Direct
7415	9919	Direct		VCP	SEC16A	294	FALSE	Direct		7415	InWeb_IM: experimental, BioGrid: physical, BioGrid_PubMed: 23383273, BioGrid_Type: Affinity Capture-MS	9919	Direct
7415	9337	Direct		VCP	CNOT8	208	FALSE	Direct		7415	BioGrid: physical, BioGrid_PubMed: 23383273, BioGrid_Type: Affinity Capture-MS	9337	Direct
7415	9319	Direct		VCP	TRIP13	208	FALSE	Direct		7415	BioGrid: physical, BioGrid_PubMed: 35562734, BioGrid_Type: Affinity Capture-MS	9319	Direct
7415	9208	Direct		VCP	LRRFIP1	208	FALSE	Direct		7415	BioGrid: physical, BioGrid_PubMed: 35831314, BioGrid_Type: Co-fractionation	9208	Direct
7415	91607	Direct		VCP	SLFN11	208	FALSE	Direct		7415	BioGrid: physical, BioGrid_PubMed: 33863777, BioGrid_Type: Proximity Label-MS	91607	Direct
7415	9125	Direct		VCP	CNOT9	215	FALSE	Direct		7415	StringDB: physical, StringEvidence: experiments:0.182,textmining:0.064,coexpression:0.028, BioGrid: physical, BioGrid_PubMed: 23383273, BioGrid_Type: Affinity Capture-MS, String_Score_Physical: 215, String_Score_Combined: 286	9125	Direct
7415	8878	Direct		VCP	SQSTM1	270	FALSE	Direct		7415	StringDB: physical, StringEvidence: textmining:0.820,experiments:0.239,coexpression:0.042, BioGrid: physical, BioGrid_PubMed: 33545068,29941173, BioGrid_Type: Proximity Label-MS,Affinity Capture-Western, String_Score_Physical: 270, String_Score_Combined: 873	8878	Direct
7415	8836	Direct		VCP	GGH	208	FALSE	Direct		7415	BioGrid: physical, BioGrid_PubMed: 35562734, BioGrid_Type: Affinity Capture-MS	8836	Direct
7415	871	Direct		VCP	SERPINH1	208	FALSE	Direct		7415	StringDB: functional, StringEvidence: textmining:0.114,coexpression:0.025, BioGrid: physical, BioGrid_PubMed: 35562734, BioGrid_Type: Affinity Capture-MS, String_Score_Combined: 171, String_Score_Physical: 208	871	Direct
7415	8668	Direct		VCP	EIF3I	208	FALSE	Direct		7415	StringDB: functional, StringEvidence: textmining:0.090,coexpression:0.056, BioGrid: physical, BioGrid_PubMed: 35562734, BioGrid_Type: Affinity Capture-MS, String_Score_Combined: 176, String_Score_Physical: 208	8668	Direct
7415	8664	Direct		VCP	EIF3D	771	FALSE	Direct		7415	StringDB: physical, StringEvidence: experiments:0.761,textmining:0.506,coexpression:0.038, String_Score_Physical: 771, String_Score_Combined: 891	8664	Direct
7415	8661	Direct		VCP	EIF3A	208	FALSE	Direct		7415	StringDB: functional, StringEvidence: textmining:0.079,coexpression:0.053, BioGrid: physical, BioGrid_PubMed: 35562734, BioGrid_Type: Affinity Capture-MS, String_Score_Combined: 163, String_Score_Physical: 208	8661	Direct
7415	8570	Direct		VCP	KHSRP	208	FALSE	Direct		7415	StringDB: functional, StringEvidence: textmining:0.104,coexpression:0.070, BioGrid: physical, BioGrid_PubMed: 35562734, BioGrid_Type: Affinity Capture-MS, String_Score_Combined: 200, String_Score_Physical: 208	8570	Direct
7415	857	Direct		VCP	CAV1	693	FALSE	Direct		7415	StringDB: physical, StringEvidence: textmining:0.764,experiments:0.680, BioGrid: physical, BioGrid_PubMed: 35562734,31980649,29599191,24089527,23335559, BioGrid_Type: Reconstituted Complex,Co-localization,Affinity Capture-MS,Affinity Capture-Western, String_Score_Physical: 693, String_Score_Combined: 927	857	Direct
7415	85456	Direct		VCP	TNKS1BP1	208	FALSE	Direct		7415	BioGrid: physical, BioGrid_PubMed: 23383273, BioGrid_Type: Affinity Capture-MS	85456	Direct
7415	85440	Direct		VCP	DOCK7	208	FALSE	Direct		7415	BioGrid: physical, BioGrid_PubMed: 23383273, BioGrid_Type: Affinity Capture-MS	85440	Direct
7415	8508	Direct		VCP	NIPSNAP1	288	FALSE	Direct		7415	StringDB: physical, StringEvidence: experiments:0.258,textmining:0.032, BioGrid: physical, BioGrid_PubMed: 23443559, BioGrid_Type: Affinity Capture-MS, String_Score_Physical: 288, String_Score_Combined: 311	8508	Direct
7415	8411	Direct		VCP	EEA1	286	FALSE	Direct		7415	StringDB: physical, StringEvidence: experiments:0.256,textmining:0.188,coexpression:0.022, BioGrid: physical, BioGrid_PubMed: 21556036, BioGrid_Type: Affinity Capture-Western, String_Score_Physical: 286, String_Score_Combined: 433	8411	Direct
7415	8218	Direct		VCP	CLTCL1	323	FALSE	Direct		7415	StringDB: physical, StringEvidence: experiments:0.295,textmining:0.039,coexpression:0.028, String_Score_Physical: 323, String_Score_Combined: 368	8218	Direct
7415	813	Direct		VCP	CALU	679	FALSE	Direct		7415	StringDB: physical, StringEvidence: experiments:0.665,textmining:0.106,coexpression:0.088, InWeb_IM: inference, BioGrid: physical, BioGrid_PubMed: 26344197, BioGrid_Type: Co-fractionation, BioGrid_Score: 0.130217087, String_Score_Physical: 679, String_Score_Combined: 738	813	Direct
7415	811	Direct		VCP	CALR	429	FALSE	Direct		7415	StringDB: physical, StringEvidence: textmining:0.514,experiments:0.405,coexpression:0.089, InWeb_IM: inference, BioGrid: physical, BioGrid_PubMed: 26344197, BioGrid_Type: Co-fractionation, BioGrid_Score: 0.955396582, String_Score_Physical: 429, String_Score_Combined: 747	811	Direct
7415	8065	Direct		VCP	CUL5	207	FALSE	Direct		7415	StringDB: physical, StringEvidence: textmining:0.180,experiments:0.173,coexpression:0.101, BioGrid: physical, BioGrid_PubMed: 23383273, BioGrid_Type: Affinity Capture-MS, String_Score_Physical: 207, String_Score_Combined: 416	8065	Direct
7415	7965	Direct		VCP	AIMP2	208	FALSE	Direct		7415	BioGrid: physical, BioGrid_PubMed: 35546148, BioGrid_Type: Affinity Capture-MS	7965	Direct
7415	79180	Direct		VCP	EFHD2	208	FALSE	Direct		7415	BioGrid: physical, BioGrid_PubMed: 35562734, BioGrid_Type: Affinity Capture-MS	79180	Direct
7415	79084	Direct		VCP	WDR77	281	FALSE	Direct		7415	StringDB: physical, StringEvidence: experiments:0.251,coexpression:0.045,textmining:0.018, BioGrid: physical, BioGrid_PubMed: 28977470, BioGrid_Type: Affinity Capture-MS, String_Score_Physical: 281, String_Score_Combined: 326	79084	Direct
7415	790	Direct		VCP	CAD	294	FALSE	Direct		7415	InWeb_IM: inference, BioGrid: physical, BioGrid_PubMed: 35562734, BioGrid_Type: Affinity Capture-MS	790	Direct
7402	91754	Direct		UTRN	NEK9	294	FALSE	Direct		7402	InWeb_IM: inference	91754	Direct
7402	8878	Direct		UTRN	SQSTM1	208	FALSE	Direct		7402	BioGrid: physical, BioGrid_PubMed: 30581152, BioGrid_Type: Affinity Capture-MS	8878	Direct
7402	8665	Direct		UTRN	EIF3F	294	FALSE	Direct		7402	InWeb_IM: inference	8665	Direct
7402	832	Direct		UTRN	CAPZB	244	FALSE	Direct		7402	StringDB: physical, StringEvidence: experiments:0.213,textmining:0.163, String_Score_Physical: 244, String_Score_Combined: 368	832	Direct
7385	9582	Direct		UQCRC2	APOBEC3B	541	FALSE	Direct		7385	StringDB: physical, StringEvidence: experiments:0.521,coexpression:0.316,textmining:0.087, String_Score_Physical: 541, String_Score_Combined: 713	9582	Direct
7385	8604	Direct		UQCRC2	SLC25A12	216	FALSE	Direct		7385	StringDB: physical, StringEvidence: experiments:0.182,coexpression:0.157,textmining:0.128, String_Score_Physical: 216, String_Score_Combined: 424	8604	Direct
7385	8218	Direct		UQCRC2	CLTCL1	294	FALSE	Direct		7385	InWeb_IM: inference	8218	Direct
7385	7965	Direct		UQCRC2	AIMP2	208	FALSE	Direct		7385	BioGrid: physical, BioGrid_PubMed: 35546148, BioGrid_Type: Affinity Capture-MS	7965	Direct
7385	790	Direct		UQCRC2	CAD	272	FALSE	Direct		7385	StringDB: physical, StringEvidence: experiments:0.241,textmining:0.069,coexpression:0.024, BioGrid: physical, BioGrid_PubMed: 26344197, BioGrid_Type: Co-fractionation, BioGrid_Score: 0.093264697, String_Score_Physical: 272, String_Score_Combined: 338	790	Direct
7385	7529	Direct		UQCRC2	YWHAB	294	FALSE	Direct		7385	InWeb_IM: inference	7529	Direct
7318	9100	Direct		UBA7	USP10	650	FALSE	Direct		7318	StringDB: physical, StringEvidence: database:0.635,textmining:0.089,coexpression:0.022, String_Score_Physical: 650, String_Score_Combined: 688	9100	Direct
7296	96764	Direct		TXNRD1	TGS1	900	FALSE	Direct		7296	StringDB: physical, StringEvidence: database:0.896,textmining:0.075,coexpression:0.022, String_Score_Physical: 900, String_Score_Combined: 909	96764	Direct
7296	8604	Direct		TXNRD1	SLC25A12	208	FALSE	Direct		7296	BioGrid: physical, BioGrid_PubMed: 31536960, BioGrid_Type: Co-fractionation, BioGrid_Score: 1.493118271	8604	Direct
7296	857	Direct		TXNRD1	CAV1	328	FALSE	Direct		7296	StringDB: physical, StringEvidence: textmining:0.746,experiments:0.300,coexpression:0.029, String_Score_Physical: 328, String_Score_Combined: 834	857	Direct
7296	7415	Direct		TXNRD1	VCP	208	FALSE	Direct		7296	BioGrid: physical, BioGrid_PubMed: 35562734, BioGrid_Type: Affinity Capture-MS	7415	Direct
7280	9631	Direct		TUBB2A	NUP155	208	FALSE	Direct		7280	BioGrid: physical, BioGrid_PubMed: 34079125, BioGrid_Type: Proximity Label-MS, BioGrid_Score: 4.35	9631	Direct
7280	8607	Direct		TUBB2A	RUVBL1	208	FALSE	Direct		7280	BioGrid: physical, BioGrid_PubMed: 33961781, BioGrid_Type: Affinity Capture-MS, BioGrid_Score: 0.92510653	8607	Direct
7280	84617	Direct		TUBB2A	TUBB6	300	FALSE	Direct		7280	StringDB: physical, StringEvidence: textmining:0.587,database:0.270,coexpression:0.057, BioGrid: physical, BioGrid_PubMed: 33961781, BioGrid_Type: Affinity Capture-MS, BioGrid_Score: 0.86141852, String_Score_Physical: 300, String_Score_Combined: 345	84617	Direct
7280	7965	Direct		TUBB2A	AIMP2	208	FALSE	Direct		7280	BioGrid: physical, BioGrid_PubMed: 35546148, BioGrid_Type: Affinity Capture-MS	7965	Direct
7280	79084	Direct		TUBB2A	WDR77	292	FALSE	Direct		7280	StringDB: physical, StringEvidence: experiments:0.263,textmining:0.009,coexpression:0.008, BioGrid: physical, BioGrid_PubMed: 28977470, BioGrid_Type: Affinity Capture-MS, String_Score_Physical: 292, String_Score_Combined: 305	79084	Direct
7280	790	Direct		TUBB2A	CAD	624	FALSE	Direct		7280	StringDB: physical, StringEvidence: experiments:0.608,coexpression:0.027,textmining:0.027, InWeb_IM: inference, BioGrid: physical, BioGrid_PubMed: 22939629, BioGrid_Type: Co-fractionation, BioGrid_Score: 0.833, String_Score_Physical: 624, String_Score_Combined: 644	790	Direct
7280	7846	Direct		TUBB2A	TUBA1A	997	FALSE	Direct		7280	StringDB: physical, StringEvidence: experiments:0.987,database:0.791,textmining:0.724,coexpression:0.202, BioGrid: physical, BioGrid_PubMed: 33961781,29568061,22939629, BioGrid_Type: Affinity Capture-MS,Co-fractionation, BioGrid_Score: 0.952,0.878283018, String_Score_Physical: 997, String_Score_Combined: 998	7846	Direct
7280	7532	Direct		TUBB2A	YWHAG	264	FALSE	Direct		7280	StringDB: physical, StringEvidence: experiments:0.233,textmining:0.171,coexpression:0.069, String_Score_Physical: 264, String_Score_Combined: 432	7532	Direct
7280	7531	Direct		TUBB2A	YWHAE	389	FALSE	Direct		7280	StringDB: physical, StringEvidence: experiments:0.364,textmining:0.275,coexpression:0.046, BioGrid: physical, BioGrid_PubMed: 22863883, BioGrid_Type: Co-fractionation, String_Score_Physical: 389, String_Score_Combined: 577	7531	Direct
7280	7529	Direct		TUBB2A	YWHAB	295	FALSE	Direct		7280	StringDB: physical, StringEvidence: experiments:0.265,textmining:0.214,coexpression:0.022, InWeb_IM: inference, String_Score_Physical: 295, String_Score_Combined: 458	7529	Direct
7205	9859	Direct		TRIP6	CEP170	208	FALSE	Direct		7205	BioGrid: physical, BioGrid_PubMed: 26638075, BioGrid_Type: Proximity Label-MS	9859	Direct
7205	9260	Direct		TRIP6	PDLIM7	288	FALSE	Direct		7205	StringDB: physical, StringEvidence: experiments:0.258,textmining:0.209,coexpression:0.081, BioGrid: physical, BioGrid_PubMed: 33961781,28514442,26186194, BioGrid_Type: Affinity Capture-MS, BioGrid_Score: 0.986812254,0.99139657,0.99526553, String_Score_Physical: 288, String_Score_Combined: 404	9260	Direct
7205	8994	Direct		TRIP6	LIMD1	671	FALSE	Direct		7205	StringDB: physical, StringEvidence: textmining:0.728,experiments:0.658,coexpression:0.022, BioGrid: physical, BioGrid_PubMed: 33961781,28514442,26186194, BioGrid_Type: Affinity Capture-MS, BioGrid_Score: 0.99975367,0.996757143,0.998362734, String_Score_Physical: 671, String_Score_Combined: 728	8994	Direct
7205	8878	Direct		TRIP6	SQSTM1	208	FALSE	Direct		7205	BioGrid: physical, BioGrid_PubMed: 34079125, BioGrid_Type: Proximity Label-MS, BioGrid_Score: 9.55	8878	Direct
7205	8836	Direct		TRIP6	GGH	243	FALSE	Direct		7205	StringDB: physical, StringEvidence: experiments:0.212,coexpression:0.038, BioGrid: physical, BioGrid_PubMed: 22863883, BioGrid_Type: Co-fractionation, String_Score_Physical: 243, String_Score_Combined: 272	8836	Direct
7205	871	Direct		TRIP6	SERPINH1	271	FALSE	Direct		7205	StringDB: physical, StringEvidence: experiments:0.240,coexpression:0.151, BioGrid: physical, BioGrid_PubMed: 22939629, BioGrid_Type: Co-fractionation, BioGrid_Score: 0.783, String_Score_Physical: 271, String_Score_Combined: 381	871	Direct
7205	84962	Direct		TRIP6	AJUBA	305	FALSE	Direct		7205	StringDB: physical, StringEvidence: textmining:0.493,experiments:0.275,coexpression:0.080, BioGrid: physical, BioGrid_PubMed: 33961781,28514442,26186194, BioGrid_Type: Affinity Capture-MS, BioGrid_Score: 0.999999221,1.0,0.999997067, String_Score_Physical: 305, String_Score_Combined: 431	84962	Direct
7205	7514	Direct		TRIP6	XPO1	294	FALSE	Direct		7205	StringDB: functional, StringEvidence: textmining:0.164,coexpression:0.005, InWeb_IM: experimental, BioGrid: physical, BioGrid_PubMed: 26673895, BioGrid_Type: Affinity Capture-MS, String_Score_Combined: 202, String_Score_Physical: 294	7514	Direct
7204	8878	Direct		TRIO	SQSTM1	208	FALSE	Direct		7204	BioGrid: physical, BioGrid_PubMed: 33545068, BioGrid_Type: Proximity Label-MS	8878	Direct
7204	857	Direct		TRIO	CAV1	208	FALSE	Direct		7204	BioGrid: physical, BioGrid_PubMed: 34079125, BioGrid_Type: Proximity Label-MS, BioGrid_Score: 16.0	857	Direct
7186	9919	Direct		TRAF2	SEC16A	281	FALSE	Direct		7186	StringDB: physical, StringEvidence: experiments:0.251, InWeb_IM: experimental, BioGrid: physical, BioGrid_PubMed: 22792062, BioGrid_Type: Affinity Capture-Western, String_Score_Physical: 281, String_Score_Combined: 281	9919	Direct
7186	9530	Direct		TRAF2	BAG4	900	FALSE	Direct		7186	StringDB: physical, StringEvidence: database:0.896,textmining:0.139, String_Score_Physical: 900, String_Score_Combined: 913	9530	Direct
7186	9260	Direct		TRAF2	PDLIM7	191	FALSE	Direct		7186	StringDB: physical, StringEvidence: experiments:0.156,textmining:0.057,coexpression:0.008, BioGrid: physical, BioGrid_PubMed: 21864338, BioGrid_Type: PCA, String_Score_Physical: 191, String_Score_Combined: 243	9260	Direct
7186	91754	Direct		TRAF2	NEK9	219	FALSE	Direct		7186	StringDB: physical, StringEvidence: experiments:0.186,textmining:0.083, String_Score_Physical: 219, String_Score_Combined: 284	91754	Direct
7186	8924	Direct		TRAF2	HERC2	219	FALSE	Direct		7186	StringDB: physical, StringEvidence: experiments:0.186,textmining:0.069,coexpression:0.032, String_Score_Physical: 219, String_Score_Combined: 296	8924	Direct
7186	8878	Direct		TRAF2	SQSTM1	906	FALSE	Direct		7186	StringDB: physical, StringEvidence: database:0.896,textmining:0.117,experiments:0.066, BioGrid: physical, BioGrid_PubMed: 33545068, BioGrid_Type: Proximity Label-MS, String_Score_Physical: 906, String_Score_Combined: 917	8878	Direct
7186	857	Direct		TRAF2	CAV1	946	FALSE	Direct		7186	StringDB: physical, StringEvidence: database:0.896,textmining:0.584,experiments:0.464, BioGrid: physical, BioGrid_PubMed: 32041822,11805080,11112773, BioGrid_Type: Co-localization,Affinity Capture-Western, String_Score_Physical: 946, String_Score_Combined: 977	857	Direct
7186	7965	Direct		TRAF2	AIMP2	270	FALSE	Direct		7186	StringDB: physical, StringEvidence: experiments:0.239,textmining:0.184, BioGrid: physical, BioGrid_PubMed: 19584093, BioGrid_Type: Two-hybrid,Affinity Capture-Western, String_Score_Physical: 270, String_Score_Combined: 404	7965	Direct
7186	790	Direct		TRAF2	CAD	294	FALSE	Direct		7186	InWeb_IM: experimental	790	Direct
7184	9530	Direct		HSP90B1	BAG4	208	FALSE	Direct		7184	BioGrid: physical, BioGrid_PubMed: 35271311, BioGrid_Type: Affinity Capture-MS	9530	Direct
7184	9255	Direct		HSP90B1	AIMP1	327	FALSE	Direct		7184	StringDB: physical, StringEvidence: textmining:0.739,experiments:0.298,coexpression:0.022, InWeb_IM: experimental, BioGrid: physical, BioGrid_PubMed: 20510162, BioGrid_Type: Affinity Capture-Western, String_Score_Physical: 327, String_Score_Combined: 828	9255	Direct
7184	8665	Direct		HSP90B1	EIF3F	212	FALSE	Direct		7184	StringDB: physical, StringEvidence: experiments:0.178,textmining:0.049, String_Score_Physical: 212, String_Score_Combined: 250	8665	Direct
7184	8663	Direct		HSP90B1	EIF3C	208	FALSE	Direct		7184	BioGrid: physical, BioGrid_PubMed: 35831314, BioGrid_Type: Co-fractionation	8663	Direct
7184	857	Direct		HSP90B1	CAV1	800	FALSE	Direct		7184	StringDB: physical, StringEvidence: database:0.791,textmining:0.182,coexpression:0.020, String_Score_Physical: 800, String_Score_Combined: 839	857	Direct
7184	8508	Direct		HSP90B1	NIPSNAP1	208	FALSE	Direct		7184	BioGrid: physical, BioGrid_PubMed: 31536960, BioGrid_Type: Co-fractionation, BioGrid_Score: 1.539544338	8508	Direct
7184	824	Direct		HSP90B1	CAPN2	208	FALSE	Direct		7184	StringDB: functional, StringEvidence: textmining:0.130,coexpression:0.009, BioGrid: physical, BioGrid_PubMed: 35831314, BioGrid_Type: Co-fractionation, String_Score_Combined: 173, String_Score_Physical: 208	824	Direct
7184	8218	Direct		HSP90B1	CLTCL1	294	FALSE	Direct		7184	InWeb_IM: inference	8218	Direct
7184	813	Direct		HSP90B1	CALU	284	FALSE	Direct		7184	StringDB: physical, StringEvidence: textmining:0.358,experiments:0.254,coexpression:0.182, InWeb_IM: inference, BioGrid: physical, BioGrid_PubMed: 34079125,26344197, BioGrid_Type: Proximity Label-MS,Co-fractionation, BioGrid_Score: 18.8,0.270363012, String_Score_Physical: 284, String_Score_Combined: 624	813	Direct
7184	811	Direct		HSP90B1	CALR	844	FALSE	Direct		7184	StringDB: physical, StringEvidence: coexpression:0.953,textmining:0.916,experiments:0.778,database:0.270, InWeb_IM: inference, BioGrid: physical, BioGrid_PubMed: 31536960,26344197,24981860,22939629, BioGrid_Type: Affinity Capture-MS,Co-fractionation, BioGrid_Score: 1.495920272,0.935,0.614317849,15.71930701, String_Score_Physical: 844, String_Score_Combined: 999	811	Direct
7184	7965	Direct		HSP90B1	AIMP2	208	FALSE	Direct		7184	BioGrid: physical, BioGrid_PubMed: 35546148, BioGrid_Type: Affinity Capture-MS	7965	Direct
7184	7465	Direct		HSP90B1	WEE1	260	FALSE	Direct		7184	StringDB: physical, StringEvidence: experiments:0.229,textmining:0.089, String_Score_Physical: 260, String_Score_Combined: 326	7465	Direct
7184	7415	Direct		HSP90B1	VCP	318	FALSE	Direct		7184	StringDB: physical, StringEvidence: textmining:0.555,experiments:0.289,coexpression:0.105, InWeb_IM: inference, BioGrid: physical, BioGrid_PubMed: 26344197, BioGrid_Type: Co-fractionation, BioGrid_Score: 0.695656795, String_Score_Physical: 318, String_Score_Combined: 728	7415	Direct
7184	7385	Direct		HSP90B1	UQCRC2	464	FALSE	Direct		7184	StringDB: physical, StringEvidence: experiments:0.441,textmining:0.133,coexpression:0.022, InWeb_IM: inference, BioGrid: physical, BioGrid_PubMed: 31536960,26344197, BioGrid_Type: Co-fractionation, BioGrid_Score: 1.599151111,0.919649273, String_Score_Physical: 464, String_Score_Combined: 545	7385	Direct
7174	8662	Direct		TPP2	EIF3B	208	FALSE	Direct		7174	BioGrid: physical, BioGrid_PubMed: 35271311, BioGrid_Type: Affinity Capture-MS	8662	Direct
7174	832	Direct		TPP2	CAPZB	208	FALSE	Direct		7174	BioGrid: physical, BioGrid_PubMed: 35271311, BioGrid_Type: Affinity Capture-MS	832	Direct
7174	7431	Direct		TPP2	VIM	250	FALSE	Direct		7174	StringDB: physical, StringEvidence: experiments:0.218, String_Score_Physical: 250, String_Score_Combined: 250	7431	Direct
7094	9855	Direct		TLN1	FARP2	650	FALSE	Direct		7094	StringDB: physical, StringEvidence: database:0.635,textmining:0.056, InWeb_IM: inference, String_Score_Physical: 650, String_Score_Combined: 669	9855	Direct
7094	87	Direct		TLN1	ACTN1	936	FALSE	Direct		7094	StringDB: physical, StringEvidence: database:0.896,textmining:0.655,experiments:0.363,coexpression:0.079, BioGrid: physical, BioGrid_PubMed: 35831314, BioGrid_Type: Co-fractionation, String_Score_Physical: 936, String_Score_Combined: 979	87	Direct
7094	824	Direct		TLN1	CAPN2	917	FALSE	Direct		7094	StringDB: physical, StringEvidence: database:0.896,textmining:0.464,experiments:0.175,coexpression:0.044, OmniPath: omnipath,pathwayextra, OmniPath_Reference: Adhesome;Cui2007, InWeb_IM: inference, String_Score_Physical: 917, String_Score_Combined: 957	824	Direct
7094	81	Direct		TLN1	ACTN4	914	FALSE	Direct		7094	StringDB: physical, StringEvidence: database:0.896,textmining:0.554,experiments:0.147,coexpression:0.125, String_Score_Physical: 914, String_Score_Combined: 966	81	Direct
7094	7846	Direct		TLN1	TUBA1A	311	FALSE	Direct		7094	StringDB: physical, StringEvidence: experiments:0.283,textmining:0.100, BioGrid: physical, BioGrid_PubMed: 18341635, BioGrid_Type: FRET, String_Score_Physical: 311, String_Score_Combined: 380	7846	Direct
7094	7529	Direct		TLN1	YWHAB	600	FALSE	Direct		7094	StringDB: physical, StringEvidence: database:0.583,textmining:0.035, String_Score_Physical: 600, String_Score_Combined: 614	7529	Direct
7094	7431	Direct		TLN1	VIM	294	FALSE	Direct		7094	StringDB: functional, StringEvidence: textmining:0.200,coexpression:0.058, InWeb_IM: experimental, String_Score_Combined: 277, String_Score_Physical: 294	7431	Direct
7094	7205	Direct		TLN1	TRIP6	282	FALSE	Direct		7094	StringDB: physical, StringEvidence: textmining:0.440,experiments:0.252,coexpression:0.022, BioGrid: physical, BioGrid_PubMed: 22939629, BioGrid_Type: Co-fractionation, BioGrid_Score: 0.895, String_Score_Physical: 282, String_Score_Combined: 606	7205	Direct
7076	8836	Direct		TIMP1	GGH	208	FALSE	Direct		7076	BioGrid: physical, BioGrid_PubMed: 33961781, BioGrid_Type: Affinity Capture-MS, BioGrid_Score: 0.784533702	8836	Direct
7072	8570	Direct		TIA1	KHSRP	388	FALSE	Direct		7072	StringDB: physical, StringEvidence: textmining:0.690,experiments:0.363,coexpression:0.089, String_Score_Physical: 388, String_Score_Combined: 827	8570	Direct
7072	80304	Direct		TIA1	WDCP	270	FALSE	Direct		7072	StringDB: physical, StringEvidence: experiments:0.239, BioGrid: physical, BioGrid_PubMed: 29395067, BioGrid_Type: Proximity Label-MS, String_Score_Physical: 270, String_Score_Combined: 270	80304	Direct
7072	7846	Direct		TIA1	TUBA1A	294	FALSE	Direct		7072	InWeb_IM: inference	7846	Direct
7072	7536	Direct		TIA1	SF1	336	FALSE	Direct		7072	StringDB: physical, StringEvidence: experiments:0.308,textmining:0.252,coexpression:0.099, InWeb_IM: experimental, String_Score_Physical: 336, String_Score_Combined: 552	7536	Direct
7057	87	Direct		THBS1	ACTN1	294	FALSE	Direct		7057	StringDB: functional, StringEvidence: textmining:0.170,coexpression:0.059, InWeb_IM: inference, String_Score_Combined: 251, String_Score_Physical: 294	87	Direct
7057	811	Direct		THBS1	CALR	213	FALSE	Direct		7057	StringDB: physical, StringEvidence: textmining:0.986,experiments:0.179,coexpression:0.022, String_Score_Physical: 213, String_Score_Combined: 990	811	Direct
7057	7076	Direct		THBS1	TIMP1	432	FALSE	Direct		7057	StringDB: functional, StringEvidence: textmining:0.587,coexpression:0.082, OmniPath: pathwayextra, OmniPath_Reference: Wang, String_Score_Combined: 636, String_Score_Physical: 432	7076	Direct
7041	7514	Direct		TGFB1I1	XPO1	294	FALSE	Direct		7041	StringDB: functional, StringEvidence: coexpression:0.440,textmining:0.164, InWeb_IM: experimental, BioGrid: physical, BioGrid_PubMed: 26673895, BioGrid_Type: Affinity Capture-MS, String_Score_Combined: 551, String_Score_Physical: 294	7514	Direct
7037	9919	Direct		TFRC	SEC16A	208	FALSE	Direct		7037	BioGrid: physical, BioGrid_PubMed: 34709727, BioGrid_Type: Proximity Label-MS,Affinity Capture-MS, BioGrid_Score: 0.99	9919	Direct
7037	8878	Direct		TFRC	SQSTM1	208	FALSE	Direct		7037	StringDB: functional, StringEvidence: textmining:0.168, BioGrid: physical, BioGrid_PubMed: 33545068, BioGrid_Type: Proximity Label-MS, String_Score_Combined: 202, String_Score_Physical: 208	8878	Direct
7037	871	Direct		TFRC	SERPINH1	208	FALSE	Direct		7037	BioGrid: physical, BioGrid_PubMed: 34709727, BioGrid_Type: Proximity Label-MS, BioGrid_Score: 1.0	871	Direct
7037	857	Direct		TFRC	CAV1	270	FALSE	Direct		7037	StringDB: physical, StringEvidence: textmining:0.549,experiments:0.239, InWeb_IM: experimental, BioGrid: physical, BioGrid_PubMed: 34079125,14627714, BioGrid_Type: Proximity Label-MS,Affinity Capture-Western, BioGrid_Score: 18.67, String_Score_Physical: 270, String_Score_Combined: 670	857	Direct
7037	832	Direct		TFRC	CAPZB	208	FALSE	Direct		7037	BioGrid: physical, BioGrid_PubMed: 35271311, BioGrid_Type: Affinity Capture-MS	832	Direct
7037	8218	Direct		TFRC	CLTCL1	294	FALSE	Direct		7037	StringDB: functional, StringEvidence: textmining:0.483,coexpression:0.022, InWeb_IM: inference, String_Score_Combined: 515, String_Score_Physical: 294	8218	Direct
7037	813	Direct		TFRC	CALU	208	FALSE	Direct		7037	BioGrid: physical, BioGrid_PubMed: 34709727, BioGrid_Type: Proximity Label-MS, BioGrid_Score: 1.0	813	Direct
7037	81	Direct		TFRC	ACTN4	208	FALSE	Direct		7037	StringDB: functional, StringEvidence: textmining:0.133,coexpression:0.013, BioGrid: physical, BioGrid_PubMed: 34709727, BioGrid_Type: Proximity Label-MS,Affinity Capture-MS, BioGrid_Score: 1.0, String_Score_Combined: 179, String_Score_Physical: 208	81	Direct
7037	7415	Direct		TFRC	VCP	208	FALSE	Direct		7037	BioGrid: physical, BioGrid_PubMed: 35562734, BioGrid_Type: Affinity Capture-MS	7415	Direct
7037	7094	Direct		TFRC	TLN1	294	FALSE	Direct		7037	InWeb_IM: experimental	7094	Direct
7018	8218	Direct		TF	CLTCL1	294	FALSE	Direct		7018	InWeb_IM: inference	8218	Direct
7018	811	Direct		TF	CALR	270	FALSE	Direct		7018	StringDB: physical, StringEvidence: experiments:0.239,textmining:0.174, InWeb_IM: experimental, BioGrid: physical, BioGrid_PubMed: 9312001, BioGrid_Type: Reconstituted Complex, String_Score_Physical: 270, String_Score_Combined: 397	811	Direct
7018	7037	Direct		TF	TFRC	994	FALSE	Direct		7018	StringDB: physical, StringEvidence: experiments:0.973,textmining:0.919,database:0.791,coexpression:0.008, OmniPath: omnipath,pathwayextra,ligrecextra, OmniPath_Reference: Baccin2019;CellPhoneDB;CellTalkDB;Cellinker;DIP;Fantom5_LRdb;HPMR;HPMR_Cellinker;HPMR_LRdb;HPMR_talklr;HPRD;HPRD_LRdb;HPRD_talklr;IntAct;LRdb;Lit-BM-17;Ramilowski2015;Ramilowski2015_Baccin2019;SPIKE_LC;STRING_talklr;Wang;connect…	7037	Direct
6950	984	Direct		TCP1	CDK11B	206	FALSE	Direct		6950	StringDB: physical, StringEvidence: experiments:0.172,coexpression:0.026, String_Score_Physical: 206, String_Score_Combined: 226	984	Direct
6950	9582	Direct		TCP1	APOBEC3B	208	FALSE	Direct		6950	BioGrid: physical, BioGrid_PubMed: 34004371, BioGrid_Type: Affinity Capture-MS	9582	Direct
6950	91607	Direct		TCP1	SLFN11	208	FALSE	Direct		6950	BioGrid: physical, BioGrid_PubMed: 33863777, BioGrid_Type: Proximity Label-MS	91607	Direct
6950	9100	Direct		TCP1	USP10	294	FALSE	Direct		6950	InWeb_IM: inference	9100	Direct
6950	8878	Direct		TCP1	SQSTM1	208	FALSE	Direct		6950	BioGrid: physical, BioGrid_PubMed: 33545068, BioGrid_Type: Proximity Label-MS	8878	Direct
6950	8667	Direct		TCP1	EIF3H	208	FALSE	Direct		6950	StringDB: functional, StringEvidence: coexpression:0.280,textmining:0.032, BioGrid: physical, BioGrid_PubMed: 35831314, BioGrid_Type: Co-fractionation, String_Score_Combined: 332, String_Score_Physical: 208	8667	Direct
6950	8662	Direct		TCP1	EIF3B	294	FALSE	Direct		6950	StringDB: functional, StringEvidence: coexpression:0.753,textmining:0.137, InWeb_IM: inference, String_Score_Combined: 795, String_Score_Physical: 294	8662	Direct
6950	8508	Direct		TCP1	NIPSNAP1	294	FALSE	Direct		6950	InWeb_IM: experimental, BioGrid: physical, BioGrid_PubMed: 26496610, BioGrid_Type: Affinity Capture-MS	8508	Direct
6950	84617	Direct		TCP1	TUBB6	685	FALSE	Direct		6950	StringDB: physical, StringEvidence: database:0.583,experiments:0.215,textmining:0.022,coexpression:0.016, InWeb_IM: inference, BioGrid: physical, BioGrid_PubMed: 33961781, BioGrid_Type: Affinity Capture-MS, BioGrid_Score: 0.942627662, String_Score_Physical: 685, String_Score_Combined: 697	84617	Direct
6950	832	Direct		TCP1	CAPZB	208	FALSE	Direct		6950	BioGrid: physical, BioGrid_PubMed: 35271311, BioGrid_Type: Affinity Capture-MS	832	Direct
6950	8239	Direct		TCP1	USP9X	292	FALSE	Direct		6950	StringDB: physical, StringEvidence: experiments:0.262, BioGrid: physical, BioGrid_PubMed: 22863883, BioGrid_Type: Co-fractionation, String_Score_Physical: 292, String_Score_Combined: 292	8239	Direct
6950	8139	Direct		TCP1	GAN	294	FALSE	Direct		6950	InWeb_IM: experimental, BioGrid: physical, BioGrid_PubMed: 26460568, BioGrid_Type: Affinity Capture-MS	8139	Direct
6950	7965	Direct		TCP1	AIMP2	208	FALSE	Direct		6950	StringDB: functional, StringEvidence: coexpression:0.281, BioGrid: physical, BioGrid_PubMed: 35546148,31792442, BioGrid_Type: Affinity Capture-MS, String_Score_Combined: 310, String_Score_Physical: 208	7965	Direct
6950	79443	Direct		TCP1	FYCO1	252	FALSE	Direct		6950	StringDB: physical, StringEvidence: experiments:0.221,textmining:0.007, InWeb_IM: experimental, BioGrid: physical, BioGrid_PubMed: 33961781,28514442,26186194, BioGrid_Type: Affinity Capture-MS, BioGrid_Score: 0.815641218,0.772797063,0.858479764, String_Score_Physical: 252, String_Score_Combined: 257	79443	Direct
6950	79084	Direct		TCP1	WDR77	302	FALSE	Direct		6950	StringDB: physical, StringEvidence: experiments:0.272,coexpression:0.127,textmining:0.022, BioGrid: physical, BioGrid_PubMed: 33961781,28514442, BioGrid_Type: Affinity Capture-MS, BioGrid_Score: 0.96013796,0.978112033, String_Score_Physical: 302, String_Score_Combined: 404	79084	Direct
6950	7846	Direct		TCP1	TUBA1A	710	FALSE	Direct		6950	StringDB: physical, StringEvidence: database:0.583,experiments:0.276,textmining:0.169,coexpression:0.023, InWeb_IM: experimental, BioGrid: physical, BioGrid_PubMed: 34079125,29568061, BioGrid_Type: Proximity Label-MS,Affinity Capture-MS, BioGrid_Score: 28.59, String_Score_Physical: 710, String_Score_Combined: 764	7846	Direct
6950	7385	Direct		TCP1	UQCRC2	375	FALSE	Direct		6950	StringDB: physical, StringEvidence: experiments:0.349,coexpression:0.308,textmining:0.072, InWeb_IM: inference, BioGrid: physical, BioGrid_PubMed: 26344197, BioGrid_Type: Co-fractionation, BioGrid_Score: 0.634813621, String_Score_Physical: 375, String_Score_Combined: 598	7385	Direct
6950	7280	Direct		TCP1	TUBB2A	725	FALSE	Direct		6950	StringDB: physical, StringEvidence: database:0.583,textmining:0.327,experiments:0.315,coexpression:0.022, InWeb_IM: inference, String_Score_Physical: 725, String_Score_Combined: 819	7280	Direct
6950	7184	Direct		TCP1	HSP90B1	214	FALSE	Direct		6950	StringDB: physical, StringEvidence: textmining:0.432,coexpression:0.181,experiments:0.180, String_Score_Physical: 214, String_Score_Combined: 633	7184	Direct
6950	7094	Direct		TCP1	TLN1	208	FALSE	Direct		6950	BioGrid: physical, BioGrid_PubMed: 35831314, BioGrid_Type: Co-fractionation	7094	Direct
6897	9255	Direct		TARS1	AIMP1	208	FALSE	Direct		6897	StringDB: functional, StringEvidence: textmining:0.727,coexpression:0.194, BioGrid: physical, BioGrid_PubMed: 33961781, BioGrid_Type: Affinity Capture-MS, BioGrid_Score: 0.830601129, String_Score_Combined: 788, String_Score_Physical: 208	9255	Direct
6897	9100	Direct		TARS1	USP10	294	FALSE	Direct		6897	InWeb_IM: inference	9100	Direct
6897	80222	Direct		TARS1	TARS2	800	FALSE	Direct		6897	StringDB: physical, StringEvidence: database:0.791,textmining:0.584,cooccurrence:0.420,coexpression:0.022, String_Score_Physical: 800, String_Score_Combined: 813	80222	Direct
6897	7531	Direct		TARS1	YWHAE	294	FALSE	Direct		6897	InWeb_IM: inference	7531	Direct
6897	7514	Direct		TARS1	XPO1	294	FALSE	Direct		6897	StringDB: functional, StringEvidence: coexpression:0.126,textmining:0.005, InWeb_IM: inference, String_Score_Combined: 165, String_Score_Physical: 294	7514	Direct
6897	7415	Direct		TARS1	VCP	294	FALSE	Direct		6897	InWeb_IM: inference	7415	Direct
6829	984	Direct		SUPT5H	CDK11B	206	FALSE	Direct		6829	StringDB: physical, StringEvidence: experiments:0.172,coexpression:0.091,textmining:0.064, String_Score_Physical: 206, String_Score_Combined: 324	984	Direct
6829	8668	Direct		SUPT5H	EIF3I	294	FALSE	Direct		6829	InWeb_IM: inference	8668	Direct
6829	8665	Direct		SUPT5H	EIF3F	208	FALSE	Direct		6829	BioGrid: physical, BioGrid_PubMed: 31527668, BioGrid_Type: Affinity Capture-MS	8665	Direct
6829	8663	Direct		SUPT5H	EIF3C	294	FALSE	Direct		6829	InWeb_IM: inference	8663	Direct
6829	8661	Direct		SUPT5H	EIF3A	294	FALSE	Direct		6829	InWeb_IM: inference	8661	Direct
6829	84617	Direct		SUPT5H	TUBB6	294	FALSE	Direct		6829	InWeb_IM: inference	84617	Direct
6829	79084	Direct		SUPT5H	WDR77	471	FALSE	Direct		6829	StringDB: physical, StringEvidence: experiments:0.449,textmining:0.227,coexpression:0.022, BioGrid: physical, BioGrid_PubMed: 28977470,24981860, BioGrid_Type: Affinity Capture-MS, BioGrid_Score: 14.63763003, String_Score_Physical: 471, String_Score_Combined: 600	79084	Direct
6829	7846	Direct		SUPT5H	TUBA1A	294	FALSE	Direct		6829	InWeb_IM: inference	7846	Direct
6829	7514	Direct		SUPT5H	XPO1	294	FALSE	Direct		6829	StringDB: functional, StringEvidence: textmining:0.167,coexpression:0.056, InWeb_IM: inference, String_Score_Combined: 245, String_Score_Physical: 294	7514	Direct
6829	7415	Direct		SUPT5H	VCP	294	FALSE	Direct		6829	InWeb_IM: inference	7415	Direct
6829	7280	Direct		SUPT5H	TUBB2A	294	FALSE	Direct		6829	InWeb_IM: inference	7280	Direct
6829	6950	Direct		SUPT5H	TCP1	294	FALSE	Direct		6829	InWeb_IM: inference	6950	Direct
6801	9958	Direct		STRN	USP15	270	FALSE	Direct		6801	StringDB: physical, StringEvidence: experiments:0.239,coexpression:0.070,textmining:0.007, BioGrid: physical, BioGrid_PubMed: 29299163, BioGrid_Type: Affinity Capture-MS, String_Score_Physical: 270, String_Score_Combined: 325	9958	Direct
6801	9521	Direct		STRN	EEF1E1	294	FALSE	Direct		6801	InWeb_IM: experimental, BioGrid: physical, BioGrid_PubMed: 26496610, BioGrid_Type: Affinity Capture-MS	9521	Direct
6801	857	Direct		STRN	CAV1	379	FALSE	Direct		6801	StringDB: physical, StringEvidence: textmining:0.930,experiments:0.353, InWeb_IM: inference, String_Score_Physical: 379, String_Score_Combined: 956	857	Direct
6801	832	Direct		STRN	CAPZB	208	FALSE	Direct		6801	BioGrid: physical, BioGrid_PubMed: 35271311, BioGrid_Type: Affinity Capture-MS	832	Direct
6801	824	Direct		STRN	CAPN2	355	FALSE	Direct		6801	StringDB: physical, StringEvidence: experiments:0.328,textmining:0.077,coexpression:0.001, String_Score_Physical: 355, String_Score_Combined: 406	824	Direct
6801	79598	Direct		STRN	CEP97	236	FALSE	Direct		6801	StringDB: physical, StringEvidence: experiments:0.203,coexpression:0.022, String_Score_Physical: 236, String_Score_Combined: 252	79598	Direct
6801	7529	Direct		STRN	YWHAB	294	FALSE	Direct		6801	InWeb_IM: inference	7529	Direct
6801	6950	Direct		STRN	TCP1	992	FALSE	Direct		6801	StringDB: physical, StringEvidence: experiments:0.992,textmining:0.371, InWeb_IM: experimental, BioGrid: physical, BioGrid_PubMed: 26496610,24366813,18782753, BioGrid_Type: Affinity Capture-MS, String_Score_Physical: 992, String_Score_Combined: 995	6950	Direct
6780	9859	Direct		STAU1	CEP170	208	FALSE	Direct		6780	BioGrid: physical, BioGrid_PubMed: 36232890, BioGrid_Type: Proximity Label-MS	9859	Direct
6780	9631	Direct		STAU1	NUP155	293	FALSE	Direct		6780	StringDB: physical, StringEvidence: experiments:0.263, InWeb_IM: experimental, BioGrid: physical, BioGrid_PubMed: 30948266,23125841, BioGrid_Type: Affinity Capture-MS, String_Score_Physical: 293, String_Score_Combined: 293	9631	Direct
6780	9500	Direct		STAU1	MAGED1	208	FALSE	Direct		6780	BioGrid: physical, BioGrid_PubMed: 36232890, BioGrid_Type: Proximity Label-MS	9500	Direct
6780	9337	Direct		STAU1	CNOT8	208	FALSE	Direct		6780	BioGrid: physical, BioGrid_PubMed: 36232890, BioGrid_Type: Proximity Label-MS	9337	Direct
6780	9260	Direct		STAU1	PDLIM7	208	FALSE	Direct		6780	BioGrid: physical, BioGrid_PubMed: 36232890, BioGrid_Type: Proximity Label-MS	9260	Direct
6780	9208	Direct		STAU1	LRRFIP1	208	FALSE	Direct		6780	BioGrid: physical, BioGrid_PubMed: 36232890, BioGrid_Type: Proximity Label-MS	9208	Direct
6780	9100	Direct		STAU1	USP10	208	FALSE	Direct		6780	BioGrid: physical, BioGrid_PubMed: 36232890, BioGrid_Type: Proximity Label-MS	9100	Direct
6780	8994	Direct		STAU1	LIMD1	208	FALSE	Direct		6780	BioGrid: physical, BioGrid_PubMed: 36232890, BioGrid_Type: Proximity Label-MS	8994	Direct
6780	8878	Direct		STAU1	SQSTM1	208	FALSE	Direct		6780	BioGrid: physical, BioGrid_PubMed: 36232890, BioGrid_Type: Proximity Label-MS	8878	Direct
6780	871	Direct		STAU1	SERPINH1	270	FALSE	Direct		6780	StringDB: physical, StringEvidence: experiments:0.239,textmining:0.029, InWeb_IM: experimental, BioGrid: physical, BioGrid_PubMed: 23125841, BioGrid_Type: Affinity Capture-MS, String_Score_Physical: 270, String_Score_Combined: 291	871	Direct
6780	8667	Direct		STAU1	EIF3H	208	FALSE	Direct		6780	StringDB: functional, StringEvidence: textmining:0.148, BioGrid: physical, BioGrid_PubMed: 36232890, BioGrid_Type: Proximity Label-MS, String_Score_Combined: 183, String_Score_Physical: 208	8667	Direct
6780	8664	Direct		STAU1	EIF3D	270	FALSE	Direct		6780	StringDB: physical, StringEvidence: experiments:0.239,textmining:0.046, InWeb_IM: experimental, BioGrid: physical, BioGrid_PubMed: 36232890,23125841, BioGrid_Type: Proximity Label-MS,Affinity Capture-MS, String_Score_Physical: 270, String_Score_Combined: 303	8664	Direct
6780	8663	Direct		STAU1	EIF3C	208	FALSE	Direct		6780	BioGrid: physical, BioGrid_PubMed: 30948266, BioGrid_Type: Affinity Capture-MS	8663	Direct
6780	8662	Direct		STAU1	EIF3B	293	FALSE	Direct		6780	StringDB: physical, StringEvidence: experiments:0.263,textmining:0.180,coexpression:0.015, InWeb_IM: experimental, BioGrid: physical, BioGrid_PubMed: 30948266,23125841, BioGrid_Type: Affinity Capture-MS, String_Score_Physical: 293, String_Score_Combined: 428	8662	Direct
6780	8661	Direct		STAU1	EIF3A	293	FALSE	Direct		6780	StringDB: physical, StringEvidence: experiments:0.263, InWeb_IM: experimental, BioGrid: physical, BioGrid_PubMed: 30948266,23125841, BioGrid_Type: Affinity Capture-MS, String_Score_Physical: 293, String_Score_Combined: 293	8661	Direct
6780	8607	Direct		STAU1	RUVBL1	208	FALSE	Direct		6780	BioGrid: physical, BioGrid_PubMed: 36232890,30948266, BioGrid_Type: Proximity Label-MS,Affinity Capture-MS	8607	Direct
6780	8570	Direct		STAU1	KHSRP	305	FALSE	Direct		6780	StringDB: physical, StringEvidence: textmining:0.293,experiments:0.276, InWeb_IM: experimental, BioGrid: physical, BioGrid_PubMed: 36232890,30948266,23125841, BioGrid_Type: Proximity Label-MS,Affinity Capture-MS, String_Score_Physical: 305, String_Score_Combined: 509	8570	Direct
6780	85440	Direct		STAU1	DOCK7	295	FALSE	Direct		6780	StringDB: physical, StringEvidence: experiments:0.265,textmining:0.007, InWeb_IM: experimental, BioGrid: physical, BioGrid_PubMed: 36232890,30948266,23125841, BioGrid_Type: Proximity Label-MS,Affinity Capture-MS, String_Score_Physical: 295, String_Score_Combined: 300	85440	Direct
6780	85313	Direct		STAU1	PPIL4	208	FALSE	Direct		6780	BioGrid: physical, BioGrid_PubMed: 36232890,30948266, BioGrid_Type: Proximity Label-MS,Affinity Capture-MS	85313	Direct
6780	8518	Direct		STAU1	ELP1	208	FALSE	Direct		6780	BioGrid: physical, BioGrid_PubMed: 30948266, BioGrid_Type: Affinity Capture-MS	8518	Direct
6780	829	Direct		STAU1	CAPZA1	208	FALSE	Direct		6780	BioGrid: physical, BioGrid_PubMed: 36232890, BioGrid_Type: Proximity Label-MS	829	Direct
6780	8239	Direct		STAU1	USP9X	208	FALSE	Direct		6780	BioGrid: physical, BioGrid_PubMed: 30948266, BioGrid_Type: Affinity Capture-MS	8239	Direct
6780	81887	Direct		STAU1	LAS1L	208	FALSE	Direct		6780	BioGrid: physical, BioGrid_PubMed: 36232890, BioGrid_Type: Proximity Label-MS	81887	Direct
6780	80222	Direct		STAU1	TARS2	208	FALSE	Direct		6780	BioGrid: physical, BioGrid_PubMed: 30948266, BioGrid_Type: Affinity Capture-MS	80222	Direct
6780	79180	Direct		STAU1	EFHD2	208	FALSE	Direct		6780	BioGrid: physical, BioGrid_PubMed: 36232890, BioGrid_Type: Proximity Label-MS	79180	Direct
6780	79084	Direct		STAU1	WDR77	270	FALSE	Direct		6780	StringDB: physical, StringEvidence: experiments:0.239,textmining:0.225, BioGrid: physical, BioGrid_PubMed: 36232890,28977470, BioGrid_Type: Proximity Label-MS,Affinity Capture-MS, String_Score_Physical: 270, String_Score_Combined: 434	79084	Direct
6780	790	Direct		STAU1	CAD	293	FALSE	Direct		6780	StringDB: physical, StringEvidence: experiments:0.263,textmining:0.045, InWeb_IM: experimental, BioGrid: physical, BioGrid_PubMed: 30948266,23125841, BioGrid_Type: Affinity Capture-MS, String_Score_Physical: 293, String_Score_Combined: 324	790	Direct
6780	7846	Direct		STAU1	TUBA1A	675	FALSE	Direct		6780	StringDB: physical, StringEvidence: experiments:0.661,textmining:0.002, InWeb_IM: experimental, BioGrid: physical, BioGrid_PubMed: 23125841,15303970, BioGrid_Type: Affinity Capture-MS,Affinity Capture-Western, String_Score_Physical: 675, String_Score_Combined: 675	7846	Direct
6780	7536	Direct		STAU1	SF1	208	FALSE	Direct		6780	BioGrid: physical, BioGrid_PubMed: 36232890, BioGrid_Type: Proximity Label-MS	7536	Direct
6780	7514	Direct		STAU1	XPO1	293	FALSE	Direct		6780	StringDB: physical, StringEvidence: experiments:0.263,textmining:0.259, InWeb_IM: experimental, BioGrid: physical, BioGrid_PubMed: 30948266,23125841, BioGrid_Type: Affinity Capture-MS,Affinity Capture-Western, String_Score_Physical: 293, String_Score_Combined: 476	7514	Direct
6780	7431	Direct		STAU1	VIM	270	FALSE	Direct		6780	StringDB: physical, StringEvidence: experiments:0.239, InWeb_IM: experimental, BioGrid: physical, BioGrid_PubMed: 23125841, BioGrid_Type: Affinity Capture-MS, String_Score_Physical: 270, String_Score_Combined: 270	7431	Direct
6780	7385	Direct		STAU1	UQCRC2	208	FALSE	Direct		6780	BioGrid: physical, BioGrid_PubMed: 36232890, BioGrid_Type: Proximity Label-MS	7385	Direct
6780	7280	Direct		STAU1	TUBB2A	213	FALSE	Direct		6780	StringDB: physical, StringEvidence: experiments:0.179, String_Score_Physical: 213, String_Score_Combined: 213	7280	Direct
6780	7205	Direct		STAU1	TRIP6	208	FALSE	Direct		6780	BioGrid: physical, BioGrid_PubMed: 36232890, BioGrid_Type: Proximity Label-MS	7205	Direct
6780	7186	Direct		STAU1	TRAF2	208	FALSE	Direct		6780	BioGrid: physical, BioGrid_PubMed: 30948266, BioGrid_Type: Affinity Capture-MS	7186	Direct
6780	7184	Direct		STAU1	HSP90B1	208	FALSE	Direct		6780	BioGrid: physical, BioGrid_PubMed: 30948266, BioGrid_Type: Affinity Capture-MS	7184	Direct
6780	7094	Direct		STAU1	TLN1	208	FALSE	Direct		6780	BioGrid: physical, BioGrid_PubMed: 36232890,30948266, BioGrid_Type: Proximity Label-MS,Affinity Capture-MS	7094	Direct
6780	7037	Direct		STAU1	TFRC	208	FALSE	Direct		6780	BioGrid: physical, BioGrid_PubMed: 30948266, BioGrid_Type: Affinity Capture-MS	7037	Direct
6780	6950	Direct		STAU1	TCP1	270	FALSE	Direct		6780	StringDB: physical, StringEvidence: experiments:0.239, InWeb_IM: experimental, BioGrid: physical, BioGrid_PubMed: 23125841, BioGrid_Type: Affinity Capture-MS, String_Score_Physical: 270, String_Score_Combined: 270	6950	Direct
6748	9855	Direct		SSR4	FARP2	208	FALSE	Direct		6748	BioGrid: physical, BioGrid_PubMed: 32203420, BioGrid_Type: Affinity Capture-MS, BioGrid_Score: 4.254531246	9855	Direct
6748	832	Direct		SSR4	CAPZB	208	FALSE	Direct		6748	BioGrid: physical, BioGrid_PubMed: 35271311, BioGrid_Type: Affinity Capture-MS	832	Direct
6748	8065	Direct		SSR4	CUL5	294	FALSE	Direct		6748	InWeb_IM: experimental, BioGrid: physical, BioGrid_PubMed: 21145461, BioGrid_Type: Affinity Capture-MS	8065	Direct
6748	7385	Direct		SSR4	UQCRC2	272	FALSE	Direct		6748	StringDB: physical, StringEvidence: experiments:0.241,coexpression:0.004, InWeb_IM: inference, BioGrid: physical, BioGrid_PubMed: 26344197, BioGrid_Type: Co-fractionation, BioGrid_Score: 0.910617764, String_Score_Physical: 272, String_Score_Combined: 275	7385	Direct
6737	9958	Direct		TRIM21	USP15	410	FALSE	Direct		6737	StringDB: physical, StringEvidence: experiments:0.385,textmining:0.212,coexpression:0.022, InWeb_IM: experimental, BioGrid: physical, BioGrid_PubMed: 25416956,23105109, BioGrid_Type: Two-hybrid, String_Score_Physical: 410, String_Score_Combined: 545	9958	Direct
6737	8878	Direct		TRIM21	SQSTM1	838	FALSE	Direct		6737	StringDB: physical, StringEvidence: experiments:0.832,textmining:0.808, InWeb_IM: experimental, BioGrid: physical, BioGrid_PubMed: 34921137,31852783,26942676,26347139,26043024,19201866, BioGrid_Type: Affinity Capture-MS,Affinity Capture-Western,Reconstituted Complex,Biochemical Activity,Co-localization, String_Score_Physical: 838, String_Score_Combined: 969	8878	Direct
6737	87	Direct		TRIM21	ACTN1	208	FALSE	Direct		6737	BioGrid: physical, BioGrid_PubMed: 32051585, BioGrid_Type: Affinity Capture-MS	87	Direct
6737	85363	Direct		TRIM21	TRIM5	270	FALSE	Direct		6737	StringDB: physical, StringEvidence: textmining:0.858,experiments:0.239,coexpression:0.071, OmniPath: omnipath, OmniPath_Reference: SIGNOR, InWeb_IM: experimental, BioGrid: physical, BioGrid_PubMed: 16775307, BioGrid_Type: Reconstituted Complex, String_Score_Physical: 270, String_Score_Combined: 385	85363	Direct
6737	8139	Direct		TRIM21	GAN	294	FALSE	Direct		6737	InWeb_IM: experimental, BioGrid: physical, BioGrid_PubMed: 26460568, BioGrid_Type: Affinity Capture-MS	8139	Direct
6737	811	Direct		TRIM21	CALR	270	FALSE	Direct		6737	StringDB: physical, StringEvidence: textmining:0.566,experiments:0.239, InWeb_IM: experimental, BioGrid: physical, BioGrid_PubMed: 8666824, BioGrid_Type: Reconstituted Complex,Two-hybrid, String_Score_Physical: 270, String_Score_Combined: 683	811	Direct
6737	81	Direct		TRIM21	ACTN4	208	FALSE	Direct		6737	BioGrid: physical, BioGrid_PubMed: 32051585, BioGrid_Type: Affinity Capture-MS	81	Direct
6737	7532	Direct		TRIM21	YWHAG	294	FALSE	Direct		6737	InWeb_IM: experimental, BioGrid: physical, BioGrid_PubMed: 15324660, BioGrid_Type: Affinity Capture-MS	7532	Direct
6737	7531	Direct		TRIM21	YWHAE	208	FALSE	Direct		6737	BioGrid: physical, BioGrid_PubMed: 23472066, BioGrid_Type: Affinity Capture-MS	7531	Direct
6737	7431	Direct		TRIM21	VIM	208	FALSE	Direct		6737	BioGrid: physical, BioGrid_PubMed: 32051585, BioGrid_Type: Affinity Capture-MS	7431	Direct
6712	91754	Direct		SPTBN2	NEK9	294	FALSE	Direct		6712	InWeb_IM: inference	91754	Direct
6712	91526	Direct		SPTBN2	ANKRD44	213	FALSE	Direct		6712	StringDB: physical, StringEvidence: experiments:0.179,textmining:0.107,coexpression:0.024, String_Score_Physical: 213, String_Score_Combined: 314	91526	Direct
6712	857	Direct		SPTBN2	CAV1	208	FALSE	Direct		6712	BioGrid: physical, BioGrid_PubMed: 34079125, BioGrid_Type: Proximity Label-MS, BioGrid_Score: 215.0	857	Direct
6712	832	Direct		SPTBN2	CAPZB	244	FALSE	Direct		6712	StringDB: physical, StringEvidence: experiments:0.213,textmining:0.063, String_Score_Physical: 244, String_Score_Combined: 292	832	Direct
6712	830	Direct		SPTBN2	CAPZA2	242	FALSE	Direct		6712	StringDB: physical, StringEvidence: experiments:0.210,coexpression:0.022,textmining:0.018, InWeb_IM: experimental, BioGrid: physical, BioGrid_PubMed: 26496610, BioGrid_Type: Affinity Capture-MS, String_Score_Physical: 242, String_Score_Combined: 272	830	Direct
6712	7529	Direct		SPTBN2	YWHAB	294	FALSE	Direct		6712	InWeb_IM: inference	7529	Direct
6712	7037	Direct		SPTBN2	TFRC	208	FALSE	Direct		6712	BioGrid: physical, BioGrid_PubMed: 34709727, BioGrid_Type: Affinity Capture-MS, BioGrid_Score: 0.92	7037	Direct
6709	9321	Direct		SPTAN1	TRIP11	208	FALSE	Direct		6709	BioGrid: physical, BioGrid_PubMed: 30021884, BioGrid_Type: Proximity Label-MS	9321	Direct
6709	91607	Direct		SPTAN1	SLFN11	208	FALSE	Direct		6709	BioGrid: physical, BioGrid_PubMed: 33863777,33536335, BioGrid_Type: Proximity Label-MS,Affinity Capture-MS	91607	Direct
6709	9100	Direct		SPTAN1	USP10	208	FALSE	Direct		6709	BioGrid: physical, BioGrid_PubMed: 32382008, BioGrid_Type: Affinity Capture-MS	9100	Direct
6709	87	Direct		SPTAN1	ACTN1	915	FALSE	Direct		6709	StringDB: physical, StringEvidence: database:0.896,textmining:0.312,experiments:0.151,coexpression:0.023, InWeb_IM: inference, BioGrid: physical, BioGrid_PubMed: 35831314, BioGrid_Type: Co-fractionation, String_Score_Physical: 915, String_Score_Combined: 925	87	Direct
6709	857	Direct		SPTAN1	CAV1	208	FALSE	Direct		6709	BioGrid: physical, BioGrid_PubMed: 34079125, BioGrid_Type: Proximity Label-MS, BioGrid_Score: 282.0	857	Direct
6709	832	Direct		SPTAN1	CAPZB	208	FALSE	Direct		6709	BioGrid: physical, BioGrid_PubMed: 35271311, BioGrid_Type: Affinity Capture-MS	832	Direct
6709	830	Direct		SPTAN1	CAPZA2	294	FALSE	Direct		6709	InWeb_IM: experimental, BioGrid: physical, BioGrid_PubMed: 26496610, BioGrid_Type: Affinity Capture-MS	830	Direct
6709	824	Direct		SPTAN1	CAPN2	208	FALSE	Direct		6709	StringDB: functional, StringEvidence: textmining:0.570,coexpression:0.022, BioGrid: physical, BioGrid_PubMed: 35831314, BioGrid_Type: Co-fractionation, String_Score_Combined: 596, String_Score_Physical: 208	824	Direct
6709	8139	Direct		SPTAN1	GAN	208	FALSE	Direct		6709	BioGrid: physical, BioGrid_PubMed: 26460568, BioGrid_Type: Affinity Capture-MS	8139	Direct
6709	81	Direct		SPTAN1	ACTN4	915	FALSE	Direct		6709	StringDB: physical, StringEvidence: database:0.896,textmining:0.431,experiments:0.151,coexpression:0.102, InWeb_IM: inference, String_Score_Physical: 915, String_Score_Combined: 934	81	Direct
6709	79084	Direct		SPTAN1	WDR77	270	FALSE	Direct		6709	StringDB: physical, StringEvidence: experiments:0.239, BioGrid: physical, BioGrid_PubMed: 28977470, BioGrid_Type: Affinity Capture-MS, String_Score_Physical: 270, String_Score_Combined: 270	79084	Direct
6709	7529	Direct		SPTAN1	YWHAB	345	FALSE	Direct		6709	StringDB: physical, StringEvidence: textmining:0.458,experiments:0.317,coexpression:0.023, InWeb_IM: experimental, String_Score_Physical: 345, String_Score_Combined: 653	7529	Direct
6709	7431	Direct		SPTAN1	VIM	270	FALSE	Direct		6709	StringDB: physical, StringEvidence: textmining:0.364,experiments:0.239,coexpression:0.022, InWeb_IM: experimental, BioGrid: physical, BioGrid_PubMed: 11441066, BioGrid_Type: Affinity Capture-Western, String_Score_Physical: 270, String_Score_Combined: 545	7431	Direct
6709	7296	Direct		SPTAN1	TXNRD1	208	FALSE	Direct		6709	BioGrid: physical, BioGrid_PubMed: 35831314, BioGrid_Type: Co-fractionation	7296	Direct
6709	7094	Direct		SPTAN1	TLN1	900	FALSE	Direct		6709	StringDB: physical, StringEvidence: database:0.896,textmining:0.187,coexpression:0.045, String_Score_Physical: 900, String_Score_Combined: 922	7094	Direct
6709	7037	Direct		SPTAN1	TFRC	208	FALSE	Direct		6709	BioGrid: physical, BioGrid_PubMed: 34709727, BioGrid_Type: Proximity Label-MS,Affinity Capture-MS, BioGrid_Score: 1.0	7037	Direct
6709	6780	Direct		SPTAN1	STAU1	293	FALSE	Direct		6709	StringDB: physical, StringEvidence: experiments:0.263,coexpression:0.036, InWeb_IM: experimental, BioGrid: physical, BioGrid_PubMed: 36232890,30948266,23125841, BioGrid_Type: Proximity Label-MS,Affinity Capture-MS, String_Score_Physical: 293, String_Score_Combined: 318	6780	Direct
6709	6712	Direct		SPTAN1	SPTBN2	927	FALSE	Direct		6709	StringDB: physical, StringEvidence: textmining:0.905,experiments:0.742,database:0.708,coexpression:0.237, InWeb_IM: inference, BioGrid: physical, BioGrid_PubMed: 22939629,17607528, BioGrid_Type: Two-hybrid,Co-fractionation, BioGrid_Score: 0.817, String_Score_Physical: 927, String_Score_Combined: 962	6712	Direct
6641	7402	Direct		SNTB1	UTRN	727	FALSE	Direct		6641	StringDB: physical, StringEvidence: textmining:0.754,experiments:0.575,database:0.333,coexpression:0.029, InWeb_IM: experimental, BioGrid: physical, BioGrid_PubMed: 35271311,24981860, BioGrid_Type: Affinity Capture-MS, BioGrid_Score: 23.13013776, String_Score_Physical: 727, String_Score_Combined: 934	7402	Direct
6632	9733	Direct		SNRPD1	SART3	309	FALSE	Direct		6632	StringDB: physical, StringEvidence: textmining:0.582,experiments:0.279,coexpression:0.045, String_Score_Physical: 309, String_Score_Combined: 724	9733	Direct
6632	96764	Direct		SNRPD1	TGS1	911	FALSE	Direct		6632	StringDB: physical, StringEvidence: database:0.896,textmining:0.381,experiments:0.112,coexpression:0.011, String_Score_Physical: 911, String_Score_Combined: 945	96764	Direct
6632	9631	Direct		SNRPD1	NUP155	900	FALSE	Direct		6632	StringDB: physical, StringEvidence: database:0.896,coexpression:0.137,textmining:0.021, OmniPath: pathwayextra, OmniPath_Reference: Wang, String_Score_Physical: 900, String_Score_Combined: 915	9631	Direct
6632	8607	Direct		SNRPD1	RUVBL1	272	FALSE	Direct		6632	StringDB: physical, StringEvidence: coexpression:0.557,experiments:0.241,textmining:0.088, BioGrid: physical, BioGrid_PubMed: 26344197, BioGrid_Type: Co-fractionation, BioGrid_Score: 0.121723271, String_Score_Physical: 272, String_Score_Combined: 705	8607	Direct
6632	832	Direct		SNRPD1	CAPZB	208	FALSE	Direct		6632	BioGrid: physical, BioGrid_PubMed: 35271311, BioGrid_Type: Affinity Capture-MS	832	Direct
6632	8065	Direct		SNRPD1	CUL5	208	FALSE	Direct		6632	BioGrid: physical, BioGrid_PubMed: 21145461, BioGrid_Type: Affinity Capture-MS	8065	Direct
6632	79084	Direct		SNRPD1	WDR77	947	FALSE	Direct		6632	StringDB: physical, StringEvidence: database:0.896,experiments:0.474,textmining:0.391,coexpression:0.094, BioGrid: physical, BioGrid_PubMed: 35831314,28977470,11756452, BioGrid_Type: Reconstituted Complex,Affinity Capture-MS,Co-fractionation, String_Score_Physical: 947, String_Score_Combined: 970	79084	Direct
6632	7531	Direct		SNRPD1	YWHAE	284	FALSE	Direct		6632	StringDB: physical, StringEvidence: experiments:0.254,coexpression:0.046, BioGrid: physical, BioGrid_PubMed: 35831314,26344197, BioGrid_Type: Co-fractionation, BioGrid_Score: 0.092730276, String_Score_Physical: 284, String_Score_Combined: 318	7531	Direct
6632	7529	Direct		SNRPD1	YWHAB	208	FALSE	Direct		6632	BioGrid: physical, BioGrid_PubMed: 35831314, BioGrid_Type: Co-fractionation	7529	Direct
6632	7431	Direct		SNRPD1	VIM	225	FALSE	Direct		6632	StringDB: physical, StringEvidence: experiments:0.193, String_Score_Physical: 225, String_Score_Combined: 225	7431	Direct
6632	7415	Direct		SNRPD1	VCP	208	FALSE	Direct		6632	BioGrid: physical, BioGrid_PubMed: 29540532, BioGrid_Type: Affinity Capture-MS	7415	Direct
6632	7072	Direct		SNRPD1	TIA1	402	FALSE	Direct		6632	StringDB: physical, StringEvidence: experiments:0.377,textmining:0.104,coexpression:0.022, BioGrid: physical, BioGrid_PubMed: 26344197, BioGrid_Type: Co-fractionation, BioGrid_Score: 0.352362723, String_Score_Physical: 402, String_Score_Combined: 476	7072	Direct
6632	6829	Direct		SNRPD1	SUPT5H	215	FALSE	Direct		6632	StringDB: physical, StringEvidence: experiments:0.181,textmining:0.085,coexpression:0.005, BioGrid: physical, BioGrid_PubMed: 24981860, BioGrid_Type: Affinity Capture-MS, BioGrid_Score: 13.6100725, String_Score_Physical: 215, String_Score_Combined: 285	6829	Direct
6632	6780	Direct		SNRPD1	STAU1	208	FALSE	Direct		6632	BioGrid: physical, BioGrid_PubMed: 36232890, BioGrid_Type: Proximity Label-MS	6780	Direct
6629	9733	Direct		SNRPB2	SART3	208	FALSE	Direct		6629	StringDB: functional, StringEvidence: textmining:0.177,coexpression:0.132, BioGrid: physical, BioGrid_PubMed: 35271311, BioGrid_Type: Affinity Capture-MS, String_Score_Combined: 314, String_Score_Physical: 208	9733	Direct
6629	96764	Direct		SNRPB2	TGS1	208	FALSE	Direct		6629	BioGrid: physical, BioGrid_PubMed: 33961781, BioGrid_Type: Affinity Capture-MS, BioGrid_Score: 0.998707092	96764	Direct
6629	8065	Direct		SNRPB2	CUL5	294	FALSE	Direct		6629	InWeb_IM: experimental, BioGrid: physical, BioGrid_PubMed: 21145461, BioGrid_Type: Affinity Capture-MS	8065	Direct
6629	7536	Direct		SNRPB2	SF1	325	FALSE	Direct		6629	StringDB: physical, StringEvidence: textmining:0.554,experiments:0.297,coexpression:0.169, InWeb_IM: experimental, BioGrid: physical, BioGrid_PubMed: 35831314, BioGrid_Type: Co-fractionation, String_Score_Physical: 325, String_Score_Combined: 749	7536	Direct
6629	7514	Direct		SNRPB2	XPO1	294	FALSE	Direct		6629	StringDB: functional, StringEvidence: coexpression:0.131,textmining:0.081, InWeb_IM: experimental, BioGrid: physical, BioGrid_PubMed: 26673895, BioGrid_Type: Affinity Capture-MS, String_Score_Combined: 234, String_Score_Physical: 294	7514	Direct
6629	7072	Direct		SNRPB2	TIA1	199	FALSE	Direct		6629	StringDB: physical, StringEvidence: experiments:0.165,coexpression:0.063,textmining:0.063, String_Score_Physical: 199, String_Score_Combined: 296	7072	Direct
6629	6632	Direct		SNRPB2	SNRPD1	995	FALSE	Direct		6629	StringDB: physical, StringEvidence: experiments:0.953,database:0.896,coexpression:0.622,textmining:0.529, InWeb_IM: inference, BioGrid: physical, BioGrid_PubMed: 35831314,35271311,33961781, BioGrid_Type: Affinity Capture-MS,Co-fractionation, BioGrid_Score: 0.98955746, String_Score_Physical: 995, String_Score_Combined: 999	6632	Direct
6599	9958	Direct		SMARCC1	USP15	208	FALSE	Direct		6599	BioGrid: physical, BioGrid_PubMed: 35831314, BioGrid_Type: Co-fractionation	9958	Direct
6599	9208	Direct		SMARCC1	LRRFIP1	208	FALSE	Direct		6599	BioGrid: physical, BioGrid_PubMed: 35831314, BioGrid_Type: Co-fractionation	9208	Direct
6599	8880	Direct		SMARCC1	FUBP1	285	FALSE	Direct		6599	StringDB: physical, StringEvidence: coexpression:0.259,experiments:0.255,textmining:0.068, BioGrid: physical, BioGrid_PubMed: 26344197, BioGrid_Type: Co-fractionation, BioGrid_Score: 0.349299643, String_Score_Physical: 285, String_Score_Combined: 506	8880	Direct
6599	8570	Direct		SMARCC1	KHSRP	285	FALSE	Direct		6599	StringDB: physical, StringEvidence: coexpression:0.293,experiments:0.255,textmining:0.059, BioGrid: physical, BioGrid_PubMed: 26344197, BioGrid_Type: Co-fractionation, BioGrid_Score: 0.384256446, String_Score_Physical: 285, String_Score_Combined: 524	8570	Direct
6599	832	Direct		SMARCC1	CAPZB	208	FALSE	Direct		6599	BioGrid: physical, BioGrid_PubMed: 35271311, BioGrid_Type: Affinity Capture-MS	832	Direct
6599	79084	Direct		SMARCC1	WDR77	614	FALSE	Direct		6599	StringDB: physical, StringEvidence: database:0.583,textmining:0.072,coexpression:0.070,experiments:0.036, String_Score_Physical: 614, String_Score_Combined: 667	79084	Direct
6599	7415	Direct		SMARCC1	VCP	208	FALSE	Direct		6599	BioGrid: physical, BioGrid_PubMed: 35831314,23383273, BioGrid_Type: Affinity Capture-MS,Co-fractionation	7415	Direct
6599	7184	Direct		SMARCC1	HSP90B1	292	FALSE	Direct		6599	StringDB: physical, StringEvidence: experiments:0.262,coexpression:0.022, InWeb_IM: experimental, BioGrid: physical, BioGrid_PubMed: 11726552, BioGrid_Type: Affinity Capture-Western, String_Score_Physical: 292, String_Score_Combined: 307	7184	Direct
6599	6780	Direct		SMARCC1	STAU1	208	FALSE	Direct		6599	BioGrid: physical, BioGrid_PubMed: 36232890,30948266, BioGrid_Type: Proximity Label-MS,Affinity Capture-MS	6780	Direct
6599	6709	Direct		SMARCC1	SPTAN1	208	FALSE	Direct		6599	BioGrid: physical, BioGrid_PubMed: 35831314, BioGrid_Type: Co-fractionation	6709	Direct
6418	91607	Direct		SET	SLFN11	208	FALSE	Direct		6418	BioGrid: physical, BioGrid_PubMed: 33863777, BioGrid_Type: Proximity Label-MS	91607	Direct
6418	84248	Direct		SET	FYTTD1	270	FALSE	Direct		6418	StringDB: physical, StringEvidence: experiments:0.239,coexpression:0.065, BioGrid: physical, BioGrid_PubMed: 19836239, BioGrid_Type: Affinity Capture-MS, String_Score_Physical: 270, String_Score_Combined: 317	84248	Direct
6418	8125	Direct		SET	ANP32A	966	FALSE	Direct		6418	StringDB: physical, StringEvidence: textmining:0.913,database:0.896,experiments:0.669,coexpression:0.266, InWeb_IM: experimental, BioGrid: physical, BioGrid_PubMed: 17142970,11909973,11163245, BioGrid_Type: Reconstituted Complex,Affinity Capture-Western,Co-purification, String_Score_Physical: 966, String_Score_Combined: 997	8125	Direct
6418	7514	Direct		SET	XPO1	847	FALSE	Direct		6418	StringDB: physical, StringEvidence: database:0.791,experiments:0.239,coexpression:0.207,textmining:0.121, InWeb_IM: experimental, BioGrid: physical, BioGrid_PubMed: 15239126, BioGrid_Type: Affinity Capture-Western, String_Score_Physical: 847, String_Score_Combined: 893	7514	Direct
6418	7415	Direct		SET	VCP	208	FALSE	Direct		6418	StringDB: functional, StringEvidence: textmining:0.168,coexpression:0.022, BioGrid: physical, BioGrid_PubMed: 35562734, BioGrid_Type: Affinity Capture-MS, String_Score_Combined: 219, String_Score_Physical: 208	7415	Direct
6418	6829	Direct		SET	SUPT5H	454	FALSE	Direct		6418	StringDB: physical, StringEvidence: experiments:0.431,coexpression:0.103,textmining:0.058, BioGrid: physical, BioGrid_PubMed: 22863883, BioGrid_Type: Co-fractionation, String_Score_Physical: 454, String_Score_Combined: 539	6829	Direct
6396	9919	Direct		SEC13	SEC16A	986	FALSE	Direct		6396	StringDB: physical, StringEvidence: textmining:0.990,experiments:0.967,database:0.583, InWeb_IM: experimental, BioGrid: physical, BioGrid_PubMed: 35271311,33961781,28514442,26496610, BioGrid_Type: Affinity Capture-MS, BioGrid_Score: 0.871383314,0.952070359, String_Score_Physical: 986, String_Score_Combined: 999	9919	Direct
6396	9632	Direct		SEC13	SEC24C	950	FALSE	Direct		6396	StringDB: physical, StringEvidence: database:0.896,textmining:0.886,experiments:0.508,coexpression:0.153, BioGrid: physical, BioGrid_PubMed: 30596474, BioGrid_Type: Affinity Capture-Western, String_Score_Physical: 950, String_Score_Combined: 995	9632	Direct
6396	9631	Direct		SEC13	NUP155	946	FALSE	Direct		6396	StringDB: physical, StringEvidence: experiments:0.867,textmining:0.784,database:0.583,coexpression:0.008, String_Score_Physical: 946, String_Score_Combined: 988	9631	Direct
6396	91754	Direct		SEC13	NEK9	900	FALSE	Direct		6396	StringDB: physical, StringEvidence: database:0.896,textmining:0.075, String_Score_Physical: 900, String_Score_Combined: 907	91754	Direct
6396	9125	Direct		SEC13	CNOT9	237	FALSE	Direct		6396	StringDB: physical, StringEvidence: experiments:0.204,coexpression:0.073, BioGrid: physical, BioGrid_PubMed: 29395067, BioGrid_Type: Proximity Label-MS, String_Score_Physical: 237, String_Score_Combined: 292	9125	Direct
6396	89866	Direct		SEC13	SEC16B	982	FALSE	Direct		6396	StringDB: physical, StringEvidence: experiments:0.956,textmining:0.837,database:0.583, BioGrid: physical, BioGrid_PubMed: 33961781,32296183,28514442,25416956,16189514, BioGrid_Type: Two-hybrid,Affinity Capture-MS, BioGrid_Score: 0.97545763,0.901292926, String_Score_Physical: 982, String_Score_Combined: 997	89866	Direct
6396	8665	Direct		SEC13	EIF3F	222	FALSE	Direct		6396	StringDB: physical, StringEvidence: experiments:0.189,coexpression:0.106,textmining:0.001, String_Score_Physical: 222, String_Score_Combined: 305	8665	Direct
6396	8065	Direct		SEC13	CUL5	208	FALSE	Direct		6396	BioGrid: physical, BioGrid_PubMed: 35831314, BioGrid_Type: Co-fractionation	8065	Direct
6396	7514	Direct		SEC13	XPO1	788	FALSE	Direct		6396	StringDB: physical, StringEvidence: experiments:0.779,textmining:0.252,coexpression:0.196, InWeb_IM: experimental, BioGrid: physical, BioGrid_PubMed: 26673895, BioGrid_Type: Affinity Capture-MS, String_Score_Physical: 788, String_Score_Combined: 872	7514	Direct
6396	6632	Direct		SEC13	SNRPD1	900	FALSE	Direct		6396	StringDB: physical, StringEvidence: database:0.896,coexpression:0.155,textmining:0.018, String_Score_Physical: 900, String_Score_Combined: 917	6632	Direct
6224	9801	Direct		RPS20	MRPL19	625	FALSE	Direct		6224	StringDB: physical, StringEvidence: experiments:0.609,coexpression:0.499,textmining:0.267, String_Score_Physical: 625, String_Score_Combined: 862	9801	Direct
6224	9521	Direct		RPS20	EEF1E1	212	FALSE	Direct		6224	StringDB: physical, StringEvidence: experiments:0.178,coexpression:0.084,textmining:0.032, String_Score_Physical: 212, String_Score_Combined: 301	9521	Direct
6224	9100	Direct		RPS20	USP10	208	FALSE	Direct		6224	BioGrid: physical, BioGrid_PubMed: 34079125, BioGrid_Type: Proximity Label-MS, BioGrid_Score: 19.44	9100	Direct
6224	8668	Direct		RPS20	EIF3I	965	FALSE	Direct		6224	StringDB: physical, StringEvidence: coexpression:0.957,experiments:0.914,database:0.583,textmining:0.581, String_Score_Physical: 965, String_Score_Combined: 999	8668	Direct
6224	8667	Direct		RPS20	EIF3H	932	FALSE	Direct		6224	StringDB: physical, StringEvidence: experiments:0.831,database:0.583,coexpression:0.444,textmining:0.113, InWeb_IM: inference, BioGrid: physical, BioGrid_PubMed: 22863883, BioGrid_Type: Co-fractionation, String_Score_Physical: 932, String_Score_Combined: 966	8667	Direct
6224	8665	Direct		RPS20	EIF3F	932	FALSE	Direct		6224	StringDB: physical, StringEvidence: experiments:0.832,coexpression:0.705,database:0.583,textmining:0.167, InWeb_IM: inference, String_Score_Physical: 932, String_Score_Combined: 983	8665	Direct
6224	8664	Direct		RPS20	EIF3D	932	FALSE	Direct		6224	StringDB: physical, StringEvidence: experiments:0.831,database:0.583,coexpression:0.383,textmining:0.214, InWeb_IM: inference, BioGrid: physical, BioGrid_PubMed: 22863883, BioGrid_Type: Co-fractionation, String_Score_Physical: 932, String_Score_Combined: 967	8664	Direct
6224	8663	Direct		RPS20	EIF3C	969	FALSE	Direct		6224	StringDB: physical, StringEvidence: experiments:0.923,database:0.583,textmining:0.369,coexpression:0.232, BioGrid: physical, BioGrid_PubMed: 34079125, BioGrid_Type: Proximity Label-MS, BioGrid_Score: 4.77, String_Score_Physical: 969, String_Score_Combined: 985	8663	Direct
6224	8662	Direct		RPS20	EIF3B	960	FALSE	Direct		6224	StringDB: physical, StringEvidence: experiments:0.902,coexpression:0.761,database:0.583,textmining:0.390, BioGrid: physical, BioGrid_PubMed: 35271311, BioGrid_Type: Affinity Capture-MS, String_Score_Physical: 960, String_Score_Combined: 994	8662	Direct
6224	8661	Direct		RPS20	EIF3A	980	FALSE	Direct		6224	StringDB: physical, StringEvidence: experiments:0.951,textmining:0.606,database:0.583,coexpression:0.505, BioGrid: physical, BioGrid_PubMed: 34079125,22863883, BioGrid_Type: Proximity Label-MS,Co-fractionation, BioGrid_Score: 13.49, String_Score_Physical: 980, String_Score_Combined: 996	8661	Direct
6224	84545	Direct		RPS20	MRPL43	345	FALSE	Direct		6224	StringDB: physical, StringEvidence: experiments:0.318,coexpression:0.202,textmining:0.153, String_Score_Physical: 345, String_Score_Combined: 558	84545	Direct
6224	832	Direct		RPS20	CAPZB	208	FALSE	Direct		6224	BioGrid: physical, BioGrid_PubMed: 35831314,35271311, BioGrid_Type: Affinity Capture-MS,Co-fractionation	832	Direct
6224	830	Direct		RPS20	CAPZA2	208	FALSE	Direct		6224	BioGrid: physical, BioGrid_PubMed: 35831314, BioGrid_Type: Co-fractionation	830	Direct
6224	829	Direct		RPS20	CAPZA1	208	FALSE	Direct		6224	BioGrid: physical, BioGrid_PubMed: 35831314, BioGrid_Type: Co-fractionation	829	Direct
6224	8065	Direct		RPS20	CUL5	208	FALSE	Direct		6224	BioGrid: physical, BioGrid_PubMed: 21145461, BioGrid_Type: Affinity Capture-MS	8065	Direct
6224	7965	Direct		RPS20	AIMP2	208	FALSE	Direct		6224	StringDB: functional, StringEvidence: coexpression:0.170, BioGrid: physical, BioGrid_PubMed: 35546148, BioGrid_Type: Affinity Capture-MS, String_Score_Combined: 204, String_Score_Physical: 208	7965	Direct
6224	6748	Direct		RPS20	SSR4	294	FALSE	Direct		6224	InWeb_IM: inference	6748	Direct
6224	65080	Direct		RPS20	MRPL44	369	FALSE	Direct		6224	StringDB: physical, StringEvidence: experiments:0.342,textmining:0.115,coexpression:0.026, String_Score_Physical: 369, String_Score_Combined: 456	65080	Direct
6224	65008	Direct		RPS20	MRPL1	639	FALSE	Direct		6224	StringDB: physical, StringEvidence: experiments:0.624,coexpression:0.510,textmining:0.452,neighborhood:0.131, BioGrid: physical, BioGrid_PubMed: 26344197, BioGrid_Type: Co-fractionation, BioGrid_Score: 0.081867986, String_Score_Physical: 639, String_Score_Combined: 915	65008	Direct
6224	64978	Direct		RPS20	MRPL38	254	FALSE	Direct		6224	StringDB: physical, StringEvidence: experiments:0.223,coexpression:0.135,textmining:0.128, String_Score_Physical: 254, String_Score_Combined: 438	64978	Direct
6224	64965	Direct		RPS20	MRPS9	625	FALSE	Direct		6224	StringDB: physical, StringEvidence: coexpression:0.633,experiments:0.609,textmining:0.266,neighborhood:0.186, String_Score_Physical: 625, String_Score_Combined: 917	64965	Direct
6224	63875	Direct		RPS20	MRPL17	625	FALSE	Direct		6224	StringDB: physical, StringEvidence: coexpression:0.649,experiments:0.609,textmining:0.267,neighborhood:0.186, String_Score_Physical: 625, String_Score_Combined: 921	63875	Direct
6218	9100	Direct		RPS17	USP10	294	FALSE	Direct		6218	InWeb_IM: inference	9100	Direct
6218	8878	Direct		RPS17	SQSTM1	294	FALSE	Direct		6218	InWeb_IM: inference, BioGrid: physical, BioGrid_PubMed: 33545068, BioGrid_Type: Proximity Label-MS	8878	Direct
6218	8668	Direct		RPS17	EIF3I	294	FALSE	Direct		6218	InWeb_IM: inference	8668	Direct
6218	8667	Direct		RPS17	EIF3H	294	FALSE	Direct		6218	InWeb_IM: inference	8667	Direct
6218	8665	Direct		RPS17	EIF3F	294	FALSE	Direct		6218	InWeb_IM: inference	8665	Direct
6218	8664	Direct		RPS17	EIF3D	294	FALSE	Direct		6218	InWeb_IM: inference	8664	Direct
6218	8663	Direct		RPS17	EIF3C	294	FALSE	Direct		6218	InWeb_IM: inference	8663	Direct
6218	8662	Direct		RPS17	EIF3B	294	FALSE	Direct		6218	InWeb_IM: inference	8662	Direct
6218	8661	Direct		RPS17	EIF3A	294	FALSE	Direct		6218	InWeb_IM: inference	8661	Direct
6218	832	Direct		RPS17	CAPZB	208	FALSE	Direct		6218	BioGrid: physical, BioGrid_PubMed: 35271311, BioGrid_Type: Affinity Capture-MS	832	Direct
6218	7514	Direct		RPS17	XPO1	294	FALSE	Direct		6218	InWeb_IM: experimental, BioGrid: physical, BioGrid_PubMed: 26673895, BioGrid_Type: Affinity Capture-MS	7514	Direct
6218	7415	Direct		RPS17	VCP	294	FALSE	Direct		6218	InWeb_IM: inference	7415	Direct
6218	6780	Direct		RPS17	STAU1	208	FALSE	Direct		6218	BioGrid: physical, BioGrid_PubMed: 36232890, BioGrid_Type: Proximity Label-MS	6780	Direct
6218	6748	Direct		RPS17	SSR4	294	FALSE	Direct		6218	InWeb_IM: inference	6748	Direct
6218	6224	Direct		RPS17	RPS20	294	FALSE	Direct		6218	InWeb_IM: inference, BioGrid: physical, BioGrid_PubMed: 35831314,22863883, BioGrid_Type: Co-fractionation	6224	Direct
6192	9100	Direct		RPS4Y1	USP10	294	FALSE	Direct		6192	InWeb_IM: inference	9100	Direct
6192	8890	Direct		RPS4Y1	EIF2B4	294	FALSE	Direct		6192	InWeb_IM: inference	8890	Direct
6192	8668	Direct		RPS4Y1	EIF3I	294	FALSE	Direct		6192	InWeb_IM: inference	8668	Direct
6192	8667	Direct		RPS4Y1	EIF3H	294	FALSE	Direct		6192	InWeb_IM: inference	8667	Direct
6192	8665	Direct		RPS4Y1	EIF3F	294	FALSE	Direct		6192	InWeb_IM: inference	8665	Direct
6192	8664	Direct		RPS4Y1	EIF3D	294	FALSE	Direct		6192	InWeb_IM: inference	8664	Direct
6192	8663	Direct		RPS4Y1	EIF3C	294	FALSE	Direct		6192	InWeb_IM: inference	8663	Direct
6192	8662	Direct		RPS4Y1	EIF3B	294	FALSE	Direct		6192	InWeb_IM: inference	8662	Direct
6192	8661	Direct		RPS4Y1	EIF3A	294	FALSE	Direct		6192	InWeb_IM: inference	8661	Direct
6192	7514	Direct		RPS4Y1	XPO1	294	FALSE	Direct		6192	InWeb_IM: inference	7514	Direct
6192	7072	Direct		RPS4Y1	TIA1	294	FALSE	Direct		6192	InWeb_IM: inference	7072	Direct
6192	6748	Direct		RPS4Y1	SSR4	294	FALSE	Direct		6192	InWeb_IM: inference	6748	Direct
6192	6224	Direct		RPS4Y1	RPS20	294	FALSE	Direct		6192	InWeb_IM: inference	6224	Direct
6192	6218	Direct		RPS4Y1	RPS17	294	FALSE	Direct		6192	InWeb_IM: inference	6218	Direct
6185	9919	Direct		RPN2	SEC16A	208	FALSE	Direct		6185	BioGrid: physical, BioGrid_PubMed: 34079125, BioGrid_Type: Proximity Label-MS, BioGrid_Score: 9.14	9919	Direct
6185	8836	Direct		RPN2	GGH	208	FALSE	Direct		6185	BioGrid: physical, BioGrid_PubMed: 36168628, BioGrid_Type: Affinity Capture-MS	8836	Direct
6185	8664	Direct		RPN2	EIF3D	208	FALSE	Direct		6185	StringDB: functional, StringEvidence: coexpression:0.177, BioGrid: physical, BioGrid_PubMed: 36168628, BioGrid_Type: Affinity Capture-MS, String_Score_Combined: 210, String_Score_Physical: 208	8664	Direct
6185	8604	Direct		RPN2	SLC25A12	208	FALSE	Direct		6185	BioGrid: physical, BioGrid_PubMed: 36168628, BioGrid_Type: Affinity Capture-MS	8604	Direct
6185	8411	Direct		RPN2	EEA1	208	FALSE	Direct		6185	BioGrid: physical, BioGrid_PubMed: 36168628, BioGrid_Type: Affinity Capture-MS	8411	Direct
6185	8239	Direct		RPN2	USP9X	208	FALSE	Direct		6185	BioGrid: physical, BioGrid_PubMed: 36168628, BioGrid_Type: Affinity Capture-MS	8239	Direct
6185	8218	Direct		RPN2	CLTCL1	294	FALSE	Direct		6185	InWeb_IM: inference	8218	Direct
6185	81887	Direct		RPN2	LAS1L	208	FALSE	Direct		6185	BioGrid: physical, BioGrid_PubMed: 35271311, BioGrid_Type: Affinity Capture-MS	81887	Direct
6185	79143	Direct		RPN2	MBOAT7	208	FALSE	Direct		6185	BioGrid: physical, BioGrid_PubMed: 34079125, BioGrid_Type: Proximity Label-MS, BioGrid_Score: 40.0	79143	Direct
6185	790	Direct		RPN2	CAD	208	FALSE	Direct		6185	BioGrid: physical, BioGrid_PubMed: 36168628, BioGrid_Type: Affinity Capture-MS	790	Direct
6185	7415	Direct		RPN2	VCP	284	FALSE	Direct		6185	StringDB: physical, StringEvidence: experiments:0.254,coexpression:0.093,textmining:0.020, InWeb_IM: inference, BioGrid: physical, BioGrid_PubMed: 26344197, BioGrid_Type: Co-fractionation, BioGrid_Score: 0.184079063, String_Score_Physical: 284, String_Score_Combined: 364	7415	Direct
6185	7385	Direct		RPN2	UQCRC2	272	FALSE	Direct		6185	StringDB: physical, StringEvidence: experiments:0.241,coexpression:0.103, InWeb_IM: inference, BioGrid: physical, BioGrid_PubMed: 26344197, BioGrid_Type: Co-fractionation, BioGrid_Score: 0.870543221, String_Score_Physical: 272, String_Score_Combined: 347	7385	Direct
6185	7280	Direct		RPN2	TUBB2A	208	FALSE	Direct		6185	BioGrid: physical, BioGrid_PubMed: 36168628, BioGrid_Type: Affinity Capture-MS	7280	Direct
6185	7184	Direct		RPN2	HSP90B1	621	FALSE	Direct		6185	StringDB: physical, StringEvidence: coexpression:0.843,experiments:0.605,textmining:0.279, InWeb_IM: inference, BioGrid: physical, BioGrid_PubMed: 35271311,34079125,26344197, BioGrid_Type: Proximity Label-MS,Affinity Capture-MS,Co-fractionation, BioGrid_Score: 5.0,0.712474669, String_Score_Physical: 621, String_Score_Combined: 957	7184	Direct
6185	7072	Direct		RPN2	TIA1	208	FALSE	Direct		6185	BioGrid: physical, BioGrid_PubMed: 35271311, BioGrid_Type: Affinity Capture-MS	7072	Direct
6185	6780	Direct		RPN2	STAU1	208	FALSE	Direct		6185	BioGrid: physical, BioGrid_PubMed: 36232890,36168628, BioGrid_Type: Proximity Label-MS,Affinity Capture-MS	6780	Direct
6185	6748	Direct		RPN2	SSR4	837	FALSE	Direct		6185	StringDB: physical, StringEvidence: coexpression:0.632,experiments:0.595,database:0.583,textmining:0.264, InWeb_IM: inference, BioGrid: physical, BioGrid_PubMed: 35271311,26344197, BioGrid_Type: Affinity Capture-MS,Co-fractionation, BioGrid_Score: 0.453561571, String_Score_Physical: 837, String_Score_Combined: 956	6748	Direct
6185	6709	Direct		RPN2	SPTAN1	272	FALSE	Direct		6185	StringDB: physical, StringEvidence: experiments:0.241, BioGrid: physical, BioGrid_PubMed: 36168628,26344197, BioGrid_Type: Affinity Capture-MS,Co-fractionation, BioGrid_Score: 0.077956895, String_Score_Physical: 272, String_Score_Combined: 272	6709	Direct
6185	6224	Direct		RPN2	RPS20	294	FALSE	Direct		6185	InWeb_IM: inference	6224	Direct
6185	6218	Direct		RPN2	RPS17	294	FALSE	Direct		6185	InWeb_IM: inference	6218	Direct
6185	6192	Direct		RPN2	RPS4Y1	294	FALSE	Direct		6185	InWeb_IM: inference	6192	Direct
6118	91754	Direct		RPA2	NEK9	294	FALSE	Direct		6118	InWeb_IM: inference	91754	Direct
6118	91607	Direct		RPA2	SLFN11	294	FALSE	Direct		6118	InWeb_IM: experimental, BioGrid: physical, BioGrid_PubMed: 24332808, BioGrid_Type: Affinity Capture-MS	91607	Direct
6118	9100	Direct		RPA2	USP10	600	FALSE	Direct		6118	StringDB: physical, StringEvidence: database:0.583,coexpression:0.025, InWeb_IM: inference, String_Score_Physical: 600, String_Score_Combined: 610	9100	Direct
6118	8924	Direct		RPA2	HERC2	485	FALSE	Direct		6118	StringDB: physical, StringEvidence: experiments:0.464,coexpression:0.022, InWeb_IM: inference, BioGrid: physical, BioGrid_PubMed: 31582797,30279242, BioGrid_Type: Affinity Capture-MS,Affinity Capture-Western, String_Score_Physical: 485, String_Score_Combined: 497	8924	Direct
6118	857	Direct		RPA2	CAV1	294	FALSE	Direct		6118	InWeb_IM: experimental, BioGrid: physical, BioGrid_PubMed: 24332808, BioGrid_Type: Affinity Capture-MS	857	Direct
6118	84962	Direct		RPA2	AJUBA	208	FALSE	Direct		6118	BioGrid: physical, BioGrid_PubMed: 29934626, BioGrid_Type: Affinity Capture-Western	84962	Direct
6118	832	Direct		RPA2	CAPZB	208	FALSE	Direct		6118	BioGrid: physical, BioGrid_PubMed: 35271311, BioGrid_Type: Affinity Capture-MS	832	Direct
6118	830	Direct		RPA2	CAPZA2	208	FALSE	Direct		6118	BioGrid: physical, BioGrid_PubMed: 35831314, BioGrid_Type: Co-fractionation	830	Direct
6118	829	Direct		RPA2	CAPZA1	294	FALSE	Direct		6118	InWeb_IM: experimental, BioGrid: physical, BioGrid_PubMed: 24332808, BioGrid_Type: Affinity Capture-MS	829	Direct
6118	813	Direct		RPA2	CALU	208	FALSE	Direct		6118	BioGrid: physical, BioGrid_PubMed: 22863883, BioGrid_Type: Co-fractionation	813	Direct
6118	79443	Direct		RPA2	FYCO1	294	FALSE	Direct		6118	InWeb_IM: experimental, BioGrid: physical, BioGrid_PubMed: 20562859, BioGrid_Type: Affinity Capture-MS	79443	Direct
6118	7536	Direct		RPA2	SF1	208	FALSE	Direct		6118	BioGrid: physical, BioGrid_PubMed: 34133714, BioGrid_Type: Two-hybrid	7536	Direct
6118	7531	Direct		RPA2	YWHAE	236	FALSE	Direct		6118	StringDB: physical, StringEvidence: experiments:0.204,coexpression:0.029, BioGrid: physical, BioGrid_PubMed: 30217970, BioGrid_Type: Two-hybrid, String_Score_Physical: 236, String_Score_Combined: 258	7531	Direct
6118	7465	Direct		RPA2	WEE1	432	FALSE	Direct		6118	StringDB: functional, StringEvidence: textmining:0.312,coexpression:0.025, OmniPath: kinaseextra,pathwayextra, OmniPath_Reference: PhosphoNetworks;Wang, String_Score_Combined: 357, String_Score_Physical: 432	7465	Direct
6118	7415	Direct		RPA2	VCP	695	FALSE	Direct		6118	StringDB: physical, StringEvidence: database:0.583,experiments:0.239,textmining:0.148,coexpression:0.022, InWeb_IM: inference, BioGrid: physical, BioGrid_PubMed: 28575658, BioGrid_Type: Affinity Capture-Western, String_Score_Physical: 695, String_Score_Combined: 746	7415	Direct
6118	7318	Direct		RPA2	UBA7	900	FALSE	Direct		6118	StringDB: physical, StringEvidence: database:0.896,coexpression:0.024, InWeb_IM: inference, String_Score_Physical: 900, String_Score_Combined: 902	7318	Direct
6118	7280	Direct		RPA2	TUBB2A	294	FALSE	Direct		6118	InWeb_IM: experimental, BioGrid: physical, BioGrid_PubMed: 16169070, BioGrid_Type: Two-hybrid, BioGrid_Score: 5.0	7280	Direct
6118	7037	Direct		RPA2	TFRC	294	FALSE	Direct		6118	InWeb_IM: experimental, BioGrid: physical, BioGrid_PubMed: 24332808, BioGrid_Type: Affinity Capture-MS	7037	Direct
6118	6709	Direct		RPA2	SPTAN1	294	FALSE	Direct		6118	InWeb_IM: experimental, BioGrid: physical, BioGrid_PubMed: 24332808, BioGrid_Type: Affinity Capture-MS	6709	Direct
6118	6224	Direct		RPA2	RPS20	208	FALSE	Direct		6118	BioGrid: physical, BioGrid_PubMed: 35831314, BioGrid_Type: Co-fractionation	6224	Direct
6117	9100	Direct		RPA1	USP10	600	FALSE	Direct		6117	StringDB: physical, StringEvidence: database:0.583,textmining:0.023,coexpression:0.022, InWeb_IM: inference, String_Score_Physical: 600, String_Score_Combined: 617	9100	Direct
6117	8924	Direct		RPA1	HERC2	835	FALSE	Direct		6117	StringDB: physical, StringEvidence: experiments:0.828,coexpression:0.027,textmining:0.007, InWeb_IM: experimental, BioGrid: physical, BioGrid_PubMed: 31582797,30279242,26474068,22261722, BioGrid_Type: Affinity Capture-MS,Affinity Capture-Western, String_Score_Physical: 835, String_Score_Combined: 840	8924	Direct
6117	8880	Direct		RPA1	FUBP1	243	FALSE	Direct		6117	StringDB: physical, StringEvidence: experiments:0.212,coexpression:0.065, BioGrid: physical, BioGrid_PubMed: 22863883, BioGrid_Type: Co-fractionation, String_Score_Physical: 243, String_Score_Combined: 292	8880	Direct
6117	8607	Direct		RPA1	RUVBL1	294	FALSE	Direct		6117	StringDB: functional, StringEvidence: textmining:0.182,coexpression:0.115, InWeb_IM: inference, String_Score_Combined: 305, String_Score_Physical: 294	8607	Direct
6117	857	Direct		RPA1	CAV1	294	FALSE	Direct		6117	InWeb_IM: experimental, BioGrid: physical, BioGrid_PubMed: 24332808, BioGrid_Type: Affinity Capture-MS	857	Direct
6117	84962	Direct		RPA1	AJUBA	208	FALSE	Direct		6117	BioGrid: physical, BioGrid_PubMed: 29934626, BioGrid_Type: Reconstituted Complex,Affinity Capture-Western	84962	Direct
6117	84617	Direct		RPA1	TUBB6	294	FALSE	Direct		6117	InWeb_IM: inference	84617	Direct
6117	832	Direct		RPA1	CAPZB	208	FALSE	Direct		6117	BioGrid: physical, BioGrid_PubMed: 35271311, BioGrid_Type: Affinity Capture-MS	832	Direct
6117	830	Direct		RPA1	CAPZA2	208	FALSE	Direct		6117	BioGrid: physical, BioGrid_PubMed: 35831314, BioGrid_Type: Co-fractionation	830	Direct
6117	829	Direct		RPA1	CAPZA1	294	FALSE	Direct		6117	InWeb_IM: experimental, BioGrid: physical, BioGrid_PubMed: 24332808, BioGrid_Type: Affinity Capture-MS	829	Direct
6117	8218	Direct		RPA1	CLTCL1	294	FALSE	Direct		6117	InWeb_IM: inference	8218	Direct
6117	811	Direct		RPA1	CALR	244	FALSE	Direct		6117	StringDB: physical, StringEvidence: experiments:0.213,textmining:0.001, BioGrid: physical, BioGrid_PubMed: 22863883, BioGrid_Type: Co-fractionation, String_Score_Physical: 244, String_Score_Combined: 245	811	Direct
6117	79443	Direct		RPA1	FYCO1	294	FALSE	Direct		6117	InWeb_IM: experimental, BioGrid: physical, BioGrid_PubMed: 20562859, BioGrid_Type: Affinity Capture-MS	79443	Direct
6117	790	Direct		RPA1	CAD	294	FALSE	Direct		6117	InWeb_IM: inference	790	Direct
6117	7846	Direct		RPA1	TUBA1A	294	FALSE	Direct		6117	InWeb_IM: inference	7846	Direct
6117	7415	Direct		RPA1	VCP	610	FALSE	Direct		6117	StringDB: physical, StringEvidence: database:0.583,textmining:0.174,coexpression:0.048,experiments:0.025, InWeb_IM: inference, String_Score_Physical: 610, String_Score_Combined: 693	7415	Direct
6117	7318	Direct		RPA1	UBA7	900	FALSE	Direct		6117	StringDB: physical, StringEvidence: database:0.896,coexpression:0.063, InWeb_IM: inference, String_Score_Physical: 900, String_Score_Combined: 906	7318	Direct
6117	7280	Direct		RPA1	TUBB2A	294	FALSE	Direct		6117	InWeb_IM: inference	7280	Direct
6117	7037	Direct		RPA1	TFRC	294	FALSE	Direct		6117	InWeb_IM: experimental, BioGrid: physical, BioGrid_PubMed: 34709727,24332808, BioGrid_Type: Affinity Capture-MS, BioGrid_Score: 0.98	7037	Direct
6117	6780	Direct		RPA1	STAU1	208	FALSE	Direct		6117	BioGrid: physical, BioGrid_PubMed: 35831314, BioGrid_Type: Co-fractionation	6780	Direct
6117	6709	Direct		RPA1	SPTAN1	294	FALSE	Direct		6117	InWeb_IM: experimental, BioGrid: physical, BioGrid_PubMed: 24332808, BioGrid_Type: Affinity Capture-MS	6709	Direct
6117	63929	Direct		RPA1	XPNPEP3	294	FALSE	Direct		6117	InWeb_IM: inference	63929	Direct
6117	6224	Direct		RPA1	RPS20	208	FALSE	Direct		6117	BioGrid: physical, BioGrid_PubMed: 35831314, BioGrid_Type: Co-fractionation	6224	Direct
6117	6118	Direct		RPA1	RPA2	999	FALSE	Direct		6117	StringDB: physical, StringEvidence: experiments:0.996,textmining:0.994,database:0.896,coexpression:0.536, InWeb_IM: experimental, BioGrid: physical, BioGrid_PubMed: 8663296,8663111,35831314,34591612,33961781,32296183,30279242,28854355,28575657,28514442,27723720,26496610,26474068,26344197,26186194,25499885,24981860,24443570,24126761,22939629,22863883,21504906,20679368,11927569,10064605, BioGrid_Ty…	6118	Direct
6050	8878	Direct		RNH1	SQSTM1	294	FALSE	Direct		6050	InWeb_IM: inference	8878	Direct
6050	790	Direct		RNH1	CAD	208	FALSE	Direct		6050	BioGrid: physical, BioGrid_PubMed: 35831314, BioGrid_Type: Co-fractionation	790	Direct
6050	7532	Direct		RNH1	YWHAG	208	FALSE	Direct		6050	BioGrid: physical, BioGrid_PubMed: 35831314, BioGrid_Type: Co-fractionation	7532	Direct
6050	7529	Direct		RNH1	YWHAB	208	FALSE	Direct		6050	BioGrid: physical, BioGrid_PubMed: 35831314, BioGrid_Type: Co-fractionation	7529	Direct
6050	7431	Direct		RNH1	VIM	208	FALSE	Direct		6050	BioGrid: physical, BioGrid_PubMed: 35831314, BioGrid_Type: Co-fractionation	7431	Direct
6050	7415	Direct		RNH1	VCP	208	FALSE	Direct		6050	BioGrid: physical, BioGrid_PubMed: 35562734, BioGrid_Type: Affinity Capture-MS	7415	Direct
6050	7385	Direct		RNH1	UQCRC2	270	FALSE	Direct		6050	StringDB: physical, StringEvidence: experiments:0.239, InWeb_IM: experimental, String_Score_Physical: 270, String_Score_Combined: 270	7385	Direct
5976	9859	Direct		UPF1	CEP170	208	FALSE	Direct		5976	BioGrid: physical, BioGrid_PubMed: 26638075, BioGrid_Type: Proximity Label-MS	9859	Direct
5976	9632	Direct		UPF1	SEC24C	208	FALSE	Direct		5976	BioGrid: physical, BioGrid_PubMed: 35831314, BioGrid_Type: Co-fractionation	9632	Direct
5976	9100	Direct		UPF1	USP10	489	FALSE	Direct		5976	StringDB: physical, StringEvidence: experiments:0.468,coexpression:0.076,textmining:0.008, BioGrid: physical, BioGrid_PubMed: 32382008,29395067, BioGrid_Type: Proximity Label-MS,Affinity Capture-MS, String_Score_Physical: 489, String_Score_Combined: 532	9100	Direct
5976	8924	Direct		UPF1	HERC2	284	FALSE	Direct		5976	StringDB: physical, StringEvidence: experiments:0.254,coexpression:0.050,textmining:0.019, BioGrid: physical, BioGrid_PubMed: 29511261, BioGrid_Type: Affinity Capture-MS, String_Score_Physical: 284, String_Score_Combined: 333	8924	Direct
5976	8665	Direct		UPF1	EIF3F	298	FALSE	Direct		5976	StringDB: physical, StringEvidence: experiments:0.268,coexpression:0.168,textmining:0.109, InWeb_IM: experimental, String_Score_Physical: 298, String_Score_Combined: 479	8665	Direct
5976	8662	Direct		UPF1	EIF3B	351	FALSE	Direct		5976	StringDB: physical, StringEvidence: textmining:0.504,experiments:0.324,coexpression:0.309, BioGrid: physical, BioGrid_PubMed: 18423202, BioGrid_Type: Affinity Capture-Western, String_Score_Physical: 351, String_Score_Combined: 777	8662	Direct
5976	8661	Direct		UPF1	EIF3A	309	FALSE	Direct		5976	StringDB: physical, StringEvidence: experiments:0.280,textmining:0.227,coexpression:0.167, BioGrid: physical, BioGrid_PubMed: 18423202, BioGrid_Type: Far Western,Affinity Capture-Western, String_Score_Physical: 309, String_Score_Combined: 555	8661	Direct
5976	8607	Direct		UPF1	RUVBL1	647	FALSE	Direct		5976	StringDB: physical, StringEvidence: experiments:0.633,textmining:0.333,coexpression:0.240, BioGrid: physical, BioGrid_PubMed: 28561026,20371770, BioGrid_Type: Affinity Capture-MS,Affinity Capture-Western, BioGrid_Score: 485.0, String_Score_Physical: 647, String_Score_Combined: 821	8607	Direct
5976	832	Direct		UPF1	CAPZB	208	FALSE	Direct		5976	BioGrid: physical, BioGrid_PubMed: 35271311, BioGrid_Type: Affinity Capture-MS	832	Direct
5976	7072	Direct		UPF1	TIA1	339	FALSE	Direct		5976	StringDB: physical, StringEvidence: textmining:0.360,experiments:0.312, InWeb_IM: inference, BioGrid: physical, BioGrid_PubMed: 29395067, BioGrid_Type: Proximity Label-MS, String_Score_Physical: 339, String_Score_Combined: 577	7072	Direct
5976	7018	Direct		UPF1	TF	294	FALSE	Direct		5976	InWeb_IM: experimental	7018	Direct
5976	6780	Direct		UPF1	STAU1	764	FALSE	Direct		5976	StringDB: physical, StringEvidence: textmining:0.988,experiments:0.754, InWeb_IM: experimental, BioGrid: physical, BioGrid_PubMed: 36232890,35271311,30948266,29395067,28514442,24778252,23125841, BioGrid_Type: Proximity Label-MS,Affinity Capture-MS,Affinity Capture-Western, BioGrid_Score: 0.863973177, String_Score_Physical: 764, String_Score_Combined: 997	6780	Direct
5976	6224	Direct		UPF1	RPS20	208	FALSE	Direct		5976	StringDB: functional, StringEvidence: coexpression:0.359,textmining:0.001, BioGrid: physical, BioGrid_PubMed: 34079125, BioGrid_Type: Proximity Label-MS, BioGrid_Score: 58.33, String_Score_Combined: 385, String_Score_Physical: 208	6224	Direct
5976	6218	Direct		UPF1	RPS17	294	FALSE	Direct		5976	InWeb_IM: inference	6218	Direct
5976	6192	Direct		UPF1	RPS4Y1	294	FALSE	Direct		5976	InWeb_IM: inference	6192	Direct
5976	6117	Direct		UPF1	RPA1	242	FALSE	Direct		5976	StringDB: physical, StringEvidence: experiments:0.211,textmining:0.069,coexpression:0.026, String_Score_Physical: 242, String_Score_Combined: 313	6117	Direct
5962	87	Direct		RDX	ACTN1	294	FALSE	Direct		5962	InWeb_IM: inference	87	Direct
5962	85456	Direct		RDX	TNKS1BP1	208	FALSE	Direct		5962	BioGrid: physical, BioGrid_PubMed: 34079125, BioGrid_Type: Proximity Label-MS, BioGrid_Score: 5.0	85456	Direct
5962	829	Direct		RDX	CAPZA1	208	FALSE	Direct		5962	BioGrid: physical, BioGrid_PubMed: 35831314, BioGrid_Type: Co-fractionation	829	Direct
5962	824	Direct		RDX	CAPN2	432	FALSE	Direct		5962	OmniPath: pathwayextra, OmniPath_Reference: Wang	824	Direct
5962	8139	Direct		RDX	GAN	208	FALSE	Direct		5962	BioGrid: physical, BioGrid_PubMed: 33961781, BioGrid_Type: Affinity Capture-MS, BioGrid_Score: 0.995850712	8139	Direct
5962	813	Direct		RDX	CALU	208	FALSE	Direct		5962	BioGrid: physical, BioGrid_PubMed: 26344197, BioGrid_Type: Co-fractionation, BioGrid_Score: 0.113101172	813	Direct
5962	811	Direct		RDX	CALR	208	FALSE	Direct		5962	BioGrid: physical, BioGrid_PubMed: 30021884,26344197, BioGrid_Type: Proximity Label-MS,Co-fractionation, BioGrid_Score: 0.985729051	811	Direct
5962	81	Direct		RDX	ACTN4	208	FALSE	Direct		5962	BioGrid: physical, BioGrid_PubMed: 34079125, BioGrid_Type: Proximity Label-MS, BioGrid_Score: 5.3	81	Direct
5962	7415	Direct		RDX	VCP	208	FALSE	Direct		5962	BioGrid: physical, BioGrid_PubMed: 26344197, BioGrid_Type: Co-fractionation, BioGrid_Score: 0.078616838	7415	Direct
5962	7402	Direct		RDX	UTRN	208	FALSE	Direct		5962	BioGrid: physical, BioGrid_PubMed: 34079125, BioGrid_Type: Proximity Label-MS, BioGrid_Score: 4.8	7402	Direct
5962	7094	Direct		RDX	TLN1	208	FALSE	Direct		5962	BioGrid: physical, BioGrid_PubMed: 35831314, BioGrid_Type: Co-fractionation	7094	Direct
5962	7057	Direct		RDX	THBS1	294	FALSE	Direct		5962	InWeb_IM: inference	7057	Direct
5962	6950	Direct		RDX	TCP1	208	FALSE	Direct		5962	BioGrid: physical, BioGrid_PubMed: 35831314, BioGrid_Type: Co-fractionation	6950	Direct
5962	6780	Direct		RDX	STAU1	208	FALSE	Direct		5962	BioGrid: physical, BioGrid_PubMed: 30948266, BioGrid_Type: Affinity Capture-MS	6780	Direct
5962	6709	Direct		RDX	SPTAN1	208	FALSE	Direct		5962	BioGrid: physical, BioGrid_PubMed: 34079125, BioGrid_Type: Proximity Label-MS, BioGrid_Score: 13.32	6709	Direct
5962	667	Direct		RDX	DST	208	FALSE	Direct		5962	BioGrid: physical, BioGrid_PubMed: 33961781, BioGrid_Type: Affinity Capture-MS, BioGrid_Score: 0.965054089	667	Direct
5955	8878	Direct		RCN2	SQSTM1	270	FALSE	Direct		5955	StringDB: physical, StringEvidence: experiments:0.239, BioGrid: physical, BioGrid_PubMed: 26043024, BioGrid_Type: Affinity Capture-MS, String_Score_Physical: 270, String_Score_Combined: 270	8878	Direct
5955	8508	Direct		RCN2	NIPSNAP1	208	FALSE	Direct		5955	BioGrid: physical, BioGrid_PubMed: 31536960, BioGrid_Type: Co-fractionation, BioGrid_Score: 1.452195599	8508	Direct
5955	813	Direct		RCN2	CALU	208	FALSE	Direct		5955	StringDB: functional, StringEvidence: textmining:0.685,coexpression:0.023, BioGrid: physical, BioGrid_PubMed: 34079125, BioGrid_Type: Proximity Label-MS, BioGrid_Score: 95.0, String_Score_Combined: 157, String_Score_Physical: 208	813	Direct
5955	811	Direct		RCN2	CALR	337	FALSE	Direct		5955	StringDB: physical, StringEvidence: experiments:0.309,textmining:0.266,coexpression:0.044, String_Score_Physical: 337, String_Score_Combined: 534	811	Direct
5955	7385	Direct		RCN2	UQCRC2	208	FALSE	Direct		5955	BioGrid: physical, BioGrid_PubMed: 31536960, BioGrid_Type: Co-fractionation, BioGrid_Score: 1.516751388	7385	Direct
5931	9958	Direct		RBBP7	USP15	208	FALSE	Direct		5931	BioGrid: physical, BioGrid_PubMed: 35831314, BioGrid_Type: Co-fractionation	9958	Direct
5931	9208	Direct		RBBP7	LRRFIP1	208	FALSE	Direct		5931	BioGrid: physical, BioGrid_PubMed: 35831314, BioGrid_Type: Co-fractionation	9208	Direct
5931	8607	Direct		RBBP7	RUVBL1	807	FALSE	Direct		5931	StringDB: physical, StringEvidence: database:0.791,textmining:0.307,coexpression:0.172,experiments:0.036, BioGrid: physical, BioGrid_PubMed: 35831314, BioGrid_Type: Co-fractionation, String_Score_Physical: 807, String_Score_Combined: 889	8607	Direct
5931	85440	Direct		RBBP7	DOCK7	208	FALSE	Direct		5931	BioGrid: physical, BioGrid_PubMed: 32203420, BioGrid_Type: Affinity Capture-MS, BioGrid_Score: 5.336246641	85440	Direct
5931	84962	Direct		RBBP7	AJUBA	600	FALSE	Direct		5931	StringDB: physical, StringEvidence: database:0.583,textmining:0.006, String_Score_Physical: 600, String_Score_Combined: 602	84962	Direct
5931	81	Direct		RBBP7	ACTN4	208	FALSE	Direct		5931	BioGrid: physical, BioGrid_PubMed: 35831314, BioGrid_Type: Co-fractionation	81	Direct
5931	79084	Direct		RBBP7	WDR77	923	FALSE	Direct		5931	StringDB: physical, StringEvidence: database:0.896,experiments:0.239,textmining:0.147,coexpression:0.031, BioGrid: physical, BioGrid_PubMed: 28977470, BioGrid_Type: Affinity Capture-MS, String_Score_Physical: 923, String_Score_Combined: 930	79084	Direct
5931	6599	Direct		RBBP7	SMARCC1	208	FALSE	Direct		5931	StringDB: functional, StringEvidence: coexpression:0.527,textmining:0.388, BioGrid: physical, BioGrid_PubMed: 35831314, BioGrid_Type: Co-fractionation, String_Score_Combined: 722, String_Score_Physical: 208	6599	Direct
[truncated: 5,121 more rows]

[truncated: 2 more sheets: Sheet23, Sheet24]
