# Supplementary material for: mTORC2-driven chromatin cGAS mediates chemoresistance through epigenetic reprogramming in colorectal cancer
Source: Nat Cell Biol. 2024 Jul 30;26(9):1585–96. doi: 10.1038/s41556-024-01473-0 (PMC11392818; doi:10.1038/s41556-024-01473-0)
Supplement: Supplementary file 5 — cGAS CUT&Tag library. [file 41556_2024_1473_MOESM5_ESM.xlsx]

## Sheet: Sheet0
cGAS CUT&Tag library
CUT&Tag (Extended Data Fig.6e)	cGAS R1 peak	Sheet14
CUT&Tag (Extended Data Fig.6e)	cGAS R2 peak	Sheet15
CUT&Tag (Fig.3c)	Annotation of cGAS R1&R2 intersection peak	Sheet16
CUT&Tag (Fig.3d)	KEGG pathway analysis of cGAS directly regulated genes (promoter)	Sheet17
CUT&Tag (Extended Data Fig.6h)	KEGG pathway analysis of all genes regulated by cGAS cGAS	Sheet18
CUT&Tag (Extended Data Fig.6j)	Functional enrichment of cGAS directly regulated genes (promoter)	Sheet19

## Sheet: Sheet14
chr1	1143510	1143569	cgas_HA_1_S2_R1_001_peak_peak_1	35	.	2.45131	3.57339	0	53
chr1	1302798	1302857	cgas_HA_1_S2_R1_001_peak_peak_2	35	.	2.26705	3.57339	0	20
chr1	1307225	1307336	cgas_HA_1_S2_R1_001_peak_peak_3	35	.	2.26705	3.57339	0	105
chr1	1541133	1541192	cgas_HA_1_S2_R1_001_peak_peak_4	56	.	2.95802	5.68417	1.08091	37
chr1	1764472	1764531	cgas_HA_1_S2_R1_001_peak_peak_5	56	.	3.18834	5.68417	1.08091	40
chr1	1837790	1837849	cgas_HA_1_S2_R1_001_peak_peak_6	35	.	2.22099	3.57339	0	0
chr1	1900723	1900782	cgas_HA_1_S2_R1_001_peak_peak_7	35	.	2.81983	3.57339	0	22
chr1	2313347	2313424	cgas_HA_1_S2_R1_001_peak_peak_8	56	.	3.00409	5.68417	1.08091	52
chr1	2493501	2493560	cgas_HA_1_S2_R1_001_peak_peak_9	35	.	2.5895	3.57339	0	33
chr1	2529146	2529205	cgas_HA_1_S2_R1_001_peak_peak_10	35	.	2.35918	3.57339	0	39
chr1	3097750	3097881	cgas_HA_1_S2_R1_001_peak_peak_11	35	.	2.5895	3.57339	0	10
chr1	3278339	3278398	cgas_HA_1_S2_R1_001_peak_peak_12	35	.	2.17492	3.57339	0	4
chr1	3343164	3343223	cgas_HA_1_S2_R1_001_peak_peak_13	35	.	2.08279	3.57339	0	35
chr1	3369796	3369898	cgas_HA_1_S2_R1_001_peak_peak_14	35	.	2.45131	3.57339	0	50
chr1	3408785	3408878	cgas_HA_1_S2_R1_001_peak_peak_15	35	.	2.17492	3.57339	0	58
chr1	3426916	3426975	cgas_HA_1_S2_R1_001_peak_peak_16	42	.	3.57514	4.25107	0.163675	11
chr1	3432669	3432768	cgas_HA_1_S2_R1_001_peak_peak_17	35	.	2.22099	3.57339	0	93
chr1	3582741	3582800	cgas_HA_1_S2_R1_001_peak_peak_18	56	.	3.09622	5.68417	1.08091	28
chr1	3704209	3704268	cgas_HA_1_S2_R1_001_peak_peak_19	35	.	2.63557	3.57339	0	26
chr1	3773847	3773916	cgas_HA_1_S2_R1_001_peak_peak_20	36	.	3.50852	3.60083	0	49
chr1	3798612	3798671	cgas_HA_1_S2_R1_001_peak_peak_21	35	.	2.54344	3.57339	0	40
chr1	3827466	3827528	cgas_HA_1_S2_R1_001_peak_peak_22	35	.	2.91196	3.57339	0	19
chr1	4016665	4016831	cgas_HA_1_S2_R1_001_peak_peak_23	35	.	2.86589	3.57339	0	58
chr1	4078296	4078355	cgas_HA_1_S2_R1_001_peak_peak_24	35	.	1.99066	3.57339	0	29
chr1	4233400	4233459	cgas_HA_1_S2_R1_001_peak_peak_25	35	.	2.31312	3.57339	0	4
chr1	4696756	4696815	cgas_HA_1_S2_R1_001_peak_peak_26	35	.	2.26705	3.57339	0	51
chr1	4762110	4762169	cgas_HA_1_S2_R1_001_peak_peak_27	35	.	2.03673	3.57339	0	34
chr1	5570102	5570161	cgas_HA_1_S2_R1_001_peak_peak_28	35	.	2.54344	3.57339	0	4
chr1	5595516	5595575	cgas_HA_1_S2_R1_001_peak_peak_29	35	.	2.22099	3.57339	0	9
chr1	5710843	5710902	cgas_HA_1_S2_R1_001_peak_peak_30	35	.	2.31312	3.57339	0	50
chr1	5806019	5806078	cgas_HA_1_S2_R1_001_peak_peak_31	35	.	2.5895	3.57339	0	31
chr1	5818044	5818112	cgas_HA_1_S2_R1_001_peak_peak_32	35	.	2.17492	3.57339	0	55
chr1	6082338	6082397	cgas_HA_1_S2_R1_001_peak_peak_33	35	.	2.91196	3.57339	0	38
chr1	6535722	6535821	cgas_HA_1_S2_R1_001_peak_peak_34	79	.	4.01751	7.91955	2.87317	47
chr1	7461991	7462050	cgas_HA_1_S2_R1_001_peak_peak_35	35	.	2.81983	3.57339	0	34
chr1	8021570	8021784	cgas_HA_1_S2_R1_001_peak_peak_36	102	.	4.9388	10.2517	4.80868	155
chr1	8035449	8035569	cgas_HA_1_S2_R1_001_peak_peak_37	79	.	4.01751	7.91955	2.87317	65
chr1	8137429	8137501	cgas_HA_1_S2_R1_001_peak_peak_38	56	.	3.74112	5.68417	1.08091	39
chr1	8257932	8257991	cgas_HA_1_S2_R1_001_peak_peak_39	35	.	2.22099	3.57339	0	44
chr1	8374542	8374606	cgas_HA_1_S2_R1_001_peak_peak_40	56	.	3.23441	5.68417	1.08091	33
chr1	8444265	8444324	cgas_HA_1_S2_R1_001_peak_peak_41	35	.	2.77376	3.57339	0	16
chr1	8537257	8537316	cgas_HA_1_S2_R1_001_peak_peak_42	35	.	2.63557	3.57339	0	48
chr1	8597171	8597230	cgas_HA_1_S2_R1_001_peak_peak_43	35	.	2.35918	3.57339	0	15
chr1	9340556	9340615	cgas_HA_1_S2_R1_001_peak_peak_44	35	.	2.49737	3.57339	0	23
chr1	9488961	9489020	cgas_HA_1_S2_R1_001_peak_peak_45	35	.	2.91196	3.57339	0	40
chr1	9883250	9883309	cgas_HA_1_S2_R1_001_peak_peak_46	35	.	2.35847	3.56203	0	13
chr1	9941902	9941961	cgas_HA_1_S2_R1_001_peak_peak_47	35	.	2.7277	3.57339	0	28
chr1	9942076	9942135	cgas_HA_1_S2_R1_001_peak_peak_48	35	.	2.31312	3.57339	0	50
chr1	9950736	9950795	cgas_HA_1_S2_R1_001_peak_peak_49	35	.	2.12886	3.57339	0	15
chr1	10010523	10010582	cgas_HA_1_S2_R1_001_peak_peak_50	56	.	3.05015	5.68417	1.08091	7
chr1	10252495	10252554	cgas_HA_1_S2_R1_001_peak_peak_51	35	.	2.12886	3.57339	0	22
chr1	11097809	11097878	cgas_HA_1_S2_R1_001_peak_peak_52	56	.	3.00409	5.68417	1.08091	50
chr1	11322727	11322786	cgas_HA_1_S2_R1_001_peak_peak_53	35	.	2.68163	3.57339	0	53
chr1	11702636	11702720	cgas_HA_1_S2_R1_001_peak_peak_54	56	.	3.05015	5.68417	1.08091	37
chr1	11705890	11705961	cgas_HA_1_S2_R1_001_peak_peak_55	35	.	2.91196	3.57339	0	31
chr1	12062310	12062434	cgas_HA_1_S2_R1_001_peak_peak_56	79	.	4.24783	7.91955	2.87317	52
chr1	12091460	12091582	cgas_HA_1_S2_R1_001_peak_peak_57	35	.	2.17492	3.57339	0	26
chr1	12332287	12332372	cgas_HA_1_S2_R1_001_peak_peak_58	35	.	2.49737	3.57339	0	29
chr1	12538239	12538356	cgas_HA_1_S2_R1_001_peak_peak_59	102	.	5.03093	10.2517	4.80868	58
chr1	12538473	12538532	cgas_HA_1_S2_R1_001_peak_peak_60	35	.	2.5895	3.57339	0	43
chr1	12546876	12546966	cgas_HA_1_S2_R1_001_peak_peak_61	56	.	2.95802	5.68417	1.08091	38
chr1	12664508	12664626	cgas_HA_1_S2_R1_001_peak_peak_62	102	.	5.16913	10.2517	4.80868	93
chr1	14040259	14040318	cgas_HA_1_S2_R1_001_peak_peak_63	35	.	2.17492	3.57339	0	37
chr1	14376608	14376667	cgas_HA_1_S2_R1_001_peak_peak_64	35	.	2.26705	3.57339	0	24
chr1	14623418	14623517	cgas_HA_1_S2_R1_001_peak_peak_65	35	.	2.54344	3.57339	0	55
chr1	14869920	14869979	cgas_HA_1_S2_R1_001_peak_peak_66	35	.	2.17492	3.57339	0	7
chr1	15235489	15235548	cgas_HA_1_S2_R1_001_peak_peak_67	35	.	2.03673	3.57339	0	29
chr1	15484608	15484667	cgas_HA_1_S2_R1_001_peak_peak_68	35	.	2.08279	3.57339	0	29
chr1	15495137	15495196	cgas_HA_1_S2_R1_001_peak_peak_69	35	.	2.45057	3.56203	0	24
chr1	15738778	15738837	cgas_HA_1_S2_R1_001_peak_peak_70	35	.	2.54344	3.57339	0	4
chr1	15744142	15744201	cgas_HA_1_S2_R1_001_peak_peak_71	35	.	2.5895	3.57339	0	51
chr1	15853279	15853338	cgas_HA_1_S2_R1_001_peak_peak_72	35	.	2.5895	3.57339	0	43
chr1	15943737	15943796	cgas_HA_1_S2_R1_001_peak_peak_73	35	.	2.22099	3.57339	0	52
chr1	16359477	16359567	cgas_HA_1_S2_R1_001_peak_peak_74	56	.	3.00318	5.6671	1.08091	40
chr1	17029762	17029865	cgas_HA_1_S2_R1_001_peak_peak_75	56	.	3.28047	5.68417	1.08091	45
chr1	17685650	17685709	cgas_HA_1_S2_R1_001_peak_peak_76	35	.	2.17492	3.57339	0	29
chr1	17880704	17880793	cgas_HA_1_S2_R1_001_peak_peak_77	35	.	2.77376	3.57339	0	50
chr1	17912792	17912887	cgas_HA_1_S2_R1_001_peak_peak_78	56	.	3.00409	5.68417	1.08091	50
chr1	19008048	19008107	cgas_HA_1_S2_R1_001_peak_peak_79	35	.	2.7277	3.57339	0	30
chr1	19422887	19422946	cgas_HA_1_S2_R1_001_peak_peak_80	56	.	2.95802	5.68417	1.08091	6
chr1	19767048	19767209	cgas_HA_1_S2_R1_001_peak_peak_81	56	.	3.64899	5.68417	1.08091	45
chr1	19794989	19795114	cgas_HA_1_S2_R1_001_peak_peak_82	102	.	5.53764	10.2517	4.80868	85
chr1	19967546	19967605	cgas_HA_1_S2_R1_001_peak_peak_83	35	.	2.35918	3.57339	0	3
chr1	20088909	20088968	cgas_HA_1_S2_R1_001_peak_peak_84	35	.	2.35918	3.57339	0	8
chr1	20385128	20385187	cgas_HA_1_S2_R1_001_peak_peak_85	35	.	2.54344	3.57339	0	35
chr1	20606221	20606280	cgas_HA_1_S2_R1_001_peak_peak_86	35	.	2.12886	3.57339	0	36
chr1	20617736	20617795	cgas_HA_1_S2_R1_001_peak_peak_87	35	.	2.08279	3.57339	0	1
chr1	20806955	20807023	cgas_HA_1_S2_R1_001_peak_peak_88	56	.	3.46473	5.68417	1.08091	44
chr1	21974524	21974583	cgas_HA_1_S2_R1_001_peak_peak_89	35	.	2.22099	3.57339	0	53
chr1	22246160	22246219	cgas_HA_1_S2_R1_001_peak_peak_90	35	.	2.22032	3.56203	0	49
chr1	22904421	22904480	cgas_HA_1_S2_R1_001_peak_peak_91	35	.	2.35918	3.57339	0	16
chr1	22904758	22904817	cgas_HA_1_S2_R1_001_peak_peak_92	35	.	2.35918	3.57339	0	19
chr1	22905817	22905876	cgas_HA_1_S2_R1_001_peak_peak_93	35	.	2.54344	3.57339	0	21
chr1	22976798	22976857	cgas_HA_1_S2_R1_001_peak_peak_94	35	.	2.12886	3.57339	0	53
chr1	23016060	23016119	cgas_HA_1_S2_R1_001_peak_peak_95	35	.	2.81983	3.57339	0	40
chr1	23158664	23158767	cgas_HA_1_S2_R1_001_peak_peak_96	35	.	2.91196	3.57339	0	87
chr1	23303076	23303135	cgas_HA_1_S2_R1_001_peak_peak_97	35	.	2.26705	3.57339	0	48
chr1	23426834	23426893	cgas_HA_1_S2_R1_001_peak_peak_98	35	.	2.91196	3.57339	0	39
chr1	23515504	23515610	cgas_HA_1_S2_R1_001_peak_peak_99	56	.	3.55686	5.68417	1.08091	53
chr1	24083330	24083416	cgas_HA_1_S2_R1_001_peak_peak_100	56	.	3.78719	5.68417	1.08091	50
chr1	24243441	24243544	cgas_HA_1_S2_R1_001_peak_peak_101	79	.	3.92538	7.91955	2.87317	51
chr1	24444403	24444462	cgas_HA_1_S2_R1_001_peak_peak_102	35	.	2.45131	3.57339	0	39
chr1	24477113	24477172	cgas_HA_1_S2_R1_001_peak_peak_103	35	.	2.77376	3.57339	0	17
chr1	24616581	24616725	cgas_HA_1_S2_R1_001_peak_peak_104	35	.	2.91196	3.57339	0	56
chr1	24717932	24717991	cgas_HA_1_S2_R1_001_peak_peak_105	56	.	3.32654	5.68417	1.08091	19
chr1	24743612	24743728	cgas_HA_1_S2_R1_001_peak_peak_106	56	.	3.32654	5.68417	1.08091	58
chr1	25876337	25876396	cgas_HA_1_S2_R1_001_peak_peak_107	56	.	2.95802	5.68417	1.08091	32
chr1	26545554	26545613	cgas_HA_1_S2_R1_001_peak_peak_108	35	.	2.22099	3.57339	0	13
chr1	26602857	26602993	cgas_HA_1_S2_R1_001_peak_peak_109	102	.	5.12306	10.2517	4.80868	93
chr1	26611377	26611457	cgas_HA_1_S2_R1_001_peak_peak_110	56	.	3.18834	5.68417	1.08091	54
chr1	27070673	27070732	cgas_HA_1_S2_R1_001_peak_peak_111	35	.	2.86589	3.57339	0	37
chr1	27449304	27449388	cgas_HA_1_S2_R1_001_peak_peak_112	35	.	2.54344	3.57339	0	53
chr1	28189757	28189849	cgas_HA_1_S2_R1_001_peak_peak_113	102	.	5.26126	10.2517	4.80868	54
chr1	28696145	28696210	cgas_HA_1_S2_R1_001_peak_peak_114	79	.	4.06357	7.91955	2.87317	28
chr1	28739400	28739479	cgas_HA_1_S2_R1_001_peak_peak_115	35	.	2.5895	3.57339	0	53
chr1	28770763	28770822	cgas_HA_1_S2_R1_001_peak_peak_116	35	.	2.45131	3.57339	0	39
chr1	29368082	29368141	cgas_HA_1_S2_R1_001_peak_peak_117	35	.	2.12886	3.57339	0	29
chr1	30042957	30043093	cgas_HA_1_S2_R1_001_peak_peak_118	56	.	3.74112	5.68417	1.08091	22
chr1	30189319	30189390	cgas_HA_1_S2_R1_001_peak_peak_119	56	.	3.46473	5.68417	1.08091	16
chr1	30584494	30584553	cgas_HA_1_S2_R1_001_peak_peak_120	35	.	2.7277	3.57339	0	13
chr1	31173931	31174018	cgas_HA_1_S2_R1_001_peak_peak_121	56	.	3.00409	5.68417	1.08091	46
chr1	31895686	31895783	cgas_HA_1_S2_R1_001_peak_peak_122	56	.	3.64899	5.68417	1.08091	44
chr1	32599180	32599239	cgas_HA_1_S2_R1_001_peak_peak_123	35	.	2.77376	3.57339	0	36
chr1	32860080	32860276	cgas_HA_1_S2_R1_001_peak_peak_124	35	.	2.91196	3.57339	0	13
chr1	33283045	33283207	cgas_HA_1_S2_R1_001_peak_peak_125	35	.	2.5895	3.57339	0	36
chr1	33430484	33430572	cgas_HA_1_S2_R1_001_peak_peak_126	56	.	3.69506	5.68417	1.08091	32
chr1	33520859	33520918	cgas_HA_1_S2_R1_001_peak_peak_127	35	.	2.54344	3.57339	0	18
chr1	33564891	33565229	cgas_HA_1_S2_R1_001_peak_peak_128	176	.	8.25546	17.677	11.2927	107
chr1	33778673	33778732	cgas_HA_1_S2_R1_001_peak_peak_129	35	.	2.26705	3.57339	0	18
chr1	33816142	33816201	cgas_HA_1_S2_R1_001_peak_peak_130	35	.	2.40524	3.57339	0	57
chr1	33896737	33896808	cgas_HA_1_S2_R1_001_peak_peak_131	57	.	4.90273	5.73628	1.13264	34
chr1	33921562	33921638	cgas_HA_1_S2_R1_001_peak_peak_132	35	.	2.26705	3.57339	0	24
chr1	34098780	34098886	cgas_HA_1_S2_R1_001_peak_peak_133	79	.	4.1557	7.91955	2.87317	53
chr1	34100589	34100677	cgas_HA_1_S2_R1_001_peak_peak_134	56	.	3.14228	5.68417	1.08091	55
chr1	34485043	34485102	cgas_HA_1_S2_R1_001_peak_peak_135	35	.	1.99066	3.57339	0	29
chr1	34654664	34654727	cgas_HA_1_S2_R1_001_peak_peak_136	35	.	2.5895	3.57339	0	28
chr1	34966188	34966247	cgas_HA_1_S2_R1_001_peak_peak_137	56	.	3.18834	5.68417	1.08091	37
chr1	35063661	35063732	cgas_HA_1_S2_R1_001_peak_peak_138	56	.	3.3726	5.68417	1.08091	38
chr1	35224454	35224557	cgas_HA_1_S2_R1_001_peak_peak_139	56	.	3.60293	5.68417	1.08091	43
chr1	35249338	35249448	cgas_HA_1_S2_R1_001_peak_peak_140	79	.	4.70848	7.91955	2.87317	53
chr1	35252214	35252288	cgas_HA_1_S2_R1_001_peak_peak_141	56	.	3.41867	5.68417	1.08091	25
chr1	35317572	35317631	cgas_HA_1_S2_R1_001_peak_peak_142	35	.	2.86589	3.57339	0	21
chr1	35318352	35318539	cgas_HA_1_S2_R1_001_peak_peak_143	102	.	5.077	10.2517	4.80868	139
chr1	35497547	35497606	cgas_HA_1_S2_R1_001_peak_peak_144	35	.	2.54344	3.57339	0	42
chr1	35734146	35734239	cgas_HA_1_S2_R1_001_peak_peak_145	35	.	2.68163	3.57339	0	41
chr1	35916807	35916866	cgas_HA_1_S2_R1_001_peak_peak_146	56	.	3.09622	5.68417	1.08091	42
chr1	36181199	36181310	cgas_HA_1_S2_R1_001_peak_peak_147	56	.	3.5108	5.68417	1.08091	31
chr1	36599318	36599410	cgas_HA_1_S2_R1_001_peak_peak_148	35	.	2.86589	3.57339	0	55
chr1	36616579	36616658	cgas_HA_1_S2_R1_001_peak_peak_149	56	.	3.28047	5.68417	1.08091	26
chr1	36886559	36886640	cgas_HA_1_S2_R1_001_peak_peak_150	35	.	2.7277	3.57339	0	26
chr1	37169444	37169505	cgas_HA_1_S2_R1_001_peak_peak_151	56	.	3.23441	5.68417	1.08091	44
chr1	37900055	37900128	cgas_HA_1_S2_R1_001_peak_peak_152	56	.	3.55686	5.68417	1.08091	30
chr1	38027528	38027592	cgas_HA_1_S2_R1_001_peak_peak_153	56	.	3.32654	5.68417	1.08091	54
chr1	38276921	38276980	cgas_HA_1_S2_R1_001_peak_peak_154	56	.	3.05015	5.68417	1.08091	8
chr1	38589197	38589261	cgas_HA_1_S2_R1_001_peak_peak_155	35	.	2.45131	3.57339	0	13
chr1	39657920	39658026	cgas_HA_1_S2_R1_001_peak_peak_156	35	.	2.7277	3.57339	0	57
chr1	40447764	40447836	cgas_HA_1_S2_R1_001_peak_peak_157	79	.	3.97144	7.91955	2.87317	35
chr1	40544349	40544408	cgas_HA_1_S2_R1_001_peak_peak_158	35	.	2.40524	3.57339	0	21
chr1	40626974	40627040	cgas_HA_1_S2_R1_001_peak_peak_159	56	.	3.74112	5.68417	1.08091	49
chr1	40765444	40765537	cgas_HA_1_S2_R1_001_peak_peak_160	35	.	2.54344	3.57339	0	54
chr1	40775401	40775463	cgas_HA_1_S2_R1_001_peak_peak_161	35	.	2.45131	3.57339	0	5
chr1	41134713	41134772	cgas_HA_1_S2_R1_001_peak_peak_162	35	.	2.54344	3.57339	0	32
chr1	41469417	41469650	cgas_HA_1_S2_R1_001_peak_peak_163	56	.	3.09622	5.68417	1.08091	113
chr1	41663390	41663449	cgas_HA_1_S2_R1_001_peak_peak_164	35	.	2.12886	3.57339	0	30
chr1	41935176	41935235	cgas_HA_1_S2_R1_001_peak_peak_165	35	.	2.49737	3.57339	0	52
chr1	41958812	41958950	cgas_HA_1_S2_R1_001_peak_peak_166	35	.	2.68163	3.57339	0	38
chr1	42631900	42631988	cgas_HA_1_S2_R1_001_peak_peak_167	35	.	2.68163	3.57339	0	36
chr1	42995649	42995780	cgas_HA_1_S2_R1_001_peak_peak_168	79	.	4.38603	7.91955	2.87317	53
chr1	43397964	43398044	cgas_HA_1_S2_R1_001_peak_peak_169	56	.	3.05015	5.68417	1.08091	25
chr1	43428451	43428545	cgas_HA_1_S2_R1_001_peak_peak_170	35	.	2.54344	3.57339	0	38
chr1	43672606	43672665	cgas_HA_1_S2_R1_001_peak_peak_171	35	.	2.54344	3.57339	0	21
chr1	43889522	43889581	cgas_HA_1_S2_R1_001_peak_peak_172	56	.	2.95802	5.68417	1.08091	15
chr1	43938233	43938292	cgas_HA_1_S2_R1_001_peak_peak_173	35	.	2.40524	3.57339	0	38
chr1	44048014	44048128	cgas_HA_1_S2_R1_001_peak_peak_174	35	.	2.31312	3.57339	0	71
chr1	44115648	44115773	cgas_HA_1_S2_R1_001_peak_peak_175	56	.	3.14228	5.68417	1.08091	99
chr1	45053530	45053600	cgas_HA_1_S2_R1_001_peak_peak_176	35	.	2.68163	3.57339	0	32
chr1	45172896	45173045	cgas_HA_1_S2_R1_001_peak_peak_177	56	.	3.60293	5.68417	1.08091	36
chr1	45259452	45259511	cgas_HA_1_S2_R1_001_peak_peak_178	56	.	3.14228	5.68417	1.08091	5
chr1	45433926	45433985	cgas_HA_1_S2_R1_001_peak_peak_179	35	.	2.7277	3.57339	0	49
chr1	45477026	45477104	cgas_HA_1_S2_R1_001_peak_peak_180	56	.	3.55686	5.68417	1.08091	54
chr1	45956902	45956993	cgas_HA_1_S2_R1_001_peak_peak_181	35	.	2.26705	3.57339	0	52
chr1	45978470	45978529	cgas_HA_1_S2_R1_001_peak_peak_182	35	.	2.5895	3.57339	0	35
chr1	46152279	46152338	cgas_HA_1_S2_R1_001_peak_peak_183	35	.	2.68163	3.57339	0	13
chr1	46364528	46364587	cgas_HA_1_S2_R1_001_peak_peak_184	35	.	2.77376	3.57339	0	42
chr1	46689291	46689350	cgas_HA_1_S2_R1_001_peak_peak_185	35	.	2.40524	3.57339	0	15
chr1	46808014	46808073	cgas_HA_1_S2_R1_001_peak_peak_186	35	.	2.49737	3.57339	0	28
chr1	46813890	46813970	cgas_HA_1_S2_R1_001_peak_peak_187	35	.	2.77376	3.57339	0	46
chr1	46908088	46908213	cgas_HA_1_S2_R1_001_peak_peak_188	35	.	2.68082	3.56203	0	28
chr1	46993795	46993890	cgas_HA_1_S2_R1_001_peak_peak_189	56	.	3.32654	5.68417	1.08091	51
chr1	47109066	47109155	cgas_HA_1_S2_R1_001_peak_peak_190	56	.	3.74112	5.68417	1.08091	46
chr1	47213540	47213614	cgas_HA_1_S2_R1_001_peak_peak_191	56	.	3.23441	5.68417	1.08091	54
chr1	47254351	47254433	cgas_HA_1_S2_R1_001_peak_peak_192	56	.	3.32654	5.68417	1.08091	41
chr1	47673695	47673754	cgas_HA_1_S2_R1_001_peak_peak_193	35	.	2.7277	3.57339	0	31
chr1	47779885	47779954	cgas_HA_1_S2_R1_001_peak_peak_194	56	.	3.00409	5.68417	1.08091	31
chr1	48035630	48035716	cgas_HA_1_S2_R1_001_peak_peak_195	35	.	2.35918	3.57339	0	56
chr1	48116013	48116105	cgas_HA_1_S2_R1_001_peak_peak_196	85	.	6.45488	8.57635	3.5142	34
chr1	48204371	48204430	cgas_HA_1_S2_R1_001_peak_peak_197	56	.	3.28047	5.68417	1.08091	24
chr1	48275090	48275149	cgas_HA_1_S2_R1_001_peak_peak_198	35	.	2.31312	3.57339	0	57
chr1	48285691	48285750	cgas_HA_1_S2_R1_001_peak_peak_199	35	.	2.17492	3.57339	0	44
chr1	48413894	48413955	cgas_HA_1_S2_R1_001_peak_peak_200	56	.	3.05015	5.68417	1.08091	23
chr1	48438857	48438935	cgas_HA_1_S2_R1_001_peak_peak_201	56	.	3.41867	5.68417	1.08091	52
chr1	48472784	48472851	cgas_HA_1_S2_R1_001_peak_peak_202	35	.	2.26705	3.57339	0	26
chr1	48528246	48528322	cgas_HA_1_S2_R1_001_peak_peak_203	79	.	4.75454	7.91955	2.87317	42
chr1	48532748	48532824	cgas_HA_1_S2_R1_001_peak_peak_204	56	.	2.95713	5.6671	1.08091	48
chr1	48550700	48550759	cgas_HA_1_S2_R1_001_peak_peak_205	35	.	2.22032	3.56203	0	24
chr1	48559463	48559526	cgas_HA_1_S2_R1_001_peak_peak_206	56	.	2.95713	5.6671	1.08091	18
chr1	48693231	48693290	cgas_HA_1_S2_R1_001_peak_peak_207	35	.	2.77376	3.57339	0	20
chr1	48693979	48694111	cgas_HA_1_S2_R1_001_peak_peak_208	56	.	3.60293	5.68417	1.08091	52
chr1	48937936	48938055	cgas_HA_1_S2_R1_001_peak_peak_209	35	.	2.86589	3.57339	0	101
chr1	48963884	48963952	cgas_HA_1_S2_R1_001_peak_peak_210	35	.	2.45131	3.57339	0	31
chr1	48964312	48964391	cgas_HA_1_S2_R1_001_peak_peak_211	56	.	3.64899	5.68417	1.08091	27
chr1	49038464	49038533	cgas_HA_1_S2_R1_001_peak_peak_212	51	.	3.15106	5.14266	1.03	27
chr1	49109028	49109087	cgas_HA_1_S2_R1_001_peak_peak_213	35	.	2.12886	3.57339	0	11
chr1	49143117	49143214	cgas_HA_1_S2_R1_001_peak_peak_214	35	.	2.45131	3.57339	0	41
chr1	49283352	49283418	cgas_HA_1_S2_R1_001_peak_peak_215	35	.	2.68163	3.57339	0	27
chr1	49288950	49289093	cgas_HA_1_S2_R1_001_peak_peak_216	102	.	5.8601	10.2517	4.80868	50
chr1	49318047	49318119	cgas_HA_1_S2_R1_001_peak_peak_217	56	.	3.28047	5.68417	1.08091	22
chr1	49318803	49318933	cgas_HA_1_S2_R1_001_peak_peak_218	35	.	2.49737	3.57339	0	46
chr1	49344232	49344415	cgas_HA_1_S2_R1_001_peak_peak_219	102	.	5.81403	10.2517	4.80868	53
chr1	49499596	49499655	cgas_HA_1_S2_R1_001_peak_peak_220	35	.	1.99066	3.57339	0	29
chr1	49515895	49516005	cgas_HA_1_S2_R1_001_peak_peak_221	56	.	2.95802	5.68417	1.08091	74
chr1	49526676	49526759	cgas_HA_1_S2_R1_001_peak_peak_222	35	.	2.68163	3.57339	0	48
chr1	49527581	49527709	cgas_HA_1_S2_R1_001_peak_peak_223	56	.	3.00409	5.68417	1.08091	38
chr1	49568607	49568725	cgas_HA_1_S2_R1_001_peak_peak_224	56	.	3.18834	5.68417	1.08091	51
chr1	50798748	50798807	cgas_HA_1_S2_R1_001_peak_peak_225	35	.	2.7277	3.57339	0	19
chr1	51071327	51071400	cgas_HA_1_S2_R1_001_peak_peak_226	56	.	3.28047	5.68417	1.08091	23
chr1	51080701	51080760	cgas_HA_1_S2_R1_001_peak_peak_227	35	.	1.99066	3.57339	0	29
chr1	51086793	51086852	cgas_HA_1_S2_R1_001_peak_peak_228	35	.	2.63557	3.57339	0	33
chr1	51204965	51205031	cgas_HA_1_S2_R1_001_peak_peak_229	35	.	2.63557	3.57339	0	9
chr1	51529046	51529105	cgas_HA_1_S2_R1_001_peak_peak_230	35	.	2.35918	3.57339	0	4
chr1	51700893	51700970	cgas_HA_1_S2_R1_001_peak_peak_231	79	.	4.43209	7.91955	2.87317	56
chr1	52468124	52468190	cgas_HA_1_S2_R1_001_peak_peak_232	56	.	3.74112	5.68417	1.08091	15
chr1	53601168	53601227	cgas_HA_1_S2_R1_001_peak_peak_233	35	.	2.03673	3.57339	0	5
chr1	53791960	53792024	cgas_HA_1_S2_R1_001_peak_peak_234	35	.	2.54344	3.57339	0	11
chr1	53879368	53879427	cgas_HA_1_S2_R1_001_peak_peak_235	35	.	2.26705	3.57339	0	33
chr1	54010871	54010930	cgas_HA_1_S2_R1_001_peak_peak_236	56	.	3.23441	5.68417	1.08091	37
chr1	54191095	54191154	cgas_HA_1_S2_R1_001_peak_peak_237	35	.	2.22099	3.57339	0	56
chr1	54206334	54206393	cgas_HA_1_S2_R1_001_peak_peak_238	35	.	2.17492	3.57339	0	54
chr1	54338799	54338858	cgas_HA_1_S2_R1_001_peak_peak_239	35	.	2.08279	3.57339	0	29
chr1	54457439	54457498	cgas_HA_1_S2_R1_001_peak_peak_240	56	.	3.18834	5.68417	1.08091	44
chr1	54719382	54719493	cgas_HA_1_S2_R1_001_peak_peak_241	35	.	2.7277	3.57339	0	44
chr1	55067265	55067324	cgas_HA_1_S2_R1_001_peak_peak_242	35	.	2.49737	3.57339	0	47
chr1	55487797	55487945	cgas_HA_1_S2_R1_001_peak_peak_243	56	.	3.32654	5.68417	1.08091	40
chr1	55537290	55537357	cgas_HA_1_S2_R1_001_peak_peak_244	56	.	3.00409	5.68417	1.08091	15
chr1	55606353	55606436	cgas_HA_1_S2_R1_001_peak_peak_245	126	.	6.09042	12.6629	6.89979	55
chr1	55743344	55743403	cgas_HA_1_S2_R1_001_peak_peak_246	56	.	3.18834	5.68417	1.08091	29
chr1	55835299	55835364	cgas_HA_1_S2_R1_001_peak_peak_247	56	.	3.18834	5.68417	1.08091	16
chr1	55932993	55933052	cgas_HA_1_S2_R1_001_peak_peak_248	35	.	2.17492	3.57339	0	29
chr1	56038615	56038709	cgas_HA_1_S2_R1_001_peak_peak_249	56	.	3.09622	5.68417	1.08091	37
chr1	56184697	56184756	cgas_HA_1_S2_R1_001_peak_peak_250	35	.	2.86589	3.57339	0	22
chr1	56404099	56404158	cgas_HA_1_S2_R1_001_peak_peak_251	35	.	2.35918	3.57339	0	27
chr1	56798131	56798190	cgas_HA_1_S2_R1_001_peak_peak_252	35	.	2.7277	3.57339	0	16
chr1	56840533	56840592	cgas_HA_1_S2_R1_001_peak_peak_253	35	.	2.5895	3.57339	0	51
chr1	56842434	56842601	cgas_HA_1_S2_R1_001_peak_peak_254	56	.	3.09622	5.68417	1.08091	108
chr1	56890934	56890993	cgas_HA_1_S2_R1_001_peak_peak_255	35	.	2.22099	3.57339	0	2
chr1	56991317	56991417	cgas_HA_1_S2_R1_001_peak_peak_256	35	.	2.26705	3.57339	0	47
chr1	57154190	57154387	cgas_HA_1_S2_R1_001_peak_peak_257	56	.	3.64899	5.68417	1.08091	143
chr1	57269377	57269481	cgas_HA_1_S2_R1_001_peak_peak_258	56	.	3.28047	5.68417	1.08091	35
chr1	57286860	57286946	cgas_HA_1_S2_R1_001_peak_peak_259	56	.	3.32654	5.68417	1.08091	52
chr1	57297715	57297774	cgas_HA_1_S2_R1_001_peak_peak_260	56	.	3.09622	5.68417	1.08091	38
chr1	57298139	57298239	cgas_HA_1_S2_R1_001_peak_peak_261	56	.	3.41867	5.68417	1.08091	51
chr1	58262365	58262478	cgas_HA_1_S2_R1_001_peak_peak_262	56	.	3.14228	5.68417	1.08091	65
chr1	58314210	58314269	cgas_HA_1_S2_R1_001_peak_peak_263	35	.	2.86589	3.57339	0	39
chr1	58513066	58513125	cgas_HA_1_S2_R1_001_peak_peak_264	35	.	2.77376	3.57339	0	46
chr1	58528431	58528490	cgas_HA_1_S2_R1_001_peak_peak_265	35	.	2.68163	3.57339	0	36
chr1	58621176	58621248	cgas_HA_1_S2_R1_001_peak_peak_266	56	.	3.69506	5.68417	1.08091	18
chr1	58628788	58628854	cgas_HA_1_S2_R1_001_peak_peak_267	79	.	4.2939	7.91955	2.87317	31
chr1	58717499	58717560	cgas_HA_1_S2_R1_001_peak_peak_268	53	.	3.16912	5.37829	1.08091	26
chr1	58863163	58863325	cgas_HA_1_S2_R1_001_peak_peak_269	56	.	3.05015	5.68417	1.08091	91
chr1	58885423	58885482	cgas_HA_1_S2_R1_001_peak_peak_270	35	.	2.5895	3.57339	0	29
chr1	58898674	58898741	cgas_HA_1_S2_R1_001_peak_peak_271	63	.	4.59422	6.31728	1.69607	56
chr1	59058361	59058433	cgas_HA_1_S2_R1_001_peak_peak_272	108	.	6.04139	10.8312	5.37987	33
chr1	59084004	59084063	cgas_HA_1_S2_R1_001_peak_peak_273	35	.	2.54344	3.57339	0	16
chr1	59084134	59084282	cgas_HA_1_S2_R1_001_peak_peak_274	56	.	3.60293	5.68417	1.08091	80
chr1	59118385	59118464	cgas_HA_1_S2_R1_001_peak_peak_275	79	.	4.1557	7.91955	2.87317	53
chr1	59314582	59314753	cgas_HA_1_S2_R1_001_peak_peak_276	79	.	4.38603	7.91955	2.87317	145
chr1	59347231	59347375	cgas_HA_1_S2_R1_001_peak_peak_277	79	.	4.1557	7.91955	2.87317	49
chr1	59568830	59568889	cgas_HA_1_S2_R1_001_peak_peak_278	35	.	2.54344	3.57339	0	5
chr1	59612802	59612896	cgas_HA_1_S2_R1_001_peak_peak_279	35	.	2.7277	3.57339	0	49
chr1	59825624	59825683	cgas_HA_1_S2_R1_001_peak_peak_280	35	.	2.17492	3.57339	0	1
chr1	59826004	59826079	cgas_HA_1_S2_R1_001_peak_peak_281	35	.	2.81983	3.57339	0	52
chr1	59880682	59880742	cgas_HA_1_S2_R1_001_peak_peak_282	35	.	2.7277	3.57339	0	41
chr1	59900114	59900192	cgas_HA_1_S2_R1_001_peak_peak_283	56	.	3.3726	5.68417	1.08091	39
chr1	59943158	59943221	cgas_HA_1_S2_R1_001_peak_peak_284	35	.	2.86589	3.57339	0	34
chr1	60138600	60138742	cgas_HA_1_S2_R1_001_peak_peak_285	35	.	2.86589	3.57339	0	91
chr1	60173068	60173131	cgas_HA_1_S2_R1_001_peak_peak_286	56	.	3.00409	5.68417	1.08091	46
chr1	60413173	60413232	cgas_HA_1_S2_R1_001_peak_peak_287	35	.	2.81983	3.57339	0	11
chr1	60893075	60893140	cgas_HA_1_S2_R1_001_peak_peak_288	35	.	2.5895	3.57339	0	27
chr1	61444771	61444868	cgas_HA_1_S2_R1_001_peak_peak_289	102	.	5.21519	10.2517	4.80868	50
chr1	61543766	61543885	cgas_HA_1_S2_R1_001_peak_peak_290	56	.	3.87932	5.68417	1.08091	50
chr1	61584057	61584128	cgas_HA_1_S2_R1_001_peak_peak_291	56	.	3.32654	5.68417	1.08091	48
chr1	61673212	61673315	cgas_HA_1_S2_R1_001_peak_peak_292	79	.	4.20177	7.91955	2.87317	51
chr1	61709971	61710037	cgas_HA_1_S2_R1_001_peak_peak_293	32	.	2.83237	3.21326	0	34
chr1	62177048	62177107	cgas_HA_1_S2_R1_001_peak_peak_294	35	.	2.35918	3.57339	0	26
chr1	62177213	62177272	cgas_HA_1_S2_R1_001_peak_peak_295	35	.	2.81983	3.57339	0	26
chr1	62596924	62597033	cgas_HA_1_S2_R1_001_peak_peak_296	126	.	6.13649	12.6629	6.89979	56
chr1	62696566	62696682	cgas_HA_1_S2_R1_001_peak_peak_297	56	.	3.09622	5.68417	1.08091	58
chr1	62760036	62760145	cgas_HA_1_S2_R1_001_peak_peak_298	79	.	4.47816	7.91955	2.87317	52
chr1	62787230	62787389	cgas_HA_1_S2_R1_001_peak_peak_299	79	.	4.10964	7.91955	2.87317	58
chr1	62790931	62791006	cgas_HA_1_S2_R1_001_peak_peak_300	35	.	2.54344	3.57339	0	58
chr1	62791356	62791415	cgas_HA_1_S2_R1_001_peak_peak_301	35	.	2.63557	3.57339	0	22
chr1	62791478	62791623	cgas_HA_1_S2_R1_001_peak_peak_302	79	.	3.92538	7.91955	2.87317	97
chr1	62799395	62799455	cgas_HA_1_S2_R1_001_peak_peak_303	56	.	3.46473	5.68417	1.08091	17
chr1	62822176	62822273	cgas_HA_1_S2_R1_001_peak_peak_304	35	.	2.77376	3.57339	0	39
chr1	62857226	62857285	cgas_HA_1_S2_R1_001_peak_peak_305	35	.	2.54344	3.57339	0	4
chr1	62890152	62890211	cgas_HA_1_S2_R1_001_peak_peak_306	35	.	2.26705	3.57339	0	18
chr1	62890347	62890411	cgas_HA_1_S2_R1_001_peak_peak_307	79	.	3.92538	7.91955	2.87317	8
chr1	63249422	63249481	cgas_HA_1_S2_R1_001_peak_peak_308	35	.	2.49737	3.57339	0	16
chr1	63612240	63612299	cgas_HA_1_S2_R1_001_peak_peak_309	35	.	2.91196	3.57339	0	45
chr1	63988983	63989094	cgas_HA_1_S2_R1_001_peak_peak_310	79	.	4.52422	7.91955	2.87317	35
chr1	64140183	64140304	cgas_HA_1_S2_R1_001_peak_peak_311	102	.	5.76797	10.2517	4.80868	94
chr1	64386487	64386546	cgas_HA_1_S2_R1_001_peak_peak_312	35	.	2.26705	3.57339	0	39
chr1	64470240	64470307	cgas_HA_1_S2_R1_001_peak_peak_313	35	.	2.54344	3.57339	0	40
chr1	64509829	64509903	cgas_HA_1_S2_R1_001_peak_peak_314	79	.	4.80061	7.91955	2.87317	51
chr1	64548342	64548417	cgas_HA_1_S2_R1_001_peak_peak_315	35	.	2.54344	3.57339	0	22
chr1	64598802	64598965	cgas_HA_1_S2_R1_001_peak_peak_316	79	.	4.43209	7.91955	2.87317	105
chr1	64814819	64814899	cgas_HA_1_S2_R1_001_peak_peak_317	56	.	3.18834	5.68417	1.08091	31
chr1	64815065	64815185	cgas_HA_1_S2_R1_001_peak_peak_318	35	.	2.26705	3.57339	0	99
chr1	65360682	65360741	cgas_HA_1_S2_R1_001_peak_peak_319	35	.	2.63557	3.57339	0	8
chr1	65364414	65364473	cgas_HA_1_S2_R1_001_peak_peak_320	35	.	2.5895	3.57339	0	34
chr1	65545819	65545908	cgas_HA_1_S2_R1_001_peak_peak_321	56	.	3.05015	5.68417	1.08091	42
chr1	65671662	65671721	cgas_HA_1_S2_R1_001_peak_peak_322	35	.	2.03673	3.57339	0	22
chr1	65726709	65726800	cgas_HA_1_S2_R1_001_peak_peak_323	56	.	3.55686	5.68417	1.08091	51
chr1	65775587	65775654	cgas_HA_1_S2_R1_001_peak_peak_324	79	.	4.80061	7.91955	2.87317	22
chr1	65878906	65878983	cgas_HA_1_S2_R1_001_peak_peak_325	35	.	2.40524	3.57339	0	42
chr1	65885970	65886161	cgas_HA_1_S2_R1_001_peak_peak_326	107	.	6.47813	10.7314	5.28091	139
chr1	65891482	65891560	cgas_HA_1_S2_R1_001_peak_peak_327	53	.	3.07754	5.37829	1.08091	56
chr1	66072248	66072307	cgas_HA_1_S2_R1_001_peak_peak_328	35	.	2.12886	3.57339	0	40
chr1	66286775	66286873	cgas_HA_1_S2_R1_001_peak_peak_329	102	.	5.76797	10.2517	4.80868	31
chr1	66634085	66634342	cgas_HA_1_S2_R1_001_peak_peak_330	56	.	2.95802	5.68417	1.08091	23
chr1	66708488	66708593	cgas_HA_1_S2_R1_001_peak_peak_331	93	.	5.60946	9.34697	4.27532	50
chr1	66781623	66781682	cgas_HA_1_S2_R1_001_peak_peak_332	35	.	2.40524	3.57339	0	18
chr1	66798114	66798173	cgas_HA_1_S2_R1_001_peak_peak_333	35	.	2.7277	3.57339	0	22
chr1	66969690	66969769	cgas_HA_1_S2_R1_001_peak_peak_334	102	.	5.39945	10.2517	4.80868	39
chr1	66971967	66972056	cgas_HA_1_S2_R1_001_peak_peak_335	33	.	2.89439	3.36992	0	38
chr1	67009337	67009421	cgas_HA_1_S2_R1_001_peak_peak_336	56	.	3.87932	5.68417	1.08091	35
chr1	67275780	67275860	cgas_HA_1_S2_R1_001_peak_peak_337	79	.	4.06357	7.91955	2.87317	40
chr1	67391104	67391213	cgas_HA_1_S2_R1_001_peak_peak_338	82	.	4.9058	8.24626	3.18951	56
chr1	67395752	67395887	cgas_HA_1_S2_R1_001_peak_peak_339	35	.	2.5895	3.57339	0	35
chr1	67410444	67410567	cgas_HA_1_S2_R1_001_peak_peak_340	176	.	8.2094	17.677	11.2927	60
chr1	67519870	67519929	cgas_HA_1_S2_R1_001_peak_peak_341	35	.	2.17492	3.57339	0	38
chr1	67526636	67526742	cgas_HA_1_S2_R1_001_peak_peak_342	35	.	2.63557	3.57339	0	79
chr1	67578245	67578381	cgas_HA_1_S2_R1_001_peak_peak_343	202	.	9.6374	20.2642	13.5611	79
chr1	67581652	67581721	cgas_HA_1_S2_R1_001_peak_peak_344	56	.	3.74112	5.68417	1.08091	43
chr1	67808207	67808266	cgas_HA_1_S2_R1_001_peak_peak_345	35	.	2.49737	3.57339	0	13
chr1	67896105	67896308	cgas_HA_1_S2_R1_001_peak_peak_346	56	.	3.28047	5.68417	1.08091	154
chr1	67966266	67966345	cgas_HA_1_S2_R1_001_peak_peak_347	56	.	3.83325	5.68417	1.08091	51
chr1	68112859	68113032	cgas_HA_1_S2_R1_001_peak_peak_348	56	.	3.05015	5.68417	1.08091	30
chr1	68166631	68166695	cgas_HA_1_S2_R1_001_peak_peak_349	56	.	3.18834	5.68417	1.08091	40
chr1	68202159	68202270	cgas_HA_1_S2_R1_001_peak_peak_350	79	.	4.1557	7.91955	2.87317	58
chr1	68206358	68206417	cgas_HA_1_S2_R1_001_peak_peak_351	35	.	2.35918	3.57339	0	41
chr1	68232138	68232199	cgas_HA_1_S2_R1_001_peak_peak_352	56	.	3.64899	5.68417	1.08091	46
chr1	68232377	68232482	cgas_HA_1_S2_R1_001_peak_peak_353	56	.	3.60293	5.68417	1.08091	47
chr1	68236908	68237032	cgas_HA_1_S2_R1_001_peak_peak_354	79	.	4.1557	7.91955	2.87317	44
chr1	68257346	68257405	cgas_HA_1_S2_R1_001_peak_peak_355	35	.	2.40524	3.57339	0	17
chr1	68257499	68257658	cgas_HA_1_S2_R1_001_peak_peak_356	56	.	3.60293	5.68417	1.08091	56
chr1	68316469	68316558	cgas_HA_1_S2_R1_001_peak_peak_357	56	.	3.09622	5.68417	1.08091	53
chr1	68319454	68319547	cgas_HA_1_S2_R1_001_peak_peak_358	56	.	3.69506	5.68417	1.08091	38
chr1	68445076	68445135	cgas_HA_1_S2_R1_001_peak_peak_359	35	.	2.31312	3.57339	0	8
chr1	68577627	68577751	cgas_HA_1_S2_R1_001_peak_peak_360	151	.	7.4263	15.141	9.05114	49
chr1	68578789	68578889	cgas_HA_1_S2_R1_001_peak_peak_361	35	.	2.17492	3.57339	0	16
chr1	68585985	68586045	cgas_HA_1_S2_R1_001_peak_peak_362	56	.	3.14228	5.68417	1.08091	39
chr1	68735433	68735524	cgas_HA_1_S2_R1_001_peak_peak_363	79	.	4.80061	7.91955	2.87317	41
chr1	68786923	68787014	cgas_HA_1_S2_R1_001_peak_peak_364	79	.	4.52422	7.91955	2.87317	37
chr1	68808587	68808679	cgas_HA_1_S2_R1_001_peak_peak_365	56	.	3.28047	5.68417	1.08091	50
chr1	68850272	68850355	cgas_HA_1_S2_R1_001_peak_peak_366	56	.	3.05015	5.68417	1.08091	35
chr1	68909025	68909101	cgas_HA_1_S2_R1_001_peak_peak_367	56	.	3.64899	5.68417	1.08091	34
chr1	68962759	68963034	cgas_HA_1_S2_R1_001_peak_peak_368	79	.	4.80061	7.91955	2.87317	157
chr1	69090117	69090176	cgas_HA_1_S2_R1_001_peak_peak_369	35	.	2.86589	3.57339	0	21
chr1	69285252	69285311	cgas_HA_1_S2_R1_001_peak_peak_370	58	.	4.7908	5.86572	1.26	27
chr1	69382300	69382407	cgas_HA_1_S2_R1_001_peak_peak_371	30	.	3.10131	3.01135	0	52
chr1	69420682	69420741	cgas_HA_1_S2_R1_001_peak_peak_372	35	.	2.54344	3.57339	0	34
chr1	70166623	70166691	cgas_HA_1_S2_R1_001_peak_peak_373	102	.	4.9388	10.2517	4.80868	33
chr1	70203406	70203476	cgas_HA_1_S2_R1_001_peak_peak_374	35	.	2.45131	3.57339	0	16
chr1	70413687	70413780	cgas_HA_1_S2_R1_001_peak_peak_375	56	.	3.14228	5.68417	1.08091	39
chr1	70619573	70619632	cgas_HA_1_S2_R1_001_peak_peak_376	35	.	2.91196	3.57339	0	17
chr1	70671247	70671426	cgas_HA_1_S2_R1_001_peak_peak_377	56	.	3.28047	5.68417	1.08091	137
chr1	70674016	70674075	cgas_HA_1_S2_R1_001_peak_peak_378	35	.	2.54344	3.57339	0	30
chr1	70819611	70819671	cgas_HA_1_S2_R1_001_peak_peak_379	35	.	2.7277	3.57339	0	5
chr1	70820416	70820475	cgas_HA_1_S2_R1_001_peak_peak_380	35	.	2.31312	3.57339	0	13
chr1	70876684	70876914	cgas_HA_1_S2_R1_001_peak_peak_381	79	.	4.47816	7.91955	2.87317	53
chr1	70953053	70953150	cgas_HA_1_S2_R1_001_peak_peak_382	56	.	3.05015	5.68417	1.08091	32
chr1	70994570	70994631	cgas_HA_1_S2_R1_001_peak_peak_383	79	.	4.01751	7.91955	2.87317	11
chr1	71151087	71151206	cgas_HA_1_S2_R1_001_peak_peak_384	79	.	4.20177	7.91955	2.87317	68
chr1	71515832	71515891	cgas_HA_1_S2_R1_001_peak_peak_385	38	.	3.47928	3.80684	0	31
chr1	71552924	71552983	cgas_HA_1_S2_R1_001_peak_peak_386	35	.	2.91196	3.57339	0	25
chr1	72748145	72748204	cgas_HA_1_S2_R1_001_peak_peak_387	35	.	2.54344	3.57339	0	53
chr1	72749364	72749423	cgas_HA_1_S2_R1_001_peak_peak_388	35	.	2.77376	3.57339	0	47
chr1	74100884	74100943	cgas_HA_1_S2_R1_001_peak_peak_389	35	.	2.35918	3.57339	0	32
chr1	74663877	74663998	cgas_HA_1_S2_R1_001_peak_peak_390	126	.	6.22861	12.6629	6.89979	66
chr1	74969948	74970112	cgas_HA_1_S2_R1_001_peak_peak_391	102	.	5.21519	10.2517	4.80868	105
chr1	75116262	75116363	cgas_HA_1_S2_R1_001_peak_peak_392	176	.	7.84088	17.677	11.2927	53
chr1	75118271	75118377	cgas_HA_1_S2_R1_001_peak_peak_393	56	.	3.18834	5.68417	1.08091	48
chr1	75118627	75118821	cgas_HA_1_S2_R1_001_peak_peak_394	126	.	6.55107	12.6629	6.89979	135
chr1	75195890	75195979	cgas_HA_1_S2_R1_001_peak_peak_395	65	.	4.93215	6.55971	1.93496	34
chr1	75233362	75233421	cgas_HA_1_S2_R1_001_peak_peak_396	35	.	2.91196	3.57339	0	26
chr1	75237796	75237870	cgas_HA_1_S2_R1_001_peak_peak_397	79	.	4.10964	7.91955	2.87317	22
chr1	75669528	75669605	cgas_HA_1_S2_R1_001_peak_peak_398	56	.	3.83325	5.68417	1.08091	24
chr1	76098175	76098234	cgas_HA_1_S2_R1_001_peak_peak_399	35	.	2.35918	3.57339	0	30
chr1	76138560	76138727	cgas_HA_1_S2_R1_001_peak_peak_400	126	.	5.95223	12.6629	6.89979	81
chr1	76189712	76189771	cgas_HA_1_S2_R1_001_peak_peak_401	35	.	2.40524	3.57339	0	39
chr1	76189996	76190070	cgas_HA_1_S2_R1_001_peak_peak_402	35	.	2.81983	3.57339	0	36
chr1	76190385	76190448	cgas_HA_1_S2_R1_001_peak_peak_403	56	.	3.60293	5.68417	1.08091	54
chr1	76251773	76252020	cgas_HA_1_S2_R1_001_peak_peak_404	56	.	3.46473	5.68417	1.08091	42
chr1	76274675	76274742	cgas_HA_1_S2_R1_001_peak_peak_405	56	.	3.28047	5.68417	1.08091	26
chr1	76461989	76462116	cgas_HA_1_S2_R1_001_peak_peak_406	79	.	4.70848	7.91955	2.87317	53
chr1	77328301	77328435	cgas_HA_1_S2_R1_001_peak_peak_407	51	.	3.33316	5.14266	1.03	83
chr1	77367034	77367093	cgas_HA_1_S2_R1_001_peak_peak_408	56	.	3.46473	5.68417	1.08091	21
chr1	77939578	77939661	cgas_HA_1_S2_R1_001_peak_peak_409	35	.	2.63557	3.57339	0	44
chr1	78148064	78148123	cgas_HA_1_S2_R1_001_peak_peak_410	35	.	2.54344	3.57339	0	9
chr1	78342717	78342799	cgas_HA_1_S2_R1_001_peak_peak_411	79	.	4.43209	7.91955	2.87317	42
chr1	78366515	78366574	cgas_HA_1_S2_R1_001_peak_peak_412	35	.	2.22099	3.57339	0	37
chr1	78444818	78444878	cgas_HA_1_S2_R1_001_peak_peak_413	35	.	2.91196	3.57339	0	52
chr1	78466948	78467007	cgas_HA_1_S2_R1_001_peak_peak_414	35	.	2.45131	3.57339	0	7
chr1	78521420	78521512	cgas_HA_1_S2_R1_001_peak_peak_415	35	.	2.7277	3.57339	0	50
chr1	78637581	78637643	cgas_HA_1_S2_R1_001_peak_peak_416	56	.	3.3726	5.68417	1.08091	28
chr1	78769526	78769585	cgas_HA_1_S2_R1_001_peak_peak_417	35	.	2.45131	3.57339	0	34
chr1	79052308	79052367	cgas_HA_1_S2_R1_001_peak_peak_418	35	.	2.5895	3.57339	0	35
chr1	79156332	79156391	cgas_HA_1_S2_R1_001_peak_peak_419	56	.	2.95802	5.68417	1.08091	48
chr1	79158223	79158282	cgas_HA_1_S2_R1_001_peak_peak_420	35	.	2.81983	3.57339	0	30
chr1	79545645	79545767	cgas_HA_1_S2_R1_001_peak_peak_421	56	.	3.14228	5.68417	1.08091	31
chr1	80176917	80176994	cgas_HA_1_S2_R1_001_peak_peak_422	56	.	2.95802	5.68417	1.08091	40
chr1	80683983	80684042	cgas_HA_1_S2_R1_001_peak_peak_423	56	.	3.3726	5.68417	1.08091	23
chr1	81880205	81880286	cgas_HA_1_S2_R1_001_peak_peak_424	56	.	3.41867	5.68417	1.08091	43
chr1	82168684	82168743	cgas_HA_1_S2_R1_001_peak_peak_425	35	.	2.77376	3.57339	0	23
chr1	82528291	82528350	cgas_HA_1_S2_R1_001_peak_peak_426	56	.	3.00409	5.68417	1.08091	44
chr1	83000896	83000955	cgas_HA_1_S2_R1_001_peak_peak_427	35	.	2.5895	3.57339	0	1
chr1	84367341	84367411	cgas_HA_1_S2_R1_001_peak_peak_428	35	.	2.77376	3.57339	0	47
chr1	84569215	84569316	cgas_HA_1_S2_R1_001_peak_peak_429	56	.	3.64899	5.68417	1.08091	43
chr1	84805383	84805442	cgas_HA_1_S2_R1_001_peak_peak_430	35	.	2.7277	3.57339	0	15
chr1	84814083	84814192	cgas_HA_1_S2_R1_001_peak_peak_431	79	.	4.75454	7.91955	2.87317	55
chr1	84831458	84831558	cgas_HA_1_S2_R1_001_peak_peak_432	79	.	4.80061	7.91955	2.87317	53
chr1	84858743	84858802	cgas_HA_1_S2_R1_001_peak_peak_433	35	.	2.63557	3.57339	0	56
chr1	84893344	84893403	cgas_HA_1_S2_R1_001_peak_peak_434	35	.	2.68163	3.57339	0	26
chr1	84972282	84972341	cgas_HA_1_S2_R1_001_peak_peak_435	35	.	2.40524	3.57339	0	14
chr1	85313001	85313108	cgas_HA_1_S2_R1_001_peak_peak_436	79	.	4.38603	7.91955	2.87317	51
chr1	85320261	85320335	cgas_HA_1_S2_R1_001_peak_peak_437	79	.	4.01751	7.91955	2.87317	44
chr1	85350826	85350885	cgas_HA_1_S2_R1_001_peak_peak_438	35	.	2.81983	3.57339	0	44
chr1	85402021	85402085	cgas_HA_1_S2_R1_001_peak_peak_439	35	.	2.77376	3.57339	0	56
chr1	85603468	85603534	cgas_HA_1_S2_R1_001_peak_peak_440	35	.	2.54344	3.57339	0	28
chr1	85744698	85744761	cgas_HA_1_S2_R1_001_peak_peak_441	57	.	3.71033	5.74095	1.13577	38
chr1	85755259	85755417	cgas_HA_1_S2_R1_001_peak_peak_442	56	.	3.64899	5.68417	1.08091	39
chr1	85764029	85764277	cgas_HA_1_S2_R1_001_peak_peak_443	56	.	3.32654	5.68417	1.08091	93
chr1	85791817	85791949	cgas_HA_1_S2_R1_001_peak_peak_444	79	.	4.47816	7.91955	2.87317	48
chr1	85794778	85794971	cgas_HA_1_S2_R1_001_peak_peak_445	56	.	3.00409	5.68417	1.08091	172
chr1	85796691	85796763	cgas_HA_1_S2_R1_001_peak_peak_446	56	.	3.28047	5.68417	1.08091	25
chr1	85810087	85810180	cgas_HA_1_S2_R1_001_peak_peak_447	56	.	3.41867	5.68417	1.08091	50
chr1	85987333	85987473	cgas_HA_1_S2_R1_001_peak_peak_448	82	.	5.52896	8.24626	3.18951	93
chr1	86042288	86042372	cgas_HA_1_S2_R1_001_peak_peak_449	79	.	4.33996	7.91955	2.87317	58
chr1	86094874	86094940	cgas_HA_1_S2_R1_001_peak_peak_450	35	.	2.91196	3.57339	0	39
chr1	86095009	86095146	cgas_HA_1_S2_R1_001_peak_peak_451	102	.	5.53764	10.2517	4.80868	80
chr1	86174294	86174364	cgas_HA_1_S2_R1_001_peak_peak_452	51	.	3.88799	5.1336	1.02354	35
chr1	86316100	86316159	cgas_HA_1_S2_R1_001_peak_peak_453	35	.	2.03673	3.57339	0	47
chr1	86548091	86548150	cgas_HA_1_S2_R1_001_peak_peak_454	35	.	2.54344	3.57339	0	29
chr1	86673150	86673270	cgas_HA_1_S2_R1_001_peak_peak_455	56	.	2.95802	5.68417	1.08091	93
chr1	86825435	86825494	cgas_HA_1_S2_R1_001_peak_peak_456	35	.	2.17492	3.57339	0	26
chr1	86861860	86861919	cgas_HA_1_S2_R1_001_peak_peak_457	35	.	2.81983	3.57339	0	21
chr1	86895684	86895743	cgas_HA_1_S2_R1_001_peak_peak_458	35	.	2.49737	3.57339	0	24
chr1	86937964	86938023	cgas_HA_1_S2_R1_001_peak_peak_459	35	.	2.5895	3.57339	0	15
chr1	87456596	87456655	cgas_HA_1_S2_R1_001_peak_peak_460	35	.	2.40524	3.57339	0	38
chr1	87581257	87581394	cgas_HA_1_S2_R1_001_peak_peak_461	56	.	3.74112	5.68417	1.08091	99
chr1	87606706	87606765	cgas_HA_1_S2_R1_001_peak_peak_462	35	.	2.68163	3.57339	0	48
chr1	87794099	87794172	cgas_HA_1_S2_R1_001_peak_peak_463	35	.	2.26705	3.57339	0	19
chr1	87858030	87858139	cgas_HA_1_S2_R1_001_peak_peak_464	102	.	4.89274	10.2517	4.80868	51
chr1	88260606	88260665	cgas_HA_1_S2_R1_001_peak_peak_465	35	.	2.91196	3.57339	0	21
chr1	88646336	88646441	cgas_HA_1_S2_R1_001_peak_peak_466	79	.	4.06357	7.91955	2.87317	58
chr1	89202516	89202678	cgas_HA_1_S2_R1_001_peak_peak_467	56	.	3.14228	5.68417	1.08091	52
chr1	89239382	89239450	cgas_HA_1_S2_R1_001_peak_peak_468	79	.	4.06357	7.91955	2.87317	24
chr1	89266266	89266325	cgas_HA_1_S2_R1_001_peak_peak_469	35	.	2.7277	3.57339	0	7
chr1	89355606	89355666	cgas_HA_1_S2_R1_001_peak_peak_470	56	.	3.60293	5.68417	1.08091	38
chr1	89450882	89451037	cgas_HA_1_S2_R1_001_peak_peak_471	126	.	6.36681	12.6629	6.89979	56
chr1	89458373	89458432	cgas_HA_1_S2_R1_001_peak_peak_472	56	.	3.69506	5.68417	1.08091	8
chr1	89458533	89458763	cgas_HA_1_S2_R1_001_peak_peak_473	56	.	3.78719	5.68417	1.08091	134
chr1	89920857	89920916	cgas_HA_1_S2_R1_001_peak_peak_474	35	.	2.81983	3.57339	0	21
chr1	89985499	89985576	cgas_HA_1_S2_R1_001_peak_peak_475	102	.	5.077	10.2517	4.80868	43
chr1	90071398	90071594	cgas_HA_1_S2_R1_001_peak_peak_476	102	.	4.89274	10.2517	4.80868	158
chr1	90081604	90081716	cgas_HA_1_S2_R1_001_peak_peak_477	126	.	6.55107	12.6629	6.89979	57
chr1	90106181	90106240	cgas_HA_1_S2_R1_001_peak_peak_478	35	.	2.35918	3.57339	0	28
chr1	90228649	90228712	cgas_HA_1_S2_R1_001_peak_peak_479	56	.	3.32654	5.68417	1.08091	48
chr1	90455216	90455275	cgas_HA_1_S2_R1_001_peak_peak_480	35	.	2.31312	3.57339	0	48
chr1	90640024	90640083	cgas_HA_1_S2_R1_001_peak_peak_481	35	.	2.49737	3.57339	0	58
chr1	90868817	90868953	cgas_HA_1_S2_R1_001_peak_peak_482	56	.	2.95802	5.68417	1.08091	53
chr1	90974152	90974216	cgas_HA_1_S2_R1_001_peak_peak_483	56	.	3.28047	5.68417	1.08091	18
chr1	91458497	91458556	cgas_HA_1_S2_R1_001_peak_peak_484	35	.	2.49737	3.57339	0	23
chr1	91486885	91487046	cgas_HA_1_S2_R1_001_peak_peak_485	49	.	3.35954	4.94374	0.835837	43
chr1	91630960	91631038	cgas_HA_1_S2_R1_001_peak_peak_486	79	.	4.66242	7.91955	2.87317	41
chr1	91882267	91882326	cgas_HA_1_S2_R1_001_peak_peak_487	35	.	2.12886	3.57339	0	29
chr1	91996031	91996090	cgas_HA_1_S2_R1_001_peak_peak_488	35	.	2.40524	3.57339	0	18
chr1	92035507	92035640	cgas_HA_1_S2_R1_001_peak_peak_489	56	.	2.95802	5.68417	1.08091	46
chr1	92051638	92051732	cgas_HA_1_S2_R1_001_peak_peak_490	79	.	4.57029	7.91955	2.87317	51
chr1	92067291	92067350	cgas_HA_1_S2_R1_001_peak_peak_491	35	.	2.03673	3.57339	0	3
chr1	92198144	92198271	cgas_HA_1_S2_R1_001_peak_peak_492	79	.	4.43209	7.91955	2.87317	85
chr1	92274949	92275015	cgas_HA_1_S2_R1_001_peak_peak_493	35	.	2.5895	3.57339	0	19
chr1	92676335	92676408	cgas_HA_1_S2_R1_001_peak_peak_494	56	.	3.00409	5.68417	1.08091	15
chr1	92740624	92740697	cgas_HA_1_S2_R1_001_peak_peak_495	35	.	2.7277	3.57339	0	53
chr1	93194370	93194429	cgas_HA_1_S2_R1_001_peak_peak_496	35	.	2.81983	3.57339	0	41
chr1	93270523	93270612	cgas_HA_1_S2_R1_001_peak_peak_497	56	.	3.32654	5.68417	1.08091	32
chr1	93288580	93288660	cgas_HA_1_S2_R1_001_peak_peak_498	35	.	2.49737	3.57339	0	35
chr1	93324573	93324632	cgas_HA_1_S2_R1_001_peak_peak_499	56	.	3.14228	5.68417	1.08091	24
chr1	93434148	93434207	cgas_HA_1_S2_R1_001_peak_peak_500	56	.	2.95802	5.68417	1.08091	45
chr1	93546103	93546179	cgas_HA_1_S2_R1_001_peak_peak_501	56	.	3.32654	5.68417	1.08091	39
chr1	93547401	93547460	cgas_HA_1_S2_R1_001_peak_peak_502	35	.	2.40524	3.57339	0	33
chr1	94081279	94081338	cgas_HA_1_S2_R1_001_peak_peak_503	35	.	2.26705	3.57339	0	31
chr1	94083308	94083390	cgas_HA_1_S2_R1_001_peak_peak_504	35	.	2.5895	3.57339	0	58
chr1	94270060	94270168	cgas_HA_1_S2_R1_001_peak_peak_505	56	.	3.23441	5.68417	1.08091	89
chr1	94375244	94375303	cgas_HA_1_S2_R1_001_peak_peak_506	35	.	2.54344	3.57339	0	6
chr1	94788480	94788539	cgas_HA_1_S2_R1_001_peak_peak_507	35	.	2.12886	3.57339	0	55
chr1	95179387	95179446	cgas_HA_1_S2_R1_001_peak_peak_508	35	.	2.49737	3.57339	0	47
chr1	95320082	95320190	cgas_HA_1_S2_R1_001_peak_peak_509	102	.	5.67584	10.2517	4.80868	55
chr1	95320679	95320738	cgas_HA_1_S2_R1_001_peak_peak_510	35	.	2.81983	3.57339	0	23
chr1	95323980	95324039	cgas_HA_1_S2_R1_001_peak_peak_511	35	.	2.81983	3.57339	0	38
chr1	95507281	95507341	cgas_HA_1_S2_R1_001_peak_peak_512	56	.	3.23441	5.68417	1.08091	37
chr1	95538167	95538271	cgas_HA_1_S2_R1_001_peak_peak_513	56	.	3.09622	5.68417	1.08091	53
chr1	95552870	95552944	cgas_HA_1_S2_R1_001_peak_peak_514	56	.	3.32654	5.68417	1.08091	41
chr1	95699587	95699649	cgas_HA_1_S2_R1_001_peak_peak_515	35	.	2.91196	3.57339	0	51
chr1	96208405	96208616	cgas_HA_1_S2_R1_001_peak_peak_516	79	.	4.1557	7.91955	2.87317	159
chr1	96939536	96939595	cgas_HA_1_S2_R1_001_peak_peak_517	35	.	2.63557	3.57339	0	12
chr1	97025846	97025928	cgas_HA_1_S2_R1_001_peak_peak_518	35	.	2.7277	3.57339	0	26
chr1	97176791	97176850	cgas_HA_1_S2_R1_001_peak_peak_519	35	.	2.31312	3.57339	0	27
chr1	97311178	97311262	cgas_HA_1_S2_R1_001_peak_peak_520	56	.	3.14228	5.68417	1.08091	40
chr1	97603970	97604034	cgas_HA_1_S2_R1_001_peak_peak_521	56	.	3.05015	5.68417	1.08091	46
chr1	97658596	97658655	cgas_HA_1_S2_R1_001_peak_peak_522	35	.	2.26705	3.57339	0	30
chr1	97803024	97803083	cgas_HA_1_S2_R1_001_peak_peak_523	35	.	2.12886	3.57339	0	54
chr1	98311549	98311608	cgas_HA_1_S2_R1_001_peak_peak_524	35	.	1.99066	3.57339	0	9
chr1	98372568	98372648	cgas_HA_1_S2_R1_001_peak_peak_525	56	.	3.74112	5.68417	1.08091	38
chr1	98551856	98551955	cgas_HA_1_S2_R1_001_peak_peak_526	90	.	4.85339	9.01437	3.94692	50
chr1	98552417	98552500	cgas_HA_1_S2_R1_001_peak_peak_527	69	.	4.17437	6.93075	2.30052	36
chr1	98742826	98742930	cgas_HA_1_S2_R1_001_peak_peak_528	79	.	4.2939	7.91955	2.87317	46
chr1	99168684	99168753	cgas_HA_1_S2_R1_001_peak_peak_529	35	.	2.49737	3.57339	0	45
chr1	99457441	99457523	cgas_HA_1_S2_R1_001_peak_peak_530	56	.	3.46473	5.68417	1.08091	50
chr1	99931212	99931322	cgas_HA_1_S2_R1_001_peak_peak_531	35	.	2.31312	3.57339	0	55
chr1	99961779	99961838	cgas_HA_1_S2_R1_001_peak_peak_532	35	.	2.7277	3.57339	0	32
chr1	100151424	100151533	cgas_HA_1_S2_R1_001_peak_peak_533	102	.	5.39945	10.2517	4.80868	56
chr1	100173253	100173329	cgas_HA_1_S2_R1_001_peak_peak_534	79	.	4.43209	7.91955	2.87317	54
chr1	100193522	100193589	cgas_HA_1_S2_R1_001_peak_peak_535	56	.	2.95802	5.68417	1.08091	55
chr1	100196475	100196565	cgas_HA_1_S2_R1_001_peak_peak_536	102	.	5.49158	10.2517	4.80868	54
chr1	100202667	100202792	cgas_HA_1_S2_R1_001_peak_peak_537	56	.	3.32654	5.68417	1.08091	44
chr1	100598518	100598627	cgas_HA_1_S2_R1_001_peak_peak_538	56	.	3.09622	5.68417	1.08091	57
chr1	100817912	100818022	cgas_HA_1_S2_R1_001_peak_peak_539	79	.	4.10964	7.91955	2.87317	52
chr1	100819680	100819791	cgas_HA_1_S2_R1_001_peak_peak_540	102	.	5.077	10.2517	4.80868	54
chr1	100925174	100925288	cgas_HA_1_S2_R1_001_peak_peak_541	79	.	4.57029	7.91955	2.87317	57
chr1	101362397	101362472	cgas_HA_1_S2_R1_001_peak_peak_542	79	.	4.1557	7.91955	2.87317	20
chr1	101526720	101526779	cgas_HA_1_S2_R1_001_peak_peak_543	35	.	2.63557	3.57339	0	19
chr1	101596446	101596530	cgas_HA_1_S2_R1_001_peak_peak_544	56	.	3.32654	5.68417	1.08091	47
chr1	101654030	101654089	cgas_HA_1_S2_R1_001_peak_peak_545	35	.	2.40524	3.57339	0	52
chr1	101656188	101656249	cgas_HA_1_S2_R1_001_peak_peak_546	56	.	3.32654	5.68417	1.08091	38
chr1	101666199	101666383	cgas_HA_1_S2_R1_001_peak_peak_547	126	.	6.27468	12.6629	6.89979	115
chr1	101704452	101704551	cgas_HA_1_S2_R1_001_peak_peak_548	56	.	3.28047	5.68417	1.08091	42
chr1	101754111	101754180	cgas_HA_1_S2_R1_001_peak_peak_549	56	.	3.32654	5.68417	1.08091	37
chr1	101759384	101759488	cgas_HA_1_S2_R1_001_peak_peak_550	56	.	3.00409	5.68417	1.08091	78
chr1	101774960	101775019	cgas_HA_1_S2_R1_001_peak_peak_551	35	.	2.45131	3.57339	0	38
chr1	101779916	101780009	cgas_HA_1_S2_R1_001_peak_peak_552	102	.	5.30732	10.2517	4.80868	40
chr1	102054350	102054445	cgas_HA_1_S2_R1_001_peak_peak_553	35	.	2.81983	3.57339	0	37
chr1	102098334	102098396	cgas_HA_1_S2_R1_001_peak_peak_554	56	.	2.95802	5.68417	1.08091	25
chr1	102657441	102657530	cgas_HA_1_S2_R1_001_peak_peak_555	56	.	3.32654	5.68417	1.08091	53
chr1	103016335	103016394	cgas_HA_1_S2_R1_001_peak_peak_556	35	.	2.63557	3.57339	0	51
chr1	103608203	103608262	cgas_HA_1_S2_R1_001_peak_peak_557	35	.	2.40524	3.57339	0	51
chr1	103646309	103646375	cgas_HA_1_S2_R1_001_peak_peak_558	35	.	2.7277	3.57339	0	58
chr1	103737138	103737273	cgas_HA_1_S2_R1_001_peak_peak_559	79	.	4.10964	7.91955	2.87317	47
chr1	107163304	107163501	cgas_HA_1_S2_R1_001_peak_peak_560	202	.	8.90037	20.2642	13.5611	116
chr1	107164583	107164642	cgas_HA_1_S2_R1_001_peak_peak_561	35	.	2.49737	3.57339	0	38
chr1	107467086	107467233	cgas_HA_1_S2_R1_001_peak_peak_562	35	.	2.5895	3.57339	0	52
chr1	107667532	107667591	cgas_HA_1_S2_R1_001_peak_peak_563	35	.	2.49737	3.57339	0	32
chr1	107681711	107681770	cgas_HA_1_S2_R1_001_peak_peak_564	35	.	2.54344	3.57339	0	38
chr1	107805799	107805887	cgas_HA_1_S2_R1_001_peak_peak_565	56	.	2.95802	5.68417	1.08091	44
chr1	108072328	108072413	cgas_HA_1_S2_R1_001_peak_peak_566	35	.	2.7277	3.57339	0	58
chr1	108543373	108543453	cgas_HA_1_S2_R1_001_peak_peak_567	79	.	4.43209	7.91955	2.87317	37
chr1	108560545	108560651	cgas_HA_1_S2_R1_001_peak_peak_568	35	.	2.45131	3.57339	0	53
chr1	108668285	108668349	cgas_HA_1_S2_R1_001_peak_peak_569	56	.	3.28047	5.68417	1.08091	30
chr1	109112930	109113007	cgas_HA_1_S2_R1_001_peak_peak_570	79	.	4.47816	7.91955	2.87317	29
chr1	109289159	109289289	cgas_HA_1_S2_R1_001_peak_peak_571	79	.	4.1557	7.91955	2.87317	49
chr1	109373227	109373350	cgas_HA_1_S2_R1_001_peak_peak_572	35	.	2.5895	3.57339	0	81
chr1	109584701	109584760	cgas_HA_1_S2_R1_001_peak_peak_573	35	.	2.22099	3.57339	0	12
chr1	109796247	109796306	cgas_HA_1_S2_R1_001_peak_peak_574	61	.	4.21465	6.15376	1.54238	8
chr1	109806351	109806430	cgas_HA_1_S2_R1_001_peak_peak_575	48	.	3.60116	4.82504	0.719583	48
chr1	109820154	109820270	cgas_HA_1_S2_R1_001_peak_peak_576	35	.	2.86589	3.57339	0	58
chr1	109969051	109969110	cgas_HA_1_S2_R1_001_peak_peak_577	35	.	2.49737	3.57339	0	55
chr1	110182992	110183051	cgas_HA_1_S2_R1_001_peak_peak_578	35	.	2.77376	3.57339	0	17
chr1	110220332	110220391	cgas_HA_1_S2_R1_001_peak_peak_579	35	.	2.7277	3.57339	0	53
chr1	110319630	110319725	cgas_HA_1_S2_R1_001_peak_peak_580	56	.	3.60293	5.68417	1.08091	41
chr1	110351023	110351239	cgas_HA_1_S2_R1_001_peak_peak_581	56	.	3.46473	5.68417	1.08091	163
chr1	110739677	110739752	cgas_HA_1_S2_R1_001_peak_peak_582	56	.	3.46473	5.68417	1.08091	32
chr1	110855343	110855436	cgas_HA_1_S2_R1_001_peak_peak_583	56	.	3.41867	5.68417	1.08091	42
chr1	110913619	110913724	cgas_HA_1_S2_R1_001_peak_peak_584	102	.	4.9388	10.2517	4.80868	49
chr1	111119227	111119306	cgas_HA_1_S2_R1_001_peak_peak_585	79	.	3.92538	7.91955	2.87317	37
chr1	111158549	111158608	cgas_HA_1_S2_R1_001_peak_peak_586	35	.	2.5895	3.57339	0	34
chr1	111506519	111506683	cgas_HA_1_S2_R1_001_peak_peak_587	56	.	3.5108	5.68417	1.08091	40
chr1	111740314	111740383	cgas_HA_1_S2_R1_001_peak_peak_588	35	.	2.5895	3.57339	0	18
chr1	111765606	111765694	cgas_HA_1_S2_R1_001_peak_peak_589	56	.	3.18834	5.68417	1.08091	42
chr1	111771225	111771284	cgas_HA_1_S2_R1_001_peak_peak_590	56	.	2.95802	5.68417	1.08091	2
chr1	111817879	111817938	cgas_HA_1_S2_R1_001_peak_peak_591	35	.	2.22099	3.57339	0	10
chr1	112147695	112147754	cgas_HA_1_S2_R1_001_peak_peak_592	35	.	2.26705	3.57339	0	39
chr1	112149156	112149235	cgas_HA_1_S2_R1_001_peak_peak_593	56	.	3.64899	5.68417	1.08091	33
chr1	112233095	112233192	cgas_HA_1_S2_R1_001_peak_peak_594	56	.	3.78719	5.68417	1.08091	49
chr1	112912383	112912566	cgas_HA_1_S2_R1_001_peak_peak_595	79	.	4.61635	7.91955	2.87317	127
chr1	112933606	112933703	cgas_HA_1_S2_R1_001_peak_peak_596	56	.	3.23441	5.68417	1.08091	48
chr1	113058390	113058452	cgas_HA_1_S2_R1_001_peak_peak_597	35	.	2.7277	3.57339	0	53
chr1	113118183	113118278	cgas_HA_1_S2_R1_001_peak_peak_598	126	.	6.13649	12.6629	6.89979	54
chr1	113259024	113259196	cgas_HA_1_S2_R1_001_peak_peak_599	56	.	3.18834	5.68417	1.08091	15
chr1	114084910	114084969	cgas_HA_1_S2_R1_001_peak_peak_600	35	.	2.22099	3.57339	0	47
chr1	114220015	114220107	cgas_HA_1_S2_R1_001_peak_peak_601	79	.	4.24783	7.91955	2.87317	41
chr1	114889300	114889359	cgas_HA_1_S2_R1_001_peak_peak_602	35	.	2.26705	3.57339	0	31
chr1	115323021	115323089	cgas_HA_1_S2_R1_001_peak_peak_603	56	.	3.14228	5.68417	1.08091	22
chr1	115599216	115599309	cgas_HA_1_S2_R1_001_peak_peak_604	35	.	2.26705	3.57339	0	41
chr1	115611914	115611973	cgas_HA_1_S2_R1_001_peak_peak_605	35	.	2.58872	3.56203	0	46
chr1	115730027	115730086	cgas_HA_1_S2_R1_001_peak_peak_606	35	.	2.49662	3.56203	0	4
chr1	117028040	117028099	cgas_HA_1_S2_R1_001_peak_peak_607	35	.	2.45131	3.57339	0	4
chr1	117081387	117081453	cgas_HA_1_S2_R1_001_peak_peak_608	56	.	2.95802	5.68417	1.08091	20
chr1	118199787	118199846	cgas_HA_1_S2_R1_001_peak_peak_609	35	.	2.49737	3.57339	0	3
chr1	118766209	118766268	cgas_HA_1_S2_R1_001_peak_peak_610	35	.	2.49662	3.56203	0	8
chr1	119331116	119331175	cgas_HA_1_S2_R1_001_peak_peak_611	56	.	2.95802	5.68417	1.08091	18
chr1	119405604	119405669	cgas_HA_1_S2_R1_001_peak_peak_612	35	.	2.7277	3.57339	0	54
chr1	120086932	120087007	cgas_HA_1_S2_R1_001_peak_peak_613	79	.	4.75454	7.91955	2.87317	39
chr1	120092379	120092443	cgas_HA_1_S2_R1_001_peak_peak_614	56	.	2.95802	5.68417	1.08091	34
chr1	120191009	120191068	cgas_HA_1_S2_R1_001_peak_peak_615	35	.	2.91196	3.57339	0	21
chr1	120838670	120838742	cgas_HA_1_S2_R1_001_peak_peak_616	56	.	3.23441	5.68417	1.08091	20
chr1	121357971	121358030	cgas_HA_1_S2_R1_001_peak_peak_617	35	.	2.86589	3.57339	0	50
chr1	142536628	142536695	cgas_HA_1_S2_R1_001_peak_peak_618	33	.	3.27083	3.37092	0	16
chr1	142537629	142537815	cgas_HA_1_S2_R1_001_peak_peak_619	33	.	3.47728	3.37092	0	16
chr1	142538032	142538091	cgas_HA_1_S2_R1_001_peak_peak_620	33	.	3.47728	3.37092	0	15
chr1	142538333	142538493	cgas_HA_1_S2_R1_001_peak_peak_621	33	.	3.3947	3.37092	0	76
chr1	142797557	142797616	cgas_HA_1_S2_R1_001_peak_peak_622	35	.	2.31312	3.57339	0	29
chr1	144010002	144010061	cgas_HA_1_S2_R1_001_peak_peak_623	35	.	2.7277	3.57339	0	12
chr1	144015957	144016062	cgas_HA_1_S2_R1_001_peak_peak_624	79	.	4.38603	7.91955	2.87317	57
chr1	144881644	144881703	cgas_HA_1_S2_R1_001_peak_peak_625	35	.	2.17492	3.57339	0	36
chr1	144918147	144918206	cgas_HA_1_S2_R1_001_peak_peak_626	35	.	2.45131	3.57339	0	24
chr1	144923625	144923684	cgas_HA_1_S2_R1_001_peak_peak_627	35	.	2.68163	3.57339	0	5
chr1	145009598	145009665	cgas_HA_1_S2_R1_001_peak_peak_628	56	.	3.83325	5.68417	1.08091	30
chr1	145015304	145015397	cgas_HA_1_S2_R1_001_peak_peak_629	56	.	3.87932	5.68417	1.08091	36
chr1	145015613	145015677	cgas_HA_1_S2_R1_001_peak_peak_630	56	.	3.5108	5.68417	1.08091	45
chr1	145059165	145059224	cgas_HA_1_S2_R1_001_peak_peak_631	35	.	2.45131	3.57339	0	10
chr1	145189245	145189311	cgas_HA_1_S2_R1_001_peak_peak_632	79	.	4.10964	7.91955	2.87317	22
chr1	146764489	146764563	cgas_HA_1_S2_R1_001_peak_peak_633	56	.	3.60293	5.68417	1.08091	35
chr1	146966931	146966990	cgas_HA_1_S2_R1_001_peak_peak_634	56	.	3.00409	5.68417	1.08091	36
chr1	147112684	147112833	cgas_HA_1_S2_R1_001_peak_peak_635	35	.	2.77376	3.57339	0	11
chr1	147137772	147137831	cgas_HA_1_S2_R1_001_peak_peak_636	35	.	2.63557	3.57339	0	12
chr1	147362469	147362577	cgas_HA_1_S2_R1_001_peak_peak_637	56	.	3.41867	5.68417	1.08091	58
chr1	148928091	148928325	cgas_HA_1_S2_R1_001_peak_peak_638	102	.	4.98487	10.2517	4.80868	146
chr1	149204409	149204477	cgas_HA_1_S2_R1_001_peak_peak_639	56	.	2.95802	5.68417	1.08091	53
chr1	150459750	150459819	cgas_HA_1_S2_R1_001_peak_peak_640	56	.	3.55686	5.68417	1.08091	18
chr1	150917434	150917493	cgas_HA_1_S2_R1_001_peak_peak_641	35	.	2.03673	3.57339	0	38
chr1	150949953	150950012	cgas_HA_1_S2_R1_001_peak_peak_642	35	.	2.03673	3.57339	0	8
chr1	151167875	151167967	cgas_HA_1_S2_R1_001_peak_peak_643	35	.	2.45131	3.57339	0	40
chr1	151210952	151211011	cgas_HA_1_S2_R1_001_peak_peak_644	35	.	2.40524	3.57339	0	53
chr1	151284142	151284268	cgas_HA_1_S2_R1_001_peak_peak_645	79	.	4.10964	7.91955	2.87317	55
chr1	151376444	151376503	cgas_HA_1_S2_R1_001_peak_peak_646	35	.	2.03673	3.57339	0	29
chr1	151512635	151512694	cgas_HA_1_S2_R1_001_peak_peak_647	35	.	2.31312	3.57339	0	13
chr1	151515248	151515308	cgas_HA_1_S2_R1_001_peak_peak_648	56	.	2.95802	5.68417	1.08091	45
chr1	151707637	151707756	cgas_HA_1_S2_R1_001_peak_peak_649	35	.	2.86589	3.57339	0	84
chr1	151881928	151882098	cgas_HA_1_S2_R1_001_peak_peak_650	56	.	3.55686	5.68417	1.08091	89
chr1	151975861	151975920	cgas_HA_1_S2_R1_001_peak_peak_651	35	.	2.08279	3.57339	0	29
chr1	152009463	152009536	cgas_HA_1_S2_R1_001_peak_peak_652	56	.	3.74112	5.68417	1.08091	25
chr1	152140424	152140518	cgas_HA_1_S2_R1_001_peak_peak_653	56	.	3.5108	5.68417	1.08091	48
chr1	152224778	152224887	cgas_HA_1_S2_R1_001_peak_peak_654	79	.	4.1557	7.91955	2.87317	67
chr1	152371699	152371758	cgas_HA_1_S2_R1_001_peak_peak_655	35	.	2.77376	3.57339	0	36
chr1	152413437	152413549	cgas_HA_1_S2_R1_001_peak_peak_656	35	.	2.77376	3.57339	0	55
chr1	152431007	152431066	cgas_HA_1_S2_R1_001_peak_peak_657	35	.	2.35918	3.57339	0	57
chr1	152432808	152432903	cgas_HA_1_S2_R1_001_peak_peak_658	35	.	2.5895	3.57339	0	38
chr1	152451989	152452048	cgas_HA_1_S2_R1_001_peak_peak_659	35	.	1.99066	3.57339	0	29
chr1	152452668	152452742	cgas_HA_1_S2_R1_001_peak_peak_660	35	.	2.22099	3.57339	0	19
chr1	152475436	152475556	cgas_HA_1_S2_R1_001_peak_peak_661	56	.	3.00409	5.68417	1.08091	26
chr1	152516465	152516562	cgas_HA_1_S2_R1_001_peak_peak_662	35	.	2.54344	3.57339	0	46
chr1	152842409	152842513	cgas_HA_1_S2_R1_001_peak_peak_663	79	.	4.43209	7.91955	2.87317	49
chr1	153223717	153223776	cgas_HA_1_S2_R1_001_peak_peak_664	35	.	2.22099	3.57339	0	34
chr1	153479563	153479660	cgas_HA_1_S2_R1_001_peak_peak_665	35	.	2.45131	3.57339	0	42
chr1	153483533	153483606	cgas_HA_1_S2_R1_001_peak_peak_666	56	.	2.95802	5.68417	1.08091	20
chr1	153521941	153522016	cgas_HA_1_S2_R1_001_peak_peak_667	56	.	3.05015	5.68417	1.08091	47
chr1	153590268	153590327	cgas_HA_1_S2_R1_001_peak_peak_668	35	.	2.7277	3.57339	0	32
chr1	153606398	153606494	cgas_HA_1_S2_R1_001_peak_peak_669	49	.	2.95213	4.94374	0.835837	82
chr1	153606872	153606931	cgas_HA_1_S2_R1_001_peak_peak_670	30	.	2.68052	3.08107	0	43
chr1	153721980	153722089	cgas_HA_1_S2_R1_001_peak_peak_671	126	.	6.09042	12.6629	6.89979	56
chr1	153973075	153973134	cgas_HA_1_S2_R1_001_peak_peak_672	35	.	2.81983	3.57339	0	4
chr1	154127108	154127167	cgas_HA_1_S2_R1_001_peak_peak_673	35	.	2.63557	3.57339	0	28
chr1	154489076	154489135	cgas_HA_1_S2_R1_001_peak_peak_674	35	.	1.99066	3.57339	0	29
chr1	154781576	154781635	cgas_HA_1_S2_R1_001_peak_peak_675	35	.	2.26705	3.57339	0	29
chr1	154943280	154943339	cgas_HA_1_S2_R1_001_peak_peak_676	30	.	2.31838	3.08107	0	34
chr1	155220583	155220687	cgas_HA_1_S2_R1_001_peak_peak_677	73	.	4.72954	7.37646	2.74143	57
chr1	155971820	155971879	cgas_HA_1_S2_R1_001_peak_peak_678	35	.	2.68163	3.57339	0	39
chr1	156100147	156100212	cgas_HA_1_S2_R1_001_peak_peak_679	33	.	2.80282	3.36992	0	46
chr1	156163709	156163768	cgas_HA_1_S2_R1_001_peak_peak_680	35	.	2.35918	3.57339	0	45
chr1	156352890	156352949	cgas_HA_1_S2_R1_001_peak_peak_681	35	.	2.45131	3.57339	0	15
chr1	156441272	156441331	cgas_HA_1_S2_R1_001_peak_peak_682	33	.	2.61967	3.36992	0	15
chr1	156503793	156503852	cgas_HA_1_S2_R1_001_peak_peak_683	35	.	2.17492	3.57339	0	31
chr1	156695703	156695762	cgas_HA_1_S2_R1_001_peak_peak_684	35	.	2.7277	3.57339	0	21
chr1	156765812	156765892	cgas_HA_1_S2_R1_001_peak_peak_685	56	.	3.69506	5.68417	1.08091	30
chr1	156866493	156866614	cgas_HA_1_S2_R1_001_peak_peak_686	79	.	4.24783	7.91955	2.87317	64
chr1	157060050	157060109	cgas_HA_1_S2_R1_001_peak_peak_687	35	.	2.5895	3.57339	0	23
chr1	157459272	157459331	cgas_HA_1_S2_R1_001_peak_peak_688	56	.	3.3726	5.68417	1.08091	43
chr1	157475573	157475657	cgas_HA_1_S2_R1_001_peak_peak_689	56	.	3.46473	5.68417	1.08091	34
chr1	157512587	157512699	cgas_HA_1_S2_R1_001_peak_peak_690	82	.	5.43282	8.22595	3.1765	53
chr1	157743674	157743733	cgas_HA_1_S2_R1_001_peak_peak_691	35	.	2.5895	3.57339	0	24
chr1	157918509	157918568	cgas_HA_1_S2_R1_001_peak_peak_692	35	.	2.5895	3.57339	0	10
chr1	157932275	157932342	cgas_HA_1_S2_R1_001_peak_peak_693	35	.	2.77376	3.57339	0	43
chr1	157935895	157935954	cgas_HA_1_S2_R1_001_peak_peak_694	35	.	2.68163	3.57339	0	31
chr1	157938380	157938454	cgas_HA_1_S2_R1_001_peak_peak_695	56	.	3.18834	5.68417	1.08091	48
chr1	157953440	157953499	cgas_HA_1_S2_R1_001_peak_peak_696	35	.	2.31312	3.57339	0	32
chr1	157989980	157990047	cgas_HA_1_S2_R1_001_peak_peak_697	56	.	3.05015	5.68417	1.08091	39
chr1	158020889	158020948	cgas_HA_1_S2_R1_001_peak_peak_698	35	.	2.26705	3.57339	0	34
chr1	158023250	158023309	cgas_HA_1_S2_R1_001_peak_peak_699	56	.	3.05015	5.68417	1.08091	29
chr1	158057288	158057380	cgas_HA_1_S2_R1_001_peak_peak_700	35	.	2.91196	3.57339	0	55
chr1	158065680	158065758	cgas_HA_1_S2_R1_001_peak_peak_701	79	.	4.01751	7.91955	2.87317	31
chr1	158075108	158075167	cgas_HA_1_S2_R1_001_peak_peak_702	35	.	1.99066	3.57339	0	2
chr1	158119629	158119698	cgas_HA_1_S2_R1_001_peak_peak_703	31	.	3.40686	3.17771	0	25
chr1	158147661	158147765	cgas_HA_1_S2_R1_001_peak_peak_704	53	.	3.26069	5.37829	1.08091	56
chr1	158254054	158254113	cgas_HA_1_S2_R1_001_peak_peak_705	35	.	2.81983	3.57339	0	36
chr1	158476308	158476385	cgas_HA_1_S2_R1_001_peak_peak_706	79	.	4.57029	7.91955	2.87317	48
chr1	158969673	158969750	cgas_HA_1_S2_R1_001_peak_peak_707	79	.	4.66242	7.91955	2.87317	22
chr1	158970563	158970683	cgas_HA_1_S2_R1_001_peak_peak_708	79	.	4.10964	7.91955	2.87317	41
chr1	158985369	158985562	cgas_HA_1_S2_R1_001_peak_peak_709	366	.	14.8888	36.6182	28.9727	97
chr1	159130904	159131021	cgas_HA_1_S2_R1_001_peak_peak_710	102	.	5.67584	10.2517	4.80868	63
chr1	159131396	159131455	cgas_HA_1_S2_R1_001_peak_peak_711	35	.	2.77376	3.57339	0	32
chr1	159147177	159147260	cgas_HA_1_S2_R1_001_peak_peak_712	35	.	2.31312	3.57339	0	48
chr1	159167908	159167975	cgas_HA_1_S2_R1_001_peak_peak_713	35	.	2.63557	3.57339	0	36
chr1	159399166	159399335	cgas_HA_1_S2_R1_001_peak_peak_714	56	.	3.23441	5.68417	1.08091	136
chr1	159568183	159568365	cgas_HA_1_S2_R1_001_peak_peak_715	176	.	7.97907	17.677	11.2927	108
chr1	159586058	159586117	cgas_HA_1_S2_R1_001_peak_peak_716	35	.	2.03673	3.57339	0	29
chr1	159768713	159768974	cgas_HA_1_S2_R1_001_peak_peak_717	79	.	4.24783	7.91955	2.87317	124
chr1	159798038	159798345	cgas_HA_1_S2_R1_001_peak_peak_718	79	.	3.92538	7.91955	2.87317	252
chr1	159799198	159799276	cgas_HA_1_S2_R1_001_peak_peak_719	151	.	6.91959	15.141	9.05114	27
chr1	159813424	159813483	cgas_HA_1_S2_R1_001_peak_peak_720	35	.	2.22099	3.57339	0	53
chr1	159823949	159824043	cgas_HA_1_S2_R1_001_peak_peak_721	35	.	2.40524	3.57339	0	37
chr1	159851736	159851976	cgas_HA_1_S2_R1_001_peak_peak_722	56	.	3.83325	5.68417	1.08091	192
chr1	159859649	159859745	cgas_HA_1_S2_R1_001_peak_peak_723	56	.	3.64899	5.68417	1.08091	41
chr1	159861427	159861607	cgas_HA_1_S2_R1_001_peak_peak_724	102	.	5.12306	10.2517	4.80868	122
chr1	159895362	159895454	cgas_HA_1_S2_R1_001_peak_peak_725	102	.	5.53764	10.2517	4.80868	33
chr1	159908181	159908331	cgas_HA_1_S2_R1_001_peak_peak_726	35	.	2.91196	3.57339	0	101
chr1	159966567	159966631	cgas_HA_1_S2_R1_001_peak_peak_727	35	.	2.54344	3.57339	0	56
chr1	160001654	160001713	cgas_HA_1_S2_R1_001_peak_peak_728	35	.	2.45131	3.57339	0	34
chr1	160048548	160048622	cgas_HA_1_S2_R1_001_peak_peak_729	56	.	3.41867	5.68417	1.08091	46
chr1	160098142	160098221	cgas_HA_1_S2_R1_001_peak_peak_730	49	.	3.08793	4.94374	0.835837	42
chr1	160162984	160163073	cgas_HA_1_S2_R1_001_peak_peak_731	56	.	2.95802	5.68417	1.08091	53
chr1	160164399	160164465	cgas_HA_1_S2_R1_001_peak_peak_732	63	.	4.41618	6.31728	1.69607	18
chr1	160175878	160176003	cgas_HA_1_S2_R1_001_peak_peak_733	56	.	3.83325	5.68417	1.08091	43
chr1	160176279	160176338	cgas_HA_1_S2_R1_001_peak_peak_734	35	.	2.03673	3.57339	0	51
chr1	160176408	160176467	cgas_HA_1_S2_R1_001_peak_peak_735	35	.	2.26705	3.57339	0	19
chr1	160254950	160255025	cgas_HA_1_S2_R1_001_peak_peak_736	56	.	3.83325	5.68417	1.08091	33
chr1	160388846	160388905	cgas_HA_1_S2_R1_001_peak_peak_737	56	.	2.95802	5.68417	1.08091	23
chr1	160514588	160514674	cgas_HA_1_S2_R1_001_peak_peak_738	56	.	2.95802	5.68417	1.08091	47
chr1	160577003	160577138	cgas_HA_1_S2_R1_001_peak_peak_739	56	.	3.55686	5.68417	1.08091	87
chr1	160709070	160709129	cgas_HA_1_S2_R1_001_peak_peak_740	35	.	2.12886	3.57339	0	53
chr1	160924118	160924178	cgas_HA_1_S2_R1_001_peak_peak_741	56	.	3.32654	5.68417	1.08091	24
chr1	161053354	161053463	cgas_HA_1_S2_R1_001_peak_peak_742	35	.	2.86589	3.57339	0	58
chr1	161067582	161067644	cgas_HA_1_S2_R1_001_peak_peak_743	56	.	3.00409	5.68417	1.08091	9
chr1	161179756	161179815	cgas_HA_1_S2_R1_001_peak_peak_744	35	.	2.40524	3.57339	0	55
chr1	161236164	161236301	cgas_HA_1_S2_R1_001_peak_peak_745	56	.	3.78719	5.68417	1.08091	51
chr1	161672082	161672166	cgas_HA_1_S2_R1_001_peak_peak_746	35	.	2.5895	3.57339	0	38
chr1	161994215	161994284	cgas_HA_1_S2_R1_001_peak_peak_747	56	.	3.55686	5.68417	1.08091	38
chr1	162005115	162005174	cgas_HA_1_S2_R1_001_peak_peak_748	35	.	2.35918	3.57339	0	31
chr1	162275928	162275987	cgas_HA_1_S2_R1_001_peak_peak_749	35	.	2.54344	3.57339	0	8
chr1	162509078	162509170	cgas_HA_1_S2_R1_001_peak_peak_750	56	.	3.55686	5.68417	1.08091	51
chr1	162531157	162531233	cgas_HA_1_S2_R1_001_peak_peak_751	35	.	2.91196	3.57339	0	23
chr1	162770169	162770245	cgas_HA_1_S2_R1_001_peak_peak_752	56	.	3.5108	5.68417	1.08091	36
chr1	162847966	162848082	cgas_HA_1_S2_R1_001_peak_peak_753	56	.	3.73999	5.6671	1.08091	58
chr1	162954039	162954098	cgas_HA_1_S2_R1_001_peak_peak_754	35	.	2.35918	3.57339	0	25
chr1	163005719	163005793	cgas_HA_1_S2_R1_001_peak_peak_755	56	.	3.00409	5.68417	1.08091	19
chr1	163134327	163134389	cgas_HA_1_S2_R1_001_peak_peak_756	35	.	2.91196	3.57339	0	11
chr1	163138000	163138059	cgas_HA_1_S2_R1_001_peak_peak_757	35	.	2.63557	3.57339	0	38
chr1	163141085	163141144	cgas_HA_1_S2_R1_001_peak_peak_758	56	.	3.14228	5.68417	1.08091	38
chr1	163291597	163291681	cgas_HA_1_S2_R1_001_peak_peak_759	35	.	2.35918	3.57339	0	32
chr1	163932334	163932393	cgas_HA_1_S2_R1_001_peak_peak_760	35	.	2.17492	3.57339	0	29
chr1	164528099	164528168	cgas_HA_1_S2_R1_001_peak_peak_761	35	.	2.68163	3.57339	0	51
chr1	164705073	164705160	cgas_HA_1_S2_R1_001_peak_peak_762	53	.	3.26069	5.37829	1.08091	44
chr1	164717908	164718126	cgas_HA_1_S2_R1_001_peak_peak_763	176	.	8.48578	17.677	11.2927	161
chr1	164718973	164719032	cgas_HA_1_S2_R1_001_peak_peak_764	35	.	2.22099	3.57339	0	6
chr1	164736692	164736762	cgas_HA_1_S2_R1_001_peak_peak_765	35	.	2.77376	3.57339	0	25
chr1	164742037	164742245	cgas_HA_1_S2_R1_001_peak_peak_766	102	.	5.67584	10.2517	4.80868	57
chr1	165018844	165018903	cgas_HA_1_S2_R1_001_peak_peak_767	35	.	2.45131	3.57339	0	28
chr1	165045180	165045239	cgas_HA_1_S2_R1_001_peak_peak_768	35	.	2.91196	3.57339	0	23
chr1	165085992	165086224	cgas_HA_1_S2_R1_001_peak_peak_769	126	.	6.04436	12.6629	6.89979	187
chr1	165334726	165334785	cgas_HA_1_S2_R1_001_peak_peak_770	56	.	3.00409	5.68417	1.08091	47
chr1	165336751	165336844	cgas_HA_1_S2_R1_001_peak_peak_771	126	.	6.18255	12.6629	6.89979	56
chr1	165338652	165338711	cgas_HA_1_S2_R1_001_peak_peak_772	35	.	2.54344	3.57339	0	30
chr1	165345628	165345699	cgas_HA_1_S2_R1_001_peak_peak_773	79	.	4.43209	7.91955	2.87317	18
chr1	165362316	165362488	cgas_HA_1_S2_R1_001_peak_peak_774	56	.	3.83325	5.68417	1.08091	122
chr1	165451634	165451693	cgas_HA_1_S2_R1_001_peak_peak_775	35	.	2.86589	3.57339	0	18
chr1	165567409	165567504	cgas_HA_1_S2_R1_001_peak_peak_776	35	.	2.91196	3.57339	0	38
chr1	165613745	165613804	cgas_HA_1_S2_R1_001_peak_peak_777	44	.	3.16986	4.48478	0.386096	26
chr1	165615245	165615304	cgas_HA_1_S2_R1_001_peak_peak_778	35	.	2.17492	3.57339	0	3
chr1	165615409	165615470	cgas_HA_1_S2_R1_001_peak_peak_779	56	.	3.14228	5.68417	1.08091	31
chr1	165665286	165665366	cgas_HA_1_S2_R1_001_peak_peak_780	56	.	3.14228	5.68417	1.08091	29
chr1	165667902	165668007	cgas_HA_1_S2_R1_001_peak_peak_781	151	.	7.05778	15.141	9.05114	52
chr1	165738133	165738243	cgas_HA_1_S2_R1_001_peak_peak_782	56	.	3.87932	5.68417	1.08091	53
chr1	165742678	165742844	cgas_HA_1_S2_R1_001_peak_peak_783	56	.	3.18834	5.68417	1.08091	111
chr1	165810935	165810994	cgas_HA_1_S2_R1_001_peak_peak_784	35	.	2.22099	3.57339	0	35
chr1	165823423	165823545	cgas_HA_1_S2_R1_001_peak_peak_785	35	.	2.91196	3.57339	0	63
chr1	165826350	165826453	cgas_HA_1_S2_R1_001_peak_peak_786	56	.	3.32654	5.68417	1.08091	45
chr1	165827839	165827898	cgas_HA_1_S2_R1_001_peak_peak_787	35	.	2.35918	3.57339	0	32
chr1	165876640	165876747	cgas_HA_1_S2_R1_001_peak_peak_788	79	.	4.06357	7.91955	2.87317	80
chr1	165876849	165876927	cgas_HA_1_S2_R1_001_peak_peak_789	56	.	3.60293	5.68417	1.08091	22
chr1	166699670	166699816	cgas_HA_1_S2_R1_001_peak_peak_790	102	.	5.76797	10.2517	4.80868	53
chr1	166783951	166784065	cgas_HA_1_S2_R1_001_peak_peak_791	56	.	3.32654	5.68417	1.08091	58
chr1	166845655	166845782	cgas_HA_1_S2_R1_001_peak_peak_792	79	.	4.70848	7.91955	2.87317	71
chr1	166871550	166871615	cgas_HA_1_S2_R1_001_peak_peak_793	53	.	3.35226	5.37829	1.08091	48
chr1	166879772	166879889	cgas_HA_1_S2_R1_001_peak_peak_794	97	.	5.3211	9.74074	4.66516	58
chr1	166885320	166885421	cgas_HA_1_S2_R1_001_peak_peak_795	56	.	3.05015	5.68417	1.08091	53
chr1	166895148	166895222	cgas_HA_1_S2_R1_001_peak_peak_796	56	.	3.23441	5.68417	1.08091	36
chr1	166913951	166914068	cgas_HA_1_S2_R1_001_peak_peak_797	102	.	5.21519	10.2517	4.80868	69
chr1	166921798	166921871	cgas_HA_1_S2_R1_001_peak_peak_798	79	.	4.43209	7.91955	2.87317	42
chr1	167021843	167021902	cgas_HA_1_S2_R1_001_peak_peak_799	35	.	2.40524	3.57339	0	41
chr1	167023974	167024054	cgas_HA_1_S2_R1_001_peak_peak_800	35	.	2.49737	3.57339	0	46
chr1	167145354	167145429	cgas_HA_1_S2_R1_001_peak_peak_801	35	.	2.40524	3.57339	0	53
chr1	167233527	167233586	cgas_HA_1_S2_R1_001_peak_peak_802	35	.	2.91196	3.57339	0	29
chr1	167242749	167242817	cgas_HA_1_S2_R1_001_peak_peak_803	56	.	3.60293	5.68417	1.08091	29
chr1	167486942	167487001	cgas_HA_1_S2_R1_001_peak_peak_804	35	.	2.5895	3.57339	0	52
chr1	167525510	167525571	cgas_HA_1_S2_R1_001_peak_peak_805	35	.	2.91196	3.57339	0	9
chr1	167632334	167632422	cgas_HA_1_S2_R1_001_peak_peak_806	35	.	2.81983	3.57339	0	55
chr1	167766389	167766485	cgas_HA_1_S2_R1_001_peak_peak_807	63	.	4.59422	6.31728	1.69607	9
chr1	168051641	168051752	cgas_HA_1_S2_R1_001_peak_peak_808	79	.	3.97144	7.91955	2.87317	58
chr1	168082331	168082414	cgas_HA_1_S2_R1_001_peak_peak_809	35	.	2.91196	3.57339	0	44
chr1	168198448	168198507	cgas_HA_1_S2_R1_001_peak_peak_810	35	.	2.45131	3.57339	0	22
chr1	168204651	168204710	cgas_HA_1_S2_R1_001_peak_peak_811	35	.	2.81983	3.57339	0	36
chr1	168290333	168290484	cgas_HA_1_S2_R1_001_peak_peak_812	56	.	3.3726	5.68417	1.08091	35
chr1	168312063	168312122	cgas_HA_1_S2_R1_001_peak_peak_813	35	.	2.7277	3.57339	0	41
chr1	168378354	168378413	cgas_HA_1_S2_R1_001_peak_peak_814	35	.	2.63557	3.57339	0	8
chr1	168409204	168409312	cgas_HA_1_S2_R1_001_peak_peak_815	35	.	2.22099	3.57339	0	69
chr1	168553031	168553124	cgas_HA_1_S2_R1_001_peak_peak_816	56	.	3.18834	5.68417	1.08091	53
chr1	168994282	168994341	cgas_HA_1_S2_R1_001_peak_peak_817	56	.	2.95802	5.68417	1.08091	37
chr1	168996872	168996931	cgas_HA_1_S2_R1_001_peak_peak_818	35	.	2.81983	3.57339	0	27
chr1	169060888	169060947	cgas_HA_1_S2_R1_001_peak_peak_819	56	.	3.28047	5.68417	1.08091	18
chr1	169072049	169072108	cgas_HA_1_S2_R1_001_peak_peak_820	35	.	2.45131	3.57339	0	9
chr1	169074883	169074964	cgas_HA_1_S2_R1_001_peak_peak_821	56	.	3.00409	5.68417	1.08091	39
chr1	169075044	169075103	cgas_HA_1_S2_R1_001_peak_peak_822	35	.	2.7277	3.57339	0	45
chr1	169079130	169079189	cgas_HA_1_S2_R1_001_peak_peak_823	35	.	2.22099	3.57339	0	46
chr1	169082969	169083048	cgas_HA_1_S2_R1_001_peak_peak_824	35	.	2.63557	3.57339	0	34
chr1	169281472	169281713	cgas_HA_1_S2_R1_001_peak_peak_825	79	.	4.75454	7.91955	2.87317	163
chr1	169455154	169455236	cgas_HA_1_S2_R1_001_peak_peak_826	102	.	5.76797	10.2517	4.80868	51
chr1	169508332	169508396	cgas_HA_1_S2_R1_001_peak_peak_827	81	.	5.77814	8.11231	3.06357	56
chr1	169555669	169555749	cgas_HA_1_S2_R1_001_peak_peak_828	79	.	4.47816	7.91955	2.87317	38
chr1	169590728	169590787	cgas_HA_1_S2_R1_001_peak_peak_829	35	.	2.81983	3.57339	0	13
chr1	169749185	169749251	cgas_HA_1_S2_R1_001_peak_peak_830	56	.	3.00409	5.68417	1.08091	52
chr1	169863429	169863515	cgas_HA_1_S2_R1_001_peak_peak_831	35	.	2.40524	3.57339	0	53
chr1	170043694	170044009	cgas_HA_1_S2_R1_001_peak_peak_832	151	.	7.74875	15.141	9.05114	171
chr1	170677264	170677386	cgas_HA_1_S2_R1_001_peak_peak_833	35	.	2.91196	3.57339	0	72
chr1	171283125	171283275	cgas_HA_1_S2_R1_001_peak_peak_834	126	.	6.45894	12.6629	6.89979	58
chr1	171325014	171325115	cgas_HA_1_S2_R1_001_peak_peak_835	35	.	2.03673	3.57339	0	2
chr1	171402701	171402857	cgas_HA_1_S2_R1_001_peak_peak_836	35	.	2.7277	3.57339	0	148
chr1	171454517	171454653	cgas_HA_1_S2_R1_001_peak_peak_837	79	.	4.10964	7.91955	2.87317	83
chr1	171455323	171455392	cgas_HA_1_S2_R1_001_peak_peak_838	56	.	3.14228	5.68417	1.08091	21
chr1	171614059	171614274	cgas_HA_1_S2_R1_001_peak_peak_839	79	.	4.70848	7.91955	2.87317	127
chr1	171681100	171681159	cgas_HA_1_S2_R1_001_peak_peak_840	35	.	2.40524	3.57339	0	34
chr1	171750513	171750594	cgas_HA_1_S2_R1_001_peak_peak_841	102	.	4.9388	10.2517	4.80868	43
chr1	171763385	171763460	cgas_HA_1_S2_R1_001_peak_peak_842	56	.	3.32654	5.68417	1.08091	30
chr1	171837408	171837517	cgas_HA_1_S2_R1_001_peak_peak_843	151	.	7.70268	15.141	9.05114	57
chr1	171870526	171870657	cgas_HA_1_S2_R1_001_peak_peak_844	56	.	3.09622	5.68417	1.08091	56
chr1	172009787	172009859	cgas_HA_1_S2_R1_001_peak_peak_845	35	.	2.86589	3.57339	0	45
chr1	172256049	172256108	cgas_HA_1_S2_R1_001_peak_peak_846	35	.	2.49737	3.57339	0	48
chr1	172445453	172445527	cgas_HA_1_S2_R1_001_peak_peak_847	35	.	2.68163	3.57339	0	32
chr1	172502146	172502225	cgas_HA_1_S2_R1_001_peak_peak_848	44	.	4.09358	4.44963	0.359293	34
chr1	172631984	172632136	cgas_HA_1_S2_R1_001_peak_peak_849	35	.	2.86589	3.57339	0	104
chr1	172697329	172697388	cgas_HA_1_S2_R1_001_peak_peak_850	35	.	2.5895	3.57339	0	52
chr1	172714225	172714306	cgas_HA_1_S2_R1_001_peak_peak_851	35	.	2.7277	3.57339	0	35
chr1	172715547	172715701	cgas_HA_1_S2_R1_001_peak_peak_852	56	.	3.60293	5.68417	1.08091	98
chr1	172887269	172887328	cgas_HA_1_S2_R1_001_peak_peak_853	35	.	2.12886	3.57339	0	6
chr1	172917691	172917883	cgas_HA_1_S2_R1_001_peak_peak_854	79	.	4.01751	7.91955	2.87317	93
chr1	172945644	172945703	cgas_HA_1_S2_R1_001_peak_peak_855	35	.	2.45131	3.57339	0	4
chr1	173031901	173031960	cgas_HA_1_S2_R1_001_peak_peak_856	35	.	2.26705	3.57339	0	34
chr1	173064912	173064976	cgas_HA_1_S2_R1_001_peak_peak_857	56	.	2.95802	5.68417	1.08091	52
chr1	173131174	173131233	cgas_HA_1_S2_R1_001_peak_peak_858	35	.	2.68163	3.57339	0	2
chr1	173238715	173238789	cgas_HA_1_S2_R1_001_peak_peak_859	56	.	3.41867	5.68417	1.08091	32
chr1	173378906	173378965	cgas_HA_1_S2_R1_001_peak_peak_860	35	.	2.77376	3.57339	0	27
chr1	173593535	173593594	cgas_HA_1_S2_R1_001_peak_peak_861	35	.	2.7277	3.57339	0	38
chr1	173837318	173837377	cgas_HA_1_S2_R1_001_peak_peak_862	44	.	3.43693	4.48478	0.386096	1
chr1	173966277	173966340	cgas_HA_1_S2_R1_001_peak_peak_863	56	.	3.00409	5.68417	1.08091	38
chr1	174100305	174100364	cgas_HA_1_S2_R1_001_peak_peak_864	35	.	2.12886	3.57339	0	51
chr1	174128420	174128479	cgas_HA_1_S2_R1_001_peak_peak_865	35	.	2.40524	3.57339	0	54
chr1	174232172	174232231	cgas_HA_1_S2_R1_001_peak_peak_866	35	.	2.63557	3.57339	0	17
chr1	174737372	174737431	cgas_HA_1_S2_R1_001_peak_peak_867	35	.	2.63557	3.57339	0	52
chr1	174768730	174768877	cgas_HA_1_S2_R1_001_peak_peak_868	35	.	2.5895	3.57339	0	35
chr1	174788246	174788308	cgas_HA_1_S2_R1_001_peak_peak_869	56	.	3.69506	5.68417	1.08091	19
chr1	174992501	174992645	cgas_HA_1_S2_R1_001_peak_peak_870	35	.	2.49737	3.57339	0	41
chr1	174998956	174999158	cgas_HA_1_S2_R1_001_peak_peak_871	228	.	9.86773	22.8971	16.0097	76
chr1	175094564	175094631	cgas_HA_1_S2_R1_001_peak_peak_872	56	.	3.60293	5.68417	1.08091	28
chr1	175119922	175120000	cgas_HA_1_S2_R1_001_peak_peak_873	79	.	4.1557	7.91955	2.87317	25
chr1	175121287	175121366	cgas_HA_1_S2_R1_001_peak_peak_874	56	.	3.18834	5.68417	1.08091	42
chr1	175162024	175162083	cgas_HA_1_S2_R1_001_peak_peak_875	35	.	2.77376	3.57339	0	45
chr1	175283615	175283725	cgas_HA_1_S2_R1_001_peak_peak_876	79	.	4.01751	7.91955	2.87317	57
chr1	175288933	175289025	cgas_HA_1_S2_R1_001_peak_peak_877	56	.	3.32654	5.68417	1.08091	53
chr1	175343507	175343620	cgas_HA_1_S2_R1_001_peak_peak_878	56	.	3.83325	5.68417	1.08091	58
chr1	175857233	175857297	cgas_HA_1_S2_R1_001_peak_peak_879	79	.	3.97144	7.91955	2.87317	34
chr1	176176764	176176823	cgas_HA_1_S2_R1_001_peak_peak_880	35	.	2.40524	3.57339	0	31
chr1	176210614	176210767	cgas_HA_1_S2_R1_001_peak_peak_881	79	.	4.1557	7.91955	2.87317	97
chr1	176344253	176344319	cgas_HA_1_S2_R1_001_peak_peak_882	79	.	4.66242	7.91955	2.87317	45
chr1	176438885	176438944	cgas_HA_1_S2_R1_001_peak_peak_883	35	.	2.91196	3.57339	0	19
chr1	176850264	176850323	cgas_HA_1_S2_R1_001_peak_peak_884	35	.	2.63557	3.57339	0	29
chr1	176918262	176918434	cgas_HA_1_S2_R1_001_peak_peak_885	79	.	4.01751	7.91955	2.87317	119
chr1	177178502	177178781	cgas_HA_1_S2_R1_001_peak_peak_886	79	.	4.52422	7.91955	2.87317	133
chr1	177247960	177248050	cgas_HA_1_S2_R1_001_peak_peak_887	35	.	2.5895	3.57339	0	35
chr1	177255603	177255662	cgas_HA_1_S2_R1_001_peak_peak_888	56	.	3.00409	5.68417	1.08091	52
chr1	177915255	177915351	cgas_HA_1_S2_R1_001_peak_peak_889	56	.	3.28047	5.68417	1.08091	44
chr1	177945419	177945483	cgas_HA_1_S2_R1_001_peak_peak_890	56	.	3.32654	5.68417	1.08091	23
chr1	178001045	178001212	cgas_HA_1_S2_R1_001_peak_peak_891	176	.	7.97907	17.677	11.2927	81
chr1	178025189	178025248	cgas_HA_1_S2_R1_001_peak_peak_892	35	.	2.5895	3.57339	0	31
chr1	178103376	178103482	cgas_HA_1_S2_R1_001_peak_peak_893	35	.	2.68163	3.57339	0	49
chr1	178137850	178137918	cgas_HA_1_S2_R1_001_peak_peak_894	56	.	3.74112	5.68417	1.08091	28
chr1	178159115	178159201	cgas_HA_1_S2_R1_001_peak_peak_895	35	.	2.49737	3.57339	0	38
chr1	178499343	178499420	cgas_HA_1_S2_R1_001_peak_peak_896	56	.	3.60293	5.68417	1.08091	54
chr1	178506213	178506272	cgas_HA_1_S2_R1_001_peak_peak_897	35	.	2.12886	3.57339	0	25
chr1	178507747	178507806	cgas_HA_1_S2_R1_001_peak_peak_898	35	.	2.5895	3.57339	0	36
chr1	178695508	178695612	cgas_HA_1_S2_R1_001_peak_peak_899	56	.	3.18834	5.68417	1.08091	53
chr1	178986291	178986366	cgas_HA_1_S2_R1_001_peak_peak_900	35	.	2.91196	3.57339	0	20
chr1	179558102	179558198	cgas_HA_1_S2_R1_001_peak_peak_901	32	.	2.01291	3.21326	0	52
chr1	179747041	179747100	cgas_HA_1_S2_R1_001_peak_peak_902	56	.	3.05015	5.68417	1.08091	30
chr1	179779109	179779240	cgas_HA_1_S2_R1_001_peak_peak_903	56	.	2.95802	5.68417	1.08091	76
chr1	179851666	179851732	cgas_HA_1_S2_R1_001_peak_peak_904	35	.	2.81983	3.57339	0	54
chr1	180180479	180180548	cgas_HA_1_S2_R1_001_peak_peak_905	56	.	3.18834	5.68417	1.08091	52
chr1	180193475	180193534	cgas_HA_1_S2_R1_001_peak_peak_906	35	.	2.17492	3.57339	0	4
chr1	180218975	180219042	cgas_HA_1_S2_R1_001_peak_peak_907	35	.	2.5895	3.57339	0	50
chr1	180456530	180456589	cgas_HA_1_S2_R1_001_peak_peak_908	35	.	2.63557	3.57339	0	33
chr1	180496532	180496657	cgas_HA_1_S2_R1_001_peak_peak_909	35	.	2.35918	3.57339	0	30
chr1	180502771	180502883	cgas_HA_1_S2_R1_001_peak_peak_910	56	.	2.95802	5.68417	1.08091	57
chr1	180600970	180601198	cgas_HA_1_S2_R1_001_peak_peak_911	202	.	9.59134	20.2642	13.5611	86
chr1	181007629	181007816	cgas_HA_1_S2_R1_001_peak_peak_912	56	.	3.18834	5.68417	1.08091	116
chr1	181128641	181128814	cgas_HA_1_S2_R1_001_peak_peak_913	35	.	2.86589	3.57339	0	10
chr1	181135815	181135958	cgas_HA_1_S2_R1_001_peak_peak_914	56	.	3.69506	5.68417	1.08091	53
chr1	181411511	181411585	cgas_HA_1_S2_R1_001_peak_peak_915	35	.	2.63557	3.57339	0	58
chr1	181448383	181448474	cgas_HA_1_S2_R1_001_peak_peak_916	56	.	3.60293	5.68417	1.08091	52
chr1	181906251	181906310	cgas_HA_1_S2_R1_001_peak_peak_917	35	.	2.12886	3.57339	0	51
chr1	182054198	182054317	cgas_HA_1_S2_R1_001_peak_peak_918	102	.	4.89274	10.2517	4.80868	61
chr1	182083411	182083470	cgas_HA_1_S2_R1_001_peak_peak_919	35	.	2.45131	3.57339	0	31
chr1	182155719	182155778	cgas_HA_1_S2_R1_001_peak_peak_920	35	.	2.68163	3.57339	0	23
chr1	182496993	182497052	cgas_HA_1_S2_R1_001_peak_peak_921	35	.	2.86589	3.57339	0	15
chr1	182564952	182565029	cgas_HA_1_S2_R1_001_peak_peak_922	56	.	3.46473	5.68417	1.08091	24
chr1	182738305	182738364	cgas_HA_1_S2_R1_001_peak_peak_923	56	.	3.18834	5.68417	1.08091	29
chr1	182755959	182756018	cgas_HA_1_S2_R1_001_peak_peak_924	35	.	2.68163	3.57339	0	34
chr1	183133567	183133699	cgas_HA_1_S2_R1_001_peak_peak_925	56	.	3.41867	5.68417	1.08091	43
chr1	183167797	183167895	cgas_HA_1_S2_R1_001_peak_peak_926	79	.	3.92538	7.91955	2.87317	54
chr1	183250801	183250889	cgas_HA_1_S2_R1_001_peak_peak_927	79	.	3.92538	7.91955	2.87317	45
chr1	183463945	183464102	cgas_HA_1_S2_R1_001_peak_peak_928	79	.	4.47816	7.91955	2.87317	38
chr1	183512892	183512951	cgas_HA_1_S2_R1_001_peak_peak_929	35	.	2.54344	3.57339	0	14
chr1	183592499	183592592	cgas_HA_1_S2_R1_001_peak_peak_930	35	.	2.81983	3.57339	0	51
chr1	183885320	183885449	cgas_HA_1_S2_R1_001_peak_peak_931	56	.	3.32654	5.68417	1.08091	95
chr1	183912130	183912237	cgas_HA_1_S2_R1_001_peak_peak_932	35	.	2.68163	3.57339	0	11
chr1	183958357	183958525	cgas_HA_1_S2_R1_001_peak_peak_933	79	.	4.1557	7.91955	2.87317	109
chr1	183959917	183959976	cgas_HA_1_S2_R1_001_peak_peak_934	35	.	2.7277	3.57339	0	21
chr1	184179396	184179485	cgas_HA_1_S2_R1_001_peak_peak_935	56	.	3.14228	5.68417	1.08091	15
chr1	184724040	184724249	cgas_HA_1_S2_R1_001_peak_peak_936	56	.	3.28047	5.68417	1.08091	97
chr1	185213455	185213514	cgas_HA_1_S2_R1_001_peak_peak_937	35	.	2.68163	3.57339	0	34
chr1	185213668	185213768	cgas_HA_1_S2_R1_001_peak_peak_938	102	.	5.26126	10.2517	4.80868	66
chr1	186051524	186051604	cgas_HA_1_S2_R1_001_peak_peak_939	35	.	2.45131	3.57339	0	24
chr1	186156946	186157005	cgas_HA_1_S2_R1_001_peak_peak_940	35	.	2.49737	3.57339	0	26
chr1	186181904	186181963	cgas_HA_1_S2_R1_001_peak_peak_941	35	.	2.54344	3.57339	0	5
chr1	186206213	186206290	cgas_HA_1_S2_R1_001_peak_peak_942	56	.	3.69506	5.68417	1.08091	53
chr1	186444254	186444313	cgas_HA_1_S2_R1_001_peak_peak_943	35	.	2.68163	3.57339	0	37
chr1	187036417	187036486	cgas_HA_1_S2_R1_001_peak_peak_944	56	.	3.5108	5.68417	1.08091	25
chr1	187660696	187660910	cgas_HA_1_S2_R1_001_peak_peak_945	102	.	4.9388	10.2517	4.80868	131
chr1	188458661	188458720	cgas_HA_1_S2_R1_001_peak_peak_946	35	.	2.54344	3.57339	0	38
chr1	189586156	189586244	cgas_HA_1_S2_R1_001_peak_peak_947	79	.	4.43209	7.91955	2.87317	37
chr1	189988982	189989041	cgas_HA_1_S2_R1_001_peak_peak_948	35	.	2.35918	3.57339	0	8
chr1	190202276	190202335	cgas_HA_1_S2_R1_001_peak_peak_949	35	.	2.45131	3.57339	0	39
chr1	190290234	190290308	cgas_HA_1_S2_R1_001_peak_peak_950	56	.	3.87932	5.68417	1.08091	40
chr1	190343009	190343096	cgas_HA_1_S2_R1_001_peak_peak_951	102	.	4.9388	10.2517	4.80868	48
chr1	190667817	190667876	cgas_HA_1_S2_R1_001_peak_peak_952	35	.	2.40524	3.57339	0	28
chr1	191610708	191610767	cgas_HA_1_S2_R1_001_peak_peak_953	35	.	2.54344	3.57339	0	36
chr1	192430992	192431051	cgas_HA_1_S2_R1_001_peak_peak_954	35	.	2.45131	3.57339	0	49
chr1	192500319	192500462	cgas_HA_1_S2_R1_001_peak_peak_955	79	.	3.97144	7.91955	2.87317	98
chr1	192508973	192509114	cgas_HA_1_S2_R1_001_peak_peak_956	79	.	4.06357	7.91955	2.87317	40
chr1	192520127	192520186	cgas_HA_1_S2_R1_001_peak_peak_957	56	.	3.3726	5.68417	1.08091	42
chr1	192775081	192775140	cgas_HA_1_S2_R1_001_peak_peak_958	35	.	2.63557	3.57339	0	18
chr1	192948751	192948925	cgas_HA_1_S2_R1_001_peak_peak_959	56	.	3.41867	5.68417	1.08091	144
chr1	193074189	193074248	cgas_HA_1_S2_R1_001_peak_peak_960	35	.	2.63557	3.57339	0	33
chr1	193386777	193386857	cgas_HA_1_S2_R1_001_peak_peak_961	56	.	3.23441	5.68417	1.08091	35
chr1	194627373	194627450	cgas_HA_1_S2_R1_001_peak_peak_962	151	.	7.61056	15.141	9.05114	44
chr1	195554485	195554589	cgas_HA_1_S2_R1_001_peak_peak_963	56	.	3.3726	5.68417	1.08091	83
chr1	195633202	195633264	cgas_HA_1_S2_R1_001_peak_peak_964	56	.	2.95802	5.68417	1.08091	20
chr1	196435911	196436062	cgas_HA_1_S2_R1_001_peak_peak_965	79	.	4.52422	7.91955	2.87317	92
chr1	196692628	196692718	cgas_HA_1_S2_R1_001_peak_peak_966	56	.	3.32654	5.68417	1.08091	54
chr1	197069337	197069396	cgas_HA_1_S2_R1_001_peak_peak_967	35	.	2.35918	3.57339	0	12
chr1	197326223	197326298	cgas_HA_1_S2_R1_001_peak_peak_968	56	.	3.5108	5.68417	1.08091	21
chr1	197436020	197436079	cgas_HA_1_S2_R1_001_peak_peak_969	35	.	1.99066	3.57339	0	29
chr1	197584462	197584521	cgas_HA_1_S2_R1_001_peak_peak_970	56	.	3.09622	5.68417	1.08091	29
chr1	197865518	197865610	cgas_HA_1_S2_R1_001_peak_peak_971	56	.	3.14228	5.68417	1.08091	42
chr1	197871841	197871900	cgas_HA_1_S2_R1_001_peak_peak_972	35	.	2.40524	3.57339	0	8
chr1	198148757	198148816	cgas_HA_1_S2_R1_001_peak_peak_973	35	.	2.45131	3.57339	0	51
chr1	198222950	198223017	cgas_HA_1_S2_R1_001_peak_peak_974	35	.	2.81983	3.57339	0	35
chr1	198568053	198568112	cgas_HA_1_S2_R1_001_peak_peak_975	35	.	2.91196	3.57339	0	51
chr1	198638385	198638448	cgas_HA_1_S2_R1_001_peak_peak_976	56	.	3.00409	5.68417	1.08091	31
chr1	198904728	198904847	cgas_HA_1_S2_R1_001_peak_peak_977	56	.	3.05015	5.68417	1.08091	50
chr1	198904907	198904966	cgas_HA_1_S2_R1_001_peak_peak_978	35	.	2.68163	3.57339	0	22
chr1	198906568	198906654	cgas_HA_1_S2_R1_001_peak_peak_979	79	.	4.06357	7.91955	2.87317	27
chr1	199126855	199126956	cgas_HA_1_S2_R1_001_peak_peak_980	56	.	3.55686	5.68417	1.08091	53
chr1	200100782	200100881	cgas_HA_1_S2_R1_001_peak_peak_981	56	.	3.18834	5.68417	1.08091	59
chr1	200108951	200109039	cgas_HA_1_S2_R1_001_peak_peak_982	102	.	5.26126	10.2517	4.80868	37
chr1	200359070	200359129	cgas_HA_1_S2_R1_001_peak_peak_983	35	.	2.54344	3.57339	0	28
chr1	200452816	200452875	cgas_HA_1_S2_R1_001_peak_peak_984	35	.	2.7277	3.57339	0	19
chr1	200609271	200609338	cgas_HA_1_S2_R1_001_peak_peak_985	35	.	2.7277	3.57339	0	52
chr1	200772212	200772271	cgas_HA_1_S2_R1_001_peak_peak_986	35	.	2.7277	3.57339	0	8
chr1	200876823	200876882	cgas_HA_1_S2_R1_001_peak_peak_987	35	.	2.7277	3.57339	0	45
chr1	201088493	201088602	cgas_HA_1_S2_R1_001_peak_peak_988	79	.	4.61635	7.91955	2.87317	55
chr1	201139930	201139993	cgas_HA_1_S2_R1_001_peak_peak_989	35	.	2.86589	3.57339	0	22
chr1	201154092	201154233	cgas_HA_1_S2_R1_001_peak_peak_990	56	.	3.14228	5.68417	1.08091	21
chr1	201244556	201244719	cgas_HA_1_S2_R1_001_peak_peak_991	56	.	3.14228	5.68417	1.08091	35
chr1	201265169	201265235	cgas_HA_1_S2_R1_001_peak_peak_992	56	.	3.64899	5.68417	1.08091	37
chr1	201267702	201267776	cgas_HA_1_S2_R1_001_peak_peak_993	35	.	2.63557	3.57339	0	20
chr1	201374693	201374778	cgas_HA_1_S2_R1_001_peak_peak_994	35	.	2.49737	3.57339	0	29
chr1	201377459	201377545	cgas_HA_1_S2_R1_001_peak_peak_995	35	.	2.31312	3.57339	0	53
chr1	201417362	201417421	cgas_HA_1_S2_R1_001_peak_peak_996	35	.	2.81983	3.57339	0	39
chr1	201432266	201432325	cgas_HA_1_S2_R1_001_peak_peak_997	35	.	2.5895	3.57339	0	21
chr1	201528954	201529037	cgas_HA_1_S2_R1_001_peak_peak_998	35	.	2.68163	3.57339	0	31
chr1	201531891	201531952	cgas_HA_1_S2_R1_001_peak_peak_999	35	.	2.49737	3.57339	0	21
chr1	201564959	201565018	cgas_HA_1_S2_R1_001_peak_peak_1000	35	.	2.63557	3.57339	0	29
chr1	201572143	201572203	cgas_HA_1_S2_R1_001_peak_peak_1001	56	.	3.41867	5.68417	1.08091	54
chr1	201735425	201735484	cgas_HA_1_S2_R1_001_peak_peak_1002	35	.	2.5895	3.57339	0	50
chr1	201924506	201924567	cgas_HA_1_S2_R1_001_peak_peak_1003	35	.	2.77376	3.57339	0	22
chr1	202004095	202004154	cgas_HA_1_S2_R1_001_peak_peak_1004	35	.	2.86589	3.57339	0	53
chr1	202088170	202088229	cgas_HA_1_S2_R1_001_peak_peak_1005	35	.	2.63557	3.57339	0	32
chr1	202264785	202264898	cgas_HA_1_S2_R1_001_peak_peak_1006	102	.	5.12306	10.2517	4.80868	54
chr1	202667527	202667586	cgas_HA_1_S2_R1_001_peak_peak_1007	35	.	2.22099	3.57339	0	28
chr1	202976307	202976429	cgas_HA_1_S2_R1_001_peak_peak_1008	35	.	2.77376	3.57339	0	49
chr1	203053760	203053834	cgas_HA_1_S2_R1_001_peak_peak_1009	53	.	3.2149	5.37829	1.08091	50
chr1	203503861	203503969	cgas_HA_1_S2_R1_001_peak_peak_1010	35	.	2.68163	3.57339	0	72
chr1	204408005	204408074	cgas_HA_1_S2_R1_001_peak_peak_1011	56	.	3.69506	5.68417	1.08091	26
chr1	204958603	204958662	cgas_HA_1_S2_R1_001_peak_peak_1012	35	.	2.63557	3.57339	0	39
chr1	205225403	205225484	cgas_HA_1_S2_R1_001_peak_peak_1013	56	.	3.14228	5.68417	1.08091	28
chr1	205255856	205255915	cgas_HA_1_S2_R1_001_peak_peak_1014	35	.	2.68163	3.57339	0	36
chr1	205304893	205304952	cgas_HA_1_S2_R1_001_peak_peak_1015	35	.	2.45131	3.57339	0	21
chr1	205457370	205457466	cgas_HA_1_S2_R1_001_peak_peak_1016	79	.	4.1557	7.91955	2.87317	57
chr1	205462541	205462635	cgas_HA_1_S2_R1_001_peak_peak_1017	79	.	3.92538	7.91955	2.87317	41
chr1	205557999	205558063	cgas_HA_1_S2_R1_001_peak_peak_1018	56	.	3.5108	5.68417	1.08091	39
chr1	206939860	206939919	cgas_HA_1_S2_R1_001_peak_peak_1019	35	.	2.5895	3.57339	0	44
chr1	206973855	206973914	cgas_HA_1_S2_R1_001_peak_peak_1020	30	.	2.0015	3.08107	0	4
chr1	207258297	207258356	cgas_HA_1_S2_R1_001_peak_peak_1021	35	.	2.35918	3.57339	0	26
chr1	207970812	207970892	cgas_HA_1_S2_R1_001_peak_peak_1022	35	.	2.91196	3.57339	0	58
chr1	208108663	208108746	cgas_HA_1_S2_R1_001_peak_peak_1023	56	.	3.69506	5.68417	1.08091	40
chr1	208155505	208155569	cgas_HA_1_S2_R1_001_peak_peak_1024	56	.	2.95802	5.68417	1.08091	34
chr1	208322534	208322673	cgas_HA_1_S2_R1_001_peak_peak_1025	35	.	2.7277	3.57339	0	43
chr1	208357811	208357927	cgas_HA_1_S2_R1_001_peak_peak_1026	79	.	4.01751	7.91955	2.87317	58
chr1	208358039	208358099	cgas_HA_1_S2_R1_001_peak_peak_1027	35	.	2.49737	3.57339	0	45
chr1	208362598	208362665	cgas_HA_1_S2_R1_001_peak_peak_1028	35	.	2.81983	3.57339	0	28
chr1	208739245	208739304	cgas_HA_1_S2_R1_001_peak_peak_1029	35	.	2.77376	3.57339	0	40
chr1	208823937	208823996	cgas_HA_1_S2_R1_001_peak_peak_1030	35	.	2.03673	3.57339	0	10
chr1	209269650	209269709	cgas_HA_1_S2_R1_001_peak_peak_1031	56	.	3.05015	5.68417	1.08091	49
chr1	209329116	209329175	cgas_HA_1_S2_R1_001_peak_peak_1032	35	.	2.17492	3.57339	0	48
chr1	209364133	209364225	cgas_HA_1_S2_R1_001_peak_peak_1033	56	.	3.18834	5.68417	1.08091	50
chr1	209538300	209538359	cgas_HA_1_S2_R1_001_peak_peak_1034	35	.	2.77376	3.57339	0	34
chr1	209728283	209728342	cgas_HA_1_S2_R1_001_peak_peak_1035	35	.	2.77376	3.57339	0	39
chr1	209739595	209739654	cgas_HA_1_S2_R1_001_peak_peak_1036	35	.	2.63557	3.57339	0	16
chr1	209750223	209750309	cgas_HA_1_S2_R1_001_peak_peak_1037	35	.	2.81983	3.57339	0	34
chr1	209775536	209775595	cgas_HA_1_S2_R1_001_peak_peak_1038	35	.	2.7277	3.57339	0	37
chr1	209820098	209820157	cgas_HA_1_S2_R1_001_peak_peak_1039	35	.	2.63557	3.57339	0	13
chr1	209830697	209830818	cgas_HA_1_S2_R1_001_peak_peak_1040	35	.	2.63557	3.57339	0	86
chr1	209921060	209921278	cgas_HA_1_S2_R1_001_peak_peak_1041	102	.	5.53764	10.2517	4.80868	162
chr1	209981618	209981703	cgas_HA_1_S2_R1_001_peak_peak_1042	35	.	2.86589	3.57339	0	54
chr1	210023884	210023948	cgas_HA_1_S2_R1_001_peak_peak_1043	56	.	3.09622	5.68417	1.08091	29
chr1	210058115	210058289	cgas_HA_1_S2_R1_001_peak_peak_1044	120	.	6.55734	12.0494	6.59012	118
chr1	210074194	210074253	cgas_HA_1_S2_R1_001_peak_peak_1045	35	.	2.22099	3.57339	0	1
chr1	210431453	210431532	cgas_HA_1_S2_R1_001_peak_peak_1046	56	.	3.00409	5.68417	1.08091	53
chr1	210557642	210557711	cgas_HA_1_S2_R1_001_peak_peak_1047	56	.	3.69506	5.68417	1.08091	33
chr1	210574101	210574166	cgas_HA_1_S2_R1_001_peak_peak_1048	35	.	2.54344	3.57339	0	7
chr1	210602191	210602317	cgas_HA_1_S2_R1_001_peak_peak_1049	56	.	3.28047	5.68417	1.08091	58
chr1	210612315	210612374	cgas_HA_1_S2_R1_001_peak_peak_1050	35	.	2.54344	3.57339	0	47
chr1	210638029	210638088	cgas_HA_1_S2_R1_001_peak_peak_1051	35	.	2.49737	3.57339	0	4
chr1	211057303	211057362	cgas_HA_1_S2_R1_001_peak_peak_1052	35	.	2.86589	3.57339	0	38
chr1	211307659	211307723	cgas_HA_1_S2_R1_001_peak_peak_1053	56	.	3.09622	5.68417	1.08091	35
chr1	211545697	211545756	cgas_HA_1_S2_R1_001_peak_peak_1054	56	.	3.5108	5.68417	1.08091	40
chr1	211793446	211793519	cgas_HA_1_S2_R1_001_peak_peak_1055	56	.	3.83325	5.68417	1.08091	23
chr1	211805759	211805818	cgas_HA_1_S2_R1_001_peak_peak_1056	35	.	2.31312	3.57339	0	24
chr1	211806243	211806318	cgas_HA_1_S2_R1_001_peak_peak_1057	56	.	3.23441	5.68417	1.08091	38
chr1	211871967	211872026	cgas_HA_1_S2_R1_001_peak_peak_1058	56	.	3.18834	5.68417	1.08091	24
chr1	211909139	211909198	cgas_HA_1_S2_R1_001_peak_peak_1059	35	.	2.68163	3.57339	0	8
chr1	212330297	212330366	cgas_HA_1_S2_R1_001_peak_peak_1060	56	.	3.00409	5.68417	1.08091	33
chr1	212334902	212334967	cgas_HA_1_S2_R1_001_peak_peak_1061	56	.	3.23441	5.68417	1.08091	41
chr1	212399380	212399447	cgas_HA_1_S2_R1_001_peak_peak_1062	56	.	3.09622	5.68417	1.08091	33
chr1	212541487	212541546	cgas_HA_1_S2_R1_001_peak_peak_1063	35	.	2.35847	3.56203	0	11
chr1	212629342	212629401	cgas_HA_1_S2_R1_001_peak_peak_1064	35	.	2.77376	3.57339	0	13
chr1	212650651	212650727	cgas_HA_1_S2_R1_001_peak_peak_1065	79	.	4.01751	7.91955	2.87317	30
chr1	212699233	212699332	cgas_HA_1_S2_R1_001_peak_peak_1066	56	.	3.18834	5.68417	1.08091	56
chr1	212710080	212710139	cgas_HA_1_S2_R1_001_peak_peak_1067	35	.	1.99066	3.57339	0	29
chr1	212933628	212933721	cgas_HA_1_S2_R1_001_peak_peak_1068	35	.	2.5895	3.57339	0	52
chr1	213141244	213141340	cgas_HA_1_S2_R1_001_peak_peak_1069	79	.	4.10964	7.91955	2.87317	57
chr1	213189151	213189210	cgas_HA_1_S2_R1_001_peak_peak_1070	35	.	2.35918	3.57339	0	10
chr1	213451462	213451521	cgas_HA_1_S2_R1_001_peak_peak_1071	35	.	2.7277	3.57339	0	49
chr1	213547780	213547840	cgas_HA_1_S2_R1_001_peak_peak_1072	56	.	3.28047	5.68417	1.08091	49
chr1	213548554	213548613	cgas_HA_1_S2_R1_001_peak_peak_1073	35	.	2.45131	3.57339	0	38
chr1	213550326	213550388	cgas_HA_1_S2_R1_001_peak_peak_1074	56	.	3.09622	5.68417	1.08091	14
chr1	213669839	213669903	cgas_HA_1_S2_R1_001_peak_peak_1075	56	.	2.95802	5.68417	1.08091	29
chr1	213702073	213702132	cgas_HA_1_S2_R1_001_peak_peak_1076	35	.	2.7277	3.57339	0	39
chr1	213737688	213737747	cgas_HA_1_S2_R1_001_peak_peak_1077	56	.	2.95802	5.68417	1.08091	28
chr1	214108104	214108221	cgas_HA_1_S2_R1_001_peak_peak_1078	35	.	2.91196	3.57339	0	107
chr1	214386646	214386772	cgas_HA_1_S2_R1_001_peak_peak_1079	56	.	3.28047	5.68417	1.08091	45
chr1	214502280	214502425	cgas_HA_1_S2_R1_001_peak_peak_1080	56	.	3.3726	5.68417	1.08091	50
chr1	214560174	214560367	cgas_HA_1_S2_R1_001_peak_peak_1081	56	.	2.95802	5.68417	1.08091	143
chr1	214601261	214601524	cgas_HA_1_S2_R1_001_peak_peak_1082	56	.	2.95802	5.68417	1.08091	95
chr1	214720370	214720429	cgas_HA_1_S2_R1_001_peak_peak_1083	35	.	2.5895	3.57339	0	34
chr1	214742859	214742918	cgas_HA_1_S2_R1_001_peak_peak_1084	35	.	2.91108	3.56203	0	47
chr1	215073358	215073475	cgas_HA_1_S2_R1_001_peak_peak_1085	56	.	3.3726	5.68417	1.08091	58
chr1	215305664	215305726	cgas_HA_1_S2_R1_001_peak_peak_1086	35	.	2.35918	3.57339	0	56
chr1	215393743	215393835	cgas_HA_1_S2_R1_001_peak_peak_1087	56	.	3.3726	5.68417	1.08091	34
chr1	215702750	215702816	cgas_HA_1_S2_R1_001_peak_peak_1088	56	.	2.95802	5.68417	1.08091	19
chr1	215713300	215713364	cgas_HA_1_S2_R1_001_peak_peak_1089	56	.	2.95802	5.68417	1.08091	13
chr1	215740569	215740628	cgas_HA_1_S2_R1_001_peak_peak_1090	35	.	2.7277	3.57339	0	32
chr1	215838587	215838712	cgas_HA_1_S2_R1_001_peak_peak_1091	79	.	4.01751	7.91955	2.87317	53
chr1	215852026	215852085	cgas_HA_1_S2_R1_001_peak_peak_1092	35	.	1.99066	3.57339	0	29
chr1	216073397	216073518	cgas_HA_1_S2_R1_001_peak_peak_1093	79	.	4.43209	7.91955	2.87317	55
chr1	216499437	216499496	cgas_HA_1_S2_R1_001_peak_peak_1094	56	.	2.95802	5.68417	1.08091	30
chr1	217103341	217103432	cgas_HA_1_S2_R1_001_peak_peak_1095	56	.	2.95802	5.68417	1.08091	54
chr1	217200001	217200103	cgas_HA_1_S2_R1_001_peak_peak_1096	79	.	4.24783	7.91955	2.87317	60
chr1	217516645	217516704	cgas_HA_1_S2_R1_001_peak_peak_1097	35	.	1.99066	3.57339	0	29
chr1	217575754	217575813	cgas_HA_1_S2_R1_001_peak_peak_1098	35	.	2.49737	3.57339	0	33
chr1	217576863	217576967	cgas_HA_1_S2_R1_001_peak_peak_1099	79	.	3.92538	7.91955	2.87317	49
chr1	217655785	217655972	cgas_HA_1_S2_R1_001_peak_peak_1100	79	.	4.47816	7.91955	2.87317	129
chr1	217804095	217804154	cgas_HA_1_S2_R1_001_peak_peak_1101	35	.	2.49737	3.57339	0	30
chr1	217833828	217833960	cgas_HA_1_S2_R1_001_peak_peak_1102	35	.	2.17492	3.57339	0	3
chr1	218066221	218066333	cgas_HA_1_S2_R1_001_peak_peak_1103	35	.	2.77376	3.57339	0	56
chr1	218478077	218478186	cgas_HA_1_S2_R1_001_peak_peak_1104	56	.	3.28047	5.68417	1.08091	53
chr1	218518264	218518370	cgas_HA_1_S2_R1_001_peak_peak_1105	102	.	4.89274	10.2517	4.80868	56
chr1	218572280	218572353	cgas_HA_1_S2_R1_001_peak_peak_1106	56	.	3.28047	5.68417	1.08091	25
chr1	218653579	218653655	cgas_HA_1_S2_R1_001_peak_peak_1107	56	.	3.46473	5.68417	1.08091	22
chr1	218658727	218658795	cgas_HA_1_S2_R1_001_peak_peak_1108	56	.	3.18834	5.68417	1.08091	26
chr1	218662546	218662605	cgas_HA_1_S2_R1_001_peak_peak_1109	35	.	2.63557	3.57339	0	6
chr1	218670004	218670232	cgas_HA_1_S2_R1_001_peak_peak_1110	126	.	6.6432	12.6629	6.89979	106
chr1	218758197	218758282	cgas_HA_1_S2_R1_001_peak_peak_1111	56	.	3.83325	5.68417	1.08091	34
chr1	218832343	218832451	cgas_HA_1_S2_R1_001_peak_peak_1112	39	.	3.56031	3.96608	0	57
chr1	218917453	218917512	cgas_HA_1_S2_R1_001_peak_peak_1113	35	.	2.77376	3.57339	0	16
chr1	219262408	219262568	cgas_HA_1_S2_R1_001_peak_peak_1114	176	.	8.62398	17.677	11.2927	83
chr1	219486502	219486563	cgas_HA_1_S2_R1_001_peak_peak_1115	35	.	2.7277	3.57339	0	28
chr1	219559304	219559363	cgas_HA_1_S2_R1_001_peak_peak_1116	35	.	2.81983	3.57339	0	41
chr1	219605876	219605935	cgas_HA_1_S2_R1_001_peak_peak_1117	35	.	2.54344	3.57339	0	33
chr1	219617216	219617289	cgas_HA_1_S2_R1_001_peak_peak_1118	79	.	4.10964	7.91955	2.87317	44
chr1	219873322	219873494	cgas_HA_1_S2_R1_001_peak_peak_1119	56	.	3.41867	5.68417	1.08091	145
chr1	219944517	219944686	cgas_HA_1_S2_R1_001_peak_peak_1120	79	.	4.43209	7.91955	2.87317	129
chr1	220219969	220220028	cgas_HA_1_S2_R1_001_peak_peak_1121	56	.	3.28047	5.68417	1.08091	45
chr1	220859448	220859507	cgas_HA_1_S2_R1_001_peak_peak_1122	35	.	2.68082	3.56203	0	37
chr1	220950177	220950331	cgas_HA_1_S2_R1_001_peak_peak_1123	56	.	3.64899	5.68417	1.08091	41
chr1	221130770	221130829	cgas_HA_1_S2_R1_001_peak_peak_1124	35	.	2.26705	3.57339	0	14
chr1	221291088	221291188	cgas_HA_1_S2_R1_001_peak_peak_1125	35	.	2.54344	3.57339	0	42
chr1	221611432	221611569	cgas_HA_1_S2_R1_001_peak_peak_1126	56	.	3.74112	5.68417	1.08091	50
chr1	221651508	221651622	cgas_HA_1_S2_R1_001_peak_peak_1127	56	.	3.28047	5.68417	1.08091	12
chr1	221966811	221966870	cgas_HA_1_S2_R1_001_peak_peak_1128	35	.	2.54344	3.57339	0	49
chr1	221997514	221997601	cgas_HA_1_S2_R1_001_peak_peak_1129	56	.	3.46473	5.68417	1.08091	36
chr1	222060517	222060712	cgas_HA_1_S2_R1_001_peak_peak_1130	56	.	3.64789	5.6671	1.08091	138
chr1	222131724	222131798	cgas_HA_1_S2_R1_001_peak_peak_1131	35	.	2.68163	3.57339	0	20
chr1	222242367	222242569	cgas_HA_1_S2_R1_001_peak_peak_1132	56	.	3.18834	5.68417	1.08091	38
chr1	222927883	222927942	cgas_HA_1_S2_R1_001_peak_peak_1133	35	.	2.7277	3.57339	0	6
chr1	223088759	223088828	cgas_HA_1_S2_R1_001_peak_peak_1134	56	.	3.18834	5.68417	1.08091	35
chr1	223222234	223222293	cgas_HA_1_S2_R1_001_peak_peak_1135	35	.	2.26705	3.57339	0	10
chr1	224020485	224020544	cgas_HA_1_S2_R1_001_peak_peak_1136	35	.	2.12886	3.57339	0	1
chr1	224255459	224255562	cgas_HA_1_S2_R1_001_peak_peak_1137	56	.	3.55686	5.68417	1.08091	44
chr1	224356775	224356834	cgas_HA_1_S2_R1_001_peak_peak_1138	35	.	2.22099	3.57339	0	15
chr1	224713278	224713417	cgas_HA_1_S2_R1_001_peak_peak_1139	56	.	3.41867	5.68417	1.08091	110
chr1	224780922	224781093	cgas_HA_1_S2_R1_001_peak_peak_1140	79	.	4.1557	7.91955	2.87317	114
chr1	224835384	224835443	cgas_HA_1_S2_R1_001_peak_peak_1141	56	.	2.95802	5.68417	1.08091	41
chr1	225110364	225110423	cgas_HA_1_S2_R1_001_peak_peak_1142	33	.	2.48231	3.36992	0	18
chr1	225488290	225488380	cgas_HA_1_S2_R1_001_peak_peak_1143	79	.	4.24783	7.91955	2.87317	43
chr1	225506853	225506912	cgas_HA_1_S2_R1_001_peak_peak_1144	35	.	2.5895	3.57339	0	43
chr1	225566822	225566881	cgas_HA_1_S2_R1_001_peak_peak_1145	35	.	2.08279	3.57339	0	8
chr1	225923664	225923723	cgas_HA_1_S2_R1_001_peak_peak_1146	35	.	2.77376	3.57339	0	31
chr1	225960176	225960235	cgas_HA_1_S2_R1_001_peak_peak_1147	56	.	2.95802	5.68417	1.08091	19
chr1	225965444	225965539	cgas_HA_1_S2_R1_001_peak_peak_1148	56	.	3.23441	5.68417	1.08091	52
chr1	226033608	226033667	cgas_HA_1_S2_R1_001_peak_peak_1149	35	.	2.68163	3.57339	0	47
chr1	226111906	226111965	cgas_HA_1_S2_R1_001_peak_peak_1150	35	.	2.5895	3.57339	0	9
chr1	226369825	226369885	cgas_HA_1_S2_R1_001_peak_peak_1151	35	.	2.86589	3.57339	0	25
chr1	226843350	226843414	cgas_HA_1_S2_R1_001_peak_peak_1152	56	.	3.32654	5.68417	1.08091	22
chr1	226850580	226850639	cgas_HA_1_S2_R1_001_peak_peak_1153	35	.	2.49737	3.57339	0	28
chr1	227975781	227975919	cgas_HA_1_S2_R1_001_peak_peak_1154	71	.	4.01605	7.19649	2.56169	46
chr1	228275753	228275855	cgas_HA_1_S2_R1_001_peak_peak_1155	33	.	2.39074	3.36992	0	88
chr1	228401313	228401372	cgas_HA_1_S2_R1_001_peak_peak_1156	56	.	3.00409	5.68417	1.08091	47
chr1	228996955	228997014	cgas_HA_1_S2_R1_001_peak_peak_1157	35	.	2.7277	3.57339	0	34
chr1	229091599	229091661	cgas_HA_1_S2_R1_001_peak_peak_1158	56	.	3.23441	5.68417	1.08091	10
chr1	229353693	229353752	cgas_HA_1_S2_R1_001_peak_peak_1159	35	.	2.35918	3.57339	0	9
chr1	229547014	229547073	cgas_HA_1_S2_R1_001_peak_peak_1160	35	.	2.91196	3.57339	0	36
chr1	229935288	229935347	cgas_HA_1_S2_R1_001_peak_peak_1161	35	.	2.35918	3.57339	0	7
chr1	230678026	230678085	cgas_HA_1_S2_R1_001_peak_peak_1162	35	.	2.68163	3.57339	0	8
chr1	230778478	230778566	cgas_HA_1_S2_R1_001_peak_peak_1163	56	.	3.09622	5.68417	1.08091	56
chr1	230817566	230817646	cgas_HA_1_S2_R1_001_peak_peak_1164	35	.	2.81983	3.57339	0	58
chr1	230981017	230981076	cgas_HA_1_S2_R1_001_peak_peak_1165	35	.	2.45131	3.57339	0	28
chr1	231328738	231328878	cgas_HA_1_S2_R1_001_peak_peak_1166	35	.	2.26705	3.57339	0	132
chr1	231964075	231964184	cgas_HA_1_S2_R1_001_peak_peak_1167	35	.	2.22099	3.57339	0	68
chr1	232521092	232521209	cgas_HA_1_S2_R1_001_peak_peak_1168	56	.	3.46473	5.68417	1.08091	58
chr1	232644187	232644246	cgas_HA_1_S2_R1_001_peak_peak_1169	35	.	2.77376	3.57339	0	11
chr1	233040460	233040573	cgas_HA_1_S2_R1_001_peak_peak_1170	35	.	2.26705	3.57339	0	21
chr1	233118141	233118203	cgas_HA_1_S2_R1_001_peak_peak_1171	56	.	3.87932	5.68417	1.08091	7
chr1	233248803	233248883	cgas_HA_1_S2_R1_001_peak_peak_1172	35	.	2.81983	3.57339	0	53
chr1	233272991	233273050	cgas_HA_1_S2_R1_001_peak_peak_1173	35	.	2.17492	3.57339	0	18
chr1	233495250	233495375	cgas_HA_1_S2_R1_001_peak_peak_1174	56	.	3.46473	5.68417	1.08091	58
chr1	233679505	233679618	cgas_HA_1_S2_R1_001_peak_peak_1175	56	.	3.3726	5.68417	1.08091	14
chr1	233926993	233927088	cgas_HA_1_S2_R1_001_peak_peak_1176	49	.	3.81222	4.94374	0.835837	56
chr1	234247394	234247470	cgas_HA_1_S2_R1_001_peak_peak_1177	56	.	3.00409	5.68417	1.08091	50
chr1	234344436	234344495	cgas_HA_1_S2_R1_001_peak_peak_1178	56	.	3.09622	5.68417	1.08091	17
chr1	234700593	234700693	cgas_HA_1_S2_R1_001_peak_peak_1179	56	.	3.09622	5.68417	1.08091	43
chr1	234947735	234947794	cgas_HA_1_S2_R1_001_peak_peak_1180	35	.	2.49737	3.57339	0	39
chr1	234990131	234990190	cgas_HA_1_S2_R1_001_peak_peak_1181	35	.	2.31312	3.57339	0	46
chr1	235093274	235093333	cgas_HA_1_S2_R1_001_peak_peak_1182	35	.	2.68163	3.57339	0	11
chr1	235116818	235116877	cgas_HA_1_S2_R1_001_peak_peak_1183	35	.	2.63557	3.57339	0	27
chr1	235133006	235133156	cgas_HA_1_S2_R1_001_peak_peak_1184	56	.	3.23441	5.68417	1.08091	57
chr1	235147674	235147746	cgas_HA_1_S2_R1_001_peak_peak_1185	35	.	2.81983	3.57339	0	43
chr1	235154038	235154097	cgas_HA_1_S2_R1_001_peak_peak_1186	35	.	2.49737	3.57339	0	26
chr1	235416625	235416706	cgas_HA_1_S2_R1_001_peak_peak_1187	56	.	3.3726	5.68417	1.08091	56
chr1	235530650	235530709	cgas_HA_1_S2_R1_001_peak_peak_1188	56	.	3.3726	5.68417	1.08091	27
chr1	235751153	235751212	cgas_HA_1_S2_R1_001_peak_peak_1189	35	.	2.26705	3.57339	0	45
chr1	235788258	235788351	cgas_HA_1_S2_R1_001_peak_peak_1190	56	.	3.3726	5.68417	1.08091	57
chr1	236066542	236066630	cgas_HA_1_S2_R1_001_peak_peak_1191	56	.	3.00409	5.68417	1.08091	42
chr1	236072228	236072322	cgas_HA_1_S2_R1_001_peak_peak_1192	35	.	2.63557	3.57339	0	54
chr1	236073776	236073860	cgas_HA_1_S2_R1_001_peak_peak_1193	35	.	2.7277	3.57339	0	34
chr1	236081019	236081078	cgas_HA_1_S2_R1_001_peak_peak_1194	35	.	2.35918	3.57339	0	46
chr1	236196805	236196870	cgas_HA_1_S2_R1_001_peak_peak_1195	56	.	3.05015	5.68417	1.08091	25
chr1	236227013	236227072	cgas_HA_1_S2_R1_001_peak_peak_1196	35	.	2.03673	3.57339	0	29
chr1	236584459	236584544	cgas_HA_1_S2_R1_001_peak_peak_1197	79	.	3.97144	7.91955	2.87317	56
chr1	236767783	236767842	cgas_HA_1_S2_R1_001_peak_peak_1198	35	.	2.54344	3.57339	0	31
chr1	237068609	237068715	cgas_HA_1_S2_R1_001_peak_peak_1199	56	.	3.09622	5.68417	1.08091	51
chr1	237176458	237176548	cgas_HA_1_S2_R1_001_peak_peak_1200	35	.	2.63557	3.57339	0	58
chr1	237825721	237825780	cgas_HA_1_S2_R1_001_peak_peak_1201	35	.	2.49737	3.57339	0	32
chr1	237963341	237963400	cgas_HA_1_S2_R1_001_peak_peak_1202	35	.	2.7277	3.57339	0	26
chr1	237970206	237970265	cgas_HA_1_S2_R1_001_peak_peak_1203	35	.	2.49737	3.57339	0	49
chr1	238027729	238027824	cgas_HA_1_S2_R1_001_peak_peak_1204	79	.	3.92538	7.91955	2.87317	52
chr1	238042720	238042783	cgas_HA_1_S2_R1_001_peak_peak_1205	56	.	3.23441	5.68417	1.08091	18
chr1	238064764	238064859	cgas_HA_1_S2_R1_001_peak_peak_1206	56	.	3.46473	5.68417	1.08091	38
chr1	238226746	238227058	cgas_HA_1_S2_R1_001_peak_peak_1207	79	.	4.66242	7.91955	2.87317	232
chr1	238811295	238811354	cgas_HA_1_S2_R1_001_peak_peak_1208	35	.	2.86589	3.57339	0	6
chr1	239146310	239146369	cgas_HA_1_S2_R1_001_peak_peak_1209	35	.	2.63557	3.57339	0	35
chr1	239979501	239979560	cgas_HA_1_S2_R1_001_peak_peak_1210	35	.	2.31312	3.57339	0	3
chr1	240061523	240061582	cgas_HA_1_S2_R1_001_peak_peak_1211	35	.	2.49737	3.57339	0	16
chr1	240114972	240115076	cgas_HA_1_S2_R1_001_peak_peak_1212	56	.	3.28047	5.68417	1.08091	49
chr1	240190428	240190487	cgas_HA_1_S2_R1_001_peak_peak_1213	56	.	2.95802	5.68417	1.08091	19
chr1	240194459	240194554	cgas_HA_1_S2_R1_001_peak_peak_1214	35	.	2.68163	3.57339	0	52
chr1	240435512	240435571	cgas_HA_1_S2_R1_001_peak_peak_1215	35	.	2.26705	3.57339	0	9
chr1	240662486	240662545	cgas_HA_1_S2_R1_001_peak_peak_1216	56	.	2.95802	5.68417	1.08091	31
chr1	240726133	240726402	cgas_HA_1_S2_R1_001_peak_peak_1217	56	.	2.95802	5.68417	1.08091	232
chr1	240772177	240772236	cgas_HA_1_S2_R1_001_peak_peak_1218	35	.	2.77376	3.57339	0	41
chr1	240895716	240895806	cgas_HA_1_S2_R1_001_peak_peak_1219	35	.	2.54344	3.57339	0	37
chr1	241110423	241110486	cgas_HA_1_S2_R1_001_peak_peak_1220	56	.	3.32654	5.68417	1.08091	14
chr1	241754782	241754846	cgas_HA_1_S2_R1_001_peak_peak_1221	56	.	3.3726	5.68417	1.08091	27
chr1	241772146	241772205	cgas_HA_1_S2_R1_001_peak_peak_1222	35	.	2.31312	3.57339	0	36
chr1	241777606	241777690	cgas_HA_1_S2_R1_001_peak_peak_1223	56	.	3.28047	5.68417	1.08091	31
chr1	241778954	241779128	cgas_HA_1_S2_R1_001_peak_peak_1224	102	.	5.03093	10.2517	4.80868	51
chr1	241802924	241803010	cgas_HA_1_S2_R1_001_peak_peak_1225	56	.	3.41867	5.68417	1.08091	30
chr1	242011132	242011243	cgas_HA_1_S2_R1_001_peak_peak_1226	35	.	2.5895	3.57339	0	104
chr1	242113836	242113917	cgas_HA_1_S2_R1_001_peak_peak_1227	56	.	3.14228	5.68417	1.08091	31
chr1	242153481	242153596	cgas_HA_1_S2_R1_001_peak_peak_1228	79	.	4.01751	7.91955	2.87317	68
chr1	242156191	242156266	cgas_HA_1_S2_R1_001_peak_peak_1229	56	.	3.05015	5.68417	1.08091	55
chr1	242161891	242162002	cgas_HA_1_S2_R1_001_peak_peak_1230	35	.	2.81983	3.57339	0	58
chr1	242304342	242304413	cgas_HA_1_S2_R1_001_peak_peak_1231	56	.	3.05015	5.68417	1.08091	14
chr1	242372013	242372072	cgas_HA_1_S2_R1_001_peak_peak_1232	35	.	2.22099	3.57339	0	8
chr1	242588746	242588805	cgas_HA_1_S2_R1_001_peak_peak_1233	35	.	2.91196	3.57339	0	38
chr1	242630990	242631067	cgas_HA_1_S2_R1_001_peak_peak_1234	35	.	2.86589	3.57339	0	51
chr1	242710281	242710340	cgas_HA_1_S2_R1_001_peak_peak_1235	35	.	2.91196	3.57339	0	47
chr1	242718079	242718234	cgas_HA_1_S2_R1_001_peak_peak_1236	35	.	2.7277	3.57339	0	44
chr1	242719709	242719768	cgas_HA_1_S2_R1_001_peak_peak_1237	35	.	2.68163	3.57339	0	27
chr1	242742422	242742504	cgas_HA_1_S2_R1_001_peak_peak_1238	56	.	3.23441	5.68417	1.08091	39
chr1	242815273	242815332	cgas_HA_1_S2_R1_001_peak_peak_1239	35	.	2.49737	3.57339	0	49
chr1	242990972	242991031	cgas_HA_1_S2_R1_001_peak_peak_1240	35	.	2.5895	3.57339	0	37
chr1	243585274	243585377	cgas_HA_1_S2_R1_001_peak_peak_1241	35	.	2.26705	3.57339	0	87
chr1	243894708	243894780	cgas_HA_1_S2_R1_001_peak_peak_1242	56	.	3.18834	5.68417	1.08091	32
chr1	243912153	243912236	cgas_HA_1_S2_R1_001_peak_peak_1243	56	.	2.95802	5.68417	1.08091	41
chr1	243962276	243962350	cgas_HA_1_S2_R1_001_peak_peak_1244	79	.	4.20177	7.91955	2.87317	32
chr1	244046954	244047080	cgas_HA_1_S2_R1_001_peak_peak_1245	35	.	2.49737	3.57339	0	112
chr1	244175653	244175753	cgas_HA_1_S2_R1_001_peak_peak_1246	35	.	2.68163	3.57339	0	58
chr1	244267695	244267911	cgas_HA_1_S2_R1_001_peak_peak_1247	56	.	3.64899	5.68417	1.08091	169
chr1	244437236	244437330	cgas_HA_1_S2_R1_001_peak_peak_1248	56	.	3.32654	5.68417	1.08091	57
chr1	244462875	244462934	cgas_HA_1_S2_R1_001_peak_peak_1249	35	.	2.22099	3.57339	0	9
chr1	244517162	244517257	cgas_HA_1_S2_R1_001_peak_peak_1250	102	.	5.21519	10.2517	4.80868	52
chr1	244555181	244555312	cgas_HA_1_S2_R1_001_peak_peak_1251	56	.	2.95802	5.68417	1.08091	44
chr1	244558776	244558835	cgas_HA_1_S2_R1_001_peak_peak_1252	35	.	2.03673	3.57339	0	29
chr1	245055843	245055972	cgas_HA_1_S2_R1_001_peak_peak_1253	35	.	2.54344	3.57339	0	34
chr1	245255329	245255393	cgas_HA_1_S2_R1_001_peak_peak_1254	35	.	2.86589	3.57339	0	19
chr1	245684043	245684102	cgas_HA_1_S2_R1_001_peak_peak_1255	35	.	2.45131	3.57339	0	49
chr1	245747077	245747136	cgas_HA_1_S2_R1_001_peak_peak_1256	56	.	3.46473	5.68417	1.08091	6
chr1	245879602	245879661	cgas_HA_1_S2_R1_001_peak_peak_1257	35	.	2.22099	3.57339	0	18
chr1	246305815	246305958	cgas_HA_1_S2_R1_001_peak_peak_1258	56	.	3.05015	5.68417	1.08091	105
chr1	246591080	246591139	cgas_HA_1_S2_R1_001_peak_peak_1259	35	.	2.7277	3.57339	0	19
chr1	246591954	246592156	cgas_HA_1_S2_R1_001_peak_peak_1260	56	.	3.69506	5.68417	1.08091	148
chr1	246729657	246729760	cgas_HA_1_S2_R1_001_peak_peak_1261	102	.	5.03093	10.2517	4.80868	46
chr1	246912447	246912513	cgas_HA_1_S2_R1_001_peak_peak_1262	35	.	2.7277	3.57339	0	11
chr1	247095212	247095285	cgas_HA_1_S2_R1_001_peak_peak_1263	56	.	3.32654	5.68417	1.08091	21
chr1	247171416	247171475	cgas_HA_1_S2_R1_001_peak_peak_1264	35	.	2.49737	3.57339	0	38
chr1	247242095	247242204	cgas_HA_1_S2_R1_001_peak_peak_1265	102	.	5.35339	10.2517	4.80868	24
chr1	247282377	247282489	cgas_HA_1_S2_R1_001_peak_peak_1266	35	.	2.5895	3.57339	0	13
chr1	247370069	247370128	cgas_HA_1_S2_R1_001_peak_peak_1267	35	.	2.45131	3.57339	0	31
chr1	247374172	247374318	cgas_HA_1_S2_R1_001_peak_peak_1268	79	.	4.52422	7.91955	2.87317	40
chr1	247536127	247536250	cgas_HA_1_S2_R1_001_peak_peak_1269	35	.	2.5895	3.57339	0	42
chr1	247553504	247553602	cgas_HA_1_S2_R1_001_peak_peak_1270	79	.	4.01751	7.91955	2.87317	47
chr1	247569729	247569788	cgas_HA_1_S2_R1_001_peak_peak_1271	35	.	2.26705	3.57339	0	36
chr1	247584492	247584588	cgas_HA_1_S2_R1_001_peak_peak_1272	35	.	2.77376	3.57339	0	76
chr1	247620655	247620714	cgas_HA_1_S2_R1_001_peak_peak_1273	35	.	2.7277	3.57339	0	41
chr1	247763479	247763538	cgas_HA_1_S2_R1_001_peak_peak_1274	33	.	2.43653	3.36992	0	36
chr1	247844697	247844812	cgas_HA_1_S2_R1_001_peak_peak_1275	102	.	5.67584	10.2517	4.80868	57
chr1	249120139	249120250	cgas_HA_1_S2_R1_001_peak_peak_1276	67	.	4.19586	6.70083	2.07395	24
chr1	249120857	249120959	cgas_HA_1_S2_R1_001_peak_peak_1277	79	.	4.10964	7.91955	2.87317	58
chr1	249200798	249200950	cgas_HA_1_S2_R1_001_peak_peak_1278	56	.	3.32654	5.68417	1.08091	52
chr10	294588	294647	cgas_HA_1_S2_R1_001_peak_peak_1279	35	.	1.99066	3.57339	0	29
chr10	369963	370037	cgas_HA_1_S2_R1_001_peak_peak_1280	53	.	3.16912	5.37829	1.08091	43
chr10	384492	384551	cgas_HA_1_S2_R1_001_peak_peak_1281	35	.	2.7277	3.57339	0	20
chr10	471383	471442	cgas_HA_1_S2_R1_001_peak_peak_1282	35	.	2.5895	3.57339	0	29
chr10	500950	501034	cgas_HA_1_S2_R1_001_peak_peak_1283	56	.	3.18834	5.68417	1.08091	52
chr10	589996	590069	cgas_HA_1_S2_R1_001_peak_peak_1284	35	.	2.86589	3.57339	0	46
chr10	825041	825105	cgas_HA_1_S2_R1_001_peak_peak_1285	35	.	2.77376	3.57339	0	9
chr10	826670	826729	cgas_HA_1_S2_R1_001_peak_peak_1286	35	.	1.99066	3.57339	0	1
chr10	1298090	1298159	cgas_HA_1_S2_R1_001_peak_peak_1287	56	.	3.00409	5.68417	1.08091	56
chr10	1369975	1370034	cgas_HA_1_S2_R1_001_peak_peak_1288	35	.	2.31312	3.57339	0	12
chr10	1463156	1463252	cgas_HA_1_S2_R1_001_peak_peak_1289	56	.	3.14228	5.68417	1.08091	45
chr10	1504867	1504948	cgas_HA_1_S2_R1_001_peak_peak_1290	35	.	2.77376	3.57339	0	44
chr10	1758121	1758180	cgas_HA_1_S2_R1_001_peak_peak_1291	35	.	2.35918	3.57339	0	56
chr10	2154390	2154517	cgas_HA_1_S2_R1_001_peak_peak_1292	56	.	3.64899	5.68417	1.08091	75
chr10	2985320	2985379	cgas_HA_1_S2_R1_001_peak_peak_1293	35	.	1.99066	3.57339	0	29
chr10	3142079	3142141	cgas_HA_1_S2_R1_001_peak_peak_1294	35	.	2.68163	3.57339	0	7
chr10	3263257	3263316	cgas_HA_1_S2_R1_001_peak_peak_1295	35	.	2.77376	3.57339	0	13
chr10	3690966	3691025	cgas_HA_1_S2_R1_001_peak_peak_1296	35	.	2.26705	3.57339	0	1
chr10	3758489	3758548	cgas_HA_1_S2_R1_001_peak_peak_1297	35	.	2.91196	3.57339	0	37
chr10	4583550	4583659	cgas_HA_1_S2_R1_001_peak_peak_1298	35	.	2.40524	3.57339	0	56
chr10	4588894	4588958	cgas_HA_1_S2_R1_001_peak_peak_1299	79	.	4.47816	7.91955	2.87317	36
chr10	4746560	4746627	cgas_HA_1_S2_R1_001_peak_peak_1300	56	.	3.05015	5.68417	1.08091	43
chr10	5114074	5114133	cgas_HA_1_S2_R1_001_peak_peak_1301	35	.	2.77376	3.57339	0	47
chr10	5412005	5412114	cgas_HA_1_S2_R1_001_peak_peak_1302	56	.	3.00409	5.68417	1.08091	72
chr10	5454770	5454829	cgas_HA_1_S2_R1_001_peak_peak_1303	56	.	3.14228	5.68417	1.08091	38
chr10	5627125	5627213	cgas_HA_1_S2_R1_001_peak_peak_1304	56	.	3.69506	5.68417	1.08091	44
chr10	5665258	5665364	cgas_HA_1_S2_R1_001_peak_peak_1305	79	.	4.43209	7.91955	2.87317	50
chr10	5671946	5672017	cgas_HA_1_S2_R1_001_peak_peak_1306	79	.	4.2939	7.91955	2.87317	51
chr10	5702006	5702067	cgas_HA_1_S2_R1_001_peak_peak_1307	35	.	2.86589	3.57339	0	47
chr10	6341332	6341458	cgas_HA_1_S2_R1_001_peak_peak_1308	56	.	3.60293	5.68417	1.08091	57
chr10	6771209	6771277	cgas_HA_1_S2_R1_001_peak_peak_1309	56	.	3.46473	5.68417	1.08091	26
chr10	6821135	6821194	cgas_HA_1_S2_R1_001_peak_peak_1310	35	.	2.08279	3.57339	0	32
chr10	6962067	6962166	cgas_HA_1_S2_R1_001_peak_peak_1311	35	.	2.17492	3.57339	0	98
chr10	7097020	7097079	cgas_HA_1_S2_R1_001_peak_peak_1312	35	.	2.49737	3.57339	0	29
chr10	7420010	7420092	cgas_HA_1_S2_R1_001_peak_peak_1313	35	.	2.49737	3.57339	0	55
chr10	7420437	7420568	cgas_HA_1_S2_R1_001_peak_peak_1314	35	.	2.81983	3.57339	0	53
chr10	7583078	7583239	cgas_HA_1_S2_R1_001_peak_peak_1315	56	.	3.14228	5.68417	1.08091	48
chr10	7583565	7583624	cgas_HA_1_S2_R1_001_peak_peak_1316	35	.	2.12886	3.57339	0	36
chr10	7738702	7738800	cgas_HA_1_S2_R1_001_peak_peak_1317	79	.	4.80061	7.91955	2.87317	48
chr10	7739678	7739780	cgas_HA_1_S2_R1_001_peak_peak_1318	35	.	2.68163	3.57339	0	47
chr10	7839582	7839682	cgas_HA_1_S2_R1_001_peak_peak_1319	126	.	5.99829	12.6629	6.89979	45
chr10	7869081	7869171	cgas_HA_1_S2_R1_001_peak_peak_1320	79	.	4.10964	7.91955	2.87317	39
chr10	8348439	8348519	cgas_HA_1_S2_R1_001_peak_peak_1321	79	.	4.10964	7.91955	2.87317	46
chr10	10824749	10824808	cgas_HA_1_S2_R1_001_peak_peak_1322	35	.	2.63557	3.57339	0	39
chr10	10836915	10836975	cgas_HA_1_S2_R1_001_peak_peak_1323	56	.	3.00409	5.68417	1.08091	50
chr10	10953490	10953582	cgas_HA_1_S2_R1_001_peak_peak_1324	35	.	2.91196	3.57339	0	42
chr10	11168905	11168964	cgas_HA_1_S2_R1_001_peak_peak_1325	35	.	2.17492	3.57339	0	54
chr10	11312741	11312805	cgas_HA_1_S2_R1_001_peak_peak_1326	56	.	3.00409	5.68417	1.08091	30
chr10	11416076	11416178	cgas_HA_1_S2_R1_001_peak_peak_1327	35	.	2.77376	3.57339	0	51
chr10	11466628	11466718	cgas_HA_1_S2_R1_001_peak_peak_1328	33	.	2.84861	3.36992	0	51
chr10	11514273	11514357	cgas_HA_1_S2_R1_001_peak_peak_1329	79	.	4.20177	7.91955	2.87317	57
chr10	11594319	11594378	cgas_HA_1_S2_R1_001_peak_peak_1330	35	.	2.91196	3.57339	0	18
chr10	11800053	11800142	cgas_HA_1_S2_R1_001_peak_peak_1331	79	.	4.01751	7.91955	2.87317	36
chr10	11917958	11918093	cgas_HA_1_S2_R1_001_peak_peak_1332	35	.	2.45131	3.57339	0	45
chr10	12647754	12647813	cgas_HA_1_S2_R1_001_peak_peak_1333	35	.	2.5895	3.57339	0	7
chr10	12911524	12911607	cgas_HA_1_S2_R1_001_peak_peak_1334	56	.	2.95802	5.68417	1.08091	32
chr10	13760216	13760284	cgas_HA_1_S2_R1_001_peak_peak_1335	79	.	3.97144	7.91955	2.87317	13
chr10	13881750	13881809	cgas_HA_1_S2_R1_001_peak_peak_1336	35	.	2.68163	3.57339	0	35
chr10	13924106	13924165	cgas_HA_1_S2_R1_001_peak_peak_1337	35	.	2.91196	3.57339	0	25
chr10	14644146	14644210	cgas_HA_1_S2_R1_001_peak_peak_1338	35	.	2.77376	3.57339	0	24
chr10	15211081	15211140	cgas_HA_1_S2_R1_001_peak_peak_1339	82	.	4.72776	8.24626	3.18951	26
chr10	15244165	15244224	cgas_HA_1_S2_R1_001_peak_peak_1340	33	.	2.75703	3.36992	0	48
chr10	15252049	15252108	cgas_HA_1_S2_R1_001_peak_peak_1341	35	.	2.63557	3.57339	0	10
chr10	15289829	15290011	cgas_HA_1_S2_R1_001_peak_peak_1342	79	.	4.61635	7.91955	2.87317	85
chr10	16423269	16423358	cgas_HA_1_S2_R1_001_peak_peak_1343	56	.	3.55686	5.68417	1.08091	38
chr10	16478817	16478982	cgas_HA_1_S2_R1_001_peak_peak_1344	102	.	5.8601	10.2517	4.80868	83
chr10	16851475	16851542	cgas_HA_1_S2_R1_001_peak_peak_1345	56	.	3.46473	5.68417	1.08091	34
chr10	17158326	17158385	cgas_HA_1_S2_R1_001_peak_peak_1346	35	.	2.22099	3.57339	0	26
chr10	17248584	17248678	cgas_HA_1_S2_R1_001_peak_peak_1347	56	.	3.23441	5.68417	1.08091	39
chr10	17554577	17554636	cgas_HA_1_S2_R1_001_peak_peak_1348	35	.	2.63557	3.57339	0	53
chr10	17585637	17585760	cgas_HA_1_S2_R1_001_peak_peak_1349	35	.	2.86589	3.57339	0	43
chr10	17715954	17716013	cgas_HA_1_S2_R1_001_peak_peak_1350	56	.	3.32654	5.68417	1.08091	24
chr10	18883890	18883949	cgas_HA_1_S2_R1_001_peak_peak_1351	56	.	3.09622	5.68417	1.08091	27
chr10	19207619	19207749	cgas_HA_1_S2_R1_001_peak_peak_1352	35	.	2.45131	3.57339	0	33
chr10	19483924	19483983	cgas_HA_1_S2_R1_001_peak_peak_1353	35	.	2.54344	3.57339	0	34
chr10	20142903	20142962	cgas_HA_1_S2_R1_001_peak_peak_1354	35	.	2.35918	3.57339	0	42
chr10	20193329	20193414	cgas_HA_1_S2_R1_001_peak_peak_1355	79	.	4.20177	7.91955	2.87317	28
chr10	20887595	20887799	cgas_HA_1_S2_R1_001_peak_peak_1356	79	.	4.75454	7.91955	2.87317	102
chr10	21226666	21226725	cgas_HA_1_S2_R1_001_peak_peak_1357	35	.	2.49737	3.57339	0	47
chr10	21373895	21373954	cgas_HA_1_S2_R1_001_peak_peak_1358	35	.	2.35918	3.57339	0	29
chr10	21483590	21483649	cgas_HA_1_S2_R1_001_peak_peak_1359	35	.	2.68163	3.57339	0	5
chr10	21562482	21562554	cgas_HA_1_S2_R1_001_peak_peak_1360	56	.	3.74112	5.68417	1.08091	18
chr10	21690288	21690413	cgas_HA_1_S2_R1_001_peak_peak_1361	126	.	6.09042	12.6629	6.89979	69
chr10	21964234	21964315	cgas_HA_1_S2_R1_001_peak_peak_1362	79	.	4.1557	7.91955	2.87317	42
chr10	22021272	22021335	cgas_HA_1_S2_R1_001_peak_peak_1363	35	.	2.45131	3.57339	0	32
chr10	22278661	22278732	cgas_HA_1_S2_R1_001_peak_peak_1364	56	.	3.28047	5.68417	1.08091	37
chr10	22518240	22518381	cgas_HA_1_S2_R1_001_peak_peak_1365	35	.	2.54344	3.57339	0	40
chr10	22716177	22716301	cgas_HA_1_S2_R1_001_peak_peak_1366	79	.	3.97144	7.91955	2.87317	73
chr10	22895305	22895381	cgas_HA_1_S2_R1_001_peak_peak_1367	35	.	2.49737	3.57339	0	38
chr10	22970739	22970839	cgas_HA_1_S2_R1_001_peak_peak_1368	35	.	2.81983	3.57339	0	50
chr10	22971588	22971735	cgas_HA_1_S2_R1_001_peak_peak_1369	56	.	3.00409	5.68417	1.08091	90
chr10	23068502	23068623	cgas_HA_1_S2_R1_001_peak_peak_1370	56	.	3.83325	5.68417	1.08091	66
chr10	23380863	23380922	cgas_HA_1_S2_R1_001_peak_peak_1371	35	.	1.99066	3.57339	0	29
chr10	23384297	23384410	cgas_HA_1_S2_R1_001_peak_peak_1372	56	.	3.74112	5.68417	1.08091	54
chr10	23767627	23767686	cgas_HA_1_S2_R1_001_peak_peak_1373	56	.	3.00409	5.68417	1.08091	40
chr10	23801474	23801552	cgas_HA_1_S2_R1_001_peak_peak_1374	56	.	3.28047	5.68417	1.08091	49
chr10	24608493	24608581	cgas_HA_1_S2_R1_001_peak_peak_1375	56	.	3.18834	5.68417	1.08091	49
chr10	24633371	24633441	cgas_HA_1_S2_R1_001_peak_peak_1376	35	.	2.54344	3.57339	0	39
chr10	24730121	24730213	cgas_HA_1_S2_R1_001_peak_peak_1377	56	.	3.05015	5.68417	1.08091	46
chr10	24733398	24733546	cgas_HA_1_S2_R1_001_peak_peak_1378	56	.	3.69506	5.68417	1.08091	37
chr10	24772790	24772922	cgas_HA_1_S2_R1_001_peak_peak_1379	151	.	7.56449	15.141	9.05114	80
chr10	24841351	24841451	cgas_HA_1_S2_R1_001_peak_peak_1380	35	.	2.86503	3.56203	0	47
chr10	24931961	24932053	cgas_HA_1_S2_R1_001_peak_peak_1381	35	.	2.77376	3.57339	0	33
chr10	24995530	24995605	cgas_HA_1_S2_R1_001_peak_peak_1382	56	.	3.18834	5.68417	1.08091	19
chr10	25183303	25183460	cgas_HA_1_S2_R1_001_peak_peak_1383	79	.	3.92538	7.91955	2.87317	99
chr10	25183748	25183837	cgas_HA_1_S2_R1_001_peak_peak_1384	35	.	2.54344	3.57339	0	42
chr10	25187651	25187714	cgas_HA_1_S2_R1_001_peak_peak_1385	56	.	3.73999	5.6671	1.08091	11
chr10	25198112	25198192	cgas_HA_1_S2_R1_001_peak_peak_1386	33	.	2.57389	3.36992	0	50
chr10	25305444	25305539	cgas_HA_1_S2_R1_001_peak_peak_1387	36	.	3.17122	3.60083	0	49
chr10	25351532	25351717	cgas_HA_1_S2_R1_001_peak_peak_1388	102	.	5.7219	10.2517	4.80868	56
chr10	25370063	25370122	cgas_HA_1_S2_R1_001_peak_peak_1389	35	.	2.7277	3.57339	0	28
chr10	25446722	25446781	cgas_HA_1_S2_R1_001_peak_peak_1390	35	.	2.5895	3.57339	0	21
chr10	25733208	25733364	cgas_HA_1_S2_R1_001_peak_peak_1391	56	.	3.28047	5.68417	1.08091	114
chr10	25812035	25812132	cgas_HA_1_S2_R1_001_peak_peak_1392	79	.	3.97144	7.91955	2.87317	42
chr10	26042913	26043013	cgas_HA_1_S2_R1_001_peak_peak_1393	56	.	3.64899	5.68417	1.08091	51
chr10	26164646	26164738	cgas_HA_1_S2_R1_001_peak_peak_1394	56	.	3.46473	5.68417	1.08091	56
chr10	26654651	26654726	cgas_HA_1_S2_R1_001_peak_peak_1395	56	.	3.55686	5.68417	1.08091	29
chr10	26696439	26696531	cgas_HA_1_S2_R1_001_peak_peak_1396	79	.	4.1557	7.91955	2.87317	50
chr10	26775390	26775513	cgas_HA_1_S2_R1_001_peak_peak_1397	35	.	2.49737	3.57339	0	93
chr10	26776592	26776651	cgas_HA_1_S2_R1_001_peak_peak_1398	35	.	2.22099	3.57339	0	17
chr10	27149178	27149237	cgas_HA_1_S2_R1_001_peak_peak_1399	56	.	3.00409	5.68417	1.08091	26
chr10	27149858	27149967	cgas_HA_1_S2_R1_001_peak_peak_1400	56	.	3.46473	5.68417	1.08091	53
chr10	27150062	27150137	cgas_HA_1_S2_R1_001_peak_peak_1401	79	.	4.75454	7.91955	2.87317	53
chr10	27389431	27389519	cgas_HA_1_S2_R1_001_peak_peak_1402	102	.	5.7219	10.2517	4.80868	37
chr10	27481312	27481521	cgas_HA_1_S2_R1_001_peak_peak_1403	126	.	6.22861	12.6629	6.89979	74
chr10	27825326	27825385	cgas_HA_1_S2_R1_001_peak_peak_1404	35	.	2.63477	3.56203	0	47
chr10	27948902	27948964	cgas_HA_1_S2_R1_001_peak_peak_1405	56	.	3.09622	5.68417	1.08091	40
chr10	28072735	28072812	cgas_HA_1_S2_R1_001_peak_peak_1406	35	.	2.86589	3.57339	0	50
chr10	28180032	28180165	cgas_HA_1_S2_R1_001_peak_peak_1407	35	.	2.77376	3.57339	0	112
chr10	28413168	28413227	cgas_HA_1_S2_R1_001_peak_peak_1408	35	.	2.17492	3.57339	0	7
chr10	28580803	28580942	cgas_HA_1_S2_R1_001_peak_peak_1409	176	.	8.67004	17.677	11.2927	82
chr10	28592039	28592164	cgas_HA_1_S2_R1_001_peak_peak_1410	35	.	2.7277	3.57339	0	11
chr10	28670873	28670932	cgas_HA_1_S2_R1_001_peak_peak_1411	35	.	2.26705	3.57339	0	55
chr10	29127990	29128049	cgas_HA_1_S2_R1_001_peak_peak_1412	56	.	3.23441	5.68417	1.08091	37
chr10	29273580	29273639	cgas_HA_1_S2_R1_001_peak_peak_1413	35	.	2.35918	3.57339	0	58
chr10	29649558	29649648	cgas_HA_1_S2_R1_001_peak_peak_1414	56	.	3.50974	5.6671	1.08091	51
chr10	29781378	29781437	cgas_HA_1_S2_R1_001_peak_peak_1415	35	.	2.91196	3.57339	0	54
chr10	29907413	29907472	cgas_HA_1_S2_R1_001_peak_peak_1416	35	.	2.40524	3.57339	0	30
chr10	30236144	30236239	cgas_HA_1_S2_R1_001_peak_peak_1417	56	.	3.83325	5.68417	1.08091	47
chr10	30341126	30341185	cgas_HA_1_S2_R1_001_peak_peak_1418	35	.	2.40524	3.57339	0	36
chr10	30786711	30786770	cgas_HA_1_S2_R1_001_peak_peak_1419	30	.	2.72579	3.08107	0	48
chr10	31107039	31107098	cgas_HA_1_S2_R1_001_peak_peak_1420	33	.	2.34495	3.36992	0	15
chr10	31407593	31407652	cgas_HA_1_S2_R1_001_peak_peak_1421	35	.	2.7277	3.57339	0	6
chr10	31418305	31418383	cgas_HA_1_S2_R1_001_peak_peak_1422	56	.	2.95802	5.68417	1.08091	33
chr10	31532005	31532064	cgas_HA_1_S2_R1_001_peak_peak_1423	35	.	2.54344	3.57339	0	18
chr10	31893810	31893869	cgas_HA_1_S2_R1_001_peak_peak_1424	35	.	2.12886	3.57339	0	27
chr10	32621262	32621321	cgas_HA_1_S2_R1_001_peak_peak_1425	35	.	2.63557	3.57339	0	10
chr10	33269484	33269583	cgas_HA_1_S2_R1_001_peak_peak_1426	56	.	3.14228	5.68417	1.08091	42
chr10	33619548	33619631	cgas_HA_1_S2_R1_001_peak_peak_1427	75	.	4.13064	7.51117	2.87317	39
chr10	33710817	33710876	cgas_HA_1_S2_R1_001_peak_peak_1428	51	.	4.01447	5.1336	1.02354	53
chr10	34092366	34092486	cgas_HA_1_S2_R1_001_peak_peak_1429	56	.	3.60293	5.68417	1.08091	69
chr10	34413853	34413952	cgas_HA_1_S2_R1_001_peak_peak_1430	56	.	3.41867	5.68417	1.08091	42
chr10	34937631	34937690	cgas_HA_1_S2_R1_001_peak_peak_1431	35	.	2.54344	3.57339	0	25
chr10	35010319	35010412	cgas_HA_1_S2_R1_001_peak_peak_1432	79	.	4.84667	7.91955	2.87317	41
chr10	35098263	35098360	cgas_HA_1_S2_R1_001_peak_peak_1433	79	.	4.1557	7.91955	2.87317	48
chr10	35274913	35275015	cgas_HA_1_S2_R1_001_peak_peak_1434	35	.	2.35918	3.57339	0	58
chr10	35368809	35368919	cgas_HA_1_S2_R1_001_peak_peak_1435	79	.	4.01751	7.91955	2.87317	55
chr10	35415668	35415738	cgas_HA_1_S2_R1_001_peak_peak_1436	35	.	2.45131	3.57339	0	29
chr10	35667580	35667694	cgas_HA_1_S2_R1_001_peak_peak_1437	35	.	2.54344	3.57339	0	78
chr10	35838293	35838352	cgas_HA_1_S2_R1_001_peak_peak_1438	35	.	2.91196	3.57339	0	17
chr10	35838589	35838665	cgas_HA_1_S2_R1_001_peak_peak_1439	56	.	3.55686	5.68417	1.08091	49
chr10	35839147	35839304	cgas_HA_1_S2_R1_001_peak_peak_1440	79	.	4.84667	7.91955	2.87317	99
chr10	35852397	35852459	cgas_HA_1_S2_R1_001_peak_peak_1441	56	.	3.14228	5.68417	1.08091	30
chr10	35929592	35929666	cgas_HA_1_S2_R1_001_peak_peak_1442	79	.	4.06357	7.91955	2.87317	22
chr10	36823698	36823818	cgas_HA_1_S2_R1_001_peak_peak_1443	102	.	5.53764	10.2517	4.80868	58
chr10	37068353	37068421	cgas_HA_1_S2_R1_001_peak_peak_1444	56	.	3.5108	5.68417	1.08091	31
chr10	37814514	37814624	cgas_HA_1_S2_R1_001_peak_peak_1445	35	.	2.77376	3.57339	0	55
chr10	37999893	38000056	cgas_HA_1_S2_R1_001_peak_peak_1446	56	.	2.95802	5.68417	1.08091	114
chr10	38024005	38024185	cgas_HA_1_S2_R1_001_peak_peak_1447	56	.	3.00409	5.68417	1.08091	124
chr10	38028347	38028406	cgas_HA_1_S2_R1_001_peak_peak_1448	35	.	2.35918	3.57339	0	1
chr10	38146589	38146679	cgas_HA_1_S2_R1_001_peak_peak_1449	56	.	3.69506	5.68417	1.08091	48
chr10	38146998	38147063	cgas_HA_1_S2_R1_001_peak_peak_1450	35	.	2.49737	3.57339	0	47
chr10	38265470	38265632	cgas_HA_1_S2_R1_001_peak_peak_1451	56	.	3.32654	5.68417	1.08091	57
chr10	38383139	38383248	cgas_HA_1_S2_R1_001_peak_peak_1452	126	.	5.99829	12.6629	6.89979	54
chr10	38655031	38655090	cgas_HA_1_S2_R1_001_peak_peak_1453	35	.	2.45131	3.57339	0	16
chr10	38692097	38692156	cgas_HA_1_S2_R1_001_peak_peak_1454	56	.	3.32654	5.68417	1.08091	28
chr10	38818209	38818268	cgas_HA_1_S2_R1_001_peak_peak_1455	35	.	2.54344	3.57339	0	36
chr10	42364744	42364803	cgas_HA_1_S2_R1_001_peak_peak_1456	56	.	3.09622	5.68417	1.08091	24
chr10	42365139	42365213	cgas_HA_1_S2_R1_001_peak_peak_1457	176	.	8.39365	17.677	11.2927	34
chr10	42396840	42396899	cgas_HA_1_S2_R1_001_peak_peak_1458	56	.	3.18834	5.68417	1.08091	36
chr10	42599764	42599823	cgas_HA_1_S2_R1_001_peak_peak_1459	56	.	3.3726	5.68417	1.08091	31
chr10	42924158	42924244	cgas_HA_1_S2_R1_001_peak_peak_1460	56	.	3.00409	5.68417	1.08091	42
chr10	43134142	43134251	cgas_HA_1_S2_R1_001_peak_peak_1461	79	.	4.52422	7.91955	2.87317	56
chr10	43137197	43137256	cgas_HA_1_S2_R1_001_peak_peak_1462	35	.	2.5895	3.57339	0	25
chr10	43305259	43305379	cgas_HA_1_S2_R1_001_peak_peak_1463	71	.	4.15263	7.19649	2.56169	70
chr10	43588997	43589084	cgas_HA_1_S2_R1_001_peak_peak_1464	35	.	2.86589	3.57339	0	29
chr10	43779885	43779983	cgas_HA_1_S2_R1_001_peak_peak_1465	56	.	3.32654	5.68417	1.08091	46
chr10	43950269	43950355	cgas_HA_1_S2_R1_001_peak_peak_1466	35	.	2.86589	3.57339	0	54
chr10	43951306	43951365	cgas_HA_1_S2_R1_001_peak_peak_1467	35	.	2.45131	3.57339	0	53
chr10	44185685	44185744	cgas_HA_1_S2_R1_001_peak_peak_1468	35	.	2.22099	3.57339	0	45
chr10	44304750	44304809	cgas_HA_1_S2_R1_001_peak_peak_1469	35	.	2.68163	3.57339	0	55
chr10	44774616	44774675	cgas_HA_1_S2_R1_001_peak_peak_1470	35	.	2.40524	3.57339	0	39
chr10	45215002	45215061	cgas_HA_1_S2_R1_001_peak_peak_1471	35	.	2.03673	3.57339	0	56
chr10	45353305	45353414	cgas_HA_1_S2_R1_001_peak_peak_1472	126	.	6.13649	12.6629	6.89979	54
chr10	45474197	45474262	cgas_HA_1_S2_R1_001_peak_peak_1473	35	.	2.81983	3.57339	0	50
chr10	45477067	45477166	cgas_HA_1_S2_R1_001_peak_peak_1474	35	.	2.54344	3.57339	0	57
chr10	45477684	45477865	cgas_HA_1_S2_R1_001_peak_peak_1475	79	.	3.92538	7.91955	2.87317	54
chr10	46951272	46951331	cgas_HA_1_S2_R1_001_peak_peak_1476	35	.	2.26705	3.57339	0	26
chr10	47049879	47049943	cgas_HA_1_S2_R1_001_peak_peak_1477	56	.	3.32654	5.68417	1.08091	47
chr10	47074244	47074303	cgas_HA_1_S2_R1_001_peak_peak_1478	35	.	2.81983	3.57339	0	16
chr10	47077400	47077489	cgas_HA_1_S2_R1_001_peak_peak_1479	35	.	2.77376	3.57339	0	42
chr10	47627451	47627563	cgas_HA_1_S2_R1_001_peak_peak_1480	35	.	2.26705	3.57339	0	70
chr10	48428139	48428198	cgas_HA_1_S2_R1_001_peak_peak_1481	35	.	2.26705	3.57339	0	7
chr10	49462195	49462282	cgas_HA_1_S2_R1_001_peak_peak_1482	35	.	2.26705	3.57339	0	39
chr10	49714701	49714760	cgas_HA_1_S2_R1_001_peak_peak_1483	35	.	2.7277	3.57339	0	21
chr10	50029947	50030064	cgas_HA_1_S2_R1_001_peak_peak_1484	35	.	2.63557	3.57339	0	35
chr10	50184423	50184482	cgas_HA_1_S2_R1_001_peak_peak_1485	35	.	2.49737	3.57339	0	49
chr10	50327914	50328041	cgas_HA_1_S2_R1_001_peak_peak_1486	56	.	3.32654	5.68417	1.08091	86
chr10	50362192	50362264	cgas_HA_1_S2_R1_001_peak_peak_1487	56	.	2.95802	5.68417	1.08091	22
chr10	50396733	50396805	cgas_HA_1_S2_R1_001_peak_peak_1488	35	.	2.91196	3.57339	0	27
chr10	50747107	50747166	cgas_HA_1_S2_R1_001_peak_peak_1489	35	.	2.31312	3.57339	0	2
chr10	50758761	50758846	cgas_HA_1_S2_R1_001_peak_peak_1490	56	.	3.23441	5.68417	1.08091	37
chr10	50776455	50776514	cgas_HA_1_S2_R1_001_peak_peak_1491	35	.	2.35918	3.57339	0	7
chr10	50801194	50801302	cgas_HA_1_S2_R1_001_peak_peak_1492	56	.	3.09622	5.68417	1.08091	56
chr10	50909212	50909271	cgas_HA_1_S2_R1_001_peak_peak_1493	35	.	2.7277	3.57339	0	25
chr10	51565065	51565265	cgas_HA_1_S2_R1_001_peak_peak_1494	56	.	3.14228	5.68417	1.08091	148
chr10	52070731	52070804	cgas_HA_1_S2_R1_001_peak_peak_1495	56	.	3.78719	5.68417	1.08091	49
chr10	52178204	52178267	cgas_HA_1_S2_R1_001_peak_peak_1496	56	.	3.64899	5.68417	1.08091	18
chr10	52181230	52181289	cgas_HA_1_S2_R1_001_peak_peak_1497	35	.	2.77376	3.57339	0	8
chr10	52548875	52548934	cgas_HA_1_S2_R1_001_peak_peak_1498	35	.	2.68163	3.57339	0	42
chr10	52767708	52767783	cgas_HA_1_S2_R1_001_peak_peak_1499	35	.	2.40524	3.57339	0	55
chr10	53182532	53182591	cgas_HA_1_S2_R1_001_peak_peak_1500	56	.	3.00409	5.68417	1.08091	29
chr10	53516888	53516947	cgas_HA_1_S2_R1_001_peak_peak_1501	35	.	2.03673	3.57339	0	29
chr10	53743118	53743177	cgas_HA_1_S2_R1_001_peak_peak_1502	35	.	2.40524	3.57339	0	32
chr10	54404592	54404672	cgas_HA_1_S2_R1_001_peak_peak_1503	56	.	3.14228	5.68417	1.08091	41
chr10	54531886	54532071	cgas_HA_1_S2_R1_001_peak_peak_1504	56	.	3.55686	5.68417	1.08091	49
chr10	54539979	54540105	cgas_HA_1_S2_R1_001_peak_peak_1505	102	.	5.81403	10.2517	4.80868	83
chr10	54624308	54624514	cgas_HA_1_S2_R1_001_peak_peak_1506	56	.	3.09622	5.68417	1.08091	134
chr10	54626330	54626414	cgas_HA_1_S2_R1_001_peak_peak_1507	56	.	3.41867	5.68417	1.08091	45
chr10	54638808	54638898	cgas_HA_1_S2_R1_001_peak_peak_1508	79	.	3.97144	7.91955	2.87317	37
chr10	54643746	54643855	cgas_HA_1_S2_R1_001_peak_peak_1509	35	.	2.7277	3.57339	0	38
chr10	54644131	54644210	cgas_HA_1_S2_R1_001_peak_peak_1510	56	.	3.28047	5.68417	1.08091	23
chr10	54900587	54900646	cgas_HA_1_S2_R1_001_peak_peak_1511	35	.	2.68163	3.57339	0	14
chr10	56044427	56044486	cgas_HA_1_S2_R1_001_peak_peak_1512	35	.	2.81983	3.57339	0	5
chr10	56126861	56126920	cgas_HA_1_S2_R1_001_peak_peak_1513	35	.	1.99066	3.57339	0	29
chr10	56201150	56201268	cgas_HA_1_S2_R1_001_peak_peak_1514	56	.	3.00409	5.68417	1.08091	53
chr10	56943813	56943975	cgas_HA_1_S2_R1_001_peak_peak_1515	151	.	7.2881	15.141	9.05114	34
chr10	57310209	57310280	cgas_HA_1_S2_R1_001_peak_peak_1516	35	.	2.86589	3.57339	0	34
chr10	58121010	58121226	cgas_HA_1_S2_R1_001_peak_peak_1517	35	.	2.54344	3.57339	0	130
chr10	58768123	58768182	cgas_HA_1_S2_R1_001_peak_peak_1518	35	.	2.26705	3.57339	0	8
chr10	59724161	59724425	cgas_HA_1_S2_R1_001_peak_peak_1519	202	.	8.94643	20.2642	13.5611	56
chr10	59788910	59789004	cgas_HA_1_S2_R1_001_peak_peak_1520	56	.	3.83325	5.68417	1.08091	53
chr10	59803975	59804141	cgas_HA_1_S2_R1_001_peak_peak_1521	56	.	3.28047	5.68417	1.08091	47
chr10	59867378	59867505	cgas_HA_1_S2_R1_001_peak_peak_1522	35	.	2.22099	3.57339	0	87
chr10	59917277	59917379	cgas_HA_1_S2_R1_001_peak_peak_1523	56	.	3.05015	5.68417	1.08091	48
chr10	60028780	60028900	cgas_HA_1_S2_R1_001_peak_peak_1524	102	.	5.077	10.2517	4.80868	63
chr10	60059427	60059486	cgas_HA_1_S2_R1_001_peak_peak_1525	35	.	2.31312	3.57339	0	9
chr10	60195162	60195305	cgas_HA_1_S2_R1_001_peak_peak_1526	102	.	5.44551	10.2517	4.80868	85
chr10	60458284	60458343	cgas_HA_1_S2_R1_001_peak_peak_1527	35	.	2.7277	3.57339	0	37
chr10	60616354	60616517	cgas_HA_1_S2_R1_001_peak_peak_1528	151	.	7.65662	15.141	9.05114	112
chr10	60672087	60672146	cgas_HA_1_S2_R1_001_peak_peak_1529	35	.	2.68163	3.57339	0	41
chr10	60712593	60712663	cgas_HA_1_S2_R1_001_peak_peak_1530	79	.	4.01751	7.91955	2.87317	28
chr10	61147767	61147844	cgas_HA_1_S2_R1_001_peak_peak_1531	56	.	3.3726	5.68417	1.08091	49
chr10	61147959	61148018	cgas_HA_1_S2_R1_001_peak_peak_1532	35	.	2.63557	3.57339	0	27
chr10	61153283	61153373	cgas_HA_1_S2_R1_001_peak_peak_1533	56	.	3.32654	5.68417	1.08091	40
chr10	61340192	61340251	cgas_HA_1_S2_R1_001_peak_peak_1534	35	.	2.68163	3.57339	0	51
chr10	61569268	61569356	cgas_HA_1_S2_R1_001_peak_peak_1535	35	.	2.81983	3.57339	0	57
chr10	61808024	61808133	cgas_HA_1_S2_R1_001_peak_peak_1536	35	.	2.7277	3.57339	0	90
chr10	62144590	62144807	cgas_HA_1_S2_R1_001_peak_peak_1537	51	.	3.65184	5.14266	1.03	53
chr10	62333216	62333323	cgas_HA_1_S2_R1_001_peak_peak_1538	56	.	3.28047	5.68417	1.08091	65
chr10	62423136	62423245	cgas_HA_1_S2_R1_001_peak_peak_1539	102	.	5.58371	10.2517	4.80868	55
chr10	62835179	62835238	cgas_HA_1_S2_R1_001_peak_peak_1540	35	.	2.26705	3.57339	0	50
chr10	63149687	63149746	cgas_HA_1_S2_R1_001_peak_peak_1541	48	.	3.95191	4.89693	0.791148	33
chr10	63352502	63352567	cgas_HA_1_S2_R1_001_peak_peak_1542	35	.	2.35918	3.57339	0	7
chr10	63510876	63510935	cgas_HA_1_S2_R1_001_peak_peak_1543	35	.	2.5895	3.57339	0	18
chr10	63836670	63836729	cgas_HA_1_S2_R1_001_peak_peak_1544	35	.	2.5895	3.57339	0	11
chr10	64003222	64003309	cgas_HA_1_S2_R1_001_peak_peak_1545	35	.	2.68163	3.57339	0	39
chr10	64010669	64010865	cgas_HA_1_S2_R1_001_peak_peak_1546	56	.	3.74112	5.68417	1.08091	123
chr10	64565704	64565763	cgas_HA_1_S2_R1_001_peak_peak_1547	35	.	2.17492	3.57339	0	19
chr10	64755731	64755793	cgas_HA_1_S2_R1_001_peak_peak_1548	35	.	2.54344	3.57339	0	58
chr10	65314543	65314670	cgas_HA_1_S2_R1_001_peak_peak_1549	56	.	3.64899	5.68417	1.08091	42
chr10	65389302	65389398	cgas_HA_1_S2_R1_001_peak_peak_1550	79	.	4.43209	7.91955	2.87317	46
chr10	65460004	65460111	cgas_HA_1_S2_R1_001_peak_peak_1551	56	.	3.87932	5.68417	1.08091	54
chr10	65472133	65472321	cgas_HA_1_S2_R1_001_peak_peak_1552	126	.	6.04436	12.6629	6.89979	62
chr10	65632207	65632311	cgas_HA_1_S2_R1_001_peak_peak_1553	56	.	3.74112	5.68417	1.08091	46
chr10	65736486	65736553	cgas_HA_1_S2_R1_001_peak_peak_1554	56	.	3.55686	5.68417	1.08091	40
chr10	65801071	65801195	cgas_HA_1_S2_R1_001_peak_peak_1555	56	.	3.28047	5.68417	1.08091	111
chr10	66190661	66190745	cgas_HA_1_S2_R1_001_peak_peak_1556	56	.	3.23441	5.68417	1.08091	37
chr10	66954011	66954150	cgas_HA_1_S2_R1_001_peak_peak_1557	79	.	4.52422	7.91955	2.87317	51
chr10	67927676	67927820	cgas_HA_1_S2_R1_001_peak_peak_1558	35	.	2.81983	3.57339	0	28
chr10	68083132	68083191	cgas_HA_1_S2_R1_001_peak_peak_1559	35	.	2.7277	3.57339	0	38
chr10	68387054	68387151	cgas_HA_1_S2_R1_001_peak_peak_1560	79	.	4.20177	7.91955	2.87317	51
chr10	68507362	68507421	cgas_HA_1_S2_R1_001_peak_peak_1561	35	.	2.81983	3.57339	0	9
chr10	68595896	68596142	cgas_HA_1_S2_R1_001_peak_peak_1562	102	.	5.81403	10.2517	4.80868	86
chr10	68597949	68598008	cgas_HA_1_S2_R1_001_peak_peak_1563	56	.	2.95802	5.68417	1.08091	43
chr10	68874842	68874901	cgas_HA_1_S2_R1_001_peak_peak_1564	35	.	2.49737	3.57339	0	18
chr10	69280872	69280931	cgas_HA_1_S2_R1_001_peak_peak_1565	35	.	2.91196	3.57339	0	11
chr10	69579758	69579817	cgas_HA_1_S2_R1_001_peak_peak_1566	35	.	2.40524	3.57339	0	47
chr10	69615528	69615587	cgas_HA_1_S2_R1_001_peak_peak_1567	35	.	2.45131	3.57339	0	15
chr10	69857073	69857148	cgas_HA_1_S2_R1_001_peak_peak_1568	56	.	3.05015	5.68417	1.08091	50
chr10	69962862	69962971	cgas_HA_1_S2_R1_001_peak_peak_1569	79	.	4.06357	7.91955	2.87317	51
chr10	69968407	69968480	cgas_HA_1_S2_R1_001_peak_peak_1570	56	.	3.05015	5.68417	1.08091	18
chr10	70021141	70021200	cgas_HA_1_S2_R1_001_peak_peak_1571	35	.	2.22099	3.57339	0	6
chr10	70057137	70057196	cgas_HA_1_S2_R1_001_peak_peak_1572	35	.	2.35918	3.57339	0	54
chr10	70480880	70480939	cgas_HA_1_S2_R1_001_peak_peak_1573	35	.	2.7277	3.57339	0	15
chr10	70979998	70980107	cgas_HA_1_S2_R1_001_peak_peak_1574	35	.	2.35918	3.57339	0	102
chr10	71120664	71120746	cgas_HA_1_S2_R1_001_peak_peak_1575	56	.	3.41867	5.68417	1.08091	57
chr10	71243954	71244013	cgas_HA_1_S2_R1_001_peak_peak_1576	35	.	2.68163	3.57339	0	32
chr10	72424582	72424648	cgas_HA_1_S2_R1_001_peak_peak_1577	56	.	3.5108	5.68417	1.08091	34
chr10	73287099	73287282	cgas_HA_1_S2_R1_001_peak_peak_1578	79	.	4.38603	7.91955	2.87317	126
chr10	73330463	73330522	cgas_HA_1_S2_R1_001_peak_peak_1579	35	.	2.17492	3.57339	0	52
chr10	73460803	73460862	cgas_HA_1_S2_R1_001_peak_peak_1580	35	.	2.7277	3.57339	0	20
chr10	73611074	73611166	cgas_HA_1_S2_R1_001_peak_peak_1581	35	.	2.77376	3.57339	0	31
chr10	73620341	73620446	cgas_HA_1_S2_R1_001_peak_peak_1582	56	.	3.14228	5.68417	1.08091	47
chr10	73656291	73656350	cgas_HA_1_S2_R1_001_peak_peak_1583	35	.	2.54344	3.57339	0	55
chr10	74033604	74033746	cgas_HA_1_S2_R1_001_peak_peak_1584	56	.	3.41867	5.68417	1.08091	96
chr10	74856752	74856830	cgas_HA_1_S2_R1_001_peak_peak_1585	35	.	2.12886	3.57339	0	1
chr10	75351098	75351160	cgas_HA_1_S2_R1_001_peak_peak_1586	56	.	3.28047	5.68417	1.08091	31
chr10	75713607	75713733	cgas_HA_1_S2_R1_001_peak_peak_1587	35	.	2.81983	3.57339	0	82
chr10	75974311	75974370	cgas_HA_1_S2_R1_001_peak_peak_1588	35	.	2.22099	3.57339	0	51
chr10	77188420	77188499	cgas_HA_1_S2_R1_001_peak_peak_1589	56	.	3.00409	5.68417	1.08091	24
chr10	77290120	77290398	cgas_HA_1_S2_R1_001_peak_peak_1590	79	.	3.97144	7.91955	2.87317	154
chr10	77863151	77863214	cgas_HA_1_S2_R1_001_peak_peak_1591	35	.	2.86589	3.57339	0	43
chr10	78071651	78071712	cgas_HA_1_S2_R1_001_peak_peak_1592	56	.	3.69506	5.68417	1.08091	13
chr10	78162953	78163012	cgas_HA_1_S2_R1_001_peak_peak_1593	35	.	2.08279	3.57339	0	29
chr10	78923877	78923949	cgas_HA_1_S2_R1_001_peak_peak_1594	56	.	3.32654	5.68417	1.08091	30
chr10	78939320	78939379	cgas_HA_1_S2_R1_001_peak_peak_1595	35	.	2.26705	3.57339	0	8
chr10	79273613	79273723	cgas_HA_1_S2_R1_001_peak_peak_1596	56	.	3.87932	5.68417	1.08091	52
chr10	79279700	79279897	cgas_HA_1_S2_R1_001_peak_peak_1597	56	.	3.60293	5.68417	1.08091	143
chr10	79279988	79280047	cgas_HA_1_S2_R1_001_peak_peak_1598	56	.	3.18834	5.68417	1.08091	1
chr10	79291301	79291393	cgas_HA_1_S2_R1_001_peak_peak_1599	35	.	2.7277	3.57339	0	57
chr10	79297717	79297897	cgas_HA_1_S2_R1_001_peak_peak_1600	56	.	3.00409	5.68417	1.08091	52
chr10	79298015	79298081	cgas_HA_1_S2_R1_001_peak_peak_1601	35	.	2.35918	3.57339	0	53
chr10	79516326	79516385	cgas_HA_1_S2_R1_001_peak_peak_1602	35	.	2.26705	3.57339	0	33
chr10	80096246	80096305	cgas_HA_1_S2_R1_001_peak_peak_1603	56	.	3.00409	5.68417	1.08091	18
chr10	80184593	80184652	cgas_HA_1_S2_R1_001_peak_peak_1604	35	.	2.17492	3.57339	0	53
chr10	80565183	80565268	cgas_HA_1_S2_R1_001_peak_peak_1605	56	.	3.00409	5.68417	1.08091	44
chr10	80679883	80679971	cgas_HA_1_S2_R1_001_peak_peak_1606	56	.	2.95802	5.68417	1.08091	47
chr10	80685780	80685839	cgas_HA_1_S2_R1_001_peak_peak_1607	56	.	3.00409	5.68417	1.08091	45
chr10	80938658	80938717	cgas_HA_1_S2_R1_001_peak_peak_1608	35	.	2.22099	3.57339	0	6
chr10	81015207	81015266	cgas_HA_1_S2_R1_001_peak_peak_1609	35	.	2.26705	3.57339	0	34
chr10	81141813	81141872	cgas_HA_1_S2_R1_001_peak_peak_1610	35	.	2.17492	3.57339	0	42
chr10	81205575	81205682	cgas_HA_1_S2_R1_001_peak_peak_1611	35	.	2.54344	3.57339	0	33
chr10	81918352	81918420	cgas_HA_1_S2_R1_001_peak_peak_1612	35	.	2.81983	3.57339	0	52
chr10	81918552	81918661	cgas_HA_1_S2_R1_001_peak_peak_1613	102	.	4.89274	10.2517	4.80868	54
chr10	81963338	81963585	cgas_HA_1_S2_R1_001_peak_peak_1614	79	.	3.92538	7.91955	2.87317	103
chr10	82189385	82189444	cgas_HA_1_S2_R1_001_peak_peak_1615	35	.	2.63557	3.57339	0	10
chr10	82203561	82203633	cgas_HA_1_S2_R1_001_peak_peak_1616	56	.	2.95802	5.68417	1.08091	39
chr10	82218979	82219204	cgas_HA_1_S2_R1_001_peak_peak_1617	79	.	3.97144	7.91955	2.87317	155
chr10	82233575	82233716	cgas_HA_1_S2_R1_001_peak_peak_1618	102	.	5.26126	10.2517	4.80868	83
chr10	82290149	82290244	cgas_HA_1_S2_R1_001_peak_peak_1619	79	.	4.24783	7.91955	2.87317	58
chr10	82359296	82359355	cgas_HA_1_S2_R1_001_peak_peak_1620	35	.	2.35918	3.57339	0	7
chr10	82422551	82422615	cgas_HA_1_S2_R1_001_peak_peak_1621	35	.	2.40524	3.57339	0	13
chr10	82423955	82424087	cgas_HA_1_S2_R1_001_peak_peak_1622	79	.	4.75454	7.91955	2.87317	56
chr10	82779065	82779134	cgas_HA_1_S2_R1_001_peak_peak_1623	102	.	5.26126	10.2517	4.80868	47
chr10	83562010	83562069	cgas_HA_1_S2_R1_001_peak_peak_1624	35	.	2.26705	3.57339	0	29
chr10	85899175	85899295	cgas_HA_1_S2_R1_001_peak_peak_1625	53	.	3.85592	5.37829	1.08091	62
chr10	85926671	85926730	cgas_HA_1_S2_R1_001_peak_peak_1626	35	.	2.45131	3.57339	0	58
chr10	85931620	85931679	cgas_HA_1_S2_R1_001_peak_peak_1627	56	.	3.14228	5.68417	1.08091	17
chr10	86024490	86024605	cgas_HA_1_S2_R1_001_peak_peak_1628	126	.	5.95223	12.6629	6.89979	57
chr10	86051328	86051435	cgas_HA_1_S2_R1_001_peak_peak_1629	102	.	5.21519	10.2517	4.80868	52
chr10	86088067	86088312	cgas_HA_1_S2_R1_001_peak_peak_1630	56	.	3.05015	5.68417	1.08091	125
chr10	86093876	86093935	cgas_HA_1_S2_R1_001_peak_peak_1631	35	.	2.22099	3.57339	0	35
chr10	86108363	86108422	cgas_HA_1_S2_R1_001_peak_peak_1632	35	.	2.54344	3.57339	0	18
chr10	86112131	86112222	cgas_HA_1_S2_R1_001_peak_peak_1633	79	.	4.52422	7.91955	2.87317	41
chr10	86334049	86334108	cgas_HA_1_S2_R1_001_peak_peak_1634	35	.	2.91196	3.57339	0	29
chr10	86373286	86373380	cgas_HA_1_S2_R1_001_peak_peak_1635	67	.	4.85772	6.76242	2.13385	58
chr10	86605549	86605646	cgas_HA_1_S2_R1_001_peak_peak_1636	35	.	2.08279	3.57339	0	67
chr10	86668510	86668590	cgas_HA_1_S2_R1_001_peak_peak_1637	35	.	2.54344	3.57339	0	52
chr10	87307973	87308037	cgas_HA_1_S2_R1_001_peak_peak_1638	56	.	3.18834	5.68417	1.08091	11
chr10	87372835	87372919	cgas_HA_1_S2_R1_001_peak_peak_1639	56	.	3.64899	5.68417	1.08091	31
chr10	87387835	87387894	cgas_HA_1_S2_R1_001_peak_peak_1640	35	.	2.68163	3.57339	0	22
chr10	87402685	87402744	cgas_HA_1_S2_R1_001_peak_peak_1641	35	.	2.40524	3.57339	0	31
chr10	87403735	87403910	cgas_HA_1_S2_R1_001_peak_peak_1642	56	.	3.78719	5.68417	1.08091	124
chr10	87406225	87406410	cgas_HA_1_S2_R1_001_peak_peak_1643	56	.	3.05015	5.68417	1.08091	132
chr10	87546203	87546302	cgas_HA_1_S2_R1_001_peak_peak_1644	56	.	3.23441	5.68417	1.08091	52
chr10	87860392	87860489	cgas_HA_1_S2_R1_001_peak_peak_1645	56	.	3.04923	5.6671	1.08091	47
chr10	87870291	87870350	cgas_HA_1_S2_R1_001_peak_peak_1646	35	.	2.91108	3.56203	0	39
chr10	88109377	88109494	cgas_HA_1_S2_R1_001_peak_peak_1647	79	.	4.10964	7.91955	2.87317	45
chr10	88201157	88201216	cgas_HA_1_S2_R1_001_peak_peak_1648	56	.	3.05015	5.68417	1.08091	39
chr10	88345366	88345439	cgas_HA_1_S2_R1_001_peak_peak_1649	51	.	3.93015	5.1336	1.02354	20
chr10	88444175	88444239	cgas_HA_1_S2_R1_001_peak_peak_1650	56	.	3.05015	5.68417	1.08091	28
chr10	88555308	88555367	cgas_HA_1_S2_R1_001_peak_peak_1651	35	.	2.68163	3.57339	0	46
chr10	89527241	89527323	cgas_HA_1_S2_R1_001_peak_peak_1652	56	.	3.41867	5.68417	1.08091	44
chr10	89605178	89605237	cgas_HA_1_S2_R1_001_peak_peak_1653	35	.	2.45131	3.57339	0	20
chr10	89708471	89708571	cgas_HA_1_S2_R1_001_peak_peak_1654	35	.	2.54344	3.57339	0	55
chr10	89870290	89870349	cgas_HA_1_S2_R1_001_peak_peak_1655	37	.	3.90086	3.73963	0	4
chr10	89916279	89916386	cgas_HA_1_S2_R1_001_peak_peak_1656	79	.	3.97144	7.91955	2.87317	36
chr10	90014003	90014065	cgas_HA_1_S2_R1_001_peak_peak_1657	56	.	3.60293	5.68417	1.08091	10
chr10	90313100	90313181	cgas_HA_1_S2_R1_001_peak_peak_1658	56	.	3.18834	5.68417	1.08091	38
chr10	90729556	90729615	cgas_HA_1_S2_R1_001_peak_peak_1659	35	.	2.77376	3.57339	0	8
chr10	90739063	90739122	cgas_HA_1_S2_R1_001_peak_peak_1660	35	.	2.54344	3.57339	0	51
chr10	91011750	91011850	cgas_HA_1_S2_R1_001_peak_peak_1661	79	.	4.20177	7.91955	2.87317	42
chr10	91038094	91038153	cgas_HA_1_S2_R1_001_peak_peak_1662	35	.	2.7277	3.57339	0	37
chr10	91097472	91097570	cgas_HA_1_S2_R1_001_peak_peak_1663	56	.	2.95802	5.68417	1.08091	48
chr10	91152301	91152372	cgas_HA_1_S2_R1_001_peak_peak_1664	56	.	3.83325	5.68417	1.08091	52
chr10	91164056	91164115	cgas_HA_1_S2_R1_001_peak_peak_1665	35	.	2.40524	3.57339	0	44
chr10	91687638	91687697	cgas_HA_1_S2_R1_001_peak_peak_1666	35	.	2.26705	3.57339	0	13
chr10	92079482	92079543	cgas_HA_1_S2_R1_001_peak_peak_1667	56	.	3.09622	5.68417	1.08091	32
chr10	92339560	92339666	cgas_HA_1_S2_R1_001_peak_peak_1668	35	.	2.7277	3.57339	0	53
chr10	92352796	92352870	cgas_HA_1_S2_R1_001_peak_peak_1669	56	.	3.28047	5.68417	1.08091	51
chr10	92681012	92681071	cgas_HA_1_S2_R1_001_peak_peak_1670	35	.	2.22099	3.57339	0	48
chr10	92766188	92766249	cgas_HA_1_S2_R1_001_peak_peak_1671	56	.	3.46473	5.68417	1.08091	35
chr10	92921996	92922055	cgas_HA_1_S2_R1_001_peak_peak_1672	35	.	2.31312	3.57339	0	37
chr10	92945166	92945283	cgas_HA_1_S2_R1_001_peak_peak_1673	79	.	4.57029	7.91955	2.87317	58
chr10	92954718	92954807	cgas_HA_1_S2_R1_001_peak_peak_1674	35	.	2.63557	3.57339	0	82
chr10	93143090	93143149	cgas_HA_1_S2_R1_001_peak_peak_1675	35	.	2.77376	3.57339	0	10
chr10	93271823	93271902	cgas_HA_1_S2_R1_001_peak_peak_1676	35	.	2.86589	3.57339	0	39
chr10	93327379	93327440	cgas_HA_1_S2_R1_001_peak_peak_1677	56	.	3.83325	5.68417	1.08091	9
chr10	93358545	93358604	cgas_HA_1_S2_R1_001_peak_peak_1678	35	.	2.31312	3.57339	0	11
chr10	93373560	93373634	cgas_HA_1_S2_R1_001_peak_peak_1679	35	.	2.7277	3.57339	0	47
chr10	93393102	93393167	cgas_HA_1_S2_R1_001_peak_peak_1680	35	.	2.35918	3.57339	0	43
chr10	93454097	93454156	cgas_HA_1_S2_R1_001_peak_peak_1681	35	.	2.45131	3.57339	0	25
chr10	93771470	93771537	cgas_HA_1_S2_R1_001_peak_peak_1682	56	.	3.09622	5.68417	1.08091	26
chr10	94050833	94050897	cgas_HA_1_S2_R1_001_peak_peak_1683	56	.	3.09622	5.68417	1.08091	39
chr10	94276946	94277005	cgas_HA_1_S2_R1_001_peak_peak_1684	35	.	2.54344	3.57339	0	40
chr10	95197131	95197213	cgas_HA_1_S2_R1_001_peak_peak_1685	56	.	3.28047	5.68417	1.08091	40
chr10	95205365	95205488	cgas_HA_1_S2_R1_001_peak_peak_1686	56	.	2.95802	5.68417	1.08091	40
chr10	95205592	95205651	cgas_HA_1_S2_R1_001_peak_peak_1687	35	.	2.40524	3.57339	0	0
chr10	95218704	95218900	cgas_HA_1_S2_R1_001_peak_peak_1688	79	.	4.38603	7.91955	2.87317	143
chr10	95314678	95314737	cgas_HA_1_S2_R1_001_peak_peak_1689	56	.	3.14228	5.68417	1.08091	22
chr10	95573399	95573476	cgas_HA_1_S2_R1_001_peak_peak_1690	35	.	2.7277	3.57339	0	31
chr10	95769621	95769680	cgas_HA_1_S2_R1_001_peak_peak_1691	35	.	2.12886	3.57339	0	1
chr10	95833400	95833459	cgas_HA_1_S2_R1_001_peak_peak_1692	35	.	2.17492	3.57339	0	51
chr10	95863471	95863530	cgas_HA_1_S2_R1_001_peak_peak_1693	35	.	2.03673	3.57339	0	29
chr10	95868092	95868179	cgas_HA_1_S2_R1_001_peak_peak_1694	56	.	3.14228	5.68417	1.08091	33
chr10	95954262	95954321	cgas_HA_1_S2_R1_001_peak_peak_1695	56	.	2.95802	5.68417	1.08091	44
chr10	95984590	95984674	cgas_HA_1_S2_R1_001_peak_peak_1696	35	.	2.54344	3.57339	0	4
chr10	96059364	96059462	cgas_HA_1_S2_R1_001_peak_peak_1697	35	.	2.54344	3.57339	0	39
chr10	96118435	96118494	cgas_HA_1_S2_R1_001_peak_peak_1698	35	.	2.81983	3.57339	0	4
chr10	96723712	96723813	cgas_HA_1_S2_R1_001_peak_peak_1699	56	.	3.3726	5.68417	1.08091	50
chr10	96751449	96751508	cgas_HA_1_S2_R1_001_peak_peak_1700	35	.	2.45131	3.57339	0	39
chr10	96974632	96974704	cgas_HA_1_S2_R1_001_peak_peak_1701	56	.	3.69506	5.68417	1.08091	30
chr10	97002909	97002968	cgas_HA_1_S2_R1_001_peak_peak_1702	35	.	2.54344	3.57339	0	32
chr10	97006674	97006733	cgas_HA_1_S2_R1_001_peak_peak_1703	35	.	2.5895	3.57339	0	31
chr10	97068505	97068658	cgas_HA_1_S2_R1_001_peak_peak_1704	35	.	2.86589	3.57339	0	94
chr10	97094350	97094409	cgas_HA_1_S2_R1_001_peak_peak_1705	56	.	3.09622	5.68417	1.08091	32
chr10	97134504	97134634	cgas_HA_1_S2_R1_001_peak_peak_1706	176	.	7.84088	17.677	11.2927	71
chr10	97190264	97190344	cgas_HA_1_S2_R1_001_peak_peak_1707	56	.	3.32654	5.68417	1.08091	50
chr10	97191701	97191760	cgas_HA_1_S2_R1_001_peak_peak_1708	35	.	2.49737	3.57339	0	49
chr10	97191842	97191901	cgas_HA_1_S2_R1_001_peak_peak_1709	35	.	2.31312	3.57339	0	52
chr10	97205097	97205256	cgas_HA_1_S2_R1_001_peak_peak_1710	56	.	3.78719	5.68417	1.08091	51
chr10	97205852	97205922	cgas_HA_1_S2_R1_001_peak_peak_1711	35	.	2.5895	3.57339	0	43
chr10	97273980	97274091	cgas_HA_1_S2_R1_001_peak_peak_1712	126	.	5.90616	12.6629	6.89979	57
chr10	97277373	97277532	cgas_HA_1_S2_R1_001_peak_peak_1713	56	.	3.05015	5.68417	1.08091	30
chr10	97352690	97352783	cgas_HA_1_S2_R1_001_peak_peak_1714	56	.	3.55686	5.68417	1.08091	52
chr10	97361013	97361072	cgas_HA_1_S2_R1_001_peak_peak_1715	35	.	2.81983	3.57339	0	43
chr10	97388646	97388825	cgas_HA_1_S2_R1_001_peak_peak_1716	56	.	3.3726	5.68417	1.08091	113
chr10	97415677	97415736	cgas_HA_1_S2_R1_001_peak_peak_1717	35	.	2.7277	3.57339	0	4
chr10	97416483	97416573	cgas_HA_1_S2_R1_001_peak_peak_1718	79	.	4.2939	7.91955	2.87317	40
chr10	97964771	97964830	cgas_HA_1_S2_R1_001_peak_peak_1719	35	.	2.12886	3.57339	0	4
chr10	98135235	98135343	cgas_HA_1_S2_R1_001_peak_peak_1720	35	.	2.22099	3.57339	0	15
chr10	98266505	98266564	cgas_HA_1_S2_R1_001_peak_peak_1721	35	.	2.35918	3.57339	0	36
chr10	98271133	98271197	cgas_HA_1_S2_R1_001_peak_peak_1722	56	.	3.55686	5.68417	1.08091	44
chr10	98574236	98574344	cgas_HA_1_S2_R1_001_peak_peak_1723	56	.	3.3726	5.68417	1.08091	52
chr10	98797202	98797280	cgas_HA_1_S2_R1_001_peak_peak_1724	51	.	3.06	5.14266	1.03	43
chr10	99052322	99052391	cgas_HA_1_S2_R1_001_peak_peak_1725	35	.	2.77376	3.57339	0	54
chr10	99171278	99171350	cgas_HA_1_S2_R1_001_peak_peak_1726	63	.	4.01557	6.31728	1.69607	41
chr10	99297306	99297365	cgas_HA_1_S2_R1_001_peak_peak_1727	33	.	2.34495	3.36992	0	52
chr10	99300641	99300700	cgas_HA_1_S2_R1_001_peak_peak_1728	56	.	2.95713	5.6671	1.08091	18
chr10	99320982	99321041	cgas_HA_1_S2_R1_001_peak_peak_1729	56	.	3.05015	5.68417	1.08091	30
chr10	99332868	99332962	cgas_HA_1_S2_R1_001_peak_peak_1730	56	.	3.28047	5.68417	1.08091	46
chr10	99334622	99334698	cgas_HA_1_S2_R1_001_peak_peak_1731	35	.	2.86589	3.57339	0	26
chr10	99343848	99344084	cgas_HA_1_S2_R1_001_peak_peak_1732	56	.	3.69506	5.68417	1.08091	57
chr10	99436609	99436671	cgas_HA_1_S2_R1_001_peak_peak_1733	35	.	2.68163	3.57339	0	19
chr10	99461323	99461397	cgas_HA_1_S2_R1_001_peak_peak_1734	56	.	3.04923	5.6671	1.08091	26
chr10	99519302	99519394	cgas_HA_1_S2_R1_001_peak_peak_1735	79	.	4.1557	7.91955	2.87317	49
chr10	99582054	99582113	cgas_HA_1_S2_R1_001_peak_peak_1736	35	.	2.26705	3.57339	0	48
chr10	99600085	99600144	cgas_HA_1_S2_R1_001_peak_peak_1737	35	.	2.35918	3.57339	0	39
chr10	99621199	99621377	cgas_HA_1_S2_R1_001_peak_peak_1738	79	.	4.1557	7.91955	2.87317	55
chr10	99642041	99642180	cgas_HA_1_S2_R1_001_peak_peak_1739	35	.	2.72687	3.56203	0	116
chr10	99642288	99642473	cgas_HA_1_S2_R1_001_peak_peak_1740	52	.	4.08886	5.29979	1.08091	145
chr10	99799627	99799686	cgas_HA_1_S2_R1_001_peak_peak_1741	35	.	2.54344	3.57339	0	40
chr10	99799900	99799983	cgas_HA_1_S2_R1_001_peak_peak_1742	35	.	2.68163	3.57339	0	47
chr10	100022442	100022506	cgas_HA_1_S2_R1_001_peak_peak_1743	56	.	2.95802	5.68417	1.08091	17
chr10	100029221	100029280	cgas_HA_1_S2_R1_001_peak_peak_1744	35	.	2.7277	3.57339	0	18
chr10	100029369	100029483	cgas_HA_1_S2_R1_001_peak_peak_1745	102	.	5.39945	10.2517	4.80868	52
chr10	100083183	100083242	cgas_HA_1_S2_R1_001_peak_peak_1746	35	.	2.54344	3.57339	0	49
chr10	100134486	100134545	cgas_HA_1_S2_R1_001_peak_peak_1747	35	.	2.81983	3.57339	0	21
chr10	100160387	100160464	cgas_HA_1_S2_R1_001_peak_peak_1748	35	.	2.81983	3.57339	0	21
chr10	100174902	100175128	cgas_HA_1_S2_R1_001_peak_peak_1749	35	.	2.77376	3.57339	0	67
chr10	100185567	100185678	cgas_HA_1_S2_R1_001_peak_peak_1750	56	.	3.74112	5.68417	1.08091	54
chr10	100190874	100191070	cgas_HA_1_S2_R1_001_peak_peak_1751	126	.	6.59713	12.6629	6.89979	132
chr10	100197317	100197381	cgas_HA_1_S2_R1_001_peak_peak_1752	35	.	2.63557	3.57339	0	48
chr10	100227330	100227408	cgas_HA_1_S2_R1_001_peak_peak_1753	79	.	4.43209	7.91955	2.87317	43
chr10	101097082	101097230	cgas_HA_1_S2_R1_001_peak_peak_1754	79	.	4.10964	7.91955	2.87317	58
chr10	101098908	101098979	cgas_HA_1_S2_R1_001_peak_peak_1755	35	.	2.81983	3.57339	0	43
chr10	101190563	101190637	cgas_HA_1_S2_R1_001_peak_peak_1756	56	.	3.18834	5.68417	1.08091	22
chr10	101442648	101442783	cgas_HA_1_S2_R1_001_peak_peak_1757	35	.	2.49737	3.57339	0	83
chr10	101539200	101539259	cgas_HA_1_S2_R1_001_peak_peak_1758	56	.	3.32654	5.68417	1.08091	53
chr10	101726288	101726352	cgas_HA_1_S2_R1_001_peak_peak_1759	56	.	3.14228	5.68417	1.08091	51
chr10	101945804	101945863	cgas_HA_1_S2_R1_001_peak_peak_1760	35	.	2.77376	3.57339	0	37
chr10	101954215	101954274	cgas_HA_1_S2_R1_001_peak_peak_1761	35	.	1.99066	3.57339	0	29
chr10	102241381	102241465	cgas_HA_1_S2_R1_001_peak_peak_1762	56	.	3.64789	5.6671	1.08091	27
chr10	102295519	102295611	cgas_HA_1_S2_R1_001_peak_peak_1763	56	.	2.95802	5.68417	1.08091	41
chr10	102491010	102491069	cgas_HA_1_S2_R1_001_peak_peak_1764	35	.	2.86589	3.57339	0	37
chr10	102650510	102650673	cgas_HA_1_S2_R1_001_peak_peak_1765	51	.	3.51526	5.14266	1.03	105
chr10	102855454	102855580	cgas_HA_1_S2_R1_001_peak_peak_1766	79	.	4.20177	7.91955	2.87317	85
chr10	103057793	103057852	cgas_HA_1_S2_R1_001_peak_peak_1767	32	.	2.74132	3.21326	0	54
chr10	103595899	103595996	cgas_HA_1_S2_R1_001_peak_peak_1768	126	.	6.04436	12.6629	6.89979	52
chr10	103769666	103769762	cgas_HA_1_S2_R1_001_peak_peak_1769	35	.	2.22099	3.57339	0	40
chr10	104163728	104163787	cgas_HA_1_S2_R1_001_peak_peak_1770	35	.	2.86589	3.57339	0	13
chr10	104263565	104263624	cgas_HA_1_S2_R1_001_peak_peak_1771	35	.	2.31312	3.57339	0	54
chr10	104614316	104614377	cgas_HA_1_S2_R1_001_peak_peak_1772	35	.	2.7277	3.57339	0	4
chr10	104954211	104954270	cgas_HA_1_S2_R1_001_peak_peak_1773	35	.	2.22099	3.57339	0	4
chr10	105324703	105324762	cgas_HA_1_S2_R1_001_peak_peak_1774	35	.	2.35918	3.57339	0	41
chr10	105352624	105352707	cgas_HA_1_S2_R1_001_peak_peak_1775	56	.	3.14228	5.68417	1.08091	50
chr10	105472821	105472885	cgas_HA_1_S2_R1_001_peak_peak_1776	35	.	2.77376	3.57339	0	55
chr10	105517622	105517703	cgas_HA_1_S2_R1_001_peak_peak_1777	35	.	2.77376	3.57339	0	35
chr10	105668148	105668294	cgas_HA_1_S2_R1_001_peak_peak_1778	56	.	3.09622	5.68417	1.08091	113
chr10	105678089	105678148	cgas_HA_1_S2_R1_001_peak_peak_1779	35	.	2.22099	3.57339	0	40
chr10	105678219	105678312	cgas_HA_1_S2_R1_001_peak_peak_1780	35	.	2.68163	3.57339	0	55
chr10	105742549	105742608	cgas_HA_1_S2_R1_001_peak_peak_1781	56	.	3.09622	5.68417	1.08091	17
chr10	105788069	105788135	cgas_HA_1_S2_R1_001_peak_peak_1782	56	.	3.55686	5.68417	1.08091	27
chr10	105795535	105795808	cgas_HA_1_S2_R1_001_peak_peak_1783	35	.	2.86589	3.57339	0	30
chr10	105881738	105881797	cgas_HA_1_S2_R1_001_peak_peak_1784	35	.	2.08279	3.57339	0	49
chr10	105992096	105992182	cgas_HA_1_S2_R1_001_peak_peak_1785	56	.	3.64899	5.68417	1.08091	56
chr10	106028911	106028970	cgas_HA_1_S2_R1_001_peak_peak_1786	56	.	3.14228	5.68417	1.08091	10
chr10	106205234	106205293	cgas_HA_1_S2_R1_001_peak_peak_1787	35	.	2.91196	3.57339	0	18
chr10	106253234	106253310	cgas_HA_1_S2_R1_001_peak_peak_1788	35	.	2.68163	3.57339	0	28
chr10	106340724	106340783	cgas_HA_1_S2_R1_001_peak_peak_1789	35	.	2.17492	3.57339	0	49
chr10	106349336	106349395	cgas_HA_1_S2_R1_001_peak_peak_1790	35	.	2.12886	3.57339	0	58
chr10	106349738	106349893	cgas_HA_1_S2_R1_001_peak_peak_1791	56	.	3.23441	5.68417	1.08091	53
chr10	106382537	106382609	cgas_HA_1_S2_R1_001_peak_peak_1792	56	.	3.83325	5.68417	1.08091	18
chr10	106402579	106402638	cgas_HA_1_S2_R1_001_peak_peak_1793	35	.	2.81983	3.57339	0	12
chr10	106466786	106466845	cgas_HA_1_S2_R1_001_peak_peak_1794	35	.	2.45131	3.57339	0	20
chr10	106518867	106518926	cgas_HA_1_S2_R1_001_peak_peak_1795	35	.	2.31312	3.57339	0	54
chr10	106584331	106584400	cgas_HA_1_S2_R1_001_peak_peak_1796	35	.	2.86589	3.57339	0	29
chr10	106685165	106685238	cgas_HA_1_S2_R1_001_peak_peak_1797	35	.	2.45131	3.57339	0	56
chr10	106697401	106697560	cgas_HA_1_S2_R1_001_peak_peak_1798	42	.	3.7072	4.25107	0.163675	27
chr10	106783650	106783762	cgas_HA_1_S2_R1_001_peak_peak_1799	35	.	2.68163	3.57339	0	79
chr10	106801864	106801973	cgas_HA_1_S2_R1_001_peak_peak_1800	56	.	3.87932	5.68417	1.08091	50
chr10	106941109	106941168	cgas_HA_1_S2_R1_001_peak_peak_1801	35	.	2.81983	3.57339	0	16
chr10	106945160	106945238	cgas_HA_1_S2_R1_001_peak_peak_1802	35	.	2.86589	3.57339	0	23
chr10	106947086	106947190	cgas_HA_1_S2_R1_001_peak_peak_1803	35	.	2.54344	3.57339	0	52
chr10	106948653	106948712	cgas_HA_1_S2_R1_001_peak_peak_1804	35	.	2.40524	3.57339	0	42
chr10	106949346	106949430	cgas_HA_1_S2_R1_001_peak_peak_1805	56	.	3.28047	5.68417	1.08091	43
chr10	108471275	108471339	cgas_HA_1_S2_R1_001_peak_peak_1806	56	.	3.78719	5.68417	1.08091	10
chr10	110304409	110304509	cgas_HA_1_S2_R1_001_peak_peak_1807	56	.	3.5108	5.68417	1.08091	41
chr10	110543807	110543916	cgas_HA_1_S2_R1_001_peak_peak_1808	35	.	2.7277	3.57339	0	61
chr10	110822348	110822407	cgas_HA_1_S2_R1_001_peak_peak_1809	35	.	2.68163	3.57339	0	12
chr10	110965799	110965869	cgas_HA_1_S2_R1_001_peak_peak_1810	35	.	2.77376	3.57339	0	50
chr10	110975090	110975248	cgas_HA_1_S2_R1_001_peak_peak_1811	126	.	5.90616	12.6629	6.89979	101
chr10	110979953	110980012	cgas_HA_1_S2_R1_001_peak_peak_1812	35	.	2.86589	3.57339	0	51
chr10	111027327	111027399	cgas_HA_1_S2_R1_001_peak_peak_1813	56	.	3.14228	5.68417	1.08091	52
chr10	111612345	111612411	cgas_HA_1_S2_R1_001_peak_peak_1814	79	.	4.38603	7.91955	2.87317	17
chr10	111626375	111626434	cgas_HA_1_S2_R1_001_peak_peak_1815	35	.	2.54344	3.57339	0	7
chr10	111644065	111644258	cgas_HA_1_S2_R1_001_peak_peak_1816	79	.	4.06357	7.91955	2.87317	147
chr10	111674897	111674956	cgas_HA_1_S2_R1_001_peak_peak_1817	56	.	3.28047	5.68417	1.08091	25
chr10	111773536	111773595	cgas_HA_1_S2_R1_001_peak_peak_1818	35	.	2.45131	3.57339	0	12
chr10	111797020	111797134	cgas_HA_1_S2_R1_001_peak_peak_1819	56	.	3.5108	5.68417	1.08091	57
chr10	111801079	111801171	cgas_HA_1_S2_R1_001_peak_peak_1820	35	.	2.35918	3.57339	0	4
chr10	111802072	111802131	cgas_HA_1_S2_R1_001_peak_peak_1821	35	.	2.86589	3.57339	0	29
chr10	111967256	111967414	cgas_HA_1_S2_R1_001_peak_peak_1822	79	.	4.20177	7.91955	2.87317	105
chr10	111971018	111971077	cgas_HA_1_S2_R1_001_peak_peak_1823	35	.	2.68163	3.57339	0	46
chr10	112083437	112083496	cgas_HA_1_S2_R1_001_peak_peak_1824	51	.	2.92343	5.14266	1.03	48
chr10	112113258	112113367	cgas_HA_1_S2_R1_001_peak_peak_1825	35	.	2.7277	3.57339	0	94
chr10	112114216	112114346	cgas_HA_1_S2_R1_001_peak_peak_1826	56	.	2.95802	5.68417	1.08091	31
chr10	112136247	112136360	cgas_HA_1_S2_R1_001_peak_peak_1827	56	.	3.18834	5.68417	1.08091	56
chr10	112158570	112158651	cgas_HA_1_S2_R1_001_peak_peak_1828	56	.	3.64899	5.68417	1.08091	39
chr10	112220349	112220408	cgas_HA_1_S2_R1_001_peak_peak_1829	35	.	2.63557	3.57339	0	32
chr10	112255543	112255602	cgas_HA_1_S2_R1_001_peak_peak_1830	35	.	2.03673	3.57339	0	1
chr10	112256048	112256114	cgas_HA_1_S2_R1_001_peak_peak_1831	79	.	3.97144	7.91955	2.87317	39
chr10	112259378	112259500	cgas_HA_1_S2_R1_001_peak_peak_1832	35	.	2.63557	3.57339	0	71
chr10	112411441	112411500	cgas_HA_1_S2_R1_001_peak_peak_1833	35	.	2.49737	3.57339	0	5
chr10	112431934	112431993	cgas_HA_1_S2_R1_001_peak_peak_1834	35	.	2.77376	3.57339	0	24
chr10	112440927	112441024	cgas_HA_1_S2_R1_001_peak_peak_1835	56	.	3.3726	5.68417	1.08091	48
chr10	112493086	112493145	cgas_HA_1_S2_R1_001_peak_peak_1836	35	.	2.08279	3.57339	0	19
chr10	112495643	112495835	cgas_HA_1_S2_R1_001_peak_peak_1837	56	.	3.00409	5.68417	1.08091	155
chr10	112515680	112515739	cgas_HA_1_S2_R1_001_peak_peak_1838	35	.	2.49737	3.57339	0	15
chr10	112594165	112594224	cgas_HA_1_S2_R1_001_peak_peak_1839	35	.	2.31312	3.57339	0	16
chr10	112631514	112631574	cgas_HA_1_S2_R1_001_peak_peak_1840	35	.	2.91196	3.57339	0	11
chr10	112674958	112675017	cgas_HA_1_S2_R1_001_peak_peak_1841	79	.	4.70848	7.91955	2.87317	40
chr10	112678375	112678442	cgas_HA_1_S2_R1_001_peak_peak_1842	35	.	2.22099	3.57339	0	52
chr10	112678997	112679084	cgas_HA_1_S2_R1_001_peak_peak_1843	56	.	3.18834	5.68417	1.08091	55
chr10	112684047	112684162	cgas_HA_1_S2_R1_001_peak_peak_1844	79	.	4.70848	7.91955	2.87317	80
chr10	112688567	112688626	cgas_HA_1_S2_R1_001_peak_peak_1845	35	.	2.17492	3.57339	0	25
chr10	112853620	112853689	cgas_HA_1_S2_R1_001_peak_peak_1846	56	.	3.14228	5.68417	1.08091	39
chr10	112874185	112874388	cgas_HA_1_S2_R1_001_peak_peak_1847	56	.	3.28047	5.68417	1.08091	117
chr10	113358389	113358448	cgas_HA_1_S2_R1_001_peak_peak_1848	35	.	2.7277	3.57339	0	40
chr10	113897362	113897421	cgas_HA_1_S2_R1_001_peak_peak_1849	35	.	2.63557	3.57339	0	27
chr10	113900064	113900160	cgas_HA_1_S2_R1_001_peak_peak_1850	102	.	5.16913	10.2517	4.80868	46
chr10	114149369	114149428	cgas_HA_1_S2_R1_001_peak_peak_1851	35	.	2.5895	3.57339	0	34
chr10	114206643	114206719	cgas_HA_1_S2_R1_001_peak_peak_1852	56	.	3.00409	5.68417	1.08091	20
chr10	114516870	114516943	cgas_HA_1_S2_R1_001_peak_peak_1853	56	.	3.18834	5.68417	1.08091	37
chr10	114675456	114675515	cgas_HA_1_S2_R1_001_peak_peak_1854	33	.	2.20759	3.36992	0	4
chr10	114679577	114679644	cgas_HA_1_S2_R1_001_peak_peak_1855	56	.	3.28047	5.68417	1.08091	28
chr10	114847328	114847416	cgas_HA_1_S2_R1_001_peak_peak_1856	56	.	3.14228	5.68417	1.08091	33
chr10	115145033	115145149	cgas_HA_1_S2_R1_001_peak_peak_1857	56	.	3.69506	5.68417	1.08091	58
chr10	115235314	115235373	cgas_HA_1_S2_R1_001_peak_peak_1858	35	.	2.12886	3.57339	0	3
chr10	115911350	115911479	cgas_HA_1_S2_R1_001_peak_peak_1859	102	.	5.077	10.2517	4.80868	50
chr10	115933992	115934136	cgas_HA_1_S2_R1_001_peak_peak_1860	56	.	3.83325	5.68417	1.08091	89
chr10	116127188	116127247	cgas_HA_1_S2_R1_001_peak_peak_1861	63	.	4.28264	6.31728	1.69607	36
chr10	116357672	116357731	cgas_HA_1_S2_R1_001_peak_peak_1862	35	.	2.77376	3.57339	0	20
chr10	116398594	116398703	cgas_HA_1_S2_R1_001_peak_peak_1863	35	.	2.91196	3.57339	0	8
chr10	116453965	116454024	cgas_HA_1_S2_R1_001_peak_peak_1864	35	.	2.12886	3.57339	0	19
chr10	116468931	116468990	cgas_HA_1_S2_R1_001_peak_peak_1865	35	.	2.54344	3.57339	0	39
chr10	116697884	116697943	cgas_HA_1_S2_R1_001_peak_peak_1866	35	.	2.5895	3.57339	0	21
chr10	117177297	117177411	cgas_HA_1_S2_R1_001_peak_peak_1867	151	.	7.65662	15.141	9.05114	57
chr10	117750251	117750310	cgas_HA_1_S2_R1_001_peak_peak_1868	35	.	2.77376	3.57339	0	30
chr10	118243090	118243149	cgas_HA_1_S2_R1_001_peak_peak_1869	35	.	1.99066	3.57339	0	29
chr10	118296529	118296588	cgas_HA_1_S2_R1_001_peak_peak_1870	35	.	2.17492	3.57339	0	7
chr10	118512179	118512238	cgas_HA_1_S2_R1_001_peak_peak_1871	35	.	2.91196	3.57339	0	25
chr10	118706777	118706911	cgas_HA_1_S2_R1_001_peak_peak_1872	56	.	3.64789	5.6671	1.08091	47
chr10	118927758	118927817	cgas_HA_1_S2_R1_001_peak_peak_1873	35	.	2.5895	3.57339	0	4
chr10	119368848	119368907	cgas_HA_1_S2_R1_001_peak_peak_1874	35	.	2.68163	3.57339	0	29
chr10	119409842	119409901	cgas_HA_1_S2_R1_001_peak_peak_1875	35	.	2.12886	3.57339	0	26
chr10	119412855	119412958	cgas_HA_1_S2_R1_001_peak_peak_1876	56	.	3.46473	5.68417	1.08091	58
chr10	119440091	119440150	cgas_HA_1_S2_R1_001_peak_peak_1877	35	.	2.54344	3.57339	0	47
chr10	119806428	119806487	cgas_HA_1_S2_R1_001_peak_peak_1878	35	.	2.54344	3.57339	0	43
chr10	120056314	120056373	cgas_HA_1_S2_R1_001_peak_peak_1879	35	.	2.08279	3.57339	0	29
chr10	120219222	120219281	cgas_HA_1_S2_R1_001_peak_peak_1880	35	.	2.81983	3.57339	0	58
chr10	120231569	120231692	cgas_HA_1_S2_R1_001_peak_peak_1881	56	.	3.14228	5.68417	1.08091	81
chr10	120458182	120458251	cgas_HA_1_S2_R1_001_peak_peak_1882	56	.	3.5108	5.68417	1.08091	20
chr10	120595225	120595284	cgas_HA_1_S2_R1_001_peak_peak_1883	35	.	2.86589	3.57339	0	28
chr10	120949985	120950044	cgas_HA_1_S2_R1_001_peak_peak_1884	35	.	2.12886	3.57339	0	19
chr10	121092786	121092845	cgas_HA_1_S2_R1_001_peak_peak_1885	35	.	2.45131	3.57339	0	57
chr10	121417951	121418010	cgas_HA_1_S2_R1_001_peak_peak_1886	64	.	4.08283	6.49827	1.87441	33
chr10	121452888	121452959	cgas_HA_1_S2_R1_001_peak_peak_1887	35	.	2.40524	3.57339	0	15
chr10	121652096	121652231	cgas_HA_1_S2_R1_001_peak_peak_1888	35	.	2.86589	3.57339	0	53
chr10	121772244	121772303	cgas_HA_1_S2_R1_001_peak_peak_1889	35	.	2.68163	3.57339	0	9
chr10	122182990	122183049	cgas_HA_1_S2_R1_001_peak_peak_1890	35	.	2.54267	3.56203	0	27
chr10	122268031	122268216	cgas_HA_1_S2_R1_001_peak_peak_1891	56	.	3.5108	5.68417	1.08091	133
chr10	122709683	122709742	cgas_HA_1_S2_R1_001_peak_peak_1892	35	.	2.86589	3.57339	0	44
chr10	122828853	122828912	cgas_HA_1_S2_R1_001_peak_peak_1893	35	.	2.81983	3.57339	0	28
chr10	122838383	122838442	cgas_HA_1_S2_R1_001_peak_peak_1894	35	.	2.54344	3.57339	0	21
chr10	123269753	123269852	cgas_HA_1_S2_R1_001_peak_peak_1895	35	.	2.81983	3.57339	0	51
chr10	124027698	124027769	cgas_HA_1_S2_R1_001_peak_peak_1896	35	.	2.7277	3.57339	0	13
chr10	124041830	124041894	cgas_HA_1_S2_R1_001_peak_peak_1897	56	.	3.23441	5.68417	1.08091	51
chr10	124046581	124046684	cgas_HA_1_S2_R1_001_peak_peak_1898	35	.	2.5895	3.57339	0	45
chr10	124060830	124061025	cgas_HA_1_S2_R1_001_peak_peak_1899	56	.	3.00409	5.68417	1.08091	100
chr10	124122360	124122419	cgas_HA_1_S2_R1_001_peak_peak_1900	56	.	3.23441	5.68417	1.08091	15
chr10	124201606	124201665	cgas_HA_1_S2_R1_001_peak_peak_1901	35	.	2.91196	3.57339	0	38
chr10	124264146	124264342	cgas_HA_1_S2_R1_001_peak_peak_1902	126	.	6.505	12.6629	6.89979	74
chr10	124485448	124485507	cgas_HA_1_S2_R1_001_peak_peak_1903	56	.	3.18834	5.68417	1.08091	32
chr10	124671587	124671653	cgas_HA_1_S2_R1_001_peak_peak_1904	75	.	5.10365	7.52415	2.87317	18
chr10	124768307	124768396	cgas_HA_1_S2_R1_001_peak_peak_1905	35	.	2.7277	3.57339	0	32
chr10	124913600	124913704	cgas_HA_1_S2_R1_001_peak_peak_1906	56	.	2.95802	5.68417	1.08091	51
chr10	124913787	124913932	cgas_HA_1_S2_R1_001_peak_peak_1907	102	.	4.9388	10.2517	4.80868	90
chr10	124916985	124917052	cgas_HA_1_S2_R1_001_peak_peak_1908	56	.	3.05015	5.68417	1.08091	26
chr10	125919523	125919582	cgas_HA_1_S2_R1_001_peak_peak_1909	35	.	2.49737	3.57339	0	26
chr10	125995734	125995793	cgas_HA_1_S2_R1_001_peak_peak_1910	55	.	4.85302	5.57913	1.08091	38
chr10	126076216	126076275	cgas_HA_1_S2_R1_001_peak_peak_1911	56	.	3.09622	5.68417	1.08091	23
chr10	126736731	126736862	cgas_HA_1_S2_R1_001_peak_peak_1912	56	.	3.28047	5.68417	1.08091	89
chr10	126772994	126773057	cgas_HA_1_S2_R1_001_peak_peak_1913	56	.	3.18834	5.68417	1.08091	19
chr10	127408038	127408148	cgas_HA_1_S2_R1_001_peak_peak_1914	35	.	2.54344	3.57339	0	50
chr10	127512063	127512127	cgas_HA_1_S2_R1_001_peak_peak_1915	56	.	3.87932	5.68417	1.08091	28
chr10	127622985	127623058	cgas_HA_1_S2_R1_001_peak_peak_1916	56	.	3.41867	5.68417	1.08091	50
chr10	127751132	127751225	cgas_HA_1_S2_R1_001_peak_peak_1917	32	.	2.74132	3.21326	0	57
chr10	127752351	127752426	cgas_HA_1_S2_R1_001_peak_peak_1918	32	.	2.8779	3.21326	0	41
chr10	127888051	127888146	cgas_HA_1_S2_R1_001_peak_peak_1919	56	.	3.09622	5.68417	1.08091	41
chr10	127932883	127932955	cgas_HA_1_S2_R1_001_peak_peak_1920	56	.	2.95802	5.68417	1.08091	15
chr10	127936103	127936162	cgas_HA_1_S2_R1_001_peak_peak_1921	35	.	2.54344	3.57339	0	19
chr10	127958722	127958831	cgas_HA_1_S2_R1_001_peak_peak_1922	35	.	2.35918	3.57339	0	94
chr10	128011785	128011844	cgas_HA_1_S2_R1_001_peak_peak_1923	35	.	2.03673	3.57339	0	18
chr10	128039280	128039382	cgas_HA_1_S2_R1_001_peak_peak_1924	35	.	2.54344	3.57339	0	8
chr10	128286724	128286838	cgas_HA_1_S2_R1_001_peak_peak_1925	79	.	4.2939	7.91955	2.87317	56
chr10	128437796	128437893	cgas_HA_1_S2_R1_001_peak_peak_1926	56	.	3.32654	5.68417	1.08091	51
chr10	128868778	128868837	cgas_HA_1_S2_R1_001_peak_peak_1927	35	.	2.7277	3.57339	0	23
chr10	129283605	129283693	cgas_HA_1_S2_R1_001_peak_peak_1928	79	.	4.47816	7.91955	2.87317	34
chr10	129595779	129595848	cgas_HA_1_S2_R1_001_peak_peak_1929	56	.	3.05015	5.68417	1.08091	37
chr10	129652385	129652481	cgas_HA_1_S2_R1_001_peak_peak_1930	79	.	4.1557	7.91955	2.87317	58
chr10	129675460	129675519	cgas_HA_1_S2_R1_001_peak_peak_1931	35	.	2.35918	3.57339	0	48
chr10	129776026	129776100	cgas_HA_1_S2_R1_001_peak_peak_1932	56	.	3.32654	5.68417	1.08091	32
chr10	129799094	129799199	cgas_HA_1_S2_R1_001_peak_peak_1933	69	.	5.1226	6.98694	2.35573	64
chr10	129845789	129845852	cgas_HA_1_S2_R1_001_peak_peak_1934	56	.	3.3726	5.68417	1.08091	43
chr10	130236903	130236962	cgas_HA_1_S2_R1_001_peak_peak_1935	35	.	2.35918	3.57339	0	43
chr10	131936874	131936944	cgas_HA_1_S2_R1_001_peak_peak_1936	35	.	2.63557	3.57339	0	23
chr10	132588791	132588865	cgas_HA_1_S2_R1_001_peak_peak_1937	35	.	2.5895	3.57339	0	4
chr10	132840615	132840684	cgas_HA_1_S2_R1_001_peak_peak_1938	56	.	3.60293	5.68417	1.08091	28
chr10	133527568	133527627	cgas_HA_1_S2_R1_001_peak_peak_1939	35	.	2.45131	3.57339	0	53
chr10	133733729	133733922	cgas_HA_1_S2_R1_001_peak_peak_1940	35	.	2.81983	3.57339	0	136
chr10	133909897	133909956	cgas_HA_1_S2_R1_001_peak_peak_1941	35	.	2.22099	3.57339	0	0
chr10	134036834	134036899	cgas_HA_1_S2_R1_001_peak_peak_1942	35	.	2.91196	3.57339	0	16
chr10	134177924	134177983	cgas_HA_1_S2_R1_001_peak_peak_1943	35	.	2.68163	3.57339	0	18
chr10	134295705	134295764	cgas_HA_1_S2_R1_001_peak_peak_1944	35	.	2.31312	3.57339	0	12
chr10	134479612	134479685	cgas_HA_1_S2_R1_001_peak_peak_1945	79	.	4.57029	7.91955	2.87317	34
chr10	134811203	134811262	cgas_HA_1_S2_R1_001_peak_peak_1946	32	.	2.10396	3.21326	0	56
chr10	135068503	135068562	cgas_HA_1_S2_R1_001_peak_peak_1947	35	.	2.22099	3.57339	0	52
chr11	190145	190237	cgas_HA_1_S2_R1_001_peak_peak_1948	35	.	2.26705	3.57339	0	42
chr11	588053	588162	cgas_HA_1_S2_R1_001_peak_peak_1949	56	.	2.95802	5.68417	1.08091	50
chr11	2008657	2008716	cgas_HA_1_S2_R1_001_peak_peak_1950	35	.	2.31312	3.57339	0	22
chr11	2144689	2144762	cgas_HA_1_S2_R1_001_peak_peak_1951	56	.	3.55686	5.68417	1.08091	27
chr11	2230401	2230460	cgas_HA_1_S2_R1_001_peak_peak_1952	35	.	1.99006	3.56203	0	29
chr11	2455194	2455319	cgas_HA_1_S2_R1_001_peak_peak_1953	35	.	2.45131	3.57339	0	28
chr11	2493023	2493082	cgas_HA_1_S2_R1_001_peak_peak_1954	35	.	2.7277	3.57339	0	17
chr11	2677586	2677645	cgas_HA_1_S2_R1_001_peak_peak_1955	35	.	2.77376	3.57339	0	53
chr11	2794146	2794205	cgas_HA_1_S2_R1_001_peak_peak_1956	63	.	3.83753	6.31728	1.69607	24
chr11	2933927	2934057	cgas_HA_1_S2_R1_001_peak_peak_1957	32	.	2.97693	3.22318	0	35
chr11	3238470	3238584	cgas_HA_1_S2_R1_001_peak_peak_1958	35	.	2.40524	3.57339	0	102
chr11	3400428	3400502	cgas_HA_1_S2_R1_001_peak_peak_1959	56	.	3.18834	5.68417	1.08091	36
chr11	3695581	3695682	cgas_HA_1_S2_R1_001_peak_peak_1960	35	.	2.7277	3.57339	0	54
chr11	3810798	3810857	cgas_HA_1_S2_R1_001_peak_peak_1961	35	.	2.91196	3.57339	0	37
chr11	3829188	3829281	cgas_HA_1_S2_R1_001_peak_peak_1962	56	.	3.32654	5.68417	1.08091	38
chr11	3844677	3844810	cgas_HA_1_S2_R1_001_peak_peak_1963	79	.	4.47816	7.91955	2.87317	73
chr11	3902079	3902138	cgas_HA_1_S2_R1_001_peak_peak_1964	35	.	2.49737	3.57339	0	47
chr11	3926682	3926781	cgas_HA_1_S2_R1_001_peak_peak_1965	51	.	4.0988	5.1336	1.02354	55
chr11	3980734	3980850	cgas_HA_1_S2_R1_001_peak_peak_1966	35	.	2.40524	3.57339	0	14
chr11	4115912	4116009	cgas_HA_1_S2_R1_001_peak_peak_1967	35	.	2.08279	3.57339	0	4
chr11	4173305	4173364	cgas_HA_1_S2_R1_001_peak_peak_1968	35	.	2.68082	3.56203	0	8
chr11	4203455	4203541	cgas_HA_1_S2_R1_001_peak_peak_1969	63	.	4.37167	6.31728	1.69607	29
chr11	4560994	4561080	cgas_HA_1_S2_R1_001_peak_peak_1970	79	.	4.38603	7.91955	2.87317	51
chr11	4629513	4629619	cgas_HA_1_S2_R1_001_peak_peak_1971	56	.	3.87932	5.68417	1.08091	56
chr11	4647571	4647630	cgas_HA_1_S2_R1_001_peak_peak_1972	35	.	2.5895	3.57339	0	18
chr11	5005312	5005371	cgas_HA_1_S2_R1_001_peak_peak_1973	35	.	2.5895	3.57339	0	5
chr11	5012467	5012526	cgas_HA_1_S2_R1_001_peak_peak_1974	35	.	2.7277	3.57339	0	28
chr11	5145424	5145510	cgas_HA_1_S2_R1_001_peak_peak_1975	56	.	2.95802	5.68417	1.08091	39
chr11	5226165	5226259	cgas_HA_1_S2_R1_001_peak_peak_1976	56	.	3.14228	5.68417	1.08091	37
chr11	5301892	5302130	cgas_HA_1_S2_R1_001_peak_peak_1977	228	.	9.86773	22.8971	16.0097	75
chr11	5402095	5402206	cgas_HA_1_S2_R1_001_peak_peak_1978	56	.	3.28047	5.68417	1.08091	70
chr11	5497602	5497678	cgas_HA_1_S2_R1_001_peak_peak_1979	79	.	4.52422	7.91955	2.87317	54
chr11	5548814	5548873	cgas_HA_1_S2_R1_001_peak_peak_1980	35	.	2.12886	3.57339	0	55
chr11	5642612	5642671	cgas_HA_1_S2_R1_001_peak_peak_1981	35	.	2.81983	3.57339	0	21
chr11	5701151	5701431	cgas_HA_1_S2_R1_001_peak_peak_1982	56	.	3.87932	5.68417	1.08091	161
chr11	5706202	5706267	cgas_HA_1_S2_R1_001_peak_peak_1983	56	.	3.05015	5.68417	1.08091	17
chr11	5706330	5706428	cgas_HA_1_S2_R1_001_peak_peak_1984	79	.	3.92538	7.91955	2.87317	52
chr11	5829776	5829876	cgas_HA_1_S2_R1_001_peak_peak_1985	79	.	3.92538	7.91955	2.87317	57
chr11	5917018	5917077	cgas_HA_1_S2_R1_001_peak_peak_1986	35	.	2.22099	3.57339	0	36
chr11	6255919	6256441	cgas_HA_1_S2_R1_001_peak_peak_1987	56	.	3.41867	5.68417	1.08091	57
chr11	6272480	6272601	cgas_HA_1_S2_R1_001_peak_peak_1988	56	.	3.3726	5.68417	1.08091	51
chr11	6319974	6320105	cgas_HA_1_S2_R1_001_peak_peak_1989	79	.	4.43209	7.91955	2.87317	48
chr11	6337203	6337309	cgas_HA_1_S2_R1_001_peak_peak_1990	126	.	6.505	12.6629	6.89979	58
chr11	6340961	6341020	cgas_HA_1_S2_R1_001_peak_peak_1991	35	.	2.81983	3.57339	0	25
chr11	6341092	6341193	cgas_HA_1_S2_R1_001_peak_peak_1992	102	.	5.077	10.2517	4.80868	57
chr11	6384432	6384573	cgas_HA_1_S2_R1_001_peak_peak_1993	126	.	6.18255	12.6629	6.89979	92
chr11	6424024	6424083	cgas_HA_1_S2_R1_001_peak_peak_1994	35	.	2.49737	3.57339	0	5
chr11	6425795	6425906	cgas_HA_1_S2_R1_001_peak_peak_1995	79	.	4.10964	7.91955	2.87317	60
chr11	6464806	6464865	cgas_HA_1_S2_R1_001_peak_peak_1996	35	.	2.63557	3.57339	0	34
chr11	6490422	6490613	cgas_HA_1_S2_R1_001_peak_peak_1997	35	.	2.68163	3.57339	0	144
chr11	6502584	6502698	cgas_HA_1_S2_R1_001_peak_peak_1998	56	.	3.87932	5.68417	1.08091	58
chr11	6552678	6552737	cgas_HA_1_S2_R1_001_peak_peak_1999	35	.	2.63557	3.57339	0	25
chr11	6624743	6624802	cgas_HA_1_S2_R1_001_peak_peak_2000	35	.	2.63557	3.57339	0	51
[truncated: 9,839 more rows]

## Sheet: Sheet15
chr1	714035	714097	cgas_HA_2_S3_R1_001_peak_peak_1	104	.	5.13988	10.4837	5.6396	9
chr1	842304	842366	cgas_HA_2_S3_R1_001_peak_peak_2	31	.	2.69471	3.17301	0	12
chr1	857029	857082	cgas_HA_2_S3_R1_001_peak_peak_3	36	.	2.56162	3.66586	0	5
chr1	860168	860221	cgas_HA_2_S3_R1_001_peak_peak_4	36	.	1.97511	3.65449	0	26
chr1	1200409	1200462	cgas_HA_2_S3_R1_001_peak_peak_5	36	.	2.56162	3.66586	0	16
chr1	1837782	1837912	cgas_HA_2_S3_R1_001_peak_peak_6	36	.	2.67881	3.66586	0	48
chr1	1866231	1866284	cgas_HA_2_S3_R1_001_peak_peak_7	36	.	2.38583	3.66586	0	9
chr1	1900703	1900782	cgas_HA_2_S3_R1_001_peak_peak_8	58	.	3.38197	5.82313	1.63079	38
chr1	1978039	1978092	cgas_HA_2_S3_R1_001_peak_peak_9	36	.	2.56162	3.66586	0	16
chr1	2302158	2302211	cgas_HA_2_S3_R1_001_peak_peak_10	36	.	2.15144	3.66586	0	24
chr1	2313326	2313400	cgas_HA_2_S3_R1_001_peak_peak_11	81	.	4.08514	8.10504	3.56909	27
chr1	2493500	2493554	cgas_HA_2_S3_R1_001_peak_peak_12	58	.	3.08899	5.82313	1.63079	33
chr1	2529396	2529461	cgas_HA_2_S3_R1_001_peak_peak_13	58	.	3.79215	5.82313	1.63079	49
chr1	2843214	2843267	cgas_HA_2_S3_R1_001_peak_peak_14	36	.	2.62022	3.66586	0	32
chr1	3098200	3098253	cgas_HA_2_S3_R1_001_peak_peak_15	36	.	2.79601	3.66586	0	31
chr1	3224137	3224190	cgas_HA_2_S3_R1_001_peak_peak_16	36	.	2.9132	3.66586	0	36
chr1	3297174	3297232	cgas_HA_2_S3_R1_001_peak_peak_17	36	.	2.56092	3.65449	0	44
chr1	3326860	3326913	cgas_HA_2_S3_R1_001_peak_peak_18	60	.	3.95774	6.05125	1.85578	25
chr1	3347959	3348029	cgas_HA_2_S3_R1_001_peak_peak_19	36	.	2.67881	3.66586	0	46
chr1	3369796	3369859	cgas_HA_2_S3_R1_001_peak_peak_20	36	.	2.79601	3.66586	0	44
chr1	3426879	3427105	cgas_HA_2_S3_R1_001_peak_peak_21	61	.	4.68238	6.12963	1.93283	154
chr1	3432966	3433045	cgas_HA_2_S3_R1_001_peak_peak_22	36	.	2.73741	3.66586	0	49
chr1	3713096	3713205	cgas_HA_2_S3_R1_001_peak_peak_23	36	.	2.50302	3.66586	0	94
chr1	3728038	3728135	cgas_HA_2_S3_R1_001_peak_peak_24	102	.	5.97583	10.285	5.6396	46
chr1	3773810	3773955	cgas_HA_2_S3_R1_001_peak_peak_25	53	.	3.93316	5.31575	1.54551	96
chr1	3827498	3827551	cgas_HA_2_S3_R1_001_peak_peak_26	36	.	2.32723	3.66586	0	7
chr1	4016686	4016783	cgas_HA_2_S3_R1_001_peak_peak_27	58	.	3.67496	5.82313	1.63079	48
chr1	5220295	5220348	cgas_HA_2_S3_R1_001_peak_peak_28	36	.	2.32723	3.66586	0	32
chr1	5399499	5399552	cgas_HA_2_S3_R1_001_peak_peak_29	36	.	1.97565	3.66586	0	26
chr1	5570088	5570150	cgas_HA_2_S3_R1_001_peak_peak_30	58	.	3.20618	5.82313	1.63079	20
chr1	5952486	5952539	cgas_HA_2_S3_R1_001_peak_peak_31	36	.	2.26864	3.66586	0	38
chr1	5988237	5988290	cgas_HA_2_S3_R1_001_peak_peak_32	36	.	2.26864	3.66586	0	17
chr1	6052616	6052669	cgas_HA_2_S3_R1_001_peak_peak_33	36	.	2.56162	3.66586	0	41
chr1	6097513	6097566	cgas_HA_2_S3_R1_001_peak_peak_34	33	.	2.59259	3.30537	0	15
chr1	6169042	6169095	cgas_HA_2_S3_R1_001_peak_peak_35	34	.	2.5477	3.4622	0	6
chr1	6306918	6306971	cgas_HA_2_S3_R1_001_peak_peak_36	36	.	2.44443	3.66586	0	43
chr1	6418205	6418297	cgas_HA_2_S3_R1_001_peak_peak_37	36	.	2.79601	3.66586	0	50
chr1	6535722	6535781	cgas_HA_2_S3_R1_001_peak_peak_38	81	.	4.02654	8.10504	3.56909	47
chr1	6813858	6813911	cgas_HA_2_S3_R1_001_peak_peak_39	36	.	2.09285	3.66586	0	11
chr1	7177671	7177761	cgas_HA_2_S3_R1_001_peak_peak_40	81	.	3.96794	8.10504	3.56909	48
chr1	7359450	7359503	cgas_HA_2_S3_R1_001_peak_peak_41	36	.	2.62022	3.66586	0	43
chr1	7359712	7359774	cgas_HA_2_S3_R1_001_peak_peak_42	36	.	2.21004	3.66586	0	10
chr1	7419308	7419361	cgas_HA_2_S3_R1_001_peak_peak_43	30	.	1.93495	3.05855	0	26
chr1	7461929	7462041	cgas_HA_2_S3_R1_001_peak_peak_44	58	.	3.73355	5.82313	1.63079	51
chr1	7502872	7502925	cgas_HA_2_S3_R1_001_peak_peak_45	36	.	2.09285	3.66586	0	26
chr1	7954042	7954095	cgas_HA_2_S3_R1_001_peak_peak_46	36	.	2.50302	3.66586	0	20
chr1	8021566	8021778	cgas_HA_2_S3_R1_001_peak_peak_47	154	.	7.07357	15.4661	10.0906	135
chr1	8035478	8035592	cgas_HA_2_S3_R1_001_peak_peak_48	81	.	4.49531	8.10504	3.56909	52
chr1	8100822	8100875	cgas_HA_2_S3_R1_001_peak_peak_49	36	.	2.8546	3.66586	0	30
chr1	8137419	8137521	cgas_HA_2_S3_R1_001_peak_peak_50	104	.	5.08128	10.4837	5.6396	51
chr1	8150646	8150699	cgas_HA_2_S3_R1_001_peak_peak_51	36	.	2.9132	3.66586	0	16
chr1	8257948	8258001	cgas_HA_2_S3_R1_001_peak_peak_52	36	.	2.21004	3.66586	0	16
chr1	8374571	8374624	cgas_HA_2_S3_R1_001_peak_peak_53	36	.	2.44443	3.66586	0	18
chr1	8457050	8457181	cgas_HA_2_S3_R1_001_peak_peak_54	36	.	2.15144	3.66586	0	126
chr1	8556102	8556202	cgas_HA_2_S3_R1_001_peak_peak_55	58	.	3.03039	5.82313	1.63079	51
chr1	8620870	8620953	cgas_HA_2_S3_R1_001_peak_peak_56	58	.	3.08899	5.82313	1.63079	36
chr1	8720605	8720703	cgas_HA_2_S3_R1_001_peak_peak_57	58	.	3.08899	5.82313	1.63079	48
chr1	8938881	8938934	cgas_HA_2_S3_R1_001_peak_peak_58	36	.	2.15144	3.66586	0	4
chr1	8955085	8955138	cgas_HA_2_S3_R1_001_peak_peak_59	36	.	2.09285	3.66586	0	26
chr1	9043869	9043922	cgas_HA_2_S3_R1_001_peak_peak_60	33	.	2.18674	3.30537	0	8
chr1	9065352	9065407	cgas_HA_2_S3_R1_001_peak_peak_61	58	.	3.20618	5.82313	1.63079	10
chr1	9145097	9145150	cgas_HA_2_S3_R1_001_peak_peak_62	36	.	2.38583	3.66586	0	5
chr1	9170974	9171027	cgas_HA_2_S3_R1_001_peak_peak_63	36	.	2.21004	3.66586	0	49
chr1	9202440	9202570	cgas_HA_2_S3_R1_001_peak_peak_64	58	.	2.9718	5.82313	1.63079	91
chr1	9294588	9294685	cgas_HA_2_S3_R1_001_peak_peak_65	36	.	2.67881	3.66586	0	48
chr1	9488957	9489054	cgas_HA_2_S3_R1_001_peak_peak_66	58	.	3.44057	5.82313	1.63079	17
chr1	9516013	9516066	cgas_HA_2_S3_R1_001_peak_peak_67	36	.	2.79601	3.66586	0	20
chr1	9747559	9747612	cgas_HA_2_S3_R1_001_peak_peak_68	36	.	2.21004	3.66586	0	15
chr1	9757060	9757113	cgas_HA_2_S3_R1_001_peak_peak_69	36	.	2.67881	3.66586	0	25
chr1	9760582	9760635	cgas_HA_2_S3_R1_001_peak_peak_70	36	.	2.79601	3.66586	0	29
chr1	9942046	9942139	cgas_HA_2_S3_R1_001_peak_peak_71	58	.	3.32338	5.82313	1.63079	45
chr1	9970551	9970604	cgas_HA_2_S3_R1_001_peak_peak_72	36	.	2.67881	3.66586	0	22
chr1	10270449	10270502	cgas_HA_2_S3_R1_001_peak_peak_73	36	.	2.8546	3.66586	0	42
chr1	10398254	10398307	cgas_HA_2_S3_R1_001_peak_peak_74	36	.	2.73741	3.66586	0	21
chr1	10421095	10421148	cgas_HA_2_S3_R1_001_peak_peak_75	58	.	2.9718	5.82313	1.63079	30
chr1	10666243	10666312	cgas_HA_2_S3_R1_001_peak_peak_76	81	.	4.08514	8.10504	3.56909	23
chr1	10706502	10706581	cgas_HA_2_S3_R1_001_peak_peak_77	58	.	3.49917	5.82313	1.63079	41
chr1	10721864	10721917	cgas_HA_2_S3_R1_001_peak_peak_78	34	.	2.19803	3.4622	0	26
chr1	11097819	11097872	cgas_HA_2_S3_R1_001_peak_peak_79	58	.	3.26478	5.82313	1.63079	42
chr1	11159447	11159500	cgas_HA_2_S3_R1_001_peak_peak_80	36	.	2.9132	3.66586	0	23
chr1	11255673	11255726	cgas_HA_2_S3_R1_001_peak_peak_81	36	.	2.26864	3.66586	0	4
chr1	11322603	11322663	cgas_HA_2_S3_R1_001_peak_peak_82	81	.	4.49531	8.10504	3.56909	37
chr1	11371279	11371332	cgas_HA_2_S3_R1_001_peak_peak_83	36	.	2.73741	3.66586	0	39
chr1	11702636	11702698	cgas_HA_2_S3_R1_001_peak_peak_84	58	.	3.32338	5.82313	1.63079	37
chr1	12062324	12062427	cgas_HA_2_S3_R1_001_peak_peak_85	81	.	4.84689	8.10504	3.56909	52
chr1	12113934	12113987	cgas_HA_2_S3_R1_001_peak_peak_86	36	.	2.44443	3.66586	0	15
chr1	12213581	12213728	cgas_HA_2_S3_R1_001_peak_peak_87	58	.	3.90935	5.82313	1.63079	32
chr1	12222050	12222126	cgas_HA_2_S3_R1_001_peak_peak_88	36	.	2.73741	3.66586	0	26
chr1	12494399	12494452	cgas_HA_2_S3_R1_001_peak_peak_89	58	.	3.20618	5.82313	1.63079	8
chr1	12497226	12497287	cgas_HA_2_S3_R1_001_peak_peak_90	58	.	3.03039	5.82313	1.63079	34
chr1	12538222	12538340	cgas_HA_2_S3_R1_001_peak_peak_91	58	.	3.44057	5.82313	1.63079	52
chr1	12538397	12538521	cgas_HA_2_S3_R1_001_peak_peak_92	58	.	3.55776	5.82313	1.63079	80
chr1	12546907	12546971	cgas_HA_2_S3_R1_001_peak_peak_93	36	.	2.73741	3.66586	0	41
chr1	12549679	12549732	cgas_HA_2_S3_R1_001_peak_peak_94	36	.	1.97565	3.66586	0	26
chr1	12634070	12634147	cgas_HA_2_S3_R1_001_peak_peak_95	58	.	2.9718	5.82313	1.63079	42
chr1	12648365	12648562	cgas_HA_2_S3_R1_001_peak_peak_96	58	.	3.20618	5.82313	1.63079	162
chr1	12664474	12664635	cgas_HA_2_S3_R1_001_peak_peak_97	129	.	6.72199	12.9415	7.81664	118
chr1	12844085	12844176	cgas_HA_2_S3_R1_001_peak_peak_98	36	.	2.62022	3.66586	0	41
chr1	12911681	12911734	cgas_HA_2_S3_R1_001_peak_peak_99	58	.	2.9718	5.82313	1.63079	22
chr1	13912193	13912246	cgas_HA_2_S3_R1_001_peak_peak_100	36	.	2.09285	3.66586	0	26
chr1	14292475	14292528	cgas_HA_2_S3_R1_001_peak_peak_101	36	.	2.67881	3.66586	0	28
chr1	14382192	14382261	cgas_HA_2_S3_R1_001_peak_peak_102	36	.	2.38583	3.66586	0	18
chr1	14517172	14517249	cgas_HA_2_S3_R1_001_peak_peak_103	80	.	4.02544	8.08223	3.56909	48
chr1	14519413	14519466	cgas_HA_2_S3_R1_001_peak_peak_104	36	.	2.09228	3.65449	0	26
chr1	14594632	14594744	cgas_HA_2_S3_R1_001_peak_peak_105	58	.	3.55776	5.82313	1.63079	63
chr1	14623452	14623505	cgas_HA_2_S3_R1_001_peak_peak_106	36	.	2.73741	3.66586	0	44
chr1	14849519	14849572	cgas_HA_2_S3_R1_001_peak_peak_107	36	.	2.56162	3.66586	0	28
chr1	15159609	15159662	cgas_HA_2_S3_R1_001_peak_peak_108	36	.	1.97565	3.66586	0	26
chr1	15221445	15221498	cgas_HA_2_S3_R1_001_peak_peak_109	36	.	2.21004	3.66586	0	7
chr1	15354627	15354875	cgas_HA_2_S3_R1_001_peak_peak_110	52	.	3.05642	5.28122	1.5123	208
chr1	15358148	15358201	cgas_HA_2_S3_R1_001_peak_peak_111	36	.	2.15144	3.66586	0	2
chr1	15450689	15450742	cgas_HA_2_S3_R1_001_peak_peak_112	36	.	1.97565	3.66586	0	26
chr1	15455162	15455270	cgas_HA_2_S3_R1_001_peak_peak_113	58	.	3.32338	5.82313	1.63079	71
chr1	15495117	15495210	cgas_HA_2_S3_R1_001_peak_peak_114	36	.	2.79525	3.65449	0	22
chr1	15641203	15641256	cgas_HA_2_S3_R1_001_peak_peak_115	58	.	3.03039	5.82313	1.63079	5
chr1	15650172	15650235	cgas_HA_2_S3_R1_001_peak_peak_116	58	.	3.61636	5.82313	1.63079	21
chr1	15744147	15744228	cgas_HA_2_S3_R1_001_peak_peak_117	36	.	2.67881	3.66586	0	38
chr1	15745803	15745856	cgas_HA_2_S3_R1_001_peak_peak_118	36	.	2.38583	3.66586	0	44
chr1	15828067	15828120	cgas_HA_2_S3_R1_001_peak_peak_119	36	.	2.38583	3.66586	0	42
chr1	15846269	15846322	cgas_HA_2_S3_R1_001_peak_peak_120	36	.	1.97565	3.66586	0	26
chr1	15857616	15857706	cgas_HA_2_S3_R1_001_peak_peak_121	58	.	3.79215	5.82313	1.63079	27
chr1	16006726	16006779	cgas_HA_2_S3_R1_001_peak_peak_122	36	.	2.44443	3.66586	0	6
chr1	16212994	16213047	cgas_HA_2_S3_R1_001_peak_peak_123	36	.	2.32723	3.66586	0	5
chr1	16359473	16359557	cgas_HA_2_S3_R1_001_peak_peak_124	58	.	3.02957	5.80605	1.63079	10
chr1	16438335	16438428	cgas_HA_2_S3_R1_001_peak_peak_125	104	.	4.90549	10.4837	5.6396	46
chr1	16490940	16490993	cgas_HA_2_S3_R1_001_peak_peak_126	52	.	2.99845	5.28122	1.5123	17
chr1	16562764	16562820	cgas_HA_2_S3_R1_001_peak_peak_127	104	.	5.43286	10.4837	5.6396	38
chr1	16861573	16861626	cgas_HA_2_S3_R1_001_peak_peak_128	36	.	2.26864	3.66586	0	22
chr1	16951572	16951627	cgas_HA_2_S3_R1_001_peak_peak_129	64	.	4.87795	6.46695	2.26498	40
chr1	17029797	17029869	cgas_HA_2_S3_R1_001_peak_peak_130	81	.	4.31952	8.10504	3.56909	44
chr1	17035338	17035391	cgas_HA_2_S3_R1_001_peak_peak_131	36	.	2.73667	3.65449	0	35
chr1	17096983	17097047	cgas_HA_2_S3_R1_001_peak_peak_132	58	.	3.20618	5.82313	1.63079	35
chr1	17099273	17099326	cgas_HA_2_S3_R1_001_peak_peak_133	36	.	2.56162	3.66586	0	18
chr1	17274975	17275028	cgas_HA_2_S3_R1_001_peak_peak_134	46	.	4.52602	4.68169	0.925145	14
chr1	17380549	17380602	cgas_HA_2_S3_R1_001_peak_peak_135	34	.	2.78081	3.4622	0	21
chr1	17386281	17386377	cgas_HA_2_S3_R1_001_peak_peak_136	34	.	2.89737	3.4622	0	40
chr1	17461129	17461182	cgas_HA_2_S3_R1_001_peak_peak_137	36	.	2.79601	3.66586	0	14
chr1	17461253	17461331	cgas_HA_2_S3_R1_001_peak_peak_138	36	.	2.32723	3.66586	0	29
chr1	17516528	17516581	cgas_HA_2_S3_R1_001_peak_peak_139	30	.	2.33667	3.05855	0	48
chr1	17560458	17560519	cgas_HA_2_S3_R1_001_peak_peak_140	64	.	5.09397	6.41627	2.21456	15
chr1	17585853	17585906	cgas_HA_2_S3_R1_001_peak_peak_141	36	.	2.73741	3.66586	0	12
chr1	17696145	17696198	cgas_HA_2_S3_R1_001_peak_peak_142	58	.	2.9718	5.82313	1.63079	37
chr1	17697259	17697312	cgas_HA_2_S3_R1_001_peak_peak_143	58	.	3.03039	5.82313	1.63079	30
chr1	17732765	17732880	cgas_HA_2_S3_R1_001_peak_peak_144	36	.	2.56162	3.66586	0	93
chr1	17880711	17880803	cgas_HA_2_S3_R1_001_peak_peak_145	81	.	3.96794	8.10504	3.56909	46
chr1	17912789	17912858	cgas_HA_2_S3_R1_001_peak_peak_146	81	.	4.02654	8.10504	3.56909	46
chr1	18582976	18583029	cgas_HA_2_S3_R1_001_peak_peak_147	36	.	2.67881	3.66586	0	33
chr1	18665768	18665861	cgas_HA_2_S3_R1_001_peak_peak_148	36	.	2.67808	3.65449	0	22
chr1	18667989	18668042	cgas_HA_2_S3_R1_001_peak_peak_149	36	.	2.38518	3.65449	0	16
chr1	18668103	18668156	cgas_HA_2_S3_R1_001_peak_peak_150	36	.	1.97511	3.65449	0	0
chr1	18722980	18723033	cgas_HA_2_S3_R1_001_peak_peak_151	36	.	2.67881	3.66586	0	48
chr1	18778884	18778937	cgas_HA_2_S3_R1_001_peak_peak_152	36	.	1.97565	3.66586	0	26
chr1	19008040	19008104	cgas_HA_2_S3_R1_001_peak_peak_153	58	.	3.38197	5.82313	1.63079	15
chr1	19201932	19201994	cgas_HA_2_S3_R1_001_peak_peak_154	36	.	2.67881	3.66586	0	22
chr1	19229399	19229463	cgas_HA_2_S3_R1_001_peak_peak_155	58	.	3.20618	5.82313	1.63079	14
chr1	19271543	19271596	cgas_HA_2_S3_R1_001_peak_peak_156	31	.	2.00252	3.17301	0	40
chr1	19504454	19504507	cgas_HA_2_S3_R1_001_peak_peak_157	36	.	2.26864	3.66586	0	26
chr1	19567902	19567955	cgas_HA_2_S3_R1_001_peak_peak_158	36	.	2.73741	3.66586	0	10
chr1	19637787	19637840	cgas_HA_2_S3_R1_001_peak_peak_159	36	.	2.67881	3.66586	0	30
chr1	19750750	19750803	cgas_HA_2_S3_R1_001_peak_peak_160	36	.	2.21004	3.66586	0	26
chr1	19767044	19767180	cgas_HA_2_S3_R1_001_peak_peak_161	58	.	3.73355	5.82313	1.63079	86
chr1	19772421	19772474	cgas_HA_2_S3_R1_001_peak_peak_162	50	.	2.98312	5.0821	1.31634	39
chr1	19794977	19795087	cgas_HA_2_S3_R1_001_peak_peak_163	104	.	5.08128	10.4837	5.6396	60
chr1	19796035	19796099	cgas_HA_2_S3_R1_001_peak_peak_164	58	.	3.14759	5.82313	1.63079	39
chr1	20062522	20062575	cgas_HA_2_S3_R1_001_peak_peak_165	36	.	2.21004	3.66586	0	6
chr1	20077151	20077214	cgas_HA_2_S3_R1_001_peak_peak_166	81	.	4.26093	8.10504	3.56909	38
chr1	20086375	20086457	cgas_HA_2_S3_R1_001_peak_peak_167	36	.	2.50302	3.66586	0	50
chr1	20091527	20091580	cgas_HA_2_S3_R1_001_peak_peak_168	58	.	3.03039	5.82313	1.63079	34
chr1	20127646	20127722	cgas_HA_2_S3_R1_001_peak_peak_169	36	.	2.62022	3.66586	0	28
chr1	20230232	20230285	cgas_HA_2_S3_R1_001_peak_peak_170	36	.	2.67881	3.66586	0	36
chr1	20451068	20451228	cgas_HA_2_S3_R1_001_peak_peak_171	36	.	2.62022	3.66586	0	87
chr1	20606007	20606113	cgas_HA_2_S3_R1_001_peak_peak_172	36	.	2.73741	3.66586	0	63
chr1	20703521	20703574	cgas_HA_2_S3_R1_001_peak_peak_173	58	.	3.14759	5.82313	1.63079	45
chr1	20737835	20737888	cgas_HA_2_S3_R1_001_peak_peak_174	46	.	3.44938	4.62256	0.867353	36
chr1	20781117	20781170	cgas_HA_2_S3_R1_001_peak_peak_175	36	.	2.38583	3.66586	0	2
chr1	20806964	20807047	cgas_HA_2_S3_R1_001_peak_peak_176	81	.	4.6711	8.10504	3.56909	41
chr1	20987892	20987945	cgas_HA_2_S3_R1_001_peak_peak_177	36	.	2.73741	3.66586	0	43
chr1	21305078	21305131	cgas_HA_2_S3_R1_001_peak_peak_178	58	.	3.03039	5.82313	1.63079	20
chr1	21366839	21366892	cgas_HA_2_S3_R1_001_peak_peak_179	36	.	1.97565	3.66586	0	26
chr1	21403791	21403844	cgas_HA_2_S3_R1_001_peak_peak_180	36	.	2.50302	3.66586	0	35
chr1	21417671	21417767	cgas_HA_2_S3_R1_001_peak_peak_181	58	.	3.14759	5.82313	1.63079	44
chr1	21581919	21581972	cgas_HA_2_S3_R1_001_peak_peak_182	58	.	3.20618	5.82313	1.63079	21
chr1	21817468	21817536	cgas_HA_2_S3_R1_001_peak_peak_183	36	.	2.9132	3.66586	0	17
chr1	21913547	21913668	cgas_HA_2_S3_R1_001_peak_peak_184	36	.	2.38583	3.66586	0	4
chr1	21931603	21931656	cgas_HA_2_S3_R1_001_peak_peak_185	36	.	2.50302	3.66586	0	15
chr1	21950327	21950433	cgas_HA_2_S3_R1_001_peak_peak_186	34	.	2.25631	3.4622	0	104
chr1	21982414	21982467	cgas_HA_2_S3_R1_001_peak_peak_187	36	.	2.26864	3.66586	0	22
chr1	22110134	22110219	cgas_HA_2_S3_R1_001_peak_peak_188	58	.	3.73355	5.82313	1.63079	50
chr1	22283442	22283524	cgas_HA_2_S3_R1_001_peak_peak_189	73	.	4.38994	7.38155	3.15954	35
chr1	22345616	22345669	cgas_HA_2_S3_R1_001_peak_peak_190	36	.	2.44443	3.66586	0	36
chr1	22735106	22735159	cgas_HA_2_S3_R1_001_peak_peak_191	36	.	2.03425	3.66586	0	26
chr1	22747106	22747208	cgas_HA_2_S3_R1_001_peak_peak_192	58	.	3.55776	5.82313	1.63079	49
chr1	22904367	22904420	cgas_HA_2_S3_R1_001_peak_peak_193	36	.	2.56162	3.66586	0	34
chr1	23061847	23061900	cgas_HA_2_S3_R1_001_peak_peak_194	36	.	2.56162	3.66586	0	31
chr1	23074041	23074094	cgas_HA_2_S3_R1_001_peak_peak_195	36	.	2.38518	3.65449	0	0
chr1	23158654	23158755	cgas_HA_2_S3_R1_001_peak_peak_196	81	.	3.96794	8.10504	3.56909	48
chr1	23302986	23303124	cgas_HA_2_S3_R1_001_peak_peak_197	36	.	2.9132	3.66586	0	44
chr1	23374331	23374403	cgas_HA_2_S3_R1_001_peak_peak_198	58	.	3.38197	5.82313	1.63079	25
chr1	23426881	23426947	cgas_HA_2_S3_R1_001_peak_peak_199	58	.	3.73355	5.82313	1.63079	45
chr1	23475806	23475860	cgas_HA_2_S3_R1_001_peak_peak_200	80	.	5.04613	8.0849	3.56909	19
chr1	23480939	23481023	cgas_HA_2_S3_R1_001_peak_peak_201	81	.	3.96794	8.10504	3.56909	34
chr1	23520500	23520561	cgas_HA_2_S3_R1_001_peak_peak_202	36	.	2.8546	3.66586	0	52
chr1	23694788	23694864	cgas_HA_2_S3_R1_001_peak_peak_203	36	.	2.8546	3.66586	0	35
chr1	24083313	24083456	cgas_HA_2_S3_R1_001_peak_peak_204	180	.	8.4213	18.0487	12.4638	60
chr1	24116724	24116799	cgas_HA_2_S3_R1_001_peak_peak_205	36	.	2.32723	3.66586	0	52
chr1	24124414	24124467	cgas_HA_2_S3_R1_001_peak_peak_206	34	.	2.02319	3.4622	0	26
chr1	24243447	24243544	cgas_HA_2_S3_R1_001_peak_peak_207	104	.	5.84304	10.4837	5.6396	45
chr1	24439158	24439216	cgas_HA_2_S3_R1_001_peak_peak_208	58	.	3.67496	5.82313	1.63079	32
chr1	24477083	24477191	cgas_HA_2_S3_R1_001_peak_peak_209	58	.	2.9718	5.82313	1.63079	38
chr1	24525893	24525988	cgas_HA_2_S3_R1_001_peak_peak_210	81	.	4.49531	8.10504	3.56909	42
chr1	24616519	24616747	cgas_HA_2_S3_R1_001_peak_peak_211	58	.	3.44057	5.82313	1.63079	197
chr1	24717938	24717997	cgas_HA_2_S3_R1_001_peak_peak_212	36	.	2.62022	3.66586	0	24
chr1	24743547	24743772	cgas_HA_2_S3_R1_001_peak_peak_213	81	.	4.14373	8.10504	3.56909	129
chr1	24842201	24842265	cgas_HA_2_S3_R1_001_peak_peak_214	58	.	3.73355	5.82313	1.63079	23
chr1	25010354	25010407	cgas_HA_2_S3_R1_001_peak_peak_215	36	.	2.79601	3.66586	0	7
chr1	25034361	25034448	cgas_HA_2_S3_R1_001_peak_peak_216	36	.	2.73741	3.66586	0	46
chr1	25049570	25049623	cgas_HA_2_S3_R1_001_peak_peak_217	36	.	2.73741	3.66586	0	11
chr1	25056957	25057010	cgas_HA_2_S3_R1_001_peak_peak_218	36	.	2.50302	3.66586	0	12
chr1	25071588	25071667	cgas_HA_2_S3_R1_001_peak_peak_219	36	.	2.8546	3.66586	0	26
chr1	25071889	25071947	cgas_HA_2_S3_R1_001_peak_peak_220	58	.	3.08899	5.82313	1.63079	12
chr1	25346548	25346601	cgas_HA_2_S3_R1_001_peak_peak_221	36	.	2.26864	3.66586	0	16
chr1	25687787	25687868	cgas_HA_2_S3_R1_001_peak_peak_222	58	.	3.14759	5.82313	1.63079	38
chr1	26057383	26057463	cgas_HA_2_S3_R1_001_peak_peak_223	58	.	3.08899	5.82313	1.63079	39
chr1	26070713	26070776	cgas_HA_2_S3_R1_001_peak_peak_224	36	.	2.79601	3.66586	0	33
chr1	26324740	26324793	cgas_HA_2_S3_R1_001_peak_peak_225	37	.	3.55453	3.73667	0.00502697	29
chr1	26496376	26496429	cgas_HA_2_S3_R1_001_peak_peak_226	36	.	2.79601	3.66586	0	27
chr1	26545548	26545601	cgas_HA_2_S3_R1_001_peak_peak_227	58	.	2.9718	5.82313	1.63079	9
chr1	26602897	26602996	cgas_HA_2_S3_R1_001_peak_peak_228	154	.	7.65954	15.4661	10.0906	52
chr1	26611297	26611470	cgas_HA_2_S3_R1_001_peak_peak_229	58	.	3.20618	5.82313	1.63079	46
chr1	26615784	26615837	cgas_HA_2_S3_R1_001_peak_peak_230	36	.	2.38583	3.66586	0	27
chr1	26633151	26633218	cgas_HA_2_S3_R1_001_peak_peak_231	58	.	3.49917	5.82313	1.63079	36
chr1	26648153	26648206	cgas_HA_2_S3_R1_001_peak_peak_232	36	.	2.44443	3.66586	0	28
chr1	26718144	26718199	cgas_HA_2_S3_R1_001_peak_peak_233	58	.	3.49917	5.82313	1.63079	8
chr1	26722925	26722978	cgas_HA_2_S3_R1_001_peak_peak_234	58	.	3.26478	5.82313	1.63079	17
chr1	26743706	26743768	cgas_HA_2_S3_R1_001_peak_peak_235	36	.	2.8546	3.66586	0	14
chr1	26758688	26758774	cgas_HA_2_S3_R1_001_peak_peak_236	36	.	2.67881	3.66586	0	49
chr1	26873470	26873523	cgas_HA_2_S3_R1_001_peak_peak_237	36	.	2.15144	3.66586	0	19
chr1	27004094	27004147	cgas_HA_2_S3_R1_001_peak_peak_238	36	.	2.73741	3.66586	0	24
chr1	27070617	27070714	cgas_HA_2_S3_R1_001_peak_peak_239	36	.	2.44443	3.66586	0	11
chr1	27098314	27098441	cgas_HA_2_S3_R1_001_peak_peak_240	30	.	2.62362	3.05855	0	85
chr1	27191635	27191688	cgas_HA_2_S3_R1_001_peak_peak_241	36	.	2.79601	3.66586	0	38
chr1	27191882	27191935	cgas_HA_2_S3_R1_001_peak_peak_242	36	.	2.67881	3.66586	0	41
chr1	27234212	27234352	cgas_HA_2_S3_R1_001_peak_peak_243	81	.	3.96794	8.10504	3.56909	44
chr1	27241817	27241870	cgas_HA_2_S3_R1_001_peak_peak_244	36	.	1.97565	3.66586	0	26
chr1	27293579	27293632	cgas_HA_2_S3_R1_001_peak_peak_245	36	.	2.32723	3.66586	0	11
chr1	27561136	27561216	cgas_HA_2_S3_R1_001_peak_peak_246	36	.	2.21004	3.66586	0	0
chr1	27627512	27627565	cgas_HA_2_S3_R1_001_peak_peak_247	50	.	3.27154	5.0821	1.31634	25
chr1	27871853	27871957	cgas_HA_2_S3_R1_001_peak_peak_248	36	.	2.56162	3.66586	0	52
chr1	27989785	27989838	cgas_HA_2_S3_R1_001_peak_peak_249	36	.	2.79601	3.66586	0	27
chr1	28066789	28066842	cgas_HA_2_S3_R1_001_peak_peak_250	36	.	2.38583	3.66586	0	25
chr1	28189772	28189938	cgas_HA_2_S3_R1_001_peak_peak_251	104	.	5.49146	10.4837	5.6396	41
chr1	28201861	28201914	cgas_HA_2_S3_R1_001_peak_peak_252	42	.	3.62194	4.2859	0.542928	18
chr1	28261445	28261498	cgas_HA_2_S3_R1_001_peak_peak_253	36	.	2.21004	3.66586	0	32
chr1	28471145	28471200	cgas_HA_2_S3_R1_001_peak_peak_254	36	.	2.9132	3.66586	0	9
chr1	28668305	28668369	cgas_HA_2_S3_R1_001_peak_peak_255	36	.	2.56162	3.66586	0	45
chr1	28696151	28696212	cgas_HA_2_S3_R1_001_peak_peak_256	81	.	4.26093	8.10504	3.56909	13
chr1	28739400	28739453	cgas_HA_2_S3_R1_001_peak_peak_257	36	.	2.38583	3.66586	0	1
chr1	28744012	28744090	cgas_HA_2_S3_R1_001_peak_peak_258	129	.	5.96023	12.9415	7.81664	33
chr1	28770786	28770850	cgas_HA_2_S3_R1_001_peak_peak_259	36	.	2.73741	3.66586	0	22
chr1	28928438	28928491	cgas_HA_2_S3_R1_001_peak_peak_260	36	.	2.62022	3.66586	0	5
chr1	28969672	28969737	cgas_HA_2_S3_R1_001_peak_peak_261	81	.	4.14373	8.10504	3.56909	49
chr1	29152573	29152654	cgas_HA_2_S3_R1_001_peak_peak_262	81	.	4.14373	8.10504	3.56909	39
chr1	29299167	29299242	cgas_HA_2_S3_R1_001_peak_peak_263	58	.	3.55776	5.82313	1.63079	33
chr1	29529532	29529620	cgas_HA_2_S3_R1_001_peak_peak_264	33	.	2.70855	3.30537	0	41
chr1	29547528	29547581	cgas_HA_2_S3_R1_001_peak_peak_265	36	.	2.03425	3.66586	0	26
chr1	29598367	29598420	cgas_HA_2_S3_R1_001_peak_peak_266	36	.	2.67881	3.66586	0	41
chr1	29658873	29658936	cgas_HA_2_S3_R1_001_peak_peak_267	58	.	3.03039	5.82313	1.63079	23
chr1	30042975	30043137	cgas_HA_2_S3_R1_001_peak_peak_268	58	.	3.20618	5.82313	1.63079	45
chr1	30052936	30052989	cgas_HA_2_S3_R1_001_peak_peak_269	58	.	3.20618	5.82313	1.63079	48
chr1	30113019	30113072	cgas_HA_2_S3_R1_001_peak_peak_270	36	.	2.62022	3.66586	0	6
chr1	30122399	30122452	cgas_HA_2_S3_R1_001_peak_peak_271	36	.	2.32723	3.66586	0	46
chr1	30161522	30161634	cgas_HA_2_S3_R1_001_peak_peak_272	58	.	3.32338	5.82313	1.63079	51
chr1	30170467	30170520	cgas_HA_2_S3_R1_001_peak_peak_273	36	.	2.44443	3.66586	0	9
chr1	30171011	30171091	cgas_HA_2_S3_R1_001_peak_peak_274	81	.	4.7297	8.10504	3.56909	39
chr1	30185054	30185176	cgas_HA_2_S3_R1_001_peak_peak_275	58	.	3.08899	5.82313	1.63079	73
chr1	30189305	30189384	cgas_HA_2_S3_R1_001_peak_peak_276	81	.	4.08514	8.10504	3.56909	51
chr1	30840846	30840899	cgas_HA_2_S3_R1_001_peak_peak_277	36	.	2.62022	3.66586	0	30
chr1	31118828	31118934	cgas_HA_2_S3_R1_001_peak_peak_278	36	.	2.9132	3.66586	0	72
chr1	31203380	31203433	cgas_HA_2_S3_R1_001_peak_peak_279	33	.	2.24472	3.30537	0	7
chr1	31251292	31251449	cgas_HA_2_S3_R1_001_peak_peak_280	36	.	2.73741	3.66586	0	112
chr1	31392407	31392464	cgas_HA_2_S3_R1_001_peak_peak_281	81	.	4.31952	8.10504	3.56909	44
chr1	31396644	31396717	cgas_HA_2_S3_R1_001_peak_peak_282	58	.	3.85075	5.82313	1.63079	36
chr1	31406875	31406928	cgas_HA_2_S3_R1_001_peak_peak_283	36	.	2.32723	3.66586	0	2
chr1	31427831	31427884	cgas_HA_2_S3_R1_001_peak_peak_284	58	.	3.08899	5.82313	1.63079	14
chr1	31451671	31451724	cgas_HA_2_S3_R1_001_peak_peak_285	36	.	2.21004	3.66586	0	20
chr1	31655370	31655455	cgas_HA_2_S3_R1_001_peak_peak_286	104	.	5.08128	10.4837	5.6396	49
chr1	31844094	31844152	cgas_HA_2_S3_R1_001_peak_peak_287	36	.	2.9132	3.66586	0	17
chr1	31895705	31895785	cgas_HA_2_S3_R1_001_peak_peak_288	81	.	4.26093	8.10504	3.56909	32
chr1	32059757	32059810	cgas_HA_2_S3_R1_001_peak_peak_289	31	.	2.63703	3.17301	0	39
chr1	32090590	32090643	cgas_HA_2_S3_R1_001_peak_peak_290	36	.	2.03425	3.66586	0	3
chr1	32149794	32149847	cgas_HA_2_S3_R1_001_peak_peak_291	58	.	2.9718	5.82313	1.63079	23
chr1	32177082	32177135	cgas_HA_2_S3_R1_001_peak_peak_292	36	.	1.97565	3.66586	0	26
chr1	32181369	32181432	cgas_HA_2_S3_R1_001_peak_peak_293	36	.	2.21004	3.66586	0	34
chr1	32232915	32232968	cgas_HA_2_S3_R1_001_peak_peak_294	31	.	2.34861	3.17301	0	28
chr1	32235410	32235463	cgas_HA_2_S3_R1_001_peak_peak_295	31	.	2.75239	3.17301	0	5
chr1	32405574	32405660	cgas_HA_2_S3_R1_001_peak_peak_296	58	.	3.61636	5.82313	1.63079	33
chr1	32420394	32420449	cgas_HA_2_S3_R1_001_peak_peak_297	36	.	2.62022	3.66586	0	6
chr1	32429823	32429933	cgas_HA_2_S3_R1_001_peak_peak_298	81	.	4.02654	8.10504	3.56909	47
chr1	32599171	32599268	cgas_HA_2_S3_R1_001_peak_peak_299	154	.	7.07357	15.4661	10.0906	49
chr1	32671120	32671224	cgas_HA_2_S3_R1_001_peak_peak_300	58	.	2.9718	5.82313	1.63079	81
chr1	32686500	32686553	cgas_HA_2_S3_R1_001_peak_peak_301	36	.	2.56162	3.66586	0	21
chr1	32701806	32701868	cgas_HA_2_S3_R1_001_peak_peak_302	81	.	4.7297	8.10504	3.56909	16
chr1	32701937	32702057	cgas_HA_2_S3_R1_001_peak_peak_303	58	.	3.20618	5.82313	1.63079	73
chr1	32860075	32860183	cgas_HA_2_S3_R1_001_peak_peak_304	58	.	3.38197	5.82313	1.63079	62
chr1	32879659	32879712	cgas_HA_2_S3_R1_001_peak_peak_305	36	.	2.56162	3.66586	0	40
chr1	33160966	33161019	cgas_HA_2_S3_R1_001_peak_peak_306	36	.	2.79601	3.66586	0	1
chr1	33180053	33180106	cgas_HA_2_S3_R1_001_peak_peak_307	36	.	2.8546	3.66586	0	45
chr1	33266841	33266894	cgas_HA_2_S3_R1_001_peak_peak_308	36	.	2.44443	3.66586	0	46
chr1	33283025	33283187	cgas_HA_2_S3_R1_001_peak_peak_309	81	.	4.26093	8.10504	3.56909	70
chr1	33378497	33378554	cgas_HA_2_S3_R1_001_peak_peak_310	58	.	3.67496	5.82313	1.63079	27
chr1	33430499	33430581	cgas_HA_2_S3_R1_001_peak_peak_311	81	.	3.96794	8.10504	3.56909	45
chr1	33458136	33458189	cgas_HA_2_S3_R1_001_peak_peak_312	36	.	2.8546	3.66586	0	29
chr1	33515864	33515917	cgas_HA_2_S3_R1_001_peak_peak_313	36	.	2.67881	3.66586	0	28
chr1	33520866	33520919	cgas_HA_2_S3_R1_001_peak_peak_314	36	.	2.73741	3.66586	0	50
chr1	33564865	33565222	cgas_HA_2_S3_R1_001_peak_peak_315	180	.	8.65568	18.0487	12.4638	155
chr1	33592887	33592946	cgas_HA_2_S3_R1_001_peak_peak_316	58	.	3.20618	5.82313	1.63079	49
chr1	33593112	33593165	cgas_HA_2_S3_R1_001_peak_peak_317	36	.	2.50302	3.66586	0	12
chr1	33636144	33636197	cgas_HA_2_S3_R1_001_peak_peak_318	36	.	2.03425	3.66586	0	13
chr1	33684403	33684494	cgas_HA_2_S3_R1_001_peak_peak_319	58	.	3.79215	5.82313	1.63079	39
chr1	33759419	33759472	cgas_HA_2_S3_R1_001_peak_peak_320	36	.	2.03425	3.66586	0	2
chr1	33812829	33812882	cgas_HA_2_S3_R1_001_peak_peak_321	36	.	2.50302	3.66586	0	17
chr1	33816146	33816199	cgas_HA_2_S3_R1_001_peak_peak_322	36	.	2.50302	3.66586	0	27
chr1	33831248	33831319	cgas_HA_2_S3_R1_001_peak_peak_323	58	.	2.9718	5.82313	1.63079	42
chr1	33937978	33938046	cgas_HA_2_S3_R1_001_peak_peak_324	36	.	2.62022	3.66586	0	52
chr1	33938241	33938294	cgas_HA_2_S3_R1_001_peak_peak_325	36	.	2.44443	3.66586	0	7
chr1	34066740	34066793	cgas_HA_2_S3_R1_001_peak_peak_326	36	.	1.97565	3.66586	0	26
chr1	34098768	34098864	cgas_HA_2_S3_R1_001_peak_peak_327	154	.	7.13217	15.4661	10.0906	45
chr1	34100533	34100662	cgas_HA_2_S3_R1_001_peak_peak_328	58	.	3.49917	5.82313	1.63079	94
chr1	34106840	34106905	cgas_HA_2_S3_R1_001_peak_peak_329	36	.	2.8546	3.66586	0	24
chr1	34120042	34120095	cgas_HA_2_S3_R1_001_peak_peak_330	58	.	2.9718	5.82313	1.63079	32
chr1	34132345	34132401	cgas_HA_2_S3_R1_001_peak_peak_331	58	.	2.9718	5.82313	1.63079	52
chr1	34966188	34966241	cgas_HA_2_S3_R1_001_peak_peak_332	58	.	3.14759	5.82313	1.63079	45
chr1	35063657	35063746	cgas_HA_2_S3_R1_001_peak_peak_333	58	.	3.73355	5.82313	1.63079	41
chr1	35208431	35208495	cgas_HA_2_S3_R1_001_peak_peak_334	36	.	2.62022	3.66586	0	49
chr1	35224452	35224557	cgas_HA_2_S3_R1_001_peak_peak_335	154	.	7.01497	15.4661	10.0906	41
chr1	35249359	35249439	cgas_HA_2_S3_R1_001_peak_peak_336	58	.	3.73355	5.82313	1.63079	48
chr1	35252188	35252243	cgas_HA_2_S3_R1_001_peak_peak_337	36	.	2.62022	3.66586	0	4
chr1	35253776	35253834	cgas_HA_2_S3_R1_001_peak_peak_338	94	.	5.74764	9.4847	4.92823	40
chr1	35318387	35318548	cgas_HA_2_S3_R1_001_peak_peak_339	129	.	6.07743	12.9415	7.81664	52
chr1	35497548	35497604	cgas_HA_2_S3_R1_001_peak_peak_340	36	.	2.73741	3.66586	0	8
chr1	35734164	35734283	cgas_HA_2_S3_R1_001_peak_peak_341	58	.	3.79215	5.82313	1.63079	73
chr1	35916809	35916882	cgas_HA_2_S3_R1_001_peak_peak_342	58	.	3.08899	5.82313	1.63079	28
chr1	36126744	36126797	cgas_HA_2_S3_R1_001_peak_peak_343	36	.	1.97565	3.66586	0	26
chr1	36141401	36141454	cgas_HA_2_S3_R1_001_peak_peak_344	36	.	2.15144	3.66586	0	46
chr1	36174145	36174198	cgas_HA_2_S3_R1_001_peak_peak_345	36	.	2.38583	3.66586	0	14
chr1	36180863	36180916	cgas_HA_2_S3_R1_001_peak_peak_346	36	.	2.09285	3.66586	0	46
chr1	36181214	36181321	cgas_HA_2_S3_R1_001_peak_peak_347	81	.	4.7883	8.10504	3.56909	62
chr1	36396784	36396864	cgas_HA_2_S3_R1_001_peak_peak_348	36	.	2.9132	3.66586	0	40
chr1	36599184	36599405	cgas_HA_2_S3_R1_001_peak_peak_349	58	.	3.20618	5.82313	1.63079	135
chr1	36615167	36615264	cgas_HA_2_S3_R1_001_peak_peak_350	36	.	2.67881	3.66586	0	48
chr1	36615330	36615383	cgas_HA_2_S3_R1_001_peak_peak_351	36	.	2.44443	3.66586	0	48
chr1	36616486	36616655	cgas_HA_2_S3_R1_001_peak_peak_352	81	.	4.02654	8.10504	3.56909	147
chr1	36765656	36765714	cgas_HA_2_S3_R1_001_peak_peak_353	36	.	2.6195	3.65449	0	19
chr1	36808470	36808523	cgas_HA_2_S3_R1_001_peak_peak_354	36	.	2.56162	3.66586	0	37
chr1	36886559	36886644	cgas_HA_2_S3_R1_001_peak_peak_355	58	.	3.73355	5.82313	1.63079	46
chr1	36914264	36914317	cgas_HA_2_S3_R1_001_peak_peak_356	36	.	1.97565	3.66586	0	26
chr1	36916066	36916129	cgas_HA_2_S3_R1_001_peak_peak_357	36	.	2.62022	3.66586	0	20
chr1	37034373	37034426	cgas_HA_2_S3_R1_001_peak_peak_358	36	.	2.15144	3.66586	0	49
chr1	37075046	37075099	cgas_HA_2_S3_R1_001_peak_peak_359	36	.	2.79601	3.66586	0	24
chr1	37116252	37116312	cgas_HA_2_S3_R1_001_peak_peak_360	58	.	3.44057	5.82313	1.63079	29
chr1	37900039	37900143	cgas_HA_2_S3_R1_001_peak_peak_361	180	.	8.71428	18.0487	12.4638	52
chr1	37926797	37926850	cgas_HA_2_S3_R1_001_peak_peak_362	36	.	2.44443	3.66586	0	29
chr1	37937440	37937522	cgas_HA_2_S3_R1_001_peak_peak_363	151	.	8.20606	15.1958	10.0527	45
chr1	38027534	38027630	cgas_HA_2_S3_R1_001_peak_peak_364	129	.	6.5462	12.9415	7.81664	44
chr1	38276906	38277005	cgas_HA_2_S3_R1_001_peak_peak_365	58	.	3.73355	5.82313	1.63079	49
chr1	38390253	38390306	cgas_HA_2_S3_R1_001_peak_peak_366	36	.	1.97565	3.66586	0	26
chr1	38537725	38537778	cgas_HA_2_S3_R1_001_peak_peak_367	36	.	2.21004	3.66586	0	43
chr1	38589206	38589303	cgas_HA_2_S3_R1_001_peak_peak_368	58	.	3.08899	5.82313	1.63079	47
chr1	38594269	38594322	cgas_HA_2_S3_R1_001_peak_peak_369	36	.	1.97565	3.66586	0	26
chr1	38729836	38729889	cgas_HA_2_S3_R1_001_peak_peak_370	36	.	2.67881	3.66586	0	2
chr1	38826095	38826148	cgas_HA_2_S3_R1_001_peak_peak_371	36	.	2.15144	3.66586	0	51
chr1	38948284	38948337	cgas_HA_2_S3_R1_001_peak_peak_372	36	.	1.97565	3.66586	0	26
chr1	39194088	39194212	cgas_HA_2_S3_R1_001_peak_peak_373	58	.	3.67496	5.82313	1.63079	40
chr1	39211188	39211297	cgas_HA_2_S3_R1_001_peak_peak_374	31	.	2.23325	3.17301	0	48
chr1	39252839	39252893	cgas_HA_2_S3_R1_001_peak_peak_375	58	.	3.14759	5.82313	1.63079	22
chr1	39510573	39510642	cgas_HA_2_S3_R1_001_peak_peak_376	58	.	3.61636	5.82313	1.63079	35
chr1	39513608	39513706	cgas_HA_2_S3_R1_001_peak_peak_377	36	.	2.62022	3.66586	0	50
chr1	39563309	39563362	cgas_HA_2_S3_R1_001_peak_peak_378	36	.	2.67881	3.66586	0	25
chr1	39657903	39658070	cgas_HA_2_S3_R1_001_peak_peak_379	104	.	5.84304	10.4837	5.6396	41
chr1	39724470	39724523	cgas_HA_2_S3_R1_001_peak_peak_380	36	.	2.79601	3.66586	0	8
chr1	39876759	39876812	cgas_HA_2_S3_R1_001_peak_peak_381	58	.	3.20618	5.82313	1.63079	10
chr1	39988964	39989017	cgas_HA_2_S3_R1_001_peak_peak_382	36	.	2.32723	3.66586	0	49
chr1	40005002	40005096	cgas_HA_2_S3_R1_001_peak_peak_383	36	.	2.56162	3.66586	0	57
chr1	40075374	40075427	cgas_HA_2_S3_R1_001_peak_peak_384	36	.	2.79601	3.66586	0	22
chr1	40300077	40300130	cgas_HA_2_S3_R1_001_peak_peak_385	36	.	2.03425	3.66586	0	26
chr1	40439284	40439337	cgas_HA_2_S3_R1_001_peak_peak_386	36	.	2.73741	3.66586	0	30
chr1	40447764	40447821	cgas_HA_2_S3_R1_001_peak_peak_387	36	.	2.79601	3.66586	0	4
chr1	40544349	40544464	cgas_HA_2_S3_R1_001_peak_peak_388	36	.	2.8546	3.66586	0	21
chr1	40626976	40627064	cgas_HA_2_S3_R1_001_peak_peak_389	58	.	3.67496	5.82313	1.63079	47
chr1	40742646	40742699	cgas_HA_2_S3_R1_001_peak_peak_390	36	.	2.62022	3.66586	0	30
chr1	40765450	40765547	cgas_HA_2_S3_R1_001_peak_peak_391	104	.	5.37426	10.4837	5.6396	44
chr1	40775401	40775522	cgas_HA_2_S3_R1_001_peak_peak_392	36	.	2.8546	3.66586	0	26
chr1	41160358	41160411	cgas_HA_2_S3_R1_001_peak_peak_393	36	.	2.15144	3.66586	0	29
chr1	41433490	41433543	cgas_HA_2_S3_R1_001_peak_peak_394	36	.	2.62022	3.66586	0	33
chr1	41469424	41469650	cgas_HA_2_S3_R1_001_peak_peak_395	104	.	5.13988	10.4837	5.6396	63
chr1	41819579	41819716	cgas_HA_2_S3_R1_001_peak_peak_396	36	.	2.62022	3.66586	0	98
chr1	41884644	41884697	cgas_HA_2_S3_R1_001_peak_peak_397	36	.	2.79601	3.66586	0	24
chr1	41958798	41959015	cgas_HA_2_S3_R1_001_peak_peak_398	104	.	4.90549	10.4837	5.6396	91
chr1	41964751	41964808	cgas_HA_2_S3_R1_001_peak_peak_399	36	.	2.50302	3.66586	0	5
chr1	41992156	41992229	cgas_HA_2_S3_R1_001_peak_peak_400	36	.	2.85383	3.65449	0	49
chr1	41992390	41992443	cgas_HA_2_S3_R1_001_peak_peak_401	36	.	2.44376	3.65449	0	4
chr1	41994059	41994112	cgas_HA_2_S3_R1_001_peak_peak_402	33	.	2.53461	3.30537	0	10
chr1	41994661	41994714	cgas_HA_2_S3_R1_001_peak_peak_403	33	.	2.24472	3.30537	0	15
chr1	42092766	42092856	cgas_HA_2_S3_R1_001_peak_peak_404	36	.	2.09285	3.66586	0	45
chr1	42237155	42237208	cgas_HA_2_S3_R1_001_peak_peak_405	36	.	2.44443	3.66586	0	13
chr1	42368025	42368078	cgas_HA_2_S3_R1_001_peak_peak_406	36	.	2.73741	3.66586	0	22
chr1	42610708	42610761	cgas_HA_2_S3_R1_001_peak_peak_407	36	.	2.03425	3.66586	0	26
chr1	42945402	42945458	cgas_HA_2_S3_R1_001_peak_peak_408	58	.	3.08899	5.82313	1.63079	30
chr1	42995659	42995877	cgas_HA_2_S3_R1_001_peak_peak_409	81	.	4.14373	8.10504	3.56909	48
chr1	43148025	43148078	cgas_HA_2_S3_R1_001_peak_peak_410	36	.	2.8546	3.66586	0	14
chr1	43397987	43398040	cgas_HA_2_S3_R1_001_peak_peak_411	36	.	2.03425	3.66586	0	21
chr1	43426360	43426413	cgas_HA_2_S3_R1_001_peak_peak_412	36	.	2.21004	3.66586	0	10
chr1	43428457	43428530	cgas_HA_2_S3_R1_001_peak_peak_413	36	.	2.67881	3.66586	0	40
chr1	43429264	43429317	cgas_HA_2_S3_R1_001_peak_peak_414	36	.	2.62022	3.66586	0	12
chr1	43432913	43432966	cgas_HA_2_S3_R1_001_peak_peak_415	36	.	2.32723	3.66586	0	5
chr1	43439153	43439206	cgas_HA_2_S3_R1_001_peak_peak_416	36	.	2.56162	3.66586	0	23
chr1	43464804	43464859	cgas_HA_2_S3_R1_001_peak_peak_417	81	.	3.96794	8.10504	3.56909	7
chr1	43672597	43672676	cgas_HA_2_S3_R1_001_peak_peak_418	58	.	3.08899	5.82313	1.63079	31
chr1	43693031	43693119	cgas_HA_2_S3_R1_001_peak_peak_419	81	.	4.20233	8.10504	3.56909	46
chr1	43703922	43703983	cgas_HA_2_S3_R1_001_peak_peak_420	58	.	3.14759	5.82313	1.63079	21
chr1	43775519	43775572	cgas_HA_2_S3_R1_001_peak_peak_421	36	.	2.15144	3.66586	0	50
chr1	43917757	43917810	cgas_HA_2_S3_R1_001_peak_peak_422	30	.	2.1645	3.05855	0	51
chr1	44025114	44025167	cgas_HA_2_S3_R1_001_peak_peak_423	36	.	2.32723	3.66586	0	2
chr1	44047974	44048165	cgas_HA_2_S3_R1_001_peak_peak_424	58	.	3.55776	5.82313	1.63079	147
chr1	44062800	44062912	cgas_HA_2_S3_R1_001_peak_peak_425	36	.	2.44443	3.66586	0	26
chr1	44063174	44063227	cgas_HA_2_S3_R1_001_peak_peak_426	36	.	2.09285	3.66586	0	48
chr1	44115693	44115793	cgas_HA_2_S3_R1_001_peak_peak_427	58	.	3.73355	5.82313	1.63079	52
chr1	44460608	44460661	cgas_HA_2_S3_R1_001_peak_peak_428	30	.	2.56623	3.05855	0	4
chr1	44870790	44870843	cgas_HA_2_S3_R1_001_peak_peak_429	36	.	2.56162	3.66586	0	22
chr1	44950081	44950134	cgas_HA_2_S3_R1_001_peak_peak_430	36	.	2.32723	3.66586	0	51
chr1	45118694	45118757	cgas_HA_2_S3_R1_001_peak_peak_431	58	.	3.14759	5.82313	1.63079	24
chr1	45172902	45173035	cgas_HA_2_S3_R1_001_peak_peak_432	129	.	6.01883	12.9415	7.81664	84
chr1	45180764	45180817	cgas_HA_2_S3_R1_001_peak_peak_433	34	.	2.5477	3.4622	0	46
chr1	45205360	45205413	cgas_HA_2_S3_R1_001_peak_peak_434	36	.	2.56162	3.66586	0	37
chr1	45259452	45259560	cgas_HA_2_S3_R1_001_peak_peak_435	81	.	4.61251	8.10504	3.56909	50
chr1	45390881	45390934	cgas_HA_2_S3_R1_001_peak_peak_436	36	.	2.8546	3.66586	0	38
chr1	45433922	45434019	cgas_HA_2_S3_R1_001_peak_peak_437	104	.	5.19847	10.4837	5.6396	51
chr1	45477001	45477085	cgas_HA_2_S3_R1_001_peak_peak_438	58	.	3.03039	5.82313	1.63079	37
chr1	45480267	45480345	cgas_HA_2_S3_R1_001_peak_peak_439	58	.	3.26478	5.82313	1.63079	35
chr1	45803745	45803798	cgas_HA_2_S3_R1_001_peak_peak_440	36	.	2.44443	3.66586	0	18
chr1	45956876	45956993	cgas_HA_2_S3_R1_001_peak_peak_441	58	.	3.03039	5.82313	1.63079	25
chr1	45978416	45978504	cgas_HA_2_S3_R1_001_peak_peak_442	36	.	2.79601	3.66586	0	47
chr1	46035909	46035996	cgas_HA_2_S3_R1_001_peak_peak_443	58	.	3.67496	5.82313	1.63079	49
chr1	46152207	46152334	cgas_HA_2_S3_R1_001_peak_peak_444	58	.	2.9718	5.82313	1.63079	32
chr1	46268524	46268628	cgas_HA_2_S3_R1_001_peak_peak_445	129	.	6.19462	12.9415	7.81664	52
chr1	46336312	46336365	cgas_HA_2_S3_R1_001_peak_peak_446	36	.	2.56162	3.66586	0	34
chr1	46689275	46689348	cgas_HA_2_S3_R1_001_peak_peak_447	36	.	2.38583	3.66586	0	43
chr1	46713017	46713078	cgas_HA_2_S3_R1_001_peak_peak_448	58	.	3.14759	5.82313	1.63079	37
chr1	46807908	46807961	cgas_HA_2_S3_R1_001_peak_peak_449	36	.	2.44443	3.66586	0	33
chr1	46813954	46814031	cgas_HA_2_S3_R1_001_peak_peak_450	58	.	3.32338	5.82313	1.63079	29
chr1	46908130	46908214	cgas_HA_2_S3_R1_001_peak_peak_451	58	.	3.61538	5.80605	1.63079	45
chr1	46962328	46962381	cgas_HA_2_S3_R1_001_peak_peak_452	36	.	2.38583	3.66586	0	46
chr1	46974562	46974669	cgas_HA_2_S3_R1_001_peak_peak_453	36	.	2.56162	3.66586	0	68
chr1	46987960	46988013	cgas_HA_2_S3_R1_001_peak_peak_454	31	.	2.52166	3.17301	0	24
chr1	46993844	46993897	cgas_HA_2_S3_R1_001_peak_peak_455	36	.	2.21004	3.66586	0	5
chr1	46996675	46996745	cgas_HA_2_S3_R1_001_peak_peak_456	58	.	3.08899	5.82313	1.63079	26
chr1	47028297	47028350	cgas_HA_2_S3_R1_001_peak_peak_457	36	.	1.97565	3.66586	0	21
chr1	47075058	47075111	cgas_HA_2_S3_R1_001_peak_peak_458	36	.	2.50302	3.66586	0	44
chr1	47109073	47109170	cgas_HA_2_S3_R1_001_peak_peak_459	81	.	4.7297	8.10504	3.56909	47
chr1	47191038	47191160	cgas_HA_2_S3_R1_001_peak_peak_460	58	.	3.44057	5.82313	1.63079	47
chr1	47213522	47213620	cgas_HA_2_S3_R1_001_peak_peak_461	81	.	4.08514	8.10504	3.56909	50
chr1	47223046	47223111	cgas_HA_2_S3_R1_001_peak_peak_462	58	.	3.61636	5.82313	1.63079	14
chr1	47254350	47254424	cgas_HA_2_S3_R1_001_peak_peak_463	104	.	5.55005	10.4837	5.6396	46
chr1	47432615	47432668	cgas_HA_2_S3_R1_001_peak_peak_464	36	.	1.97565	3.66586	0	26
chr1	47645277	47645387	cgas_HA_2_S3_R1_001_peak_peak_465	36	.	2.44443	3.66586	0	41
chr1	47655770	47655843	cgas_HA_2_S3_R1_001_peak_peak_466	58	.	2.9718	5.82313	1.63079	32
chr1	47657134	47657286	cgas_HA_2_S3_R1_001_peak_peak_467	36	.	2.44443	3.66586	0	48
chr1	47657477	47657572	cgas_HA_2_S3_R1_001_peak_peak_468	36	.	2.50302	3.66586	0	47
chr1	47673555	47673608	cgas_HA_2_S3_R1_001_peak_peak_469	58	.	3.08899	5.82313	1.63079	18
chr1	47673666	47673748	cgas_HA_2_S3_R1_001_peak_peak_470	81	.	4.08514	8.10504	3.56909	44
chr1	47697064	47697122	cgas_HA_2_S3_R1_001_peak_peak_471	58	.	3.20618	5.82313	1.63079	42
chr1	47779829	47779946	cgas_HA_2_S3_R1_001_peak_peak_472	81	.	4.7297	8.10504	3.56909	68
chr1	47875142	47875195	cgas_HA_2_S3_R1_001_peak_peak_473	30	.	1.99233	3.05855	0	2
chr1	48035631	48035707	cgas_HA_2_S3_R1_001_peak_peak_474	81	.	4.26093	8.10504	3.56909	48
chr1	48116002	48116137	cgas_HA_2_S3_R1_001_peak_peak_475	139	.	9.06884	13.9495	8.81732	81
chr1	48192094	48192173	cgas_HA_2_S3_R1_001_peak_peak_476	59	.	5.29763	5.9608	1.76659	29
chr1	48194201	48194254	cgas_HA_2_S3_R1_001_peak_peak_477	33	.	2.65057	3.30537	0	44
chr1	48204371	48204424	cgas_HA_2_S3_R1_001_peak_peak_478	36	.	2.26864	3.66586	0	20
chr1	48397189	48397262	cgas_HA_2_S3_R1_001_peak_peak_479	36	.	2.26864	3.66586	0	31
chr1	48406620	48406707	cgas_HA_2_S3_R1_001_peak_peak_480	58	.	3.55776	5.82313	1.63079	49
chr1	48408135	48408232	cgas_HA_2_S3_R1_001_peak_peak_481	36	.	2.44443	3.66586	0	73
chr1	48413896	48413963	cgas_HA_2_S3_R1_001_peak_peak_482	104	.	5.49146	10.4837	5.6396	38
chr1	48417648	48417701	cgas_HA_2_S3_R1_001_peak_peak_483	36	.	2.50234	3.65449	0	47
chr1	48438853	48438916	cgas_HA_2_S3_R1_001_peak_peak_484	58	.	3.67496	5.82313	1.63079	33
chr1	48472804	48472857	cgas_HA_2_S3_R1_001_peak_peak_485	36	.	2.09285	3.66586	0	9
chr1	48473021	48473074	cgas_HA_2_S3_R1_001_peak_peak_486	36	.	2.62022	3.66586	0	42
chr1	48483550	48483612	cgas_HA_2_S3_R1_001_peak_peak_487	36	.	2.67881	3.66586	0	48
chr1	48528258	48528361	cgas_HA_2_S3_R1_001_peak_peak_488	58	.	3.20618	5.82313	1.63079	51
chr1	48530710	48530763	cgas_HA_2_S3_R1_001_peak_peak_489	36	.	2.9132	3.66586	0	35
chr1	48539542	48539595	cgas_HA_2_S3_R1_001_peak_peak_490	36	.	2.56092	3.65449	0	39
chr1	48559455	48559546	cgas_HA_2_S3_R1_001_peak_peak_491	129	.	6.01719	12.9072	7.81664	41
chr1	48693960	48694076	cgas_HA_2_S3_R1_001_peak_peak_492	58	.	3.49917	5.82313	1.63079	18
chr1	48732860	48732913	cgas_HA_2_S3_R1_001_peak_peak_493	58	.	3.08899	5.82313	1.63079	36
chr1	48911374	48911427	cgas_HA_2_S3_R1_001_peak_peak_494	36	.	2.38583	3.66586	0	23
chr1	48937477	48937535	cgas_HA_2_S3_R1_001_peak_peak_495	58	.	3.03039	5.82313	1.63079	41
chr1	48937877	48937973	cgas_HA_2_S3_R1_001_peak_peak_496	58	.	3.26478	5.82313	1.63079	45
chr1	48963927	48964019	cgas_HA_2_S3_R1_001_peak_peak_497	36	.	2.62022	3.66586	0	67
chr1	48964318	48964435	cgas_HA_2_S3_R1_001_peak_peak_498	81	.	3.96794	8.10504	3.56909	47
chr1	48996548	48996682	cgas_HA_2_S3_R1_001_peak_peak_499	36	.	2.32723	3.66586	0	10
chr1	49038419	49038640	cgas_HA_2_S3_R1_001_peak_peak_500	95	.	4.85377	9.57855	5.0197	45
chr1	49049665	49049718	cgas_HA_2_S3_R1_001_peak_peak_501	36	.	2.50302	3.66586	0	7
chr1	49085474	49085527	cgas_HA_2_S3_R1_001_peak_peak_502	33	.	2.12876	3.30537	0	1
chr1	49143117	49143177	cgas_HA_2_S3_R1_001_peak_peak_503	58	.	3.32338	5.82313	1.63079	35
chr1	49169691	49169744	cgas_HA_2_S3_R1_001_peak_peak_504	36	.	2.62022	3.66586	0	38
chr1	49283340	49283430	cgas_HA_2_S3_R1_001_peak_peak_505	81	.	4.55391	8.10504	3.56909	37
chr1	49288943	49289097	cgas_HA_2_S3_R1_001_peak_peak_506	206	.	9.18305	20.6824	14.9094	58
chr1	49318796	49318895	cgas_HA_2_S3_R1_001_peak_peak_507	58	.	3.90935	5.82313	1.63079	51
chr1	49344231	49344409	cgas_HA_2_S3_R1_001_peak_peak_508	260	.	10.941	26.0828	19.9033	52
chr1	49382001	49382067	cgas_HA_2_S3_R1_001_peak_peak_509	36	.	2.50302	3.66586	0	16
chr1	49416759	49416812	cgas_HA_2_S3_R1_001_peak_peak_510	36	.	2.56162	3.66586	0	19
chr1	49426765	49426818	cgas_HA_2_S3_R1_001_peak_peak_511	36	.	1.97565	3.66586	0	3
chr1	49515871	49515996	cgas_HA_2_S3_R1_001_peak_peak_512	81	.	4.31952	8.10504	3.56909	77
chr1	49526672	49526814	cgas_HA_2_S3_R1_001_peak_peak_513	81	.	4.20233	8.10504	3.56909	39
chr1	49527591	49527677	cgas_HA_2_S3_R1_001_peak_peak_514	36	.	2.67881	3.66586	0	35
chr1	49568612	49568783	cgas_HA_2_S3_R1_001_peak_peak_515	58	.	3.38197	5.82313	1.63079	38
chr1	49572204	49572267	cgas_HA_2_S3_R1_001_peak_peak_516	58	.	3.03039	5.82313	1.63079	31
chr1	49695427	49695480	cgas_HA_2_S3_R1_001_peak_peak_517	44	.	4.09139	4.41961	0.674208	17
chr1	50301245	50301298	cgas_HA_2_S3_R1_001_peak_peak_518	36	.	2.26864	3.66586	0	16
chr1	50798749	50798823	cgas_HA_2_S3_R1_001_peak_peak_519	129	.	6.37041	12.9415	7.81664	38
chr1	50814521	50814574	cgas_HA_2_S3_R1_001_peak_peak_520	36	.	2.73741	3.66586	0	26
chr1	51071315	51071409	cgas_HA_2_S3_R1_001_peak_peak_521	81	.	4.31952	8.10504	3.56909	51
chr1	51086805	51086869	cgas_HA_2_S3_R1_001_peak_peak_522	58	.	3.44057	5.82313	1.63079	39
chr1	51433818	51433871	cgas_HA_2_S3_R1_001_peak_peak_523	37	.	3.17591	3.73667	0.00502697	4
chr1	51435679	51435753	cgas_HA_2_S3_R1_001_peak_peak_524	55	.	3.3636	5.51704	1.63079	48
chr1	51447632	51447737	cgas_HA_2_S3_R1_001_peak_peak_525	58	.	3.44057	5.82313	1.63079	58
chr1	51524615	51524668	cgas_HA_2_S3_R1_001_peak_peak_526	36	.	2.50302	3.66586	0	42
chr1	51529045	51529170	cgas_HA_2_S3_R1_001_peak_peak_527	36	.	2.67881	3.66586	0	43
chr1	51684411	51684464	cgas_HA_2_S3_R1_001_peak_peak_528	36	.	2.62022	3.66586	0	32
chr1	51700863	51701000	cgas_HA_2_S3_R1_001_peak_peak_529	81	.	4.61251	8.10504	3.56909	49
chr1	51742202	51742255	cgas_HA_2_S3_R1_001_peak_peak_530	58	.	3.14759	5.82313	1.63079	40
chr1	51779675	51779728	cgas_HA_2_S3_R1_001_peak_peak_531	36	.	2.44443	3.66586	0	19
chr1	52102871	52102955	cgas_HA_2_S3_R1_001_peak_peak_532	36	.	2.32723	3.66586	0	52
chr1	52140881	52140939	cgas_HA_2_S3_R1_001_peak_peak_533	36	.	2.73741	3.66586	0	37
chr1	52195336	52195389	cgas_HA_2_S3_R1_001_peak_peak_534	36	.	2.26864	3.66586	0	23
chr1	52468124	52468194	cgas_HA_2_S3_R1_001_peak_peak_535	81	.	4.6711	8.10504	3.56909	42
chr1	52629718	52629771	cgas_HA_2_S3_R1_001_peak_peak_536	36	.	1.97565	3.66586	0	26
chr1	52653948	52654001	cgas_HA_2_S3_R1_001_peak_peak_537	36	.	2.03425	3.66586	0	26
chr1	52832046	52832185	cgas_HA_2_S3_R1_001_peak_peak_538	36	.	2.8546	3.66586	0	16
chr1	53662460	53662513	cgas_HA_2_S3_R1_001_peak_peak_539	36	.	2.21004	3.66586	0	22
chr1	53664199	53664252	cgas_HA_2_S3_R1_001_peak_peak_540	36	.	2.38583	3.66586	0	42
chr1	53712362	53712415	cgas_HA_2_S3_R1_001_peak_peak_541	36	.	2.44443	3.66586	0	50
chr1	53791920	53792017	cgas_HA_2_S3_R1_001_peak_peak_542	81	.	3.96794	8.10504	3.56909	47
chr1	53879404	53879475	cgas_HA_2_S3_R1_001_peak_peak_543	36	.	2.26864	3.66586	0	52
chr1	53880233	53880286	cgas_HA_2_S3_R1_001_peak_peak_544	36	.	1.97565	3.66586	0	26
chr1	53910357	53910420	cgas_HA_2_S3_R1_001_peak_peak_545	36	.	2.56162	3.66586	0	41
chr1	53985877	53985976	cgas_HA_2_S3_R1_001_peak_peak_546	36	.	2.21004	3.66586	0	5
chr1	54373204	54373257	cgas_HA_2_S3_R1_001_peak_peak_547	36	.	2.73741	3.66586	0	43
chr1	54411461	54411514	cgas_HA_2_S3_R1_001_peak_peak_548	37	.	3.50044	3.73667	0.00502697	6
chr1	54547460	54547552	cgas_HA_2_S3_R1_001_peak_peak_549	105	.	5.83548	10.5314	5.68163	41
chr1	54623934	54624008	cgas_HA_2_S3_R1_001_peak_peak_550	81	.	3.96794	8.10504	3.56909	26
chr1	54693098	54693195	cgas_HA_2_S3_R1_001_peak_peak_551	58	.	3.79215	5.82313	1.63079	70
chr1	54715686	54715739	cgas_HA_2_S3_R1_001_peak_peak_552	36	.	2.56162	3.66586	0	12
chr1	54719303	54719501	cgas_HA_2_S3_R1_001_peak_peak_553	58	.	3.03039	5.82313	1.63079	158
chr1	54825510	54825563	cgas_HA_2_S3_R1_001_peak_peak_554	36	.	2.09285	3.66586	0	26
chr1	55067270	55067352	cgas_HA_2_S3_R1_001_peak_peak_555	81	.	4.31952	8.10504	3.56909	47
chr1	55137854	55137986	cgas_HA_2_S3_R1_001_peak_peak_556	81	.	4.37812	8.10504	3.56909	42
chr1	55233390	55233443	cgas_HA_2_S3_R1_001_peak_peak_557	36	.	2.26864	3.66586	0	4
chr1	55276278	55276384	cgas_HA_2_S3_R1_001_peak_peak_558	36	.	2.8546	3.66586	0	63
chr1	55315905	55316013	cgas_HA_2_S3_R1_001_peak_peak_559	36	.	2.44443	3.66586	0	8
chr1	55316519	55316631	cgas_HA_2_S3_R1_001_peak_peak_560	36	.	2.73741	3.66586	0	38
chr1	55331355	55331439	cgas_HA_2_S3_R1_001_peak_peak_561	36	.	2.38583	3.66586	0	51
chr1	55487779	55487979	cgas_HA_2_S3_R1_001_peak_peak_562	81	.	4.43672	8.10504	3.56909	59
chr1	55522362	55522415	cgas_HA_2_S3_R1_001_peak_peak_563	36	.	2.44443	3.66586	0	7
chr1	55537283	55537369	cgas_HA_2_S3_R1_001_peak_peak_564	154	.	7.30796	15.4661	10.0906	49
chr1	55606377	55606435	cgas_HA_2_S3_R1_001_peak_peak_565	58	.	3.38197	5.82313	1.63079	33
chr1	55679504	55679609	cgas_HA_2_S3_R1_001_peak_peak_566	58	.	3.20618	5.82313	1.63079	84
chr1	55680399	55680452	cgas_HA_2_S3_R1_001_peak_peak_567	36	.	2.73741	3.66586	0	29
chr1	55743360	55743416	cgas_HA_2_S3_R1_001_peak_peak_568	36	.	2.9132	3.66586	0	23
chr1	55835274	55835371	cgas_HA_2_S3_R1_001_peak_peak_569	180	.	8.65568	18.0487	12.4638	45
chr1	55867941	55868091	cgas_HA_2_S3_R1_001_peak_peak_570	81	.	4.43672	8.10504	3.56909	44
chr1	55894954	55895039	cgas_HA_2_S3_R1_001_peak_peak_571	49	.	4.2413	4.96301	1.2005	84
chr1	55909437	55909490	cgas_HA_2_S3_R1_001_peak_peak_572	36	.	2.67881	3.66586	0	40
chr1	56112915	56112968	cgas_HA_2_S3_R1_001_peak_peak_573	36	.	2.38583	3.66586	0	22
chr1	56181914	56181991	cgas_HA_2_S3_R1_001_peak_peak_574	36	.	2.32723	3.66586	0	27
chr1	56184757	56184813	cgas_HA_2_S3_R1_001_peak_peak_575	36	.	2.44443	3.66586	0	15
chr1	56282276	56282329	cgas_HA_2_S3_R1_001_peak_peak_576	36	.	2.56162	3.66586	0	22
chr1	56795553	56795606	cgas_HA_2_S3_R1_001_peak_peak_577	36	.	2.21004	3.66586	0	26
chr1	56798119	56798172	cgas_HA_2_S3_R1_001_peak_peak_578	36	.	2.9132	3.66586	0	19
chr1	56840576	56840629	cgas_HA_2_S3_R1_001_peak_peak_579	58	.	3.73355	5.82313	1.63079	9
chr1	56842425	56842478	cgas_HA_2_S3_R1_001_peak_peak_580	36	.	2.56162	3.66586	0	49
chr1	56842553	56842606	cgas_HA_2_S3_R1_001_peak_peak_581	58	.	3.20618	5.82313	1.63079	23
chr1	56864997	56865100	cgas_HA_2_S3_R1_001_peak_peak_582	58	.	3.26478	5.82313	1.63079	52
chr1	56890945	56890998	cgas_HA_2_S3_R1_001_peak_peak_583	36	.	2.15144	3.66586	0	33
chr1	56891075	56891128	cgas_HA_2_S3_R1_001_peak_peak_584	36	.	2.32723	3.66586	0	12
chr1	56991308	56991365	cgas_HA_2_S3_R1_001_peak_peak_585	58	.	3.49917	5.82313	1.63079	14
chr1	57154233	57154388	cgas_HA_2_S3_R1_001_peak_peak_586	104	.	4.90549	10.4837	5.6396	41
chr1	57269356	57269475	cgas_HA_2_S3_R1_001_peak_peak_587	81	.	4.49531	8.10504	3.56909	73
chr1	57286861	57286962	cgas_HA_2_S3_R1_001_peak_peak_588	58	.	3.90935	5.82313	1.63079	50
chr1	57298113	57298259	cgas_HA_2_S3_R1_001_peak_peak_589	104	.	5.19847	10.4837	5.6396	78
chr1	57530413	57530466	cgas_HA_2_S3_R1_001_peak_peak_590	36	.	2.26864	3.66586	0	26
chr1	57718859	57718912	cgas_HA_2_S3_R1_001_peak_peak_591	33	.	2.41866	3.30537	0	25
chr1	57877018	57877257	cgas_HA_2_S3_R1_001_peak_peak_592	50	.	3.21385	5.0821	1.31634	189
chr1	57877420	57877473	cgas_HA_2_S3_R1_001_peak_peak_593	31	.	2.34861	3.17301	0	46
chr1	57911729	57911782	cgas_HA_2_S3_R1_001_peak_peak_594	36	.	1.97565	3.66586	0	26
chr1	57951435	57951491	cgas_HA_2_S3_R1_001_peak_peak_595	58	.	2.9718	5.82313	1.63079	14
chr1	57986572	57986625	cgas_HA_2_S3_R1_001_peak_peak_596	36	.	2.21004	3.66586	0	26
chr1	58015970	58016023	cgas_HA_2_S3_R1_001_peak_peak_597	36	.	2.9132	3.66586	0	26
chr1	58098248	58098301	cgas_HA_2_S3_R1_001_peak_peak_598	36	.	2.21004	3.66586	0	25
chr1	58162006	58162059	cgas_HA_2_S3_R1_001_peak_peak_599	36	.	2.03425	3.66586	0	26
chr1	58262343	58262469	cgas_HA_2_S3_R1_001_peak_peak_600	36	.	2.44443	3.66586	0	105
chr1	58279088	58279141	cgas_HA_2_S3_R1_001_peak_peak_601	36	.	2.09285	3.66586	0	25
chr1	58314207	58314340	cgas_HA_2_S3_R1_001_peak_peak_602	58	.	2.9718	5.82313	1.63079	3
chr1	58513086	58513157	cgas_HA_2_S3_R1_001_peak_peak_603	36	.	2.56162	3.66586	0	52
chr1	58531411	58531510	cgas_HA_2_S3_R1_001_peak_peak_604	58	.	3.20618	5.82313	1.63079	48
chr1	58628776	58628861	cgas_HA_2_S3_R1_001_peak_peak_605	180	.	8.01112	18.0487	12.4638	42
chr1	58630307	58630360	cgas_HA_2_S3_R1_001_peak_peak_606	36	.	1.97565	3.66586	0	26
chr1	58756509	58756562	cgas_HA_2_S3_R1_001_peak_peak_607	36	.	2.62022	3.66586	0	13
chr1	58861198	58861252	cgas_HA_2_S3_R1_001_peak_peak_608	58	.	3.14759	5.82313	1.63079	1
chr1	58863181	58863300	cgas_HA_2_S3_R1_001_peak_peak_609	104	.	4.90549	10.4837	5.6396	30
chr1	58898552	58898605	cgas_HA_2_S3_R1_001_peak_peak_610	65	.	4.07431	6.50151	2.29241	38
chr1	58898682	58898757	cgas_HA_2_S3_R1_001_peak_peak_611	148	.	7.65345	14.8318	9.69056	44
chr1	59050374	59050490	cgas_HA_2_S3_R1_001_peak_peak_612	61	.	4.63077	6.12963	1.93283	69
chr1	59052138	59052191	cgas_HA_2_S3_R1_001_peak_peak_613	32	.	3.28876	3.22554	0	41
chr1	59058325	59058451	cgas_HA_2_S3_R1_001_peak_peak_614	49	.	3.77141	4.90985	1.1478	78
chr1	59074102	59074170	cgas_HA_2_S3_R1_001_peak_peak_615	58	.	3.14759	5.82313	1.63079	20
chr1	59084008	59084065	cgas_HA_2_S3_R1_001_peak_peak_616	58	.	3.38197	5.82313	1.63079	21
chr1	59084134	59084249	cgas_HA_2_S3_R1_001_peak_peak_617	129	.	5.96023	12.9415	7.81664	49
chr1	59094814	59094903	cgas_HA_2_S3_R1_001_peak_peak_618	81	.	4.14373	8.10504	3.56909	39
chr1	59118387	59118474	cgas_HA_2_S3_R1_001_peak_peak_619	180	.	8.3041	18.0487	12.4638	41
chr1	59165777	59165830	cgas_HA_2_S3_R1_001_peak_peak_620	36	.	2.44443	3.66586	0	8
chr1	59193172	59193225	cgas_HA_2_S3_R1_001_peak_peak_621	36	.	2.56162	3.66586	0	1
chr1	59249661	59249743	cgas_HA_2_S3_R1_001_peak_peak_622	102	.	6.90726	10.2507	5.6396	35
chr1	59314582	59314758	cgas_HA_2_S3_R1_001_peak_peak_623	129	.	6.83918	12.9415	7.81664	97
chr1	59336191	59336244	cgas_HA_2_S3_R1_001_peak_peak_624	36	.	2.09285	3.66586	0	28
chr1	59347237	59347337	cgas_HA_2_S3_R1_001_peak_peak_625	58	.	3.73355	5.82313	1.63079	49
chr1	59349261	59349314	cgas_HA_2_S3_R1_001_peak_peak_626	36	.	2.15144	3.66586	0	5
chr1	59398696	59398761	cgas_HA_2_S3_R1_001_peak_peak_627	51	.	3.84225	5.15385	1.38757	14
chr1	59474403	59474456	cgas_HA_2_S3_R1_001_peak_peak_628	36	.	2.56162	3.66586	0	18
chr1	59616814	59616931	cgas_HA_2_S3_R1_001_peak_peak_629	61	.	5.09531	6.12963	1.93283	27
chr1	59826004	59826140	cgas_HA_2_S3_R1_001_peak_peak_630	81	.	4.02654	8.10504	3.56909	84
chr1	59841222	59841275	cgas_HA_2_S3_R1_001_peak_peak_631	36	.	2.15144	3.66586	0	52
chr1	59880575	59880786	cgas_HA_2_S3_R1_001_peak_peak_632	104	.	5.66725	10.4837	5.6396	165
chr1	59892978	59893128	cgas_HA_2_S3_R1_001_peak_peak_633	58	.	3.26478	5.82313	1.63079	89
chr1	59900087	59900172	cgas_HA_2_S3_R1_001_peak_peak_634	81	.	4.43672	8.10504	3.56909	41
chr1	59942902	59942955	cgas_HA_2_S3_R1_001_peak_peak_635	36	.	2.26864	3.66586	0	31
chr1	59943052	59943224	cgas_HA_2_S3_R1_001_peak_peak_636	81	.	4.20233	8.10504	3.56909	76
chr1	59953248	59953310	cgas_HA_2_S3_R1_001_peak_peak_637	55	.	3.59671	5.51704	1.63079	13
chr1	60138600	60138705	cgas_HA_2_S3_R1_001_peak_peak_638	58	.	3.20618	5.82313	1.63079	52
chr1	60173059	60173114	cgas_HA_2_S3_R1_001_peak_peak_639	36	.	2.62022	3.66586	0	19
chr1	60280243	60280343	cgas_HA_2_S3_R1_001_peak_peak_640	55	.	5.0492	5.57873	1.63079	29
chr1	60345382	60345453	cgas_HA_2_S3_R1_001_peak_peak_641	104	.	5.02268	10.4837	5.6396	43
chr1	60369001	60369054	cgas_HA_2_S3_R1_001_peak_peak_642	65	.	4.64243	6.50151	2.29241	16
chr1	60373037	60373090	cgas_HA_2_S3_R1_001_peak_peak_643	36	.	2.67881	3.66586	0	10
chr1	60413148	60413232	cgas_HA_2_S3_R1_001_peak_peak_644	58	.	3.08899	5.82313	1.63079	47
chr1	60457386	60457439	cgas_HA_2_S3_R1_001_peak_peak_645	36	.	2.79601	3.66586	0	23
chr1	60622697	60622751	cgas_HA_2_S3_R1_001_peak_peak_646	81	.	4.49531	8.10504	3.56909	32
chr1	60747184	60747264	cgas_HA_2_S3_R1_001_peak_peak_647	69	.	5.28539	6.99097	2.77464	36
chr1	60891349	60891440	cgas_HA_2_S3_R1_001_peak_peak_648	81	.	4.20233	8.10504	3.56909	49
chr1	60893014	60893174	cgas_HA_2_S3_R1_001_peak_peak_649	81	.	4.26093	8.10504	3.56909	88
chr1	61202804	61202857	cgas_HA_2_S3_R1_001_peak_peak_650	36	.	2.15144	3.66586	0	26
chr1	61222009	61222062	cgas_HA_2_S3_R1_001_peak_peak_651	36	.	2.15144	3.66586	0	9
chr1	61231056	61231122	cgas_HA_2_S3_R1_001_peak_peak_652	81	.	4.43672	8.10504	3.56909	36
chr1	61408089	61408185	cgas_HA_2_S3_R1_001_peak_peak_653	104	.	5.84304	10.4837	5.6396	50
chr1	61438549	61438689	cgas_HA_2_S3_R1_001_peak_peak_654	104	.	5.72584	10.4837	5.6396	62
chr1	61444760	61444866	cgas_HA_2_S3_R1_001_peak_peak_655	129	.	6.4876	12.9415	7.81664	45
chr1	61515662	61515755	cgas_HA_2_S3_R1_001_peak_peak_656	36	.	2.91241	3.65449	0	52
chr1	61522739	61522792	cgas_HA_2_S3_R1_001_peak_peak_657	36	.	2.79601	3.66586	0	11
chr1	61543800	61543879	cgas_HA_2_S3_R1_001_peak_peak_658	81	.	4.43672	8.10504	3.56909	35
chr1	61547799	61547852	cgas_HA_2_S3_R1_001_peak_peak_659	36	.	2.67881	3.66586	0	28
chr1	61635753	61635806	cgas_HA_2_S3_R1_001_peak_peak_660	36	.	2.62022	3.66586	0	7
chr1	61673215	61673334	cgas_HA_2_S3_R1_001_peak_peak_661	154	.	7.42515	15.4661	10.0906	50
chr1	61679483	61679536	cgas_HA_2_S3_R1_001_peak_peak_662	58	.	3.14759	5.82313	1.63079	38
chr1	61707382	61707456	cgas_HA_2_S3_R1_001_peak_peak_663	36	.	2.79601	3.66586	0	39
chr1	61707902	61707955	cgas_HA_2_S3_R1_001_peak_peak_664	58	.	3.03039	5.82313	1.63079	42
chr1	61709990	61710153	cgas_HA_2_S3_R1_001_peak_peak_665	52	.	2.94047	5.28122	1.5123	108
chr1	61919158	61919268	cgas_HA_2_S3_R1_001_peak_peak_666	36	.	2.8546	3.66586	0	48
chr1	61992608	61992661	cgas_HA_2_S3_R1_001_peak_peak_667	36	.	2.79601	3.66586	0	44
chr1	62177035	62177139	cgas_HA_2_S3_R1_001_peak_peak_668	81	.	4.08514	8.10504	3.56909	52
chr1	62177196	62177249	cgas_HA_2_S3_R1_001_peak_peak_669	36	.	2.56162	3.66586	0	31
chr1	62190839	62190908	cgas_HA_2_S3_R1_001_peak_peak_670	36	.	2.21004	3.66586	0	50
chr1	62215392	62215466	cgas_HA_2_S3_R1_001_peak_peak_671	36	.	2.62022	3.66586	0	42
chr1	62511590	62511643	cgas_HA_2_S3_R1_001_peak_peak_672	36	.	2.09285	3.66586	0	47
chr1	62596930	62597030	cgas_HA_2_S3_R1_001_peak_peak_673	206	.	8.89007	20.6824	14.9094	51
chr1	62696574	62696627	cgas_HA_2_S3_R1_001_peak_peak_674	36	.	2.73741	3.66586	0	35
chr1	62760017	62760116	cgas_HA_2_S3_R1_001_peak_peak_675	58	.	3.73355	5.82313	1.63079	52
chr1	62787226	62787382	cgas_HA_2_S3_R1_001_peak_peak_676	58	.	2.9718	5.82313	1.63079	48
chr1	62790926	62791010	cgas_HA_2_S3_R1_001_peak_peak_677	36	.	2.44443	3.66586	0	73
chr1	62791361	62791467	cgas_HA_2_S3_R1_001_peak_peak_678	36	.	2.67881	3.66586	0	8
chr1	62791524	62791618	cgas_HA_2_S3_R1_001_peak_peak_679	81	.	4.14373	8.10504	3.56909	51
chr1	62799295	62799457	cgas_HA_2_S3_R1_001_peak_peak_680	104	.	5.66725	10.4837	5.6396	110
chr1	62822167	62822350	cgas_HA_2_S3_R1_001_peak_peak_681	129	.	6.07743	12.9415	7.81664	122
chr1	62857203	62857279	cgas_HA_2_S3_R1_001_peak_peak_682	58	.	3.08899	5.82313	1.63079	30
chr1	62890116	62890221	cgas_HA_2_S3_R1_001_peak_peak_683	58	.	3.32338	5.82313	1.63079	52
chr1	62890342	62890405	cgas_HA_2_S3_R1_001_peak_peak_684	81	.	4.26093	8.10504	3.56909	15
chr1	63097773	63097826	cgas_HA_2_S3_R1_001_peak_peak_685	36	.	2.73741	3.66586	0	27
chr1	63249406	63249459	cgas_HA_2_S3_R1_001_peak_peak_686	36	.	2.67881	3.66586	0	43
chr1	63429024	63429077	cgas_HA_2_S3_R1_001_peak_peak_687	36	.	2.38583	3.66586	0	18
chr1	63614904	63614957	cgas_HA_2_S3_R1_001_peak_peak_688	58	.	2.9718	5.82313	1.63079	40
chr1	63793382	63793487	cgas_HA_2_S3_R1_001_peak_peak_689	36	.	2.50302	3.66586	0	98
chr1	63833143	63833230	cgas_HA_2_S3_R1_001_peak_peak_690	58	.	2.9718	5.82313	1.63079	61
chr1	63907459	63907512	cgas_HA_2_S3_R1_001_peak_peak_691	36	.	2.9132	3.66586	0	17
chr1	63988991	63989118	cgas_HA_2_S3_R1_001_peak_peak_692	104	.	5.13988	10.4837	5.6396	69
chr1	64059350	64059445	cgas_HA_2_S3_R1_001_peak_peak_693	58	.	3.03039	5.82313	1.63079	47
chr1	64077098	64077151	cgas_HA_2_S3_R1_001_peak_peak_694	36	.	2.8546	3.66586	0	28
chr1	64127930	64127983	cgas_HA_2_S3_R1_001_peak_peak_695	58	.	3.03039	5.82313	1.63079	41
chr1	64140195	64140330	cgas_HA_2_S3_R1_001_peak_peak_696	233	.	10.5308	23.3619	17.3864	82
chr1	64180027	64180082	cgas_HA_2_S3_R1_001_peak_peak_697	58	.	2.9718	5.82313	1.63079	26
chr1	64258126	64258179	cgas_HA_2_S3_R1_001_peak_peak_698	36	.	2.26864	3.66586	0	21
chr1	64260689	64260798	cgas_HA_2_S3_R1_001_peak_peak_699	36	.	2.56162	3.66586	0	25
chr1	64276912	64276965	cgas_HA_2_S3_R1_001_peak_peak_700	36	.	2.44443	3.66586	0	14
chr1	64282902	64282971	cgas_HA_2_S3_R1_001_peak_peak_701	58	.	3.08899	5.82313	1.63079	20
chr1	64292634	64292687	cgas_HA_2_S3_R1_001_peak_peak_702	36	.	2.79601	3.66586	0	37
chr1	64383400	64383453	cgas_HA_2_S3_R1_001_peak_peak_703	36	.	2.56162	3.66586	0	34
chr1	64386314	64386367	cgas_HA_2_S3_R1_001_peak_peak_704	36	.	2.79601	3.66586	0	18
chr1	64386498	64386628	cgas_HA_2_S3_R1_001_peak_peak_705	36	.	2.73741	3.66586	0	84
chr1	64397346	64397408	cgas_HA_2_S3_R1_001_peak_peak_706	36	.	2.79601	3.66586	0	20
chr1	64450089	64450142	cgas_HA_2_S3_R1_001_peak_peak_707	36	.	2.50302	3.66586	0	11
chr1	64505304	64505363	cgas_HA_2_S3_R1_001_peak_peak_708	36	.	2.67881	3.66586	0	45
chr1	64509834	64509932	cgas_HA_2_S3_R1_001_peak_peak_709	129	.	6.72199	12.9415	7.81664	15
chr1	64548289	64548427	cgas_HA_2_S3_R1_001_peak_peak_710	81	.	4.26093	8.10504	3.56909	44
chr1	64598798	64598974	cgas_HA_2_S3_R1_001_peak_peak_711	104	.	5.08128	10.4837	5.6396	95
chr1	64602941	64603003	cgas_HA_2_S3_R1_001_peak_peak_712	58	.	3.38197	5.82313	1.63079	36
chr1	64815063	64815116	cgas_HA_2_S3_R1_001_peak_peak_713	36	.	2.44443	3.66586	0	1
chr1	64815274	64815327	cgas_HA_2_S3_R1_001_peak_peak_714	36	.	2.56162	3.66586	0	28
chr1	64862625	64862690	cgas_HA_2_S3_R1_001_peak_peak_715	36	.	2.9132	3.66586	0	17
chr1	64868673	64868726	cgas_HA_2_S3_R1_001_peak_peak_716	36	.	2.32723	3.66586	0	51
chr1	64869256	64869343	cgas_HA_2_S3_R1_001_peak_peak_717	36	.	2.56162	3.66586	0	50
chr1	64948576	64948650	cgas_HA_2_S3_R1_001_peak_peak_718	58	.	3.61636	5.82313	1.63079	35
chr1	65005550	65005603	cgas_HA_2_S3_R1_001_peak_peak_719	36	.	2.8546	3.66586	0	22
chr1	65040136	65040225	cgas_HA_2_S3_R1_001_peak_peak_720	81	.	4.02654	8.10504	3.56909	47
chr1	65152577	65152645	cgas_HA_2_S3_R1_001_peak_peak_721	81	.	3.96794	8.10504	3.56909	29
chr1	65300623	65300676	cgas_HA_2_S3_R1_001_peak_peak_722	58	.	3.08899	5.82313	1.63079	35
chr1	65337826	65337879	cgas_HA_2_S3_R1_001_peak_peak_723	36	.	2.26864	3.66586	0	25
chr1	65360638	65360745	cgas_HA_2_S3_R1_001_peak_peak_724	104	.	4.90549	10.4837	5.6396	57
chr1	65362400	65362463	cgas_HA_2_S3_R1_001_peak_peak_725	36	.	2.56162	3.66586	0	13
chr1	65399011	65399064	cgas_HA_2_S3_R1_001_peak_peak_726	58	.	3.20618	5.82313	1.63079	43
chr1	65400052	65400145	cgas_HA_2_S3_R1_001_peak_peak_727	36	.	2.32723	3.66586	0	67
chr1	65545771	65545886	cgas_HA_2_S3_R1_001_peak_peak_728	104	.	5.13988	10.4837	5.6396	89
chr1	65613112	65613177	cgas_HA_2_S3_R1_001_peak_peak_729	58	.	3.38197	5.82313	1.63079	26
chr1	65613825	65613886	cgas_HA_2_S3_R1_001_peak_peak_730	58	.	3.14759	5.82313	1.63079	51
chr1	65626321	65626374	cgas_HA_2_S3_R1_001_peak_peak_731	58	.	3.03039	5.82313	1.63079	20
chr1	65720547	65720600	cgas_HA_2_S3_R1_001_peak_peak_732	36	.	2.50302	3.66586	0	18
chr1	65726727	65726820	cgas_HA_2_S3_R1_001_peak_peak_733	81	.	3.96794	8.10504	3.56909	51
chr1	65775575	65775658	cgas_HA_2_S3_R1_001_peak_peak_734	81	.	4.61251	8.10504	3.56909	52
chr1	65885965	65886160	cgas_HA_2_S3_R1_001_peak_peak_735	110	.	7.22834	11.0536	6.19725	65
chr1	65891415	65891601	cgas_HA_2_S3_R1_001_peak_peak_736	55	.	3.53843	5.51704	1.63079	91
chr1	66153520	66153642	cgas_HA_2_S3_R1_001_peak_peak_737	58	.	3.08899	5.82313	1.63079	38
chr1	66277779	66277897	cgas_HA_2_S3_R1_001_peak_peak_738	36	.	2.62022	3.66586	0	23
chr1	66286749	66286883	cgas_HA_2_S3_R1_001_peak_peak_739	129	.	6.5462	12.9415	7.81664	52
chr1	66346958	66347011	cgas_HA_2_S3_R1_001_peak_peak_740	36	.	1.97565	3.66586	0	26
chr1	66424721	66424774	cgas_HA_2_S3_R1_001_peak_peak_741	58	.	2.9718	5.82313	1.63079	33
chr1	66634113	66634307	cgas_HA_2_S3_R1_001_peak_peak_742	81	.	4.6711	8.10504	3.56909	13
chr1	66682999	66683052	cgas_HA_2_S3_R1_001_peak_peak_743	36	.	2.26864	3.66586	0	11
chr1	66708490	66708587	cgas_HA_2_S3_R1_001_peak_peak_744	165	.	8.68039	16.5984	11.214	52
chr1	66728086	66728155	cgas_HA_2_S3_R1_001_peak_peak_745	36	.	2.8546	3.66586	0	25
chr1	66843350	66843403	cgas_HA_2_S3_R1_001_peak_peak_746	36	.	2.56162	3.66586	0	7
chr1	66969682	66969769	cgas_HA_2_S3_R1_001_peak_peak_747	129	.	5.90164	12.9415	7.81664	47
chr1	66971391	66971565	cgas_HA_2_S3_R1_001_peak_peak_748	76	.	4.00466	7.69643	3.47083	45
chr1	66971966	66972070	cgas_HA_2_S3_R1_001_peak_peak_749	55	.	3.42188	5.51704	1.63079	52
chr1	67009328	67009420	cgas_HA_2_S3_R1_001_peak_peak_750	81	.	4.84689	8.10504	3.56909	49
chr1	67030080	67030133	cgas_HA_2_S3_R1_001_peak_peak_751	36	.	2.38583	3.66586	0	19
chr1	67058053	67058106	cgas_HA_2_S3_R1_001_peak_peak_752	36	.	2.79601	3.66586	0	23
chr1	67275785	67275876	cgas_HA_2_S3_R1_001_peak_peak_753	81	.	4.26093	8.10504	3.56909	46
chr1	67338967	67339035	cgas_HA_2_S3_R1_001_peak_peak_754	36	.	2.79601	3.66586	0	20
chr1	67391080	67391178	cgas_HA_2_S3_R1_001_peak_peak_755	46	.	3.61982	4.62256	0.867353	75
chr1	67395808	67395886	cgas_HA_2_S3_R1_001_peak_peak_756	58	.	3.32338	5.82313	1.63079	51
chr1	67410429	67410576	cgas_HA_2_S3_R1_001_peak_peak_757	233	.	9.82762	23.3619	17.3864	60
chr1	67417288	67417456	cgas_HA_2_S3_R1_001_peak_peak_758	81	.	4.37812	8.10504	3.56909	80
chr1	67526566	67526667	cgas_HA_2_S3_R1_001_peak_peak_759	58	.	3.32338	5.82313	1.63079	50
chr1	67578245	67578375	cgas_HA_2_S3_R1_001_peak_peak_760	316	.	12.9918	31.6348	25.0902	79
chr1	67581658	67581718	cgas_HA_2_S3_R1_001_peak_peak_761	81	.	4.31952	8.10504	3.56909	37
chr1	67679021	67679103	cgas_HA_2_S3_R1_001_peak_peak_762	58	.	3.20618	5.82313	1.63079	42
chr1	67805480	67805556	cgas_HA_2_S3_R1_001_peak_peak_763	58	.	3.79215	5.82313	1.63079	34
chr1	67855748	67855863	cgas_HA_2_S3_R1_001_peak_peak_764	36	.	2.67881	3.66586	0	102
chr1	67896116	67896337	cgas_HA_2_S3_R1_001_peak_peak_765	81	.	3.96794	8.10504	3.56909	42
chr1	67944944	67945025	cgas_HA_2_S3_R1_001_peak_peak_766	36	.	2.38583	3.66586	0	42
chr1	67966200	67966345	cgas_HA_2_S3_R1_001_peak_peak_767	58	.	3.90935	5.82313	1.63079	110
chr1	67990691	67990744	cgas_HA_2_S3_R1_001_peak_peak_768	36	.	2.50302	3.66586	0	49
chr1	68001216	68001313	cgas_HA_2_S3_R1_001_peak_peak_769	58	.	3.38105	5.80605	1.63079	49
chr1	68018226	68018279	cgas_HA_2_S3_R1_001_peak_peak_770	36	.	2.32723	3.66586	0	33
chr1	68027493	68027550	cgas_HA_2_S3_R1_001_peak_peak_771	58	.	3.67396	5.80605	1.63079	16
chr1	68112865	68113009	cgas_HA_2_S3_R1_001_peak_peak_772	58	.	3.26478	5.82313	1.63079	49
chr1	68118697	68118766	cgas_HA_2_S3_R1_001_peak_peak_773	81	.	3.96794	8.10504	3.56909	18
chr1	68145504	68145591	cgas_HA_2_S3_R1_001_peak_peak_774	81	.	4.08514	8.10504	3.56909	39
chr1	68166663	68166727	cgas_HA_2_S3_R1_001_peak_peak_775	58	.	3.08899	5.82313	1.63079	19
chr1	68179178	68179242	cgas_HA_2_S3_R1_001_peak_peak_776	58	.	3.85075	5.82313	1.63079	38
chr1	68201860	68201955	cgas_HA_2_S3_R1_001_peak_peak_777	58	.	3.20618	5.82313	1.63079	51
chr1	68202141	68202313	cgas_HA_2_S3_R1_001_peak_peak_778	58	.	3.79215	5.82313	1.63079	121
chr1	68222266	68222319	cgas_HA_2_S3_R1_001_peak_peak_779	36	.	2.50302	3.66586	0	25
chr1	68225848	68225914	cgas_HA_2_S3_R1_001_peak_peak_780	58	.	2.9718	5.82313	1.63079	39
chr1	68236889	68236992	cgas_HA_2_S3_R1_001_peak_peak_781	104	.	5.37426	10.4837	5.6396	63
chr1	68257383	68257660	cgas_HA_2_S3_R1_001_peak_peak_782	129	.	6.78059	12.9415	7.81664	198
chr1	68267675	68267728	cgas_HA_2_S3_R1_001_peak_peak_783	64	.	5.37771	6.41627	2.21456	40
chr1	68298766	68298903	cgas_HA_2_S3_R1_001_peak_peak_784	36	.	2.62022	3.66586	0	116
chr1	68316448	68316558	cgas_HA_2_S3_R1_001_peak_peak_785	58	.	3.79215	5.82313	1.63079	44
chr1	68319470	68319620	cgas_HA_2_S3_R1_001_peak_peak_786	104	.	5.19847	10.4837	5.6396	23
chr1	68506549	68506602	cgas_HA_2_S3_R1_001_peak_peak_787	36	.	2.21004	3.66586	0	20
chr1	68577623	68577808	cgas_HA_2_S3_R1_001_peak_peak_788	206	.	9.65183	20.6824	14.9094	60
chr1	68578783	68578848	cgas_HA_2_S3_R1_001_peak_peak_789	36	.	2.9132	3.66586	0	14
chr1	68585991	68586135	cgas_HA_2_S3_R1_001_peak_peak_790	81	.	4.20233	8.10504	3.56909	44
chr1	68587359	68587412	cgas_HA_2_S3_R1_001_peak_peak_791	36	.	2.56162	3.66586	0	29
chr1	68640570	68640652	cgas_HA_2_S3_R1_001_peak_peak_792	58	.	3.03039	5.82313	1.63079	33
chr1	68735420	68735518	cgas_HA_2_S3_R1_001_peak_peak_793	233	.	10.0034	23.3619	17.3864	48
chr1	68786923	68787024	cgas_HA_2_S3_R1_001_peak_peak_794	129	.	6.5462	12.9415	7.81664	51
chr1	68808575	68808690	cgas_HA_2_S3_R1_001_peak_peak_795	129	.	6.72199	12.9415	7.81664	63
chr1	68846848	68846901	cgas_HA_2_S3_R1_001_peak_peak_796	36	.	2.03425	3.66586	0	48
chr1	68850262	68850365	cgas_HA_2_S3_R1_001_peak_peak_797	36	.	2.32723	3.66586	0	14
chr1	68907842	68907895	cgas_HA_2_S3_R1_001_peak_peak_798	58	.	2.9718	5.82313	1.63079	16
chr1	68909026	68909113	cgas_HA_2_S3_R1_001_peak_peak_799	104	.	5.37426	10.4837	5.6396	49
chr1	68962755	68963025	cgas_HA_2_S3_R1_001_peak_peak_800	154	.	7.30796	15.4661	10.0906	160
chr1	69065903	69065956	cgas_HA_2_S3_R1_001_peak_peak_801	36	.	2.9132	3.66586	0	9
chr1	69074166	69074250	cgas_HA_2_S3_R1_001_peak_peak_802	58	.	3.49917	5.82313	1.63079	44
chr1	69090085	69090191	cgas_HA_2_S3_R1_001_peak_peak_803	58	.	3.49917	5.82313	1.63079	64
chr1	69285245	69285315	cgas_HA_2_S3_R1_001_peak_peak_804	151	.	9.99734	15.1297	9.9873	31
chr1	69382311	69382418	cgas_HA_2_S3_R1_001_peak_peak_805	59	.	4.28191	5.99331	1.79885	93
chr1	69504231	69504284	cgas_HA_2_S3_R1_001_peak_peak_806	36	.	2.73741	3.66586	0	28
chr1	70166613	70166693	cgas_HA_2_S3_R1_001_peak_peak_807	129	.	5.90164	12.9415	7.81664	37
chr1	70413725	70413780	cgas_HA_2_S3_R1_001_peak_peak_808	81	.	4.14373	8.10504	3.56909	5
chr1	70547414	70547467	cgas_HA_2_S3_R1_001_peak_peak_809	36	.	2.26864	3.66586	0	9
chr1	70622354	70622475	cgas_HA_2_S3_R1_001_peak_peak_810	58	.	3.73355	5.82313	1.63079	70
chr1	70671265	70671400	cgas_HA_2_S3_R1_001_peak_peak_811	58	.	3.55776	5.82313	1.63079	87
chr1	70687002	70687074	cgas_HA_2_S3_R1_001_peak_peak_812	58	.	4.59827	5.86548	1.67278	37
chr1	70810032	70810086	cgas_HA_2_S3_R1_001_peak_peak_813	36	.	2.67881	3.66586	0	21
chr1	70819441	70819551	cgas_HA_2_S3_R1_001_peak_peak_814	104	.	5.19847	10.4837	5.6396	51
chr1	70819651	70819704	cgas_HA_2_S3_R1_001_peak_peak_815	36	.	2.15144	3.66586	0	1
chr1	70820360	70820434	cgas_HA_2_S3_R1_001_peak_peak_816	36	.	2.62022	3.66586	0	45
chr1	70876690	70876891	cgas_HA_2_S3_R1_001_peak_peak_817	180	.	8.12831	18.0487	12.4638	96
chr1	70925602	70925655	cgas_HA_2_S3_R1_001_peak_peak_818	53	.	4.67013	5.31881	1.54856	34
chr1	70965559	70965612	cgas_HA_2_S3_R1_001_peak_peak_819	36	.	2.50302	3.66586	0	11
chr1	70975930	70975983	cgas_HA_2_S3_R1_001_peak_peak_820	36	.	2.38583	3.66586	0	11
chr1	70994543	70994647	cgas_HA_2_S3_R1_001_peak_peak_821	129	.	6.78059	12.9415	7.81664	52
chr1	71151088	71151209	cgas_HA_2_S3_R1_001_peak_peak_822	129	.	6.72199	12.9415	7.81664	51
chr1	71515851	71515904	cgas_HA_2_S3_R1_001_peak_peak_823	55	.	4.37468	5.59257	1.63079	31
chr1	71526357	71526410	cgas_HA_2_S3_R1_001_peak_peak_824	58	.	2.9718	5.82313	1.63079	16
chr1	72364994	72365047	cgas_HA_2_S3_R1_001_peak_peak_825	36	.	2.03425	3.66586	0	26
chr1	72446362	72446462	cgas_HA_2_S3_R1_001_peak_peak_826	36	.	2.21004	3.66586	0	15
chr1	72522586	72522639	cgas_HA_2_S3_R1_001_peak_peak_827	36	.	1.97565	3.66586	0	26
chr1	72529192	72529245	cgas_HA_2_S3_R1_001_peak_peak_828	36	.	2.67881	3.66586	0	42
chr1	72744287	72744380	cgas_HA_2_S3_R1_001_peak_peak_829	81	.	4.7297	8.10504	3.56909	41
chr1	72748060	72748233	cgas_HA_2_S3_R1_001_peak_peak_830	36	.	2.8546	3.66586	0	137
chr1	72748455	72748567	cgas_HA_2_S3_R1_001_peak_peak_831	36	.	2.50302	3.66586	0	15
chr1	74066304	74066357	cgas_HA_2_S3_R1_001_peak_peak_832	31	.	2.17556	3.17301	0	45
chr1	74253859	74253929	cgas_HA_2_S3_R1_001_peak_peak_833	36	.	2.8546	3.66586	0	30
chr1	74540660	74540713	cgas_HA_2_S3_R1_001_peak_peak_834	36	.	2.03425	3.66586	0	26
chr1	74663699	74663774	cgas_HA_2_S3_R1_001_peak_peak_835	58	.	3.08899	5.82313	1.63079	35
chr1	74663868	74664097	cgas_HA_2_S3_R1_001_peak_peak_836	288	.	12.6989	28.8414	22.4869	78
chr1	74968248	74968345	cgas_HA_2_S3_R1_001_peak_peak_837	58	.	3.44057	5.82313	1.63079	45
chr1	74969954	74970088	cgas_HA_2_S3_R1_001_peak_peak_838	180	.	7.95252	18.0487	12.4638	86
chr1	75062502	75062555	cgas_HA_2_S3_R1_001_peak_peak_839	36	.	2.32723	3.66586	0	26
chr1	75107662	75107715	cgas_HA_2_S3_R1_001_peak_peak_840	50	.	2.98312	5.0821	1.31634	14
chr1	75116290	75116397	cgas_HA_2_S3_R1_001_peak_peak_841	206	.	9.12446	20.6824	14.9094	50
chr1	75118415	75118814	cgas_HA_2_S3_R1_001_peak_peak_842	180	.	7.95252	18.0487	12.4638	323
chr1	75195902	75196054	cgas_HA_2_S3_R1_001_peak_peak_843	121	.	7.91401	12.1169	7.25187	50
chr1	75237767	75237864	cgas_HA_2_S3_R1_001_peak_peak_844	129	.	6.13602	12.9415	7.81664	45
chr1	75361042	75361095	cgas_HA_2_S3_R1_001_peak_peak_845	36	.	2.15144	3.66586	0	15
chr1	75424960	75425013	cgas_HA_2_S3_R1_001_peak_peak_846	36	.	2.32723	3.66586	0	33
chr1	75669540	75669596	cgas_HA_2_S3_R1_001_peak_peak_847	81	.	4.08514	8.10504	3.56909	26
chr1	76008973	76009115	cgas_HA_2_S3_R1_001_peak_peak_848	104	.	5.43286	10.4837	5.6396	41
chr1	76098173	76098233	cgas_HA_2_S3_R1_001_peak_peak_849	81	.	4.55391	8.10504	3.56909	17
chr1	76138553	76138703	cgas_HA_2_S3_R1_001_peak_peak_850	180	.	8.77288	18.0487	12.4638	90
chr1	76189984	76190064	cgas_HA_2_S3_R1_001_peak_peak_851	36	.	2.44443	3.66586	0	14
chr1	76190389	76190460	cgas_HA_2_S3_R1_001_peak_peak_852	104	.	5.49146	10.4837	5.6396	46
chr1	76250425	76250478	cgas_HA_2_S3_R1_001_peak_peak_853	36	.	2.56162	3.66586	0	32
chr1	76251757	76252075	cgas_HA_2_S3_R1_001_peak_peak_854	104	.	4.96409	10.4837	5.6396	219
chr1	76267478	76267531	cgas_HA_2_S3_R1_001_peak_peak_855	36	.	2.21004	3.66586	0	23
chr1	76274683	76274747	cgas_HA_2_S3_R1_001_peak_peak_856	58	.	3.08899	5.82313	1.63079	24
chr1	76308601	76308656	cgas_HA_2_S3_R1_001_peak_peak_857	36	.	2.9132	3.66586	0	24
chr1	76320196	76320249	cgas_HA_2_S3_R1_001_peak_peak_858	36	.	2.50302	3.66586	0	44
chr1	76320772	76320864	cgas_HA_2_S3_R1_001_peak_peak_859	65	.	3.84707	6.50151	2.29241	59
chr1	76409280	76409333	cgas_HA_2_S3_R1_001_peak_peak_860	36	.	2.44443	3.66586	0	23
chr1	76457381	76457475	cgas_HA_2_S3_R1_001_peak_peak_861	58	.	3.14759	5.82313	1.63079	50
chr1	76461989	76462116	cgas_HA_2_S3_R1_001_peak_peak_862	81	.	4.26093	8.10504	3.56909	49
chr1	76478705	76478758	cgas_HA_2_S3_R1_001_peak_peak_863	58	.	3.26478	5.82313	1.63079	37
chr1	76539243	76539296	cgas_HA_2_S3_R1_001_peak_peak_864	36	.	2.38583	3.66586	0	6
chr1	76640024	76640077	cgas_HA_2_S3_R1_001_peak_peak_865	36	.	2.62022	3.66586	0	31
chr1	76735031	76735109	cgas_HA_2_S3_R1_001_peak_peak_866	81	.	4.37812	8.10504	3.56909	43
chr1	76834638	76834691	cgas_HA_2_S3_R1_001_peak_peak_867	36	.	2.26864	3.66586	0	7
chr1	76836493	76836546	cgas_HA_2_S3_R1_001_peak_peak_868	36	.	1.97565	3.66586	0	26
chr1	77212312	77212400	cgas_HA_2_S3_R1_001_peak_peak_869	58	.	3.55776	5.82313	1.63079	39
chr1	77310968	77311074	cgas_HA_2_S3_R1_001_peak_peak_870	58	.	3.32338	5.82313	1.63079	47
chr1	77328311	77328364	cgas_HA_2_S3_R1_001_peak_peak_871	33	.	2.53461	3.30537	0	33
chr1	77367012	77367110	cgas_HA_2_S3_R1_001_peak_peak_872	81	.	4.02654	8.10504	3.56909	49
chr1	77605886	77606006	cgas_HA_2_S3_R1_001_peak_peak_873	36	.	2.21004	3.66586	0	79
chr1	77939578	77939650	cgas_HA_2_S3_R1_001_peak_peak_874	36	.	2.73741	3.66586	0	46
chr1	77972614	77972668	cgas_HA_2_S3_R1_001_peak_peak_875	58	.	3.08899	5.82313	1.63079	25
chr1	78068776	78068829	cgas_HA_2_S3_R1_001_peak_peak_876	36	.	2.38583	3.66586	0	48
chr1	78148626	78148679	cgas_HA_2_S3_R1_001_peak_peak_877	36	.	2.9132	3.66586	0	36
chr1	78242079	78242154	cgas_HA_2_S3_R1_001_peak_peak_878	58	.	3.20618	5.82313	1.63079	39
chr1	78260331	78260384	cgas_HA_2_S3_R1_001_peak_peak_879	36	.	2.21004	3.66586	0	34
chr1	78342711	78342821	cgas_HA_2_S3_R1_001_peak_peak_880	58	.	3.61636	5.82313	1.63079	66
chr1	78366529	78366582	cgas_HA_2_S3_R1_001_peak_peak_881	36	.	2.8546	3.66586	0	40
chr1	78444811	78444976	cgas_HA_2_S3_R1_001_peak_peak_882	81	.	4.43672	8.10504	3.56909	65
chr1	78470523	78470632	cgas_HA_2_S3_R1_001_peak_peak_883	81	.	4.31952	8.10504	3.56909	32
chr1	78702564	78702619	cgas_HA_2_S3_R1_001_peak_peak_884	58	.	3.32338	5.82313	1.63079	38
chr1	78722946	78722999	cgas_HA_2_S3_R1_001_peak_peak_885	36	.	2.79601	3.66586	0	17
chr1	78742166	78742228	cgas_HA_2_S3_R1_001_peak_peak_886	58	.	3.20618	5.82313	1.63079	13
chr1	78743075	78743230	cgas_HA_2_S3_R1_001_peak_peak_887	58	.	3.79215	5.82313	1.63079	114
chr1	78805384	78805476	cgas_HA_2_S3_R1_001_peak_peak_888	104	.	4.96409	10.4837	5.6396	48
chr1	79142211	79142264	cgas_HA_2_S3_R1_001_peak_peak_889	36	.	2.50302	3.66586	0	31
chr1	79156306	79156397	cgas_HA_2_S3_R1_001_peak_peak_890	58	.	2.9718	5.82313	1.63079	41
chr1	79306784	79306837	cgas_HA_2_S3_R1_001_peak_peak_891	36	.	2.03425	3.66586	0	12
chr1	79510772	79510845	cgas_HA_2_S3_R1_001_peak_peak_892	58	.	3.44057	5.82313	1.63079	48
chr1	79545740	79545793	cgas_HA_2_S3_R1_001_peak_peak_893	36	.	2.50302	3.66586	0	34
chr1	79839573	79839638	cgas_HA_2_S3_R1_001_peak_peak_894	58	.	3.61636	5.82313	1.63079	30
chr1	80513572	80513700	cgas_HA_2_S3_R1_001_peak_peak_895	36	.	2.9132	3.66586	0	30
chr1	80514783	80514836	cgas_HA_2_S3_R1_001_peak_peak_896	36	.	2.67881	3.66586	0	37
chr1	80530352	80530415	cgas_HA_2_S3_R1_001_peak_peak_897	58	.	2.9718	5.82313	1.63079	20
chr1	80683974	80684043	cgas_HA_2_S3_R1_001_peak_peak_898	154	.	6.89778	15.4661	10.0906	28
chr1	80975720	80975783	cgas_HA_2_S3_R1_001_peak_peak_899	58	.	2.9718	5.82313	1.63079	23
chr1	80997050	80997176	cgas_HA_2_S3_R1_001_peak_peak_900	36	.	2.38583	3.66586	0	11
chr1	81000768	81000833	cgas_HA_2_S3_R1_001_peak_peak_901	36	.	2.9132	3.66586	0	33
chr1	81005095	81005148	cgas_HA_2_S3_R1_001_peak_peak_902	58	.	2.9718	5.82313	1.63079	32
chr1	81460743	81460824	cgas_HA_2_S3_R1_001_peak_peak_903	36	.	2.32723	3.66586	0	62
chr1	81640609	81640707	cgas_HA_2_S3_R1_001_peak_peak_904	73	.	5.61535	7.30601	3.08644	45
chr1	81880205	81880310	cgas_HA_2_S3_R1_001_peak_peak_905	81	.	4.7883	8.10504	3.56909	52
chr1	82168686	82168743	cgas_HA_2_S3_R1_001_peak_peak_906	58	.	3.44057	5.82313	1.63079	25
chr1	82266522	82266641	cgas_HA_2_S3_R1_001_peak_peak_907	36	.	2.21004	3.66586	0	93
chr1	83303974	83304058	cgas_HA_2_S3_R1_001_peak_peak_908	58	.	3.85075	5.82313	1.63079	46
chr1	83499450	83499518	cgas_HA_2_S3_R1_001_peak_peak_909	81	.	3.96794	8.10504	3.56909	46
chr1	83516872	83516925	cgas_HA_2_S3_R1_001_peak_peak_910	36	.	2.56162	3.66586	0	3
chr1	83617026	83617079	cgas_HA_2_S3_R1_001_peak_peak_911	36	.	2.73741	3.66586	0	40
chr1	84367340	84367449	cgas_HA_2_S3_R1_001_peak_peak_912	104	.	5.55005	10.4837	5.6396	61
chr1	84569189	84569302	cgas_HA_2_S3_R1_001_peak_peak_913	129	.	6.19462	12.9415	7.81664	46
chr1	84805372	84805425	cgas_HA_2_S3_R1_001_peak_peak_914	36	.	2.38583	3.66586	0	15
chr1	84814088	84814192	cgas_HA_2_S3_R1_001_peak_peak_915	104	.	5.60865	10.4837	5.6396	52
chr1	84831446	84831561	cgas_HA_2_S3_R1_001_peak_peak_916	58	.	3.67496	5.82313	1.63079	52
chr1	84844953	84845050	cgas_HA_2_S3_R1_001_peak_peak_917	81	.	4.14373	8.10504	3.56909	46
chr1	84972248	84972341	cgas_HA_2_S3_R1_001_peak_peak_918	81	.	4.84689	8.10504	3.56909	41
chr1	85098816	85098869	cgas_HA_2_S3_R1_001_peak_peak_919	36	.	2.38583	3.66586	0	45
chr1	85238171	85238224	cgas_HA_2_S3_R1_001_peak_peak_920	36	.	2.56162	3.66586	0	24
chr1	85262055	85262156	cgas_HA_2_S3_R1_001_peak_peak_921	36	.	2.21004	3.66586	0	90
chr1	85264452	85264523	cgas_HA_2_S3_R1_001_peak_peak_922	81	.	4.6711	8.10504	3.56909	20
chr1	85301922	85302003	cgas_HA_2_S3_R1_001_peak_peak_923	58	.	3.79215	5.82313	1.63079	51
chr1	85313001	85313173	cgas_HA_2_S3_R1_001_peak_peak_924	58	.	3.61636	5.82313	1.63079	52
chr1	85313428	85313481	cgas_HA_2_S3_R1_001_peak_peak_925	36	.	2.50302	3.66586	0	47
chr1	85313689	85313742	cgas_HA_2_S3_R1_001_peak_peak_926	36	.	2.62022	3.66586	0	22
chr1	85313808	85313861	cgas_HA_2_S3_R1_001_peak_peak_927	36	.	2.73741	3.66586	0	15
chr1	85320183	85320345	cgas_HA_2_S3_R1_001_peak_peak_928	154	.	7.54235	15.4661	10.0906	123
chr1	85350819	85350928	cgas_HA_2_S3_R1_001_peak_peak_929	36	.	2.79601	3.66586	0	67
chr1	85354633	85354686	cgas_HA_2_S3_R1_001_peak_peak_930	36	.	2.9132	3.66586	0	22
chr1	85379360	85379429	cgas_HA_2_S3_R1_001_peak_peak_931	58	.	3.03039	5.82313	1.63079	25
chr1	85381946	85381999	cgas_HA_2_S3_R1_001_peak_peak_932	36	.	2.26864	3.66586	0	1
chr1	85402026	85402129	cgas_HA_2_S3_R1_001_peak_peak_933	58	.	3.44057	5.82313	1.63079	52
chr1	85410467	85410580	cgas_HA_2_S3_R1_001_peak_peak_934	36	.	2.32723	3.66586	0	39
chr1	85527887	85527973	cgas_HA_2_S3_R1_001_peak_peak_935	36	.	2.09285	3.66586	0	18
chr1	85603434	85603534	cgas_HA_2_S3_R1_001_peak_peak_936	81	.	4.6711	8.10504	3.56909	43
chr1	85732490	85732543	cgas_HA_2_S3_R1_001_peak_peak_937	30	.	2.10711	3.05855	0	31
chr1	85744688	85744751	cgas_HA_2_S3_R1_001_peak_peak_938	41	.	3.54838	4.19106	0.449459	50
chr1	85755270	85755425	cgas_HA_2_S3_R1_001_peak_peak_939	81	.	4.08514	8.10504	3.56909	104
chr1	85763713	85763774	cgas_HA_2_S3_R1_001_peak_peak_940	58	.	3.32338	5.82313	1.63079	29
chr1	85764006	85764223	cgas_HA_2_S3_R1_001_peak_peak_941	180	.	8.4213	18.0487	12.4638	116
chr1	85787375	85787467	cgas_HA_2_S3_R1_001_peak_peak_942	139	.	8.37911	13.9263	8.79488	39
chr1	85791817	85791965	cgas_HA_2_S3_R1_001_peak_peak_943	129	.	6.6048	12.9415	7.81664	114
chr1	85796691	85796763	cgas_HA_2_S3_R1_001_peak_peak_944	81	.	4.37812	8.10504	3.56909	20
chr1	85810072	85810176	cgas_HA_2_S3_R1_001_peak_peak_945	104	.	5.13988	10.4837	5.6396	46
chr1	85840039	85840096	cgas_HA_2_S3_R1_001_peak_peak_946	81	.	3.96794	8.10504	3.56909	33
chr1	85910196	85910249	cgas_HA_2_S3_R1_001_peak_peak_947	36	.	2.79601	3.66586	0	42
chr1	85987300	85987477	cgas_HA_2_S3_R1_001_peak_peak_948	216	.	10.8349	21.6552	15.8795	125
chr1	85991476	85991537	cgas_HA_2_S3_R1_001_peak_peak_949	58	.	3.44057	5.82313	1.63079	11
chr1	85992961	85993086	cgas_HA_2_S3_R1_001_peak_peak_950	58	.	3.61636	5.82313	1.63079	76
chr1	86020784	86020837	cgas_HA_2_S3_R1_001_peak_peak_951	58	.	3.20618	5.82313	1.63079	5
chr1	86042287	86042399	cgas_HA_2_S3_R1_001_peak_peak_952	81	.	4.7297	8.10504	3.56909	59
chr1	86095015	86095144	cgas_HA_2_S3_R1_001_peak_peak_953	180	.	8.53849	18.0487	12.4638	79
chr1	86316047	86316205	cgas_HA_2_S3_R1_001_peak_peak_954	36	.	2.67881	3.66586	0	109
chr1	86514745	86514798	cgas_HA_2_S3_R1_001_peak_peak_955	36	.	1.97565	3.66586	0	26
chr1	86534877	86534943	cgas_HA_2_S3_R1_001_peak_peak_956	58	.	3.08899	5.82313	1.63079	25
chr1	86579449	86579502	cgas_HA_2_S3_R1_001_peak_peak_957	36	.	2.62022	3.66586	0	24
chr1	86673124	86673241	cgas_HA_2_S3_R1_001_peak_peak_958	81	.	4.84689	8.10504	3.56909	35
chr1	86692804	86692857	cgas_HA_2_S3_R1_001_peak_peak_959	58	.	2.9718	5.82313	1.63079	36
chr1	86846097	86846150	cgas_HA_2_S3_R1_001_peak_peak_960	36	.	2.73741	3.66586	0	26
chr1	86846965	86847018	cgas_HA_2_S3_R1_001_peak_peak_961	36	.	1.97565	3.66586	0	26
chr1	86862038	86862143	cgas_HA_2_S3_R1_001_peak_peak_962	81	.	4.14373	8.10504	3.56909	52
chr1	86864932	86864985	cgas_HA_2_S3_R1_001_peak_peak_963	36	.	2.26864	3.66586	0	27
chr1	86895680	86895733	cgas_HA_2_S3_R1_001_peak_peak_964	36	.	2.73741	3.66586	0	36
chr1	86951662	86951715	cgas_HA_2_S3_R1_001_peak_peak_965	36	.	1.97565	3.66586	0	26
chr1	86973788	86973857	cgas_HA_2_S3_R1_001_peak_peak_966	36	.	2.62022	3.66586	0	25
chr1	86975005	86975058	cgas_HA_2_S3_R1_001_peak_peak_967	36	.	1.97565	3.66586	0	26
chr1	86992201	86992254	cgas_HA_2_S3_R1_001_peak_peak_968	36	.	2.09285	3.66586	0	26
chr1	87170916	87171036	cgas_HA_2_S3_R1_001_peak_peak_969	36	.	2.32723	3.66586	0	101
chr1	87246714	87246807	cgas_HA_2_S3_R1_001_peak_peak_970	58	.	3.44057	5.82313	1.63079	41
chr1	87581288	87581435	cgas_HA_2_S3_R1_001_peak_peak_971	58	.	3.08899	5.82313	1.63079	42
chr1	87597560	87597630	cgas_HA_2_S3_R1_001_peak_peak_972	36	.	2.56162	3.66586	0	51
chr1	87606668	87606721	cgas_HA_2_S3_R1_001_peak_peak_973	36	.	2.79601	3.66586	0	42
chr1	87663038	87663091	cgas_HA_2_S3_R1_001_peak_peak_974	36	.	2.44443	3.66586	0	32
chr1	87690032	87690152	cgas_HA_2_S3_R1_001_peak_peak_975	54	.	4.22385	5.40302	1.63079	97
chr1	87692277	87692360	cgas_HA_2_S3_R1_001_peak_peak_976	38	.	3.5173	3.80178	0.0680565	38
chr1	87790747	87790800	cgas_HA_2_S3_R1_001_peak_peak_977	36	.	2.09285	3.66586	0	48
chr1	87858066	87858166	cgas_HA_2_S3_R1_001_peak_peak_978	58	.	3.49917	5.82313	1.63079	48
chr1	88261106	88261193	cgas_HA_2_S3_R1_001_peak_peak_979	81	.	4.26093	8.10504	3.56909	38
chr1	88261727	88261794	cgas_HA_2_S3_R1_001_peak_peak_980	58	.	3.20618	5.82313	1.63079	35
chr1	88421885	88421967	cgas_HA_2_S3_R1_001_peak_peak_981	84	.	5.38098	8.47697	3.93159	38
chr1	88487387	88487440	cgas_HA_2_S3_R1_001_peak_peak_982	36	.	2.44443	3.66586	0	18
chr1	88639274	88639327	cgas_HA_2_S3_R1_001_peak_peak_983	36	.	2.26864	3.66586	0	5
chr1	88646331	88646444	cgas_HA_2_S3_R1_001_peak_peak_984	206	.	9.30025	20.6824	14.9094	52
chr1	88923104	88923157	cgas_HA_2_S3_R1_001_peak_peak_985	36	.	2.73741	3.66586	0	21
chr1	88923230	88923311	cgas_HA_2_S3_R1_001_peak_peak_986	58	.	2.9718	5.82313	1.63079	34
chr1	89147075	89147163	cgas_HA_2_S3_R1_001_peak_peak_987	81	.	4.37812	8.10504	3.56909	42
chr1	89149725	89149834	cgas_HA_2_S3_R1_001_peak_peak_988	36	.	2.67881	3.66586	0	29
chr1	89239335	89239443	cgas_HA_2_S3_R1_001_peak_peak_989	129	.	6.01883	12.9415	7.81664	66
chr1	89266268	89266329	cgas_HA_2_S3_R1_001_peak_peak_990	36	.	2.73741	3.66586	0	17
chr1	89450881	89451024	cgas_HA_2_S3_R1_001_peak_peak_991	233	.	10.4722	23.3619	17.3864	53
chr1	89458379	89458432	cgas_HA_2_S3_R1_001_peak_peak_992	36	.	2.79601	3.66586	0	14
chr1	89458543	89458784	cgas_HA_2_S3_R1_001_peak_peak_993	104	.	5.72584	10.4837	5.6396	134
chr1	89551633	89551753	cgas_HA_2_S3_R1_001_peak_peak_994	58	.	3.49917	5.82313	1.63079	73
chr1	89834011	89834064	cgas_HA_2_S3_R1_001_peak_peak_995	36	.	2.03425	3.66586	0	26
chr1	89920868	89920921	cgas_HA_2_S3_R1_001_peak_peak_996	36	.	2.56162	3.66586	0	22
chr1	89948985	89949078	cgas_HA_2_S3_R1_001_peak_peak_997	129	.	6.78059	12.9415	7.81664	45
chr1	89981726	89981870	cgas_HA_2_S3_R1_001_peak_peak_998	104	.	5.25707	10.4837	5.6396	86
chr1	89985485	89985583	cgas_HA_2_S3_R1_001_peak_peak_999	129	.	6.13602	12.9415	7.81664	45
chr1	90023691	90023744	cgas_HA_2_S3_R1_001_peak_peak_1000	36	.	2.79601	3.66586	0	33
chr1	90070053	90070106	cgas_HA_2_S3_R1_001_peak_peak_1001	36	.	2.21004	3.66586	0	48
chr1	90071385	90071585	cgas_HA_2_S3_R1_001_peak_peak_1002	206	.	9.24165	20.6824	14.9094	142
chr1	90081617	90081710	cgas_HA_2_S3_R1_001_peak_peak_1003	104	.	5.19847	10.4837	5.6396	52
chr1	90208998	90209051	cgas_HA_2_S3_R1_001_peak_peak_1004	36	.	2.15144	3.66586	0	8
chr1	90228649	90228783	cgas_HA_2_S3_R1_001_peak_peak_1005	104	.	5.66725	10.4837	5.6396	47
chr1	90260034	90260125	cgas_HA_2_S3_R1_001_peak_peak_1006	58	.	3.26478	5.82313	1.63079	42
chr1	90289657	90289716	cgas_HA_2_S3_R1_001_peak_peak_1007	58	.	3.44057	5.82313	1.63079	20
chr1	90359838	90359924	cgas_HA_2_S3_R1_001_peak_peak_1008	58	.	3.14759	5.82313	1.63079	37
chr1	90376463	90376526	cgas_HA_2_S3_R1_001_peak_peak_1009	77	.	5.32613	7.79443	3.56748	46
chr1	90398304	90398357	cgas_HA_2_S3_R1_001_peak_peak_1010	58	.	3.20618	5.82313	1.63079	38
chr1	90411595	90411672	cgas_HA_2_S3_R1_001_peak_peak_1011	58	.	2.9718	5.82313	1.63079	49
chr1	90418367	90418420	cgas_HA_2_S3_R1_001_peak_peak_1012	36	.	2.79601	3.66586	0	7
chr1	90418907	90419002	cgas_HA_2_S3_R1_001_peak_peak_1013	61	.	4.42431	6.12963	1.93283	30
chr1	90427642	90427734	cgas_HA_2_S3_R1_001_peak_peak_1014	58	.	3.32338	5.82313	1.63079	47
chr1	90452949	90453005	cgas_HA_2_S3_R1_001_peak_peak_1015	58	.	3.08899	5.82313	1.63079	13
chr1	90515163	90515216	cgas_HA_2_S3_R1_001_peak_peak_1016	36	.	2.38583	3.66586	0	40
chr1	90535603	90535656	cgas_HA_2_S3_R1_001_peak_peak_1017	36	.	2.03425	3.66586	0	44
chr1	90640029	90640083	cgas_HA_2_S3_R1_001_peak_peak_1018	58	.	3.44057	5.82313	1.63079	21
chr1	90676320	90676373	cgas_HA_2_S3_R1_001_peak_peak_1019	31	.	2.17556	3.17301	0	26
chr1	90900180	90900233	cgas_HA_2_S3_R1_001_peak_peak_1020	36	.	2.62022	3.66586	0	25
chr1	90973980	90974033	cgas_HA_2_S3_R1_001_peak_peak_1021	36	.	2.15144	3.66586	0	36
chr1	91116225	91116278	cgas_HA_2_S3_R1_001_peak_peak_1022	36	.	2.44443	3.66586	0	25
chr1	91136988	91137041	cgas_HA_2_S3_R1_001_peak_peak_1023	36	.	2.26864	3.66586	0	18
chr1	91187108	91187161	cgas_HA_2_S3_R1_001_peak_peak_1024	36	.	2.8546	3.66586	0	25
chr1	91297607	91297660	cgas_HA_2_S3_R1_001_peak_peak_1025	36	.	2.50302	3.66586	0	17
chr1	91317168	91317221	cgas_HA_2_S3_R1_001_peak_peak_1026	58	.	3.20618	5.82313	1.63079	44
chr1	91458521	91458574	cgas_HA_2_S3_R1_001_peak_peak_1027	36	.	2.38583	3.66586	0	5
chr1	91486879	91487020	cgas_HA_2_S3_R1_001_peak_peak_1028	92	.	5.23275	9.24573	4.69089	50
chr1	91492461	91492514	cgas_HA_2_S3_R1_001_peak_peak_1029	31	.	2.81007	3.17301	0	49
chr1	91565935	91565988	cgas_HA_2_S3_R1_001_peak_peak_1030	36	.	2.50302	3.66586	0	47
chr1	91626455	91626508	cgas_HA_2_S3_R1_001_peak_peak_1031	36	.	2.09285	3.66586	0	7
chr1	91630916	91631082	cgas_HA_2_S3_R1_001_peak_peak_1032	81	.	4.6711	8.10504	3.56909	93
chr1	91631842	91631900	cgas_HA_2_S3_R1_001_peak_peak_1033	58	.	2.9718	5.82313	1.63079	45
chr1	91876982	91877035	cgas_HA_2_S3_R1_001_peak_peak_1034	36	.	2.50302	3.66586	0	43
chr1	91967052	91967105	cgas_HA_2_S3_R1_001_peak_peak_1035	36	.	2.62022	3.66586	0	10
chr1	91989182	91989343	cgas_HA_2_S3_R1_001_peak_peak_1036	36	.	2.79601	3.66586	0	38
chr1	92011667	92011720	cgas_HA_2_S3_R1_001_peak_peak_1037	36	.	2.62022	3.66586	0	30
chr1	92035496	92035654	cgas_HA_2_S3_R1_001_peak_peak_1038	58	.	3.85075	5.82313	1.63079	51
chr1	92048287	92048340	cgas_HA_2_S3_R1_001_peak_peak_1039	36	.	2.9132	3.66586	0	28
chr1	92051612	92051814	cgas_HA_2_S3_R1_001_peak_peak_1040	129	.	6.6048	12.9415	7.81664	49
chr1	92074499	92074552	cgas_HA_2_S3_R1_001_peak_peak_1041	36	.	2.32723	3.66586	0	24
chr1	92075291	92075344	cgas_HA_2_S3_R1_001_peak_peak_1042	36	.	2.79601	3.66586	0	10
chr1	92116434	92116561	cgas_HA_2_S3_R1_001_peak_peak_1043	58	.	3.32338	5.82313	1.63079	84
chr1	92198168	92198270	cgas_HA_2_S3_R1_001_peak_peak_1044	81	.	4.20233	8.10504	3.56909	52
chr1	92201871	92201926	cgas_HA_2_S3_R1_001_peak_peak_1045	58	.	3.85075	5.82313	1.63079	39
chr1	92270294	92270367	cgas_HA_2_S3_R1_001_peak_peak_1046	58	.	3.61636	5.82313	1.63079	34
chr1	92274905	92275017	cgas_HA_2_S3_R1_001_peak_peak_1047	58	.	3.14759	5.82313	1.63079	49
chr1	92350508	92350563	cgas_HA_2_S3_R1_001_peak_peak_1048	58	.	3.20618	5.82313	1.63079	19
chr1	92453461	92453514	cgas_HA_2_S3_R1_001_peak_peak_1049	36	.	2.21004	3.66586	0	6
chr1	92740628	92740727	cgas_HA_2_S3_R1_001_peak_peak_1050	81	.	4.43672	8.10504	3.56909	48
chr1	93194370	93194438	cgas_HA_2_S3_R1_001_peak_peak_1051	58	.	3.32338	5.82313	1.63079	49
chr1	93203210	93203263	cgas_HA_2_S3_R1_001_peak_peak_1052	36	.	2.9132	3.66586	0	26
chr1	93288524	93288633	cgas_HA_2_S3_R1_001_peak_peak_1053	58	.	3.67496	5.82313	1.63079	77
chr1	93324561	93324626	cgas_HA_2_S3_R1_001_peak_peak_1054	58	.	3.67496	5.82313	1.63079	36
chr1	93544696	93544749	cgas_HA_2_S3_R1_001_peak_peak_1055	36	.	2.32723	3.66586	0	45
chr1	93546120	93546173	cgas_HA_2_S3_R1_001_peak_peak_1056	36	.	2.26864	3.66586	0	34
chr1	93547396	93547456	cgas_HA_2_S3_R1_001_peak_peak_1057	58	.	2.9718	5.82313	1.63079	46
chr1	93582826	93582879	cgas_HA_2_S3_R1_001_peak_peak_1058	36	.	1.97565	3.66586	0	26
chr1	93627230	93627283	cgas_HA_2_S3_R1_001_peak_peak_1059	36	.	2.03425	3.66586	0	26
chr1	93664789	93664842	cgas_HA_2_S3_R1_001_peak_peak_1060	36	.	2.56162	3.66586	0	2
chr1	93793184	93793237	cgas_HA_2_S3_R1_001_peak_peak_1061	36	.	1.97565	3.66586	0	26
chr1	94071610	94071663	cgas_HA_2_S3_R1_001_peak_peak_1062	36	.	2.03425	3.66586	0	5
chr1	94081279	94081353	cgas_HA_2_S3_R1_001_peak_peak_1063	36	.	2.8546	3.66586	0	37
chr1	94083018	94083071	cgas_HA_2_S3_R1_001_peak_peak_1064	36	.	2.32723	3.66586	0	44
chr1	94159361	94159414	cgas_HA_2_S3_R1_001_peak_peak_1065	36	.	2.0337	3.65449	0	8
chr1	94167420	94167522	cgas_HA_2_S3_R1_001_peak_peak_1066	85	.	6.23244	8.57348	4.02708	47
chr1	94270083	94270168	cgas_HA_2_S3_R1_001_peak_peak_1067	58	.	3.79215	5.82313	1.63079	77
chr1	94454658	94454711	cgas_HA_2_S3_R1_001_peak_peak_1068	36	.	2.50302	3.66586	0	32
chr1	94511367	94511431	cgas_HA_2_S3_R1_001_peak_peak_1069	36	.	2.67881	3.66586	0	13
chr1	94822390	94822443	cgas_HA_2_S3_R1_001_peak_peak_1070	36	.	1.97565	3.66586	0	26
chr1	94883580	94883779	cgas_HA_2_S3_R1_001_peak_peak_1071	46	.	4.26946	4.62972	0.87354	150
chr1	94928355	94928408	cgas_HA_2_S3_R1_001_peak_peak_1072	36	.	2.21004	3.66586	0	26
chr1	94979790	94979843	cgas_HA_2_S3_R1_001_peak_peak_1073	36	.	2.9132	3.66586	0	45
chr1	95045536	95045589	cgas_HA_2_S3_R1_001_peak_peak_1074	34	.	2.78081	3.4622	0	50
chr1	95179393	95179446	cgas_HA_2_S3_R1_001_peak_peak_1075	36	.	2.67881	3.66586	0	9
chr1	95271572	95271625	cgas_HA_2_S3_R1_001_peak_peak_1076	36	.	2.9132	3.66586	0	15
chr1	95273839	95273892	cgas_HA_2_S3_R1_001_peak_peak_1077	36	.	2.09285	3.66586	0	18
chr1	95320077	95320174	cgas_HA_2_S3_R1_001_peak_peak_1078	180	.	8.06972	18.0487	12.4638	48
chr1	95320670	95320755	cgas_HA_2_S3_R1_001_peak_peak_1079	81	.	3.96794	8.10504	3.56909	36
chr1	95323985	95324063	cgas_HA_2_S3_R1_001_peak_peak_1080	58	.	3.67496	5.82313	1.63079	29
chr1	95329685	95329836	cgas_HA_2_S3_R1_001_peak_peak_1081	36	.	2.56162	3.66586	0	77
chr1	95449014	95449067	cgas_HA_2_S3_R1_001_peak_peak_1082	36	.	2.56162	3.66586	0	21
chr1	95507268	95507340	cgas_HA_2_S3_R1_001_peak_peak_1083	154	.	6.89778	15.4661	10.0906	25
chr1	95509100	95509174	cgas_HA_2_S3_R1_001_peak_peak_1084	58	.	3.73355	5.82313	1.63079	28
chr1	95538153	95538271	cgas_HA_2_S3_R1_001_peak_peak_1085	36	.	2.9132	3.66586	0	66
chr1	95552874	95552938	cgas_HA_2_S3_R1_001_peak_peak_1086	104	.	4.90549	10.4837	5.6396	31
chr1	95699587	95699646	cgas_HA_2_S3_R1_001_peak_peak_1087	58	.	3.49917	5.82313	1.63079	23
chr1	95782573	95782626	cgas_HA_2_S3_R1_001_peak_peak_1088	36	.	2.03425	3.66586	0	26
chr1	95865546	95865599	cgas_HA_2_S3_R1_001_peak_peak_1089	36	.	2.38583	3.66586	0	38
chr1	95992662	95992715	cgas_HA_2_S3_R1_001_peak_peak_1090	36	.	2.50302	3.66586	0	31
chr1	96208370	96208621	cgas_HA_2_S3_R1_001_peak_peak_1091	104	.	5.37426	10.4837	5.6396	195
chr1	96382314	96382367	cgas_HA_2_S3_R1_001_peak_peak_1092	58	.	3.14759	5.82313	1.63079	25
chr1	96407982	96408035	cgas_HA_2_S3_R1_001_peak_peak_1093	36	.	1.97565	3.66586	0	26
chr1	96440345	96440438	cgas_HA_2_S3_R1_001_peak_peak_1094	36	.	2.26864	3.66586	0	9
chr1	96546643	96546698	cgas_HA_2_S3_R1_001_peak_peak_1095	36	.	2.73741	3.66586	0	4
chr1	96772634	96772718	cgas_HA_2_S3_R1_001_peak_peak_1096	81	.	4.26093	8.10504	3.56909	38
chr1	96828262	96828331	cgas_HA_2_S3_R1_001_peak_peak_1097	65	.	4.13112	6.50151	2.29241	34
chr1	96874712	96874765	cgas_HA_2_S3_R1_001_peak_peak_1098	36	.	2.44443	3.66586	0	30
chr1	96881985	96882038	cgas_HA_2_S3_R1_001_peak_peak_1099	36	.	2.73741	3.66586	0	12
chr1	96944419	96944472	cgas_HA_2_S3_R1_001_peak_peak_1100	36	.	1.97565	3.66586	0	26
chr1	96987803	96987856	cgas_HA_2_S3_R1_001_peak_peak_1101	58	.	3.08899	5.82313	1.63079	20
chr1	97025848	97025949	cgas_HA_2_S3_R1_001_peak_peak_1102	36	.	2.73741	3.66586	0	51
chr1	97176842	97176900	cgas_HA_2_S3_R1_001_peak_peak_1103	36	.	2.79601	3.66586	0	30
chr1	97311172	97311274	cgas_HA_2_S3_R1_001_peak_peak_1104	58	.	3.08899	5.82313	1.63079	77
chr1	97432246	97432331	cgas_HA_2_S3_R1_001_peak_peak_1105	58	.	3.90935	5.82313	1.63079	34
chr1	97603950	97604043	cgas_HA_2_S3_R1_001_peak_peak_1106	233	.	10.2964	23.3619	17.3864	45
chr1	97610263	97610316	cgas_HA_2_S3_R1_001_peak_peak_1107	30	.	2.1645	3.05855	0	13
chr1	97658609	97658711	cgas_HA_2_S3_R1_001_peak_peak_1108	81	.	4.37812	8.10504	3.56909	41
chr1	97800155	97800259	cgas_HA_2_S3_R1_001_peak_peak_1109	36	.	2.56162	3.66586	0	47
chr1	97802995	97803072	cgas_HA_2_S3_R1_001_peak_peak_1110	58	.	3.49917	5.82313	1.63079	44
chr1	97806667	97806720	cgas_HA_2_S3_R1_001_peak_peak_1111	58	.	3.26478	5.82313	1.63079	20
chr1	97851598	97851704	cgas_HA_2_S3_R1_001_peak_peak_1112	58	.	3.67496	5.82313	1.63079	58
chr1	97991279	97991364	cgas_HA_2_S3_R1_001_peak_peak_1113	36	.	2.79601	3.66586	0	47
chr1	98078316	98078369	cgas_HA_2_S3_R1_001_peak_peak_1114	36	.	2.44443	3.66586	0	22
chr1	98372573	98372660	cgas_HA_2_S3_R1_001_peak_peak_1115	129	.	5.90164	12.9415	7.81664	44
chr1	98386050	98386147	cgas_HA_2_S3_R1_001_peak_peak_1116	36	.	2.26864	3.66586	0	52
chr1	98386464	98386525	cgas_HA_2_S3_R1_001_peak_peak_1117	36	.	2.79601	3.66586	0	27
chr1	98386702	98386782	cgas_HA_2_S3_R1_001_peak_peak_1118	58	.	3.61636	5.82313	1.63079	50
chr1	98396199	98396284	cgas_HA_2_S3_R1_001_peak_peak_1119	58	.	3.03039	5.82313	1.63079	35
chr1	98513919	98514001	cgas_HA_2_S3_R1_001_peak_peak_1120	58	.	3.67496	5.82313	1.63079	35
chr1	98551866	98551946	cgas_HA_2_S3_R1_001_peak_peak_1121	71	.	4.42519	7.1156	2.89696	47
chr1	98552428	98552494	cgas_HA_2_S3_R1_001_peak_peak_1122	71	.	3.90605	7.1156	2.89696	40
chr1	98569886	98569939	cgas_HA_2_S3_R1_001_peak_peak_1123	36	.	2.62022	3.66586	0	34
chr1	98675883	98675936	cgas_HA_2_S3_R1_001_peak_peak_1124	36	.	2.26864	3.66586	0	3
chr1	98742832	98742922	cgas_HA_2_S3_R1_001_peak_peak_1125	129	.	6.25322	12.9415	7.81664	45
chr1	98789754	98789812	cgas_HA_2_S3_R1_001_peak_peak_1126	36	.	2.56162	3.66586	0	25
chr1	98791758	98791811	cgas_HA_2_S3_R1_001_peak_peak_1127	58	.	3.20618	5.82313	1.63079	14
chr1	99142943	99143016	cgas_HA_2_S3_R1_001_peak_peak_1128	58	.	3.79215	5.82313	1.63079	20
chr1	99226961	99227014	cgas_HA_2_S3_R1_001_peak_peak_1129	36	.	2.62022	3.66586	0	33
chr1	99259962	99260083	cgas_HA_2_S3_R1_001_peak_peak_1130	81	.	4.31952	8.10504	3.56909	101
chr1	99283569	99283635	cgas_HA_2_S3_R1_001_peak_peak_1131	36	.	2.8546	3.66586	0	43
chr1	99457354	99457493	cgas_HA_2_S3_R1_001_peak_peak_1132	58	.	3.44057	5.82313	1.63079	86
chr1	99467659	99467712	cgas_HA_2_S3_R1_001_peak_peak_1133	36	.	2.03425	3.66586	0	26
chr1	99931293	99931346	cgas_HA_2_S3_R1_001_peak_peak_1134	36	.	2.32723	3.66586	0	0
chr1	100023592	100023645	cgas_HA_2_S3_R1_001_peak_peak_1135	36	.	2.79601	3.66586	0	40
chr1	100056580	100056637	cgas_HA_2_S3_R1_001_peak_peak_1136	36	.	2.79601	3.66586	0	21
chr1	100113835	100113888	cgas_HA_2_S3_R1_001_peak_peak_1137	36	.	2.62022	3.66586	0	10
chr1	100147265	100147318	cgas_HA_2_S3_R1_001_peak_peak_1138	36	.	2.56162	3.66586	0	36
chr1	100151430	100151525	cgas_HA_2_S3_R1_001_peak_peak_1139	81	.	4.7297	8.10504	3.56909	45
chr1	100170794	100170847	cgas_HA_2_S3_R1_001_peak_peak_1140	36	.	2.38583	3.66586	0	26
chr1	100173257	100173334	cgas_HA_2_S3_R1_001_peak_peak_1141	154	.	7.36655	15.4661	10.0906	26
chr1	100193471	100193581	cgas_HA_2_S3_R1_001_peak_peak_1142	58	.	3.44057	5.82313	1.63079	78
chr1	100196488	100196542	cgas_HA_2_S3_R1_001_peak_peak_1143	81	.	4.26093	8.10504	3.56909	22
chr1	100202682	100202813	cgas_HA_2_S3_R1_001_peak_peak_1144	81	.	4.43672	8.10504	3.56909	85
chr1	100208343	100208396	cgas_HA_2_S3_R1_001_peak_peak_1145	36	.	2.38583	3.66586	0	31
chr1	100259444	100259497	cgas_HA_2_S3_R1_001_peak_peak_1146	36	.	2.26864	3.66586	0	33
chr1	100468380	100468433	cgas_HA_2_S3_R1_001_peak_peak_1147	36	.	2.15144	3.66586	0	28
chr1	100503545	100503598	cgas_HA_2_S3_R1_001_peak_peak_1148	36	.	2.67881	3.66586	0	25
chr1	100596141	100596194	cgas_HA_2_S3_R1_001_peak_peak_1149	36	.	2.9132	3.66586	0	20
chr1	100654364	100654451	cgas_HA_2_S3_R1_001_peak_peak_1150	32	.	3.34037	3.22554	0	49
chr1	100654790	100654874	cgas_HA_2_S3_R1_001_peak_peak_1151	58	.	2.9718	5.82313	1.63079	52
chr1	100654983	100655158	cgas_HA_2_S3_R1_001_peak_peak_1152	36	.	2.44443	3.66586	0	45
chr1	100817171	100817255	cgas_HA_2_S3_R1_001_peak_peak_1153	36	.	2.38583	3.66586	0	48
chr1	100817827	100818006	cgas_HA_2_S3_R1_001_peak_peak_1154	58	.	3.79215	5.82313	1.63079	98
chr1	100819673	100819783	cgas_HA_2_S3_R1_001_peak_peak_1155	129	.	5.96023	12.9415	7.81664	52
chr1	100925235	100925328	cgas_HA_2_S3_R1_001_peak_peak_1156	81	.	4.02654	8.10504	3.56909	48
chr1	100929422	100929475	cgas_HA_2_S3_R1_001_peak_peak_1157	36	.	2.56162	3.66586	0	26
chr1	101009367	101009468	cgas_HA_2_S3_R1_001_peak_peak_1158	36	.	2.79601	3.66586	0	23
chr1	101087692	101087889	cgas_HA_2_S3_R1_001_peak_peak_1159	58	.	3.90935	5.82313	1.63079	39
chr1	101089269	101089322	cgas_HA_2_S3_R1_001_peak_peak_1160	36	.	2.9132	3.66586	0	8
chr1	101091129	101091182	cgas_HA_2_S3_R1_001_peak_peak_1161	36	.	2.03425	3.66586	0	26
chr1	101178710	101178771	cgas_HA_2_S3_R1_001_peak_peak_1162	58	.	3.14759	5.82313	1.63079	37
chr1	101251443	101251496	cgas_HA_2_S3_R1_001_peak_peak_1163	36	.	2.8546	3.66586	0	2
chr1	101361482	101361545	cgas_HA_2_S3_R1_001_peak_peak_1164	58	.	3.55776	5.82313	1.63079	27
chr1	101361641	101361694	cgas_HA_2_S3_R1_001_peak_peak_1165	36	.	2.44443	3.66586	0	2
chr1	101362387	101362466	cgas_HA_2_S3_R1_001_peak_peak_1166	58	.	3.67496	5.82313	1.63079	32
chr1	101526723	101526781	cgas_HA_2_S3_R1_001_peak_peak_1167	58	.	3.85075	5.82313	1.63079	17
chr1	101591402	101591455	cgas_HA_2_S3_R1_001_peak_peak_1168	36	.	2.26864	3.66586	0	51
chr1	101596364	101596536	cgas_HA_2_S3_R1_001_peak_peak_1169	104	.	5.49146	10.4837	5.6396	119
chr1	101640578	101640658	cgas_HA_2_S3_R1_001_peak_peak_1170	58	.	3.08899	5.82313	1.63079	48
chr1	101666197	101666377	cgas_HA_2_S3_R1_001_peak_peak_1171	260	.	11.5855	26.0828	19.9033	118
chr1	101704419	101704526	cgas_HA_2_S3_R1_001_peak_peak_1172	81	.	4.6711	8.10504	3.56909	35
chr1	101754127	101754180	cgas_HA_2_S3_R1_001_peak_peak_1173	58	.	2.9718	5.82313	1.63079	13
chr1	101759426	101759523	cgas_HA_2_S3_R1_001_peak_peak_1174	58	.	3.85075	5.82313	1.63079	51
chr1	101779907	101780012	cgas_HA_2_S3_R1_001_peak_peak_1175	154	.	7.19076	15.4661	10.0906	50
chr1	101780080	101780134	cgas_HA_2_S3_R1_001_peak_peak_1176	36	.	2.79601	3.66586	0	34
chr1	101823088	101823184	cgas_HA_2_S3_R1_001_peak_peak_1177	81	.	4.55391	8.10504	3.56909	49
chr1	101939740	101939793	cgas_HA_2_S3_R1_001_peak_peak_1178	36	.	2.62022	3.66586	0	23
chr1	101972262	101972315	cgas_HA_2_S3_R1_001_peak_peak_1179	58	.	3.03039	5.82313	1.63079	33
chr1	102033297	102033368	cgas_HA_2_S3_R1_001_peak_peak_1180	165	.	9.82187	16.5692	11.1873	48
chr1	102054369	102054441	cgas_HA_2_S3_R1_001_peak_peak_1181	58	.	3.38197	5.82313	1.63079	24
chr1	102244067	102244120	cgas_HA_2_S3_R1_001_peak_peak_1182	36	.	2.03425	3.66586	0	26
chr1	102657442	102657556	cgas_HA_2_S3_R1_001_peak_peak_1183	81	.	4.08514	8.10504	3.56909	35
chr1	102900189	102900242	cgas_HA_2_S3_R1_001_peak_peak_1184	36	.	2.73741	3.66586	0	45
chr1	102993218	102993271	cgas_HA_2_S3_R1_001_peak_peak_1185	36	.	2.09285	3.66586	0	38
chr1	103059016	103059129	cgas_HA_2_S3_R1_001_peak_peak_1186	81	.	4.26093	8.10504	3.56909	60
chr1	103254825	103254878	cgas_HA_2_S3_R1_001_peak_peak_1187	36	.	2.15144	3.66586	0	14
chr1	103403186	103403239	cgas_HA_2_S3_R1_001_peak_peak_1188	36	.	2.44443	3.66586	0	52
chr1	103473366	103473419	cgas_HA_2_S3_R1_001_peak_peak_1189	36	.	2.44443	3.66586	0	8
chr1	103646288	103646385	cgas_HA_2_S3_R1_001_peak_peak_1190	81	.	4.55391	8.10504	3.56909	44
chr1	103697519	103697572	cgas_HA_2_S3_R1_001_peak_peak_1191	36	.	2.15144	3.66586	0	8
chr1	103737123	103737274	cgas_HA_2_S3_R1_001_peak_peak_1192	104	.	5.49146	10.4837	5.6396	109
chr1	104068291	104068345	cgas_HA_2_S3_R1_001_peak_peak_1193	36	.	2.73741	3.66586	0	6
chr1	104442832	104442885	cgas_HA_2_S3_R1_001_peak_peak_1194	36	.	2.9132	3.66586	0	20
chr1	104534723	104534818	cgas_HA_2_S3_R1_001_peak_peak_1195	36	.	2.26864	3.66586	0	46
chr1	104675133	104675213	cgas_HA_2_S3_R1_001_peak_peak_1196	58	.	3.03039	5.82313	1.63079	30
chr1	104707376	104707429	cgas_HA_2_S3_R1_001_peak_peak_1197	36	.	2.15144	3.66586	0	26
chr1	104738248	104738334	cgas_HA_2_S3_R1_001_peak_peak_1198	36	.	2.26864	3.66586	0	57
chr1	104980001	104980054	cgas_HA_2_S3_R1_001_peak_peak_1199	36	.	2.15144	3.66586	0	13
chr1	105179330	105179388	cgas_HA_2_S3_R1_001_peak_peak_1200	36	.	2.79601	3.66586	0	49
chr1	106207370	106207423	cgas_HA_2_S3_R1_001_peak_peak_1201	36	.	2.32723	3.66586	0	35
chr1	106866742	106866813	cgas_HA_2_S3_R1_001_peak_peak_1202	58	.	3.55776	5.82313	1.63079	48
chr1	107163333	107163517	cgas_HA_2_S3_R1_001_peak_peak_1203	206	.	9.18305	20.6824	14.9094	88
chr1	107164586	107164672	cgas_HA_2_S3_R1_001_peak_peak_1204	58	.	3.85075	5.82313	1.63079	46
chr1	107362579	107362632	cgas_HA_2_S3_R1_001_peak_peak_1205	36	.	2.09285	3.66586	0	26
chr1	107419118	107419171	cgas_HA_2_S3_R1_001_peak_peak_1206	36	.	2.15144	3.66586	0	17
chr1	107467086	107467265	cgas_HA_2_S3_R1_001_peak_peak_1207	81	.	3.96794	8.10504	3.56909	50
chr1	107667446	107667625	cgas_HA_2_S3_R1_001_peak_peak_1208	81	.	4.14373	8.10504	3.56909	126
chr1	107682765	107682832	cgas_HA_2_S3_R1_001_peak_peak_1209	81	.	4.49531	8.10504	3.56909	27
chr1	107973416	107973518	cgas_HA_2_S3_R1_001_peak_peak_1210	58	.	3.67496	5.82313	1.63079	44
chr1	107997584	107997637	cgas_HA_2_S3_R1_001_peak_peak_1211	58	.	2.9718	5.82313	1.63079	17
chr1	108065975	108066028	cgas_HA_2_S3_R1_001_peak_peak_1212	36	.	1.97565	3.66586	0	26
chr1	108072328	108072452	cgas_HA_2_S3_R1_001_peak_peak_1213	104	.	5.25707	10.4837	5.6396	36
chr1	108151212	108151265	cgas_HA_2_S3_R1_001_peak_peak_1214	36	.	2.21004	3.66586	0	36
chr1	108190862	108190915	cgas_HA_2_S3_R1_001_peak_peak_1215	58	.	2.9718	5.82313	1.63079	13
chr1	108223205	108223270	cgas_HA_2_S3_R1_001_peak_peak_1216	58	.	3.49917	5.82313	1.63079	40
chr1	108225857	108225910	cgas_HA_2_S3_R1_001_peak_peak_1217	36	.	2.50302	3.66586	0	4
chr1	108543386	108543450	cgas_HA_2_S3_R1_001_peak_peak_1218	58	.	3.55776	5.82313	1.63079	38
chr1	108543629	108543739	cgas_HA_2_S3_R1_001_peak_peak_1219	58	.	2.9718	5.82313	1.63079	17
chr1	108559196	108559249	cgas_HA_2_S3_R1_001_peak_peak_1220	58	.	3.20618	5.82313	1.63079	17
chr1	108560509	108560582	cgas_HA_2_S3_R1_001_peak_peak_1221	58	.	3.08899	5.82313	1.63079	37
chr1	108572624	108572677	cgas_HA_2_S3_R1_001_peak_peak_1222	36	.	2.8546	3.66586	0	26
chr1	108650382	108650435	cgas_HA_2_S3_R1_001_peak_peak_1223	58	.	2.9718	5.82313	1.63079	48
chr1	108668301	108668354	cgas_HA_2_S3_R1_001_peak_peak_1224	36	.	2.56162	3.66586	0	24
chr1	108723071	108723124	cgas_HA_2_S3_R1_001_peak_peak_1225	36	.	2.50302	3.66586	0	23
chr1	108741914	108741967	cgas_HA_2_S3_R1_001_peak_peak_1226	36	.	2.38583	3.66586	0	39
chr1	109050508	109050598	cgas_HA_2_S3_R1_001_peak_peak_1227	36	.	2.67881	3.66586	0	38
chr1	109112883	109113009	cgas_HA_2_S3_R1_001_peak_peak_1228	104	.	5.25707	10.4837	5.6396	59
chr1	109289150	109289436	cgas_HA_2_S3_R1_001_peak_peak_1229	81	.	4.31952	8.10504	3.56909	50
chr1	109359846	109359938	cgas_HA_2_S3_R1_001_peak_peak_1230	58	.	3.79215	5.82313	1.63079	50
chr1	109373043	109373353	cgas_HA_2_S3_R1_001_peak_peak_1231	36	.	2.73741	3.66586	0	265
chr1	109584624	109584717	cgas_HA_2_S3_R1_001_peak_peak_1232	36	.	2.73741	3.66586	0	49
chr1	109618624	109618743	cgas_HA_2_S3_R1_001_peak_peak_1233	58	.	3.73355	5.82313	1.63079	48
chr1	109627372	109627425	cgas_HA_2_S3_R1_001_peak_peak_1234	36	.	2.8546	3.66586	0	19
chr1	109806307	109806430	cgas_HA_2_S3_R1_001_peak_peak_1235	50	.	3.80611	5.00636	1.2436	44
chr1	109817501	109817615	cgas_HA_2_S3_R1_001_peak_peak_1236	58	.	3.08899	5.82313	1.63079	37
chr1	109820188	109820260	cgas_HA_2_S3_R1_001_peak_peak_1237	36	.	2.26864	3.66586	0	32
chr1	109825809	109825862	cgas_HA_2_S3_R1_001_peak_peak_1238	36	.	2.73741	3.66586	0	40
chr1	109913399	109913452	cgas_HA_2_S3_R1_001_peak_peak_1239	36	.	2.38583	3.66586	0	28
chr1	109969044	109969097	cgas_HA_2_S3_R1_001_peak_peak_1240	36	.	2.67881	3.66586	0	15
chr1	110042426	110042489	cgas_HA_2_S3_R1_001_peak_peak_1241	58	.	3.61636	5.82313	1.63079	46
chr1	110160124	110160177	cgas_HA_2_S3_R1_001_peak_peak_1242	36	.	2.09285	3.66586	0	7
chr1	110163544	110163597	cgas_HA_2_S3_R1_001_peak_peak_1243	36	.	2.79601	3.66586	0	45
chr1	110182977	110183030	cgas_HA_2_S3_R1_001_peak_peak_1244	58	.	3.14759	5.82313	1.63079	36
chr1	110186092	110186161	cgas_HA_2_S3_R1_001_peak_peak_1245	58	.	3.73355	5.82313	1.63079	34
chr1	110316475	110316528	cgas_HA_2_S3_R1_001_peak_peak_1246	58	.	3.14759	5.82313	1.63079	33
chr1	110319588	110319683	cgas_HA_2_S3_R1_001_peak_peak_1247	36	.	2.79601	3.66586	0	52
chr1	110331891	110331948	cgas_HA_2_S3_R1_001_peak_peak_1248	58	.	3.67496	5.82313	1.63079	35
chr1	110420269	110420395	cgas_HA_2_S3_R1_001_peak_peak_1249	58	.	3.67496	5.82313	1.63079	36
chr1	110471383	110471441	cgas_HA_2_S3_R1_001_peak_peak_1250	36	.	2.67881	3.66586	0	29
chr1	110473830	110473989	cgas_HA_2_S3_R1_001_peak_peak_1251	36	.	2.50302	3.66586	0	44
chr1	110517996	110518049	cgas_HA_2_S3_R1_001_peak_peak_1252	36	.	1.97565	3.66586	0	26
chr1	110527299	110527383	cgas_HA_2_S3_R1_001_peak_peak_1253	58	.	3.32338	5.82313	1.63079	45
chr1	110596594	110596677	cgas_HA_2_S3_R1_001_peak_peak_1254	58	.	3.14759	5.82313	1.63079	39
chr1	110602789	110602885	cgas_HA_2_S3_R1_001_peak_peak_1255	58	.	3.32338	5.82313	1.63079	45
chr1	110648893	110648946	cgas_HA_2_S3_R1_001_peak_peak_1256	36	.	2.56162	3.66586	0	6
chr1	110659222	110659275	cgas_HA_2_S3_R1_001_peak_peak_1257	60	.	4.46144	6.05125	1.85578	30
chr1	110694949	110695033	cgas_HA_2_S3_R1_001_peak_peak_1258	36	.	2.73741	3.66586	0	38
chr1	110713863	110713916	cgas_HA_2_S3_R1_001_peak_peak_1259	58	.	3.03039	5.82313	1.63079	17
chr1	110734251	110734304	cgas_HA_2_S3_R1_001_peak_peak_1260	36	.	2.03425	3.66586	0	26
chr1	110739679	110739771	cgas_HA_2_S3_R1_001_peak_peak_1261	58	.	3.67496	5.82313	1.63079	47
chr1	110855318	110855438	cgas_HA_2_S3_R1_001_peak_peak_1262	104	.	5.31567	10.4837	5.6396	81
chr1	110913584	110913714	cgas_HA_2_S3_R1_001_peak_peak_1263	154	.	6.89778	15.4661	10.0906	79
chr1	110950257	110950350	cgas_HA_2_S3_R1_001_peak_peak_1264	36	.	2.56162	3.66586	0	82
chr1	110955229	110955282	cgas_HA_2_S3_R1_001_peak_peak_1265	36	.	2.62022	3.66586	0	16
chr1	110976667	110976746	cgas_HA_2_S3_R1_001_peak_peak_1266	58	.	2.9718	5.82313	1.63079	27
chr1	111003041	111003094	cgas_HA_2_S3_R1_001_peak_peak_1267	36	.	2.79601	3.66586	0	25
chr1	111081783	111081864	cgas_HA_2_S3_R1_001_peak_peak_1268	50	.	3.27154	5.0821	1.31634	29
chr1	111082626	111082679	cgas_HA_2_S3_R1_001_peak_peak_1269	31	.	1.94483	3.17301	0	26
chr1	111085507	111085560	cgas_HA_2_S3_R1_001_peak_peak_1270	58	.	2.9718	5.82313	1.63079	21
chr1	111091196	111091249	cgas_HA_2_S3_R1_001_peak_peak_1271	36	.	2.79601	3.66586	0	15
chr1	111159368	111159422	cgas_HA_2_S3_R1_001_peak_peak_1272	36	.	2.73741	3.66586	0	16
chr1	111162170	111162223	cgas_HA_2_S3_R1_001_peak_peak_1273	36	.	2.21004	3.66586	0	46
chr1	111211388	111211441	cgas_HA_2_S3_R1_001_peak_peak_1274	36	.	2.09285	3.66586	0	25
chr1	111326052	111326139	cgas_HA_2_S3_R1_001_peak_peak_1275	77	.	6.00022	7.79443	3.56748	49
chr1	111372752	111372832	cgas_HA_2_S3_R1_001_peak_peak_1276	81	.	4.20233	8.10504	3.56909	47
chr1	111506488	111506697	cgas_HA_2_S3_R1_001_peak_peak_1277	81	.	4.55391	8.10504	3.56909	157
chr1	111682939	111683045	cgas_HA_2_S3_R1_001_peak_peak_1278	36	.	2.50302	3.66586	0	101
chr1	111683273	111683358	cgas_HA_2_S3_R1_001_peak_peak_1279	58	.	3.85075	5.82313	1.63079	51
chr1	111740310	111740418	cgas_HA_2_S3_R1_001_peak_peak_1280	58	.	3.26478	5.82313	1.63079	58
chr1	111745624	111745690	cgas_HA_2_S3_R1_001_peak_peak_1281	36	.	2.73741	3.66586	0	44
chr1	111765635	111765721	cgas_HA_2_S3_R1_001_peak_peak_1282	58	.	3.61636	5.82313	1.63079	38
chr1	111771221	111771311	cgas_HA_2_S3_R1_001_peak_peak_1283	104	.	5.49146	10.4837	5.6396	51
chr1	111777683	111777736	cgas_HA_2_S3_R1_001_peak_peak_1284	58	.	3.38197	5.82313	1.63079	32
chr1	111817820	111817938	cgas_HA_2_S3_R1_001_peak_peak_1285	36	.	2.32723	3.66586	0	7
chr1	111947562	111947615	cgas_HA_2_S3_R1_001_peak_peak_1286	36	.	2.21004	3.66586	0	26
chr1	112024381	112024485	cgas_HA_2_S3_R1_001_peak_peak_1287	36	.	2.79601	3.66586	0	61
chr1	112050958	112051017	cgas_HA_2_S3_R1_001_peak_peak_1288	58	.	3.14673	5.80605	1.63079	35
chr1	112055879	112055932	cgas_HA_2_S3_R1_001_peak_peak_1289	36	.	2.0337	3.65449	0	26
chr1	112147719	112147774	cgas_HA_2_S3_R1_001_peak_peak_1290	58	.	2.9718	5.82313	1.63079	45
chr1	112149156	112149228	cgas_HA_2_S3_R1_001_peak_peak_1291	58	.	3.73355	5.82313	1.63079	14
chr1	112233087	112233192	cgas_HA_2_S3_R1_001_peak_peak_1292	104	.	5.37426	10.4837	5.6396	52
chr1	112290092	112290145	cgas_HA_2_S3_R1_001_peak_peak_1293	36	.	2.03425	3.66586	0	1
chr1	112356534	112356587	cgas_HA_2_S3_R1_001_peak_peak_1294	36	.	2.44443	3.66586	0	10
chr1	112465862	112465915	cgas_HA_2_S3_R1_001_peak_peak_1295	36	.	2.26864	3.66586	0	26
chr1	112715108	112715161	cgas_HA_2_S3_R1_001_peak_peak_1296	36	.	2.32723	3.66586	0	26
chr1	112912400	112912587	cgas_HA_2_S3_R1_001_peak_peak_1297	129	.	6.37041	12.9415	7.81664	109
chr1	113058381	113058453	cgas_HA_2_S3_R1_001_peak_peak_1298	58	.	3.26478	5.82313	1.63079	39
chr1	113058510	113058563	cgas_HA_2_S3_R1_001_peak_peak_1299	36	.	2.67881	3.66586	0	36
chr1	113118191	113118291	cgas_HA_2_S3_R1_001_peak_peak_1300	129	.	5.90164	12.9415	7.81664	49
chr1	113259012	113259146	cgas_HA_2_S3_R1_001_peak_peak_1301	58	.	3.55776	5.82313	1.63079	40
chr1	113383322	113383403	cgas_HA_2_S3_R1_001_peak_peak_1302	36	.	2.79601	3.66586	0	40
chr1	113423743	113423796	cgas_HA_2_S3_R1_001_peak_peak_1303	36	.	2.09285	3.66586	0	13
chr1	113577798	113577895	cgas_HA_2_S3_R1_001_peak_peak_1304	58	.	2.9718	5.82313	1.63079	35
chr1	113616264	113616317	cgas_HA_2_S3_R1_001_peak_peak_1305	36	.	2.62022	3.66586	0	27
chr1	113683288	113683341	cgas_HA_2_S3_R1_001_peak_peak_1306	36	.	2.62022	3.66586	0	24
chr1	113995697	113995750	cgas_HA_2_S3_R1_001_peak_peak_1307	36	.	2.56162	3.66586	0	28
chr1	114084886	114084967	cgas_HA_2_S3_R1_001_peak_peak_1308	58	.	3.38197	5.82313	1.63079	32
chr1	114085357	114085410	cgas_HA_2_S3_R1_001_peak_peak_1309	36	.	2.21004	3.66586	0	4
chr1	114220020	114220086	cgas_HA_2_S3_R1_001_peak_peak_1310	58	.	3.20618	5.82313	1.63079	20
chr1	114275533	114275616	cgas_HA_2_S3_R1_001_peak_peak_1311	58	.	3.32338	5.82313	1.63079	45
chr1	114554886	114554939	cgas_HA_2_S3_R1_001_peak_peak_1312	36	.	2.79601	3.66586	0	15
chr1	114825596	114825656	cgas_HA_2_S3_R1_001_peak_peak_1313	58	.	3.32338	5.82313	1.63079	41
chr1	114863305	114863368	cgas_HA_2_S3_R1_001_peak_peak_1314	58	.	3.67496	5.82313	1.63079	24
chr1	114889327	114889380	cgas_HA_2_S3_R1_001_peak_peak_1315	36	.	2.44443	3.66586	0	31
chr1	115262225	115262278	cgas_HA_2_S3_R1_001_peak_peak_1316	36	.	2.26864	3.66586	0	13
chr1	115300636	115300774	cgas_HA_2_S3_R1_001_peak_peak_1317	58	.	3.32338	5.82313	1.63079	64
chr1	115323050	115323105	cgas_HA_2_S3_R1_001_peak_peak_1318	58	.	3.67496	5.82313	1.63079	27
chr1	115323375	115323451	cgas_HA_2_S3_R1_001_peak_peak_1319	36	.	2.79601	3.66586	0	44
chr1	115345813	115345866	cgas_HA_2_S3_R1_001_peak_peak_1320	58	.	3.03039	5.82313	1.63079	40
chr1	115657075	115657152	cgas_HA_2_S3_R1_001_peak_peak_1321	58	.	3.79215	5.82313	1.63079	46
chr1	115725026	115725079	cgas_HA_2_S3_R1_001_peak_peak_1322	30	.	3.31617	3.03326	0	38
chr1	115845408	115845507	cgas_HA_2_S3_R1_001_peak_peak_1323	58	.	3.67496	5.82313	1.63079	48
chr1	115866405	115866502	cgas_HA_2_S3_R1_001_peak_peak_1324	36	.	2.67881	3.66586	0	19
chr1	115916106	115916159	cgas_HA_2_S3_R1_001_peak_peak_1325	36	.	2.21004	3.66586	0	28
chr1	115993373	115993426	cgas_HA_2_S3_R1_001_peak_peak_1326	36	.	2.8546	3.66586	0	24
chr1	116035624	116035694	cgas_HA_2_S3_R1_001_peak_peak_1327	36	.	2.9132	3.66586	0	35
chr1	116040000	116040055	cgas_HA_2_S3_R1_001_peak_peak_1328	36	.	2.50302	3.66586	0	33
chr1	116040306	116040359	cgas_HA_2_S3_R1_001_peak_peak_1329	36	.	2.9132	3.66586	0	47
chr1	116416258	116416311	cgas_HA_2_S3_R1_001_peak_peak_1330	36	.	1.97565	3.66586	0	26
chr1	116775062	116775115	cgas_HA_2_S3_R1_001_peak_peak_1331	58	.	2.9718	5.82313	1.63079	14
chr1	116811053	116811106	cgas_HA_2_S3_R1_001_peak_peak_1332	36	.	2.8546	3.66586	0	24
chr1	116829415	116829499	cgas_HA_2_S3_R1_001_peak_peak_1333	36	.	2.79601	3.66586	0	32
chr1	117047160	117047213	cgas_HA_2_S3_R1_001_peak_peak_1334	38	.	2.91945	3.80178	0.0680565	29
chr1	117081351	117081458	cgas_HA_2_S3_R1_001_peak_peak_1335	36	.	2.79601	3.66586	0	17
chr1	117099397	117099505	cgas_HA_2_S3_R1_001_peak_peak_1336	58	.	3.90935	5.82313	1.63079	64
chr1	117132121	117132174	cgas_HA_2_S3_R1_001_peak_peak_1337	36	.	1.97565	3.66586	0	16
chr1	117160634	117160687	cgas_HA_2_S3_R1_001_peak_peak_1338	36	.	2.62022	3.66586	0	26
chr1	117395735	117395806	cgas_HA_2_S3_R1_001_peak_peak_1339	36	.	2.62022	3.66586	0	50
chr1	117552677	117552730	cgas_HA_2_S3_R1_001_peak_peak_1340	36	.	2.62022	3.66586	0	5
chr1	117602812	117602865	cgas_HA_2_S3_R1_001_peak_peak_1341	36	.	2.44443	3.66586	0	11
chr1	117619957	117620010	cgas_HA_2_S3_R1_001_peak_peak_1342	36	.	2.15144	3.66586	0	18
chr1	117620073	117620180	cgas_HA_2_S3_R1_001_peak_peak_1343	81	.	4.37812	8.10504	3.56909	46
chr1	117855234	117855287	cgas_HA_2_S3_R1_001_peak_peak_1344	36	.	2.32723	3.66586	0	5
chr1	118148469	118148522	cgas_HA_2_S3_R1_001_peak_peak_1345	36	.	2.38583	3.66586	0	18
chr1	118216193	118216246	cgas_HA_2_S3_R1_001_peak_peak_1346	36	.	2.50302	3.66586	0	29
chr1	118686626	118686699	cgas_HA_2_S3_R1_001_peak_peak_1347	81	.	4.26093	8.10504	3.56909	24
chr1	118790399	118790471	cgas_HA_2_S3_R1_001_peak_peak_1348	36	.	2.73741	3.66586	0	36
chr1	119331252	119331308	cgas_HA_2_S3_R1_001_peak_peak_1349	36	.	2.67881	3.66586	0	28
chr1	119623306	119623382	cgas_HA_2_S3_R1_001_peak_peak_1350	36	.	2.32723	3.66586	0	52
chr1	119682974	119683035	cgas_HA_2_S3_R1_001_peak_peak_1351	81	.	4.31952	8.10504	3.56909	45
chr1	119818197	119818250	cgas_HA_2_S3_R1_001_peak_peak_1352	36	.	2.44443	3.66586	0	35
chr1	119822125	119822180	cgas_HA_2_S3_R1_001_peak_peak_1353	36	.	2.79601	3.66586	0	30
chr1	119995835	119995906	cgas_HA_2_S3_R1_001_peak_peak_1354	36	.	2.9132	3.66586	0	11
chr1	120092450	120092503	cgas_HA_2_S3_R1_001_peak_peak_1355	36	.	2.56162	3.66586	0	10
chr1	120156540	120156629	cgas_HA_2_S3_R1_001_peak_peak_1356	81	.	4.26093	8.10504	3.56909	44
chr1	120189401	120189560	cgas_HA_2_S3_R1_001_peak_peak_1357	58	.	3.14759	5.82313	1.63079	39
chr1	120217562	120217642	cgas_HA_2_S3_R1_001_peak_peak_1358	81	.	4.02654	8.10504	3.56909	48
chr1	120427513	120427566	cgas_HA_2_S3_R1_001_peak_peak_1359	36	.	2.09285	3.66586	0	26
chr1	120510774	120510872	cgas_HA_2_S3_R1_001_peak_peak_1360	58	.	3.38197	5.82313	1.63079	51
chr1	142537655	142537714	cgas_HA_2_S3_R1_001_peak_peak_1361	35	.	3.27539	3.50599	0	34
chr1	143967280	143967336	cgas_HA_2_S3_R1_001_peak_peak_1362	58	.	3.79215	5.82313	1.63079	31
chr1	144015968	144016071	cgas_HA_2_S3_R1_001_peak_peak_1363	81	.	4.02654	8.10504	3.56909	50
chr1	144918129	144918190	cgas_HA_2_S3_R1_001_peak_peak_1364	58	.	3.79215	5.82313	1.63079	48
chr1	144932370	144932494	cgas_HA_2_S3_R1_001_peak_peak_1365	36	.	2.38583	3.66586	0	111
chr1	145009582	145009667	cgas_HA_2_S3_R1_001_peak_peak_1366	154	.	6.95638	15.4661	10.0906	50
chr1	145015328	145015407	cgas_HA_2_S3_R1_001_peak_peak_1367	58	.	3.26478	5.82313	1.63079	30
chr1	145028797	145028878	cgas_HA_2_S3_R1_001_peak_peak_1368	36	.	2.79601	3.66586	0	32
chr1	145043051	145043172	cgas_HA_2_S3_R1_001_peak_peak_1369	58	.	3.20618	5.82313	1.63079	9
chr1	145059148	145059220	cgas_HA_2_S3_R1_001_peak_peak_1370	36	.	2.73741	3.66586	0	23
chr1	145081066	145081119	cgas_HA_2_S3_R1_001_peak_peak_1371	58	.	3.08899	5.82313	1.63079	37
chr1	145189202	145189304	cgas_HA_2_S3_R1_001_peak_peak_1372	104	.	5.31567	10.4837	5.6396	49
chr1	145281595	145281648	cgas_HA_2_S3_R1_001_peak_peak_1373	36	.	2.62022	3.66586	0	40
chr1	145455434	145455549	cgas_HA_2_S3_R1_001_peak_peak_1374	36	.	2.38583	3.66586	0	31
chr1	145484303	145484358	cgas_HA_2_S3_R1_001_peak_peak_1375	58	.	3.55776	5.82313	1.63079	44
chr1	145507421	145507474	cgas_HA_2_S3_R1_001_peak_peak_1376	36	.	2.73741	3.66586	0	7
chr1	145723670	145723750	cgas_HA_2_S3_R1_001_peak_peak_1377	36	.	2.9132	3.66586	0	47
chr1	146556350	146556403	cgas_HA_2_S3_R1_001_peak_peak_1378	58	.	3.20618	5.82313	1.63079	16
chr1	146714139	146714192	cgas_HA_2_S3_R1_001_peak_peak_1379	36	.	2.62022	3.66586	0	12
chr1	146966922	146967016	cgas_HA_2_S3_R1_001_peak_peak_1380	129	.	6.31181	12.9415	7.81664	43
chr1	147010965	147011081	cgas_HA_2_S3_R1_001_peak_peak_1381	58	.	3.38197	5.82313	1.63079	36
chr1	147071838	147071899	cgas_HA_2_S3_R1_001_peak_peak_1382	81	.	4.14373	8.10504	3.56909	13
chr1	147112686	147112756	cgas_HA_2_S3_R1_001_peak_peak_1383	81	.	3.96794	8.10504	3.56909	38
chr1	147137763	147137816	cgas_HA_2_S3_R1_001_peak_peak_1384	36	.	2.44443	3.66586	0	10
chr1	147142641	147142745	cgas_HA_2_S3_R1_001_peak_peak_1385	36	.	2.50302	3.66586	0	79
chr1	147362469	147362561	cgas_HA_2_S3_R1_001_peak_peak_1386	81	.	4.55391	8.10504	3.56909	51
chr1	147553640	147553693	cgas_HA_2_S3_R1_001_peak_peak_1387	58	.	3.49917	5.82313	1.63079	23
chr1	148928184	148928295	cgas_HA_2_S3_R1_001_peak_peak_1388	180	.	8.77288	18.0487	12.4638	59
chr1	148930269	148930322	cgas_HA_2_S3_R1_001_peak_peak_1389	36	.	2.50302	3.66586	0	11
chr1	149204364	149204497	cgas_HA_2_S3_R1_001_peak_peak_1390	58	.	3.73355	5.82313	1.63079	97
chr1	149297820	149297880	cgas_HA_2_S3_R1_001_peak_peak_1391	104	.	5.55005	10.4837	5.6396	36
chr1	149956071	149956124	cgas_HA_2_S3_R1_001_peak_peak_1392	36	.	1.97565	3.66586	0	26
chr1	150039742	150039795	cgas_HA_2_S3_R1_001_peak_peak_1393	36	.	2.62022	3.66586	0	15
chr1	150125164	150125217	cgas_HA_2_S3_R1_001_peak_peak_1394	36	.	2.9132	3.66586	0	23
chr1	150459716	150459821	cgas_HA_2_S3_R1_001_peak_peak_1395	81	.	4.6711	8.10504	3.56909	52
chr1	150480476	150480529	cgas_HA_2_S3_R1_001_peak_peak_1396	36	.	2.62022	3.66586	0	22
chr1	150505170	150505223	cgas_HA_2_S3_R1_001_peak_peak_1397	36	.	2.79601	3.66586	0	13
chr1	150949867	150950014	cgas_HA_2_S3_R1_001_peak_peak_1398	58	.	2.9718	5.82313	1.63079	119
chr1	151128637	151128690	cgas_HA_2_S3_R1_001_peak_peak_1399	58	.	3.14759	5.82313	1.63079	52
chr1	151210958	151211011	cgas_HA_2_S3_R1_001_peak_peak_1400	36	.	2.15144	3.66586	0	3
chr1	151284132	151284312	cgas_HA_2_S3_R1_001_peak_peak_1401	104	.	5.08128	10.4837	5.6396	64
chr1	151507297	151507376	cgas_HA_2_S3_R1_001_peak_peak_1402	58	.	3.20618	5.82313	1.63079	51
chr1	151512630	151512756	cgas_HA_2_S3_R1_001_peak_peak_1403	58	.	3.26478	5.82313	1.63079	17
chr1	151519677	151519769	cgas_HA_2_S3_R1_001_peak_peak_1404	31	.	2.52166	3.17301	0	49
chr1	151584341	151584432	cgas_HA_2_S3_R1_001_peak_peak_1405	58	.	3.03039	5.82313	1.63079	41
chr1	151653423	151653500	cgas_HA_2_S3_R1_001_peak_peak_1406	36	.	2.56162	3.66586	0	32
chr1	151707599	151707734	cgas_HA_2_S3_R1_001_peak_peak_1407	36	.	2.8546	3.66586	0	116
chr1	151809088	151809165	cgas_HA_2_S3_R1_001_peak_peak_1408	58	.	2.9718	5.82313	1.63079	48
chr1	151881936	151882093	cgas_HA_2_S3_R1_001_peak_peak_1409	58	.	3.90935	5.82313	1.63079	80
chr1	151918358	151918411	cgas_HA_2_S3_R1_001_peak_peak_1410	36	.	2.79601	3.66586	0	29
chr1	151945875	151945928	cgas_HA_2_S3_R1_001_peak_peak_1411	36	.	2.56162	3.66586	0	41
chr1	151949433	151949486	cgas_HA_2_S3_R1_001_peak_peak_1412	52	.	4.45271	5.23283	1.466	33
chr1	151971573	151971626	cgas_HA_2_S3_R1_001_peak_peak_1413	36	.	2.56162	3.66586	0	6
chr1	152007201	152007254	cgas_HA_2_S3_R1_001_peak_peak_1414	36	.	2.73741	3.66586	0	9
chr1	152009462	152009534	cgas_HA_2_S3_R1_001_peak_peak_1415	58	.	3.49917	5.82313	1.63079	29
chr1	152018116	152018169	cgas_HA_2_S3_R1_001_peak_peak_1416	36	.	2.15144	3.66586	0	35
chr1	152020509	152020617	cgas_HA_2_S3_R1_001_peak_peak_1417	84	.	4.9833	8.47697	3.93159	34
chr1	152114610	152114663	cgas_HA_2_S3_R1_001_peak_peak_1418	58	.	3.49917	5.82313	1.63079	24
chr1	152135424	152135477	cgas_HA_2_S3_R1_001_peak_peak_1419	36	.	2.26864	3.66586	0	44
chr1	152140427	152140480	cgas_HA_2_S3_R1_001_peak_peak_1420	36	.	2.62022	3.66586	0	36
chr1	152224782	152224879	cgas_HA_2_S3_R1_001_peak_peak_1421	104	.	5.02268	10.4837	5.6396	51
chr1	152285018	152285071	cgas_HA_2_S3_R1_001_peak_peak_1422	36	.	2.21004	3.66586	0	14
chr1	152297720	152297792	cgas_HA_2_S3_R1_001_peak_peak_1423	77	.	5.27428	7.79443	3.56748	21
chr1	152370118	152370171	cgas_HA_2_S3_R1_001_peak_peak_1424	36	.	2.67881	3.66586	0	6
chr1	152371669	152371754	cgas_HA_2_S3_R1_001_peak_peak_1425	58	.	3.79215	5.82313	1.63079	42
chr1	152382150	152382221	cgas_HA_2_S3_R1_001_peak_peak_1426	58	.	3.61636	5.82313	1.63079	38
chr1	152383363	152383452	cgas_HA_2_S3_R1_001_peak_peak_1427	36	.	2.73741	3.66586	0	50
chr1	152397589	152397642	cgas_HA_2_S3_R1_001_peak_peak_1428	36	.	2.21004	3.66586	0	5
chr1	152413480	152413568	cgas_HA_2_S3_R1_001_peak_peak_1429	81	.	4.14373	8.10504	3.56909	39
chr1	152467682	152467744	cgas_HA_2_S3_R1_001_peak_peak_1430	58	.	3.44057	5.82313	1.63079	21
chr1	152475412	152475509	cgas_HA_2_S3_R1_001_peak_peak_1431	58	.	3.85075	5.82313	1.63079	47
chr1	152505935	152505993	cgas_HA_2_S3_R1_001_peak_peak_1432	31	.	2.52166	3.17301	0	50
chr1	152516461	152516514	cgas_HA_2_S3_R1_001_peak_peak_1433	36	.	2.73741	3.66586	0	13
chr1	152736290	152736343	cgas_HA_2_S3_R1_001_peak_peak_1434	36	.	2.03425	3.66586	0	52
chr1	152842409	152842529	cgas_HA_2_S3_R1_001_peak_peak_1435	129	.	6.31181	12.9415	7.81664	52
chr1	153395104	153395157	cgas_HA_2_S3_R1_001_peak_peak_1436	36	.	2.73741	3.66586	0	19
chr1	153425061	153425114	cgas_HA_2_S3_R1_001_peak_peak_1437	36	.	2.9132	3.66586	0	42
chr1	153483516	153483569	cgas_HA_2_S3_R1_001_peak_peak_1438	36	.	2.62022	3.66586	0	49
chr1	153521963	153522016	cgas_HA_2_S3_R1_001_peak_peak_1439	58	.	2.9718	5.82313	1.63079	31
chr1	153568756	153568809	cgas_HA_2_S3_R1_001_peak_peak_1440	36	.	2.32723	3.66586	0	48
chr1	153581437	153581490	cgas_HA_2_S3_R1_001_peak_peak_1441	36	.	2.56162	3.66586	0	32
chr1	153581872	153581925	cgas_HA_2_S3_R1_001_peak_peak_1442	36	.	2.67881	3.66586	0	36
chr1	153590165	153590284	cgas_HA_2_S3_R1_001_peak_peak_1443	36	.	2.9132	3.66586	0	85
chr1	153606425	153606536	cgas_HA_2_S3_R1_001_peak_peak_1444	92	.	5.0597	9.24573	4.69089	47
chr1	153606893	153606967	cgas_HA_2_S3_R1_001_peak_peak_1445	50	.	3.15617	5.0821	1.31634	45
chr1	153607868	153607921	cgas_HA_2_S3_R1_001_peak_peak_1446	31	.	2.23325	3.17301	0	51
chr1	153650289	153650342	cgas_HA_2_S3_R1_001_peak_peak_1447	36	.	2.79601	3.66586	0	27
chr1	153715133	153715186	cgas_HA_2_S3_R1_001_peak_peak_1448	36	.	2.8546	3.66586	0	16
chr1	153722007	153722092	cgas_HA_2_S3_R1_001_peak_peak_1449	129	.	6.31181	12.9415	7.81664	47
chr1	153725148	153725273	cgas_HA_2_S3_R1_001_peak_peak_1450	58	.	3.20618	5.82313	1.63079	41
chr1	153940192	153940245	cgas_HA_2_S3_R1_001_peak_peak_1451	36	.	2.44376	3.65449	0	41
chr1	153974320	153974415	cgas_HA_2_S3_R1_001_peak_peak_1452	36	.	2.8546	3.66586	0	49
chr1	154155665	154155746	cgas_HA_2_S3_R1_001_peak_peak_1453	36	.	2.38583	3.66586	0	30
chr1	154155835	154155918	cgas_HA_2_S3_R1_001_peak_peak_1454	36	.	2.62022	3.66586	0	47
chr1	154158736	154158789	cgas_HA_2_S3_R1_001_peak_peak_1455	36	.	2.73741	3.66586	0	10
chr1	154238286	154238339	cgas_HA_2_S3_R1_001_peak_peak_1456	36	.	2.21004	3.66586	0	48
chr1	154377751	154377887	cgas_HA_2_S3_R1_001_peak_peak_1457	58	.	3.14759	5.82313	1.63079	89
chr1	154435735	154435788	cgas_HA_2_S3_R1_001_peak_peak_1458	36	.	2.62022	3.66586	0	38
chr1	154519065	154519118	cgas_HA_2_S3_R1_001_peak_peak_1459	36	.	2.73741	3.66586	0	12
chr1	154532084	154532137	cgas_HA_2_S3_R1_001_peak_peak_1460	36	.	2.8546	3.66586	0	49
chr1	154547320	154547373	cgas_HA_2_S3_R1_001_peak_peak_1461	36	.	2.56162	3.66586	0	42
chr1	154642305	154642370	cgas_HA_2_S3_R1_001_peak_peak_1462	58	.	3.61636	5.82313	1.63079	35
chr1	154943265	154943333	cgas_HA_2_S3_R1_001_peak_peak_1463	50	.	3.50227	5.0821	1.31634	48
chr1	154955666	154955719	cgas_HA_2_S3_R1_001_peak_peak_1464	36	.	2.26864	3.66586	0	24
chr1	155034190	155034258	cgas_HA_2_S3_R1_001_peak_peak_1465	36	.	2.9132	3.66586	0	16
chr1	155036061	155036131	cgas_HA_2_S3_R1_001_peak_peak_1466	36	.	2.73741	3.66586	0	31
chr1	155148525	155148603	cgas_HA_2_S3_R1_001_peak_peak_1467	81	.	4.26093	8.10504	3.56909	42
chr1	155220633	155220686	cgas_HA_2_S3_R1_001_peak_peak_1468	41	.	3.69721	4.10289	0.363434	20
chr1	155984831	155984884	cgas_HA_2_S3_R1_001_peak_peak_1469	36	.	2.56162	3.66586	0	27
chr1	155995861	155995939	cgas_HA_2_S3_R1_001_peak_peak_1470	36	.	2.56162	3.66586	0	31
chr1	156100135	156100199	cgas_HA_2_S3_R1_001_peak_peak_1471	76	.	4.17949	7.69643	3.47083	27
chr1	156163741	156163794	cgas_HA_2_S3_R1_001_peak_peak_1472	36	.	2.8546	3.66586	0	25
chr1	156192918	156192971	cgas_HA_2_S3_R1_001_peak_peak_1473	36	.	2.9132	3.66586	0	42
chr1	156195351	156195448	cgas_HA_2_S3_R1_001_peak_peak_1474	36	.	2.9132	3.66586	0	46
chr1	156308107	156308252	cgas_HA_2_S3_R1_001_peak_peak_1475	58	.	3.67496	5.82313	1.63079	101
chr1	156326872	156326966	cgas_HA_2_S3_R1_001_peak_peak_1476	36	.	2.67881	3.66586	0	42
chr1	156352888	156352956	cgas_HA_2_S3_R1_001_peak_peak_1477	81	.	4.7883	8.10504	3.56909	47
chr1	156519311	156519376	cgas_HA_2_S3_R1_001_peak_peak_1478	36	.	2.9132	3.66586	0	41
chr1	156553993	156554059	cgas_HA_2_S3_R1_001_peak_peak_1479	58	.	3.03039	5.82313	1.63079	16
chr1	156659398	156659477	cgas_HA_2_S3_R1_001_peak_peak_1480	36	.	2.38583	3.66586	0	40
chr1	156695678	156695882	cgas_HA_2_S3_R1_001_peak_peak_1481	58	.	3.90935	5.82313	1.63079	168
chr1	156698575	156698668	cgas_HA_2_S3_R1_001_peak_peak_1482	58	.	3.44057	5.82313	1.63079	63
chr1	156721612	156721709	cgas_HA_2_S3_R1_001_peak_peak_1483	36	.	2.44443	3.66586	0	48
chr1	156764504	156764557	cgas_HA_2_S3_R1_001_peak_peak_1484	36	.	2.32723	3.66586	0	10
chr1	156765828	156765881	cgas_HA_2_S3_R1_001_peak_peak_1485	36	.	2.44443	3.66586	0	7
chr1	156774597	156774663	cgas_HA_2_S3_R1_001_peak_peak_1486	58	.	2.9718	5.82313	1.63079	25
chr1	156860036	156860090	cgas_HA_2_S3_R1_001_peak_peak_1487	58	.	3.03039	5.82313	1.63079	25
chr1	156866496	156866638	cgas_HA_2_S3_R1_001_peak_peak_1488	81	.	4.14373	8.10504	3.56909	46
chr1	156877592	156877645	cgas_HA_2_S3_R1_001_peak_peak_1489	36	.	2.21004	3.66586	0	39
chr1	156896045	156896132	cgas_HA_2_S3_R1_001_peak_peak_1490	33	.	3.12517	3.35767	0	42
chr1	157007892	157008051	cgas_HA_2_S3_R1_001_peak_peak_1491	58	.	3.44057	5.82313	1.63079	44
chr1	157060050	157060180	cgas_HA_2_S3_R1_001_peak_peak_1492	58	.	3.67496	5.82313	1.63079	43
chr1	157133584	157133637	cgas_HA_2_S3_R1_001_peak_peak_1493	36	.	2.9132	3.66586	0	22
chr1	157160455	157160520	cgas_HA_2_S3_R1_001_peak_peak_1494	36	.	2.62022	3.66586	0	17
chr1	157333506	157333581	cgas_HA_2_S3_R1_001_peak_peak_1495	58	.	3.55776	5.82313	1.63079	42
chr1	157347262	157347315	cgas_HA_2_S3_R1_001_peak_peak_1496	36	.	2.26864	3.66586	0	32
chr1	157459270	157459364	cgas_HA_2_S3_R1_001_peak_peak_1497	154	.	7.01497	15.4661	10.0906	49
chr1	157475585	157475679	cgas_HA_2_S3_R1_001_peak_peak_1498	81	.	4.7297	8.10504	3.56909	47
chr1	157512592	157512688	cgas_HA_2_S3_R1_001_peak_peak_1499	85	.	5.98528	8.5005	3.95439	45
chr1	157768165	157768260	cgas_HA_2_S3_R1_001_peak_peak_1500	104	.	4.90549	10.4837	5.6396	51
chr1	157892383	157892436	cgas_HA_2_S3_R1_001_peak_peak_1501	36	.	2.8546	3.66586	0	33
chr1	157902030	157902083	cgas_HA_2_S3_R1_001_peak_peak_1502	36	.	2.73741	3.66586	0	14
chr1	157931690	157931781	cgas_HA_2_S3_R1_001_peak_peak_1503	36	.	2.38583	3.66586	0	79
chr1	157932479	157932532	cgas_HA_2_S3_R1_001_peak_peak_1504	36	.	2.50302	3.66586	0	41
chr1	157933613	157933669	cgas_HA_2_S3_R1_001_peak_peak_1505	36	.	2.79601	3.66586	0	42
chr1	157935886	157936029	cgas_HA_2_S3_R1_001_peak_peak_1506	58	.	2.9718	5.82313	1.63079	39
chr1	157938364	157938478	cgas_HA_2_S3_R1_001_peak_peak_1507	154	.	7.13217	15.4661	10.0906	50
chr1	157973322	157973392	cgas_HA_2_S3_R1_001_peak_peak_1508	104	.	4.90549	10.4837	5.6396	42
chr1	157978212	157978274	cgas_HA_2_S3_R1_001_peak_peak_1509	36	.	2.8546	3.66586	0	20
chr1	157981261	157981322	cgas_HA_2_S3_R1_001_peak_peak_1510	36	.	2.38583	3.66586	0	11
chr1	157989332	157989423	cgas_HA_2_S3_R1_001_peak_peak_1511	58	.	3.67496	5.82313	1.63079	51
chr1	157989502	157989555	cgas_HA_2_S3_R1_001_peak_peak_1512	58	.	3.08899	5.82313	1.63079	10
chr1	158007825	158007878	cgas_HA_2_S3_R1_001_peak_peak_1513	32	.	3.35572	3.268	0	48
chr1	158007936	158007991	cgas_HA_2_S3_R1_001_peak_peak_1514	46	.	4.13351	4.68678	0.9298	37
chr1	158033704	158033757	cgas_HA_2_S3_R1_001_peak_peak_1515	36	.	2.62022	3.66586	0	5
chr1	158057271	158057406	cgas_HA_2_S3_R1_001_peak_peak_1516	58	.	2.9718	5.82313	1.63079	45
chr1	158065655	158065762	cgas_HA_2_S3_R1_001_peak_peak_1517	104	.	5.66725	10.4837	5.6396	51
chr1	158071914	158072015	cgas_HA_2_S3_R1_001_peak_peak_1518	36	.	2.21004	3.66586	0	52
chr1	158116147	158116214	cgas_HA_2_S3_R1_001_peak_peak_1519	47	.	3.52748	4.74591	0.988567	47
chr1	158119602	158119655	cgas_HA_2_S3_R1_001_peak_peak_1520	33	.	3.37121	3.31201	0	11
chr1	158125641	158125694	cgas_HA_2_S3_R1_001_peak_peak_1521	36	.	2.56162	3.66586	0	22
chr1	158147619	158147772	cgas_HA_2_S3_R1_001_peak_peak_1522	55	.	3.13048	5.51704	1.63079	105
chr1	158150795	158150848	cgas_HA_2_S3_R1_001_peak_peak_1523	34	.	2.78081	3.4622	0	25
chr1	158476311	158476401	cgas_HA_2_S3_R1_001_peak_peak_1524	104	.	5.78444	10.4837	5.6396	46
chr1	158497168	158497221	cgas_HA_2_S3_R1_001_peak_peak_1525	36	.	2.73667	3.65449	0	29
chr1	158969673	158969754	cgas_HA_2_S3_R1_001_peak_peak_1526	104	.	5.60865	10.4837	5.6396	36
chr1	158970565	158970711	cgas_HA_2_S3_R1_001_peak_peak_1527	154	.	7.36655	15.4661	10.0906	66
chr1	158985372	158985548	cgas_HA_2_S3_R1_001_peak_peak_1528	796	.	28.5786	79.6576	70.1671	89
chr1	159049490	159049552	cgas_HA_2_S3_R1_001_peak_peak_1529	36	.	2.62022	3.66586	0	49
chr1	159130912	159131031	cgas_HA_2_S3_R1_001_peak_peak_1530	180	.	8.18691	18.0487	12.4638	52
chr1	159131356	159131471	cgas_HA_2_S3_R1_001_peak_peak_1531	58	.	3.20618	5.82313	1.63079	71
chr1	159147213	159147304	cgas_HA_2_S3_R1_001_peak_peak_1532	81	.	4.08514	8.10504	3.56909	48
chr1	159167862	159167981	cgas_HA_2_S3_R1_001_peak_peak_1533	81	.	4.08514	8.10504	3.56909	38
chr1	159171241	159171294	cgas_HA_2_S3_R1_001_peak_peak_1534	58	.	3.08899	5.82313	1.63079	32
chr1	159171821	159171874	cgas_HA_2_S3_R1_001_peak_peak_1535	36	.	1.97565	3.66586	0	26
chr1	159391777	159391935	cgas_HA_2_S3_R1_001_peak_peak_1536	154	.	7.24936	15.4661	10.0906	52
chr1	159399248	159399316	cgas_HA_2_S3_R1_001_peak_peak_1537	81	.	4.14373	8.10504	3.56909	50
chr1	159568153	159568373	cgas_HA_2_S3_R1_001_peak_peak_1538	344	.	14.574	34.4604	27.78	77
chr1	159586058	159586111	cgas_HA_2_S3_R1_001_peak_peak_1539	36	.	2.67881	3.66586	0	40
chr1	159768723	159768939	cgas_HA_2_S3_R1_001_peak_peak_1540	104	.	5.43286	10.4837	5.6396	169
chr1	159791406	159791459	cgas_HA_2_S3_R1_001_peak_peak_1541	36	.	2.62022	3.66586	0	41
chr1	159798034	159798620	cgas_HA_2_S3_R1_001_peak_peak_1542	129	.	6.6048	12.9415	7.81664	256
chr1	159799173	159799301	cgas_HA_2_S3_R1_001_peak_peak_1543	288	.	11.9957	28.8414	22.4869	52
chr1	159800080	159800133	cgas_HA_2_S3_R1_001_peak_peak_1544	36	.	2.44443	3.66586	0	13
chr1	159808299	159808397	cgas_HA_2_S3_R1_001_peak_peak_1545	81	.	4.20233	8.10504	3.56909	56
chr1	159813445	159813529	cgas_HA_2_S3_R1_001_peak_peak_1546	36	.	2.73741	3.66586	0	52
chr1	159818912	159818965	cgas_HA_2_S3_R1_001_peak_peak_1547	36	.	2.56162	3.66586	0	19
chr1	159823949	159824002	cgas_HA_2_S3_R1_001_peak_peak_1548	36	.	2.38583	3.66586	0	32
chr1	159824559	159824612	cgas_HA_2_S3_R1_001_peak_peak_1549	36	.	2.44443	3.66586	0	44
chr1	159829287	159829340	cgas_HA_2_S3_R1_001_peak_peak_1550	36	.	2.44443	3.66586	0	20
chr1	159851737	159851976	cgas_HA_2_S3_R1_001_peak_peak_1551	104	.	4.90549	10.4837	5.6396	176
chr1	159859933	159859986	cgas_HA_2_S3_R1_001_peak_peak_1552	36	.	2.50302	3.66586	0	28
chr1	159861437	159861610	cgas_HA_2_S3_R1_001_peak_peak_1553	154	.	7.77673	15.4661	10.0906	104
chr1	159880308	159880465	cgas_HA_2_S3_R1_001_peak_peak_1554	57	.	4.36502	5.74872	1.63079	29
chr1	159886297	159886398	cgas_HA_2_S3_R1_001_peak_peak_1555	81	.	4.43672	8.10504	3.56909	22
chr1	159893131	159893184	cgas_HA_2_S3_R1_001_peak_peak_1556	36	.	2.21004	3.66586	0	14
chr1	159893609	159893773	cgas_HA_2_S3_R1_001_peak_peak_1557	36	.	2.26864	3.66586	0	72
chr1	159894401	159894460	cgas_HA_2_S3_R1_001_peak_peak_1558	53	.	4.25769	5.31575	1.54551	34
chr1	159895019	159895105	cgas_HA_2_S3_R1_001_peak_peak_1559	37	.	3.17591	3.73667	0.00502697	14
chr1	159895366	159895468	cgas_HA_2_S3_R1_001_peak_peak_1560	58	.	3.61636	5.82313	1.63079	54
chr1	159895627	159895722	cgas_HA_2_S3_R1_001_peak_peak_1561	36	.	2.62022	3.66586	0	50
chr1	159906303	159906423	cgas_HA_2_S3_R1_001_peak_peak_1562	36	.	2.79601	3.66586	0	79
chr1	159908204	159908367	cgas_HA_2_S3_R1_001_peak_peak_1563	81	.	4.37812	8.10504	3.56909	100
chr1	159929426	159929495	cgas_HA_2_S3_R1_001_peak_peak_1564	36	.	2.44443	3.66586	0	49
chr1	159930680	159930733	cgas_HA_2_S3_R1_001_peak_peak_1565	36	.	2.62022	3.66586	0	34
chr1	159963843	159963896	cgas_HA_2_S3_R1_001_peak_peak_1566	36	.	2.50302	3.66586	0	51
chr1	159966561	159966644	cgas_HA_2_S3_R1_001_peak_peak_1567	58	.	3.67496	5.82313	1.63079	50
chr1	159988856	159988926	cgas_HA_2_S3_R1_001_peak_peak_1568	58	.	3.61636	5.82313	1.63079	25
chr1	160001654	160001740	cgas_HA_2_S3_R1_001_peak_peak_1569	81	.	4.31952	8.10504	3.56909	45
chr1	160046213	160046296	cgas_HA_2_S3_R1_001_peak_peak_1570	36	.	2.26864	3.66586	0	43
chr1	160048553	160048666	cgas_HA_2_S3_R1_001_peak_peak_1571	58	.	3.55776	5.82313	1.63079	34
chr1	160094570	160094623	cgas_HA_2_S3_R1_001_peak_peak_1572	36	.	2.32723	3.66586	0	42
chr1	160094732	160094829	cgas_HA_2_S3_R1_001_peak_peak_1573	58	.	3.32338	5.82313	1.63079	37
chr1	160095683	160095757	cgas_HA_2_S3_R1_001_peak_peak_1574	50	.	3.3869	5.0821	1.31634	40
chr1	160098022	160098206	cgas_HA_2_S3_R1_001_peak_peak_1575	31	.	2.63703	3.17301	0	49
chr1	160099054	160099107	cgas_HA_2_S3_R1_001_peak_peak_1576	31	.	2.46398	3.17301	0	5
chr1	160132190	160132243	cgas_HA_2_S3_R1_001_peak_peak_1577	36	.	2.56162	3.66586	0	28
chr1	160162972	160163107	cgas_HA_2_S3_R1_001_peak_peak_1578	81	.	4.37812	8.10504	3.56909	94
chr1	160168711	160168764	cgas_HA_2_S3_R1_001_peak_peak_1579	36	.	2.03425	3.66586	0	26
chr1	160175871	160176047	cgas_HA_2_S3_R1_001_peak_peak_1580	129	.	6.72199	12.9415	7.81664	47
chr1	160176276	160176468	cgas_HA_2_S3_R1_001_peak_peak_1581	36	.	2.62022	3.66586	0	40
chr1	160182862	160182915	cgas_HA_2_S3_R1_001_peak_peak_1582	36	.	2.50302	3.66586	0	44
chr1	160254920	160255035	cgas_HA_2_S3_R1_001_peak_peak_1583	129	.	6.19462	12.9415	7.81664	62
chr1	160261214	160261274	cgas_HA_2_S3_R1_001_peak_peak_1584	36	.	2.50302	3.66586	0	48
chr1	160313086	160313139	cgas_HA_2_S3_R1_001_peak_peak_1585	36	.	2.26864	3.66586	0	5
chr1	160459857	160459910	cgas_HA_2_S3_R1_001_peak_peak_1586	58	.	3.26478	5.82313	1.63079	23
chr1	160501250	160501313	cgas_HA_2_S3_R1_001_peak_peak_1587	36	.	2.62022	3.66586	0	14
chr1	160576997	160577130	cgas_HA_2_S3_R1_001_peak_peak_1588	81	.	4.37812	8.10504	3.56909	47
chr1	160651409	160651491	cgas_HA_2_S3_R1_001_peak_peak_1589	105	.	5.83548	10.5314	5.68163	29
chr1	160690325	160690388	cgas_HA_2_S3_R1_001_peak_peak_1590	58	.	3.08899	5.82313	1.63079	43
chr1	160717058	160717111	cgas_HA_2_S3_R1_001_peak_peak_1591	43	.	3.71986	4.37108	0.627419	29
chr1	160718232	160718305	cgas_HA_2_S3_R1_001_peak_peak_1592	58	.	4.27495	5.80445	1.63079	62
chr1	160760183	160760236	cgas_HA_2_S3_R1_001_peak_peak_1593	36	.	2.09285	3.66586	0	26
chr1	160844898	160844951	cgas_HA_2_S3_R1_001_peak_peak_1594	36	.	2.32723	3.66586	0	26
chr1	160853463	160853516	cgas_HA_2_S3_R1_001_peak_peak_1595	36	.	2.8546	3.66586	0	9
chr1	160919378	160919444	cgas_HA_2_S3_R1_001_peak_peak_1596	94	.	6.02473	9.4847	4.92823	36
chr1	160924116	160924221	cgas_HA_2_S3_R1_001_peak_peak_1597	58	.	3.38197	5.82313	1.63079	52
chr1	160938179	160938232	cgas_HA_2_S3_R1_001_peak_peak_1598	36	.	1.97565	3.66586	0	26
chr1	160966170	160966247	cgas_HA_2_S3_R1_001_peak_peak_1599	36	.	2.38583	3.66586	0	24
chr1	160967207	160967307	cgas_HA_2_S3_R1_001_peak_peak_1600	104	.	5.25707	10.4837	5.6396	52
chr1	161053198	161053280	cgas_HA_2_S3_R1_001_peak_peak_1601	36	.	2.26864	3.66586	0	50
chr1	161053466	161053519	cgas_HA_2_S3_R1_001_peak_peak_1602	58	.	3.14759	5.82313	1.63079	28
chr1	161058555	161058618	cgas_HA_2_S3_R1_001_peak_peak_1603	58	.	3.14759	5.82313	1.63079	34
chr1	161063028	161063081	cgas_HA_2_S3_R1_001_peak_peak_1604	36	.	2.32723	3.66586	0	29
chr1	161067575	161067638	cgas_HA_2_S3_R1_001_peak_peak_1605	58	.	3.20618	5.82313	1.63079	24
chr1	161085222	161085275	cgas_HA_2_S3_R1_001_peak_peak_1606	36	.	2.44443	3.66586	0	10
chr1	161152180	161152259	cgas_HA_2_S3_R1_001_peak_peak_1607	104	.	5.13988	10.4837	5.6396	40
chr1	161179758	161179843	cgas_HA_2_S3_R1_001_peak_peak_1608	58	.	3.08899	5.82313	1.63079	34
chr1	161236175	161236282	cgas_HA_2_S3_R1_001_peak_peak_1609	58	.	3.14759	5.82313	1.63079	32
chr1	161265288	161265341	cgas_HA_2_S3_R1_001_peak_peak_1610	30	.	2.04972	3.05855	0	26
chr1	161672076	161672233	cgas_HA_2_S3_R1_001_peak_peak_1611	81	.	4.31952	8.10504	3.56909	46
chr1	161691898	161692020	cgas_HA_2_S3_R1_001_peak_peak_1612	58	.	3.55776	5.82313	1.63079	73
chr1	161708686	161708756	cgas_HA_2_S3_R1_001_peak_peak_1613	58	.	3.32338	5.82313	1.63079	47
chr1	161941431	161941484	cgas_HA_2_S3_R1_001_peak_peak_1614	36	.	2.44443	3.66586	0	52
chr1	161968806	161968859	cgas_HA_2_S3_R1_001_peak_peak_1615	36	.	2.56162	3.66586	0	37
chr1	162005150	162005203	cgas_HA_2_S3_R1_001_peak_peak_1616	36	.	2.73741	3.66586	0	9
chr1	162051391	162051444	cgas_HA_2_S3_R1_001_peak_peak_1617	36	.	2.8546	3.66586	0	28
chr1	162163751	162163806	cgas_HA_2_S3_R1_001_peak_peak_1618	58	.	3.14759	5.82313	1.63079	22
chr1	162255222	162255275	cgas_HA_2_S3_R1_001_peak_peak_1619	36	.	2.9132	3.66586	0	41
chr1	162343832	162343887	cgas_HA_2_S3_R1_001_peak_peak_1620	58	.	3.03039	5.82313	1.63079	19
chr1	162467530	162467583	cgas_HA_2_S3_R1_001_peak_peak_1621	36	.	2.44443	3.66586	0	30
chr1	162506060	162506113	cgas_HA_2_S3_R1_001_peak_peak_1622	36	.	2.38583	3.66586	0	38
chr1	162509034	162509136	cgas_HA_2_S3_R1_001_peak_peak_1623	36	.	2.03425	3.66586	0	51
chr1	162511803	162511856	cgas_HA_2_S3_R1_001_peak_peak_1624	36	.	2.26864	3.66586	0	11
chr1	162531130	162531232	cgas_HA_2_S3_R1_001_peak_peak_1625	36	.	2.79601	3.66586	0	50
chr1	162583645	162583724	cgas_HA_2_S3_R1_001_peak_peak_1626	53	.	4.04134	5.31575	1.54551	37
chr1	162648368	162648444	cgas_HA_2_S3_R1_001_peak_peak_1627	58	.	3.08899	5.82313	1.63079	28
chr1	162660817	162660890	cgas_HA_2_S3_R1_001_peak_peak_1628	36	.	2.8546	3.66586	0	37
chr1	162678963	162679032	cgas_HA_2_S3_R1_001_peak_peak_1629	36	.	2.26864	3.66586	0	49
chr1	162686059	162686112	cgas_HA_2_S3_R1_001_peak_peak_1630	36	.	2.32723	3.66586	0	31
chr1	162826238	162826379	cgas_HA_2_S3_R1_001_peak_peak_1631	36	.	2.38583	3.66586	0	44
chr1	162847979	162848084	cgas_HA_2_S3_R1_001_peak_peak_1632	80	.	4.14261	8.08223	3.56909	52
chr1	163005664	163005759	cgas_HA_2_S3_R1_001_peak_peak_1633	58	.	3.14759	5.82313	1.63079	52
chr1	163006584	163006637	cgas_HA_2_S3_R1_001_peak_peak_1634	36	.	2.38583	3.66586	0	2
chr1	163134269	163134387	cgas_HA_2_S3_R1_001_peak_peak_1635	81	.	4.14373	8.10504	3.56909	75
chr1	163141046	163141134	cgas_HA_2_S3_R1_001_peak_peak_1636	81	.	4.7297	8.10504	3.56909	38
chr1	163197744	163197797	cgas_HA_2_S3_R1_001_peak_peak_1637	36	.	2.21004	3.66586	0	14
chr1	163277313	163277366	cgas_HA_2_S3_R1_001_peak_peak_1638	58	.	2.9718	5.82313	1.63079	40
chr1	163291534	163291714	cgas_HA_2_S3_R1_001_peak_peak_1639	81	.	4.31952	8.10504	3.56909	128
chr1	163316264	163316365	cgas_HA_2_S3_R1_001_peak_peak_1640	36	.	2.67881	3.66586	0	89
chr1	163331095	163331148	cgas_HA_2_S3_R1_001_peak_peak_1641	36	.	2.32723	3.66586	0	27
chr1	163708436	163708489	cgas_HA_2_S3_R1_001_peak_peak_1642	36	.	2.44443	3.66586	0	4
chr1	164528058	164528188	cgas_HA_2_S3_R1_001_peak_peak_1643	58	.	3.14759	5.82313	1.63079	35
chr1	164643029	164643097	cgas_HA_2_S3_R1_001_peak_peak_1644	58	.	3.20618	5.82313	1.63079	46
chr1	164705096	164705164	cgas_HA_2_S3_R1_001_peak_peak_1645	55	.	3.18876	5.51704	1.63079	18
chr1	164717958	164718131	cgas_HA_2_S3_R1_001_peak_peak_1646	233	.	10.5894	23.3619	17.3864	121
chr1	164736715	164736769	cgas_HA_2_S3_R1_001_peak_peak_1647	58	.	3.14759	5.82313	1.63079	8
chr1	164741998	164742208	cgas_HA_2_S3_R1_001_peak_peak_1648	154	.	7.48375	15.4661	10.0906	51
chr1	164756711	164756785	cgas_HA_2_S3_R1_001_peak_peak_1649	44	.	3.88863	4.41961	0.674208	44
chr1	165045161	165045246	cgas_HA_2_S3_R1_001_peak_peak_1650	81	.	3.96794	8.10504	3.56909	48
chr1	165061944	165062003	cgas_HA_2_S3_R1_001_peak_peak_1651	58	.	3.55776	5.82313	1.63079	25
chr1	165086041	165086192	cgas_HA_2_S3_R1_001_peak_peak_1652	58	.	3.90935	5.82313	1.63079	106
chr1	165112854	165112907	cgas_HA_2_S3_R1_001_peak_peak_1653	36	.	2.67881	3.66586	0	40
chr1	165114166	165114249	cgas_HA_2_S3_R1_001_peak_peak_1654	58	.	3.73355	5.82313	1.63079	33
chr1	165122109	165122162	cgas_HA_2_S3_R1_001_peak_peak_1655	58	.	3.03039	5.82313	1.63079	11
chr1	165227335	165227427	cgas_HA_2_S3_R1_001_peak_peak_1656	36	.	2.44443	3.66586	0	48
chr1	165336752	165336831	cgas_HA_2_S3_R1_001_peak_peak_1657	129	.	6.5462	12.9415	7.81664	30
chr1	165338654	165338748	cgas_HA_2_S3_R1_001_peak_peak_1658	58	.	3.03039	5.82313	1.63079	46
chr1	165345634	165345705	cgas_HA_2_S3_R1_001_peak_peak_1659	81	.	3.96794	8.10504	3.56909	19
chr1	165346035	165346114	cgas_HA_2_S3_R1_001_peak_peak_1660	36	.	2.56162	3.66586	0	32
chr1	165362299	165362500	cgas_HA_2_S3_R1_001_peak_peak_1661	104	.	5.37426	10.4837	5.6396	135
chr1	165367327	165367398	cgas_HA_2_S3_R1_001_peak_peak_1662	36	.	2.32723	3.66586	0	26
chr1	165372158	165372211	cgas_HA_2_S3_R1_001_peak_peak_1663	36	.	2.56162	3.66586	0	25
chr1	165373323	165373376	cgas_HA_2_S3_R1_001_peak_peak_1664	36	.	2.50302	3.66586	0	23
chr1	165451588	165451685	cgas_HA_2_S3_R1_001_peak_peak_1665	58	.	3.26478	5.82313	1.63079	46
chr1	165575990	165576066	cgas_HA_2_S3_R1_001_peak_peak_1666	81	.	4.7297	8.10504	3.56909	38
chr1	165581489	165581542	cgas_HA_2_S3_R1_001_peak_peak_1667	36	.	2.8546	3.66586	0	9
chr1	165601226	165601394	cgas_HA_2_S3_R1_001_peak_peak_1668	58	.	3.32338	5.82313	1.63079	134
chr1	165615306	165615512	cgas_HA_2_S3_R1_001_peak_peak_1669	58	.	3.03039	5.82313	1.63079	90
chr1	165665298	165665424	cgas_HA_2_S3_R1_001_peak_peak_1670	58	.	3.61636	5.82313	1.63079	85
chr1	165667488	165667541	cgas_HA_2_S3_R1_001_peak_peak_1671	36	.	2.8546	3.66586	0	39
chr1	165667918	165668019	cgas_HA_2_S3_R1_001_peak_peak_1672	104	.	4.96409	10.4837	5.6396	42
chr1	165738124	165738226	cgas_HA_2_S3_R1_001_peak_peak_1673	104	.	5.19847	10.4837	5.6396	62
chr1	165742683	165742952	cgas_HA_2_S3_R1_001_peak_peak_1674	81	.	4.61251	8.10504	3.56909	60
chr1	165810862	165810976	cgas_HA_2_S3_R1_001_peak_peak_1675	58	.	3.61636	5.82313	1.63079	71
chr1	165823390	165823536	cgas_HA_2_S3_R1_001_peak_peak_1676	81	.	4.84689	8.10504	3.56909	51
chr1	165826647	165826700	cgas_HA_2_S3_R1_001_peak_peak_1677	36	.	2.79601	3.66586	0	43
chr1	165857743	165857796	cgas_HA_2_S3_R1_001_peak_peak_1678	36	.	1.97565	3.66586	0	26
chr1	165868221	165868318	cgas_HA_2_S3_R1_001_peak_peak_1679	61	.	4.03371	6.18846	1.99047	47
chr1	165873008	165873061	cgas_HA_2_S3_R1_001_peak_peak_1680	36	.	2.09285	3.66586	0	0
chr1	165873129	165873187	cgas_HA_2_S3_R1_001_peak_peak_1681	36	.	2.73741	3.66586	0	48
chr1	165876596	165876753	cgas_HA_2_S3_R1_001_peak_peak_1682	81	.	4.02654	8.10504	3.56909	116
chr1	165876855	165876964	cgas_HA_2_S3_R1_001_peak_peak_1683	104	.	4.90549	10.4837	5.6396	14
chr1	165893991	165894196	cgas_HA_2_S3_R1_001_peak_peak_1684	58	.	3.20531	5.80605	1.63079	45
chr1	165897440	165897493	cgas_HA_2_S3_R1_001_peak_peak_1685	58	.	3.14673	5.80605	1.63079	13
chr1	165915338	165915391	cgas_HA_2_S3_R1_001_peak_peak_1686	36	.	2.03425	3.66586	0	26
chr1	166146717	166146770	cgas_HA_2_S3_R1_001_peak_peak_1687	36	.	2.03425	3.66586	0	25
chr1	166361616	166361669	cgas_HA_2_S3_R1_001_peak_peak_1688	36	.	2.09285	3.66586	0	34
chr1	166551543	166551596	cgas_HA_2_S3_R1_001_peak_peak_1689	34	.	2.25631	3.4622	0	52
chr1	166699658	166699804	cgas_HA_2_S3_R1_001_peak_peak_1690	104	.	4.90549	10.4837	5.6396	47
chr1	166783984	166784063	cgas_HA_2_S3_R1_001_peak_peak_1691	81	.	4.61251	8.10504	3.56909	28
chr1	166845655	166845731	cgas_HA_2_S3_R1_001_peak_peak_1692	104	.	5.72584	10.4837	5.6396	24
chr1	166871594	166871696	cgas_HA_2_S3_R1_001_peak_peak_1693	76	.	4.23777	7.69643	3.47083	52
chr1	166879736	166879902	cgas_HA_2_S3_R1_001_peak_peak_1694	99	.	5.05367	9.97254	5.40999	119
chr1	166885312	166885421	cgas_HA_2_S3_R1_001_peak_peak_1695	58	.	3.85075	5.82313	1.63079	36
chr1	166895139	166895216	cgas_HA_2_S3_R1_001_peak_peak_1696	58	.	3.79215	5.82313	1.63079	35
chr1	166913968	166914078	cgas_HA_2_S3_R1_001_peak_peak_1697	154	.	7.71814	15.4661	10.0906	52
chr1	166921832	166921885	cgas_HA_2_S3_R1_001_peak_peak_1698	36	.	2.79601	3.66586	0	22
chr1	167021835	167021932	cgas_HA_2_S3_R1_001_peak_peak_1699	104	.	5.43286	10.4837	5.6396	45
chr1	167035960	167036013	cgas_HA_2_S3_R1_001_peak_peak_1700	36	.	2.67881	3.66586	0	37
chr1	167105552	167105665	cgas_HA_2_S3_R1_001_peak_peak_1701	104	.	4.90549	10.4837	5.6396	40
chr1	167140961	167141014	cgas_HA_2_S3_R1_001_peak_peak_1702	36	.	2.73741	3.66586	0	12
chr1	167145256	167145346	cgas_HA_2_S3_R1_001_peak_peak_1703	36	.	1.97565	3.66586	0	15
chr1	167196247	167196300	cgas_HA_2_S3_R1_001_peak_peak_1704	36	.	2.50302	3.66586	0	13
chr1	167219059	167219112	cgas_HA_2_S3_R1_001_peak_peak_1705	36	.	2.26864	3.66586	0	9
chr1	167242747	167242844	cgas_HA_2_S3_R1_001_peak_peak_1706	104	.	5.25707	10.4837	5.6396	45
chr1	167370680	167370762	cgas_HA_2_S3_R1_001_peak_peak_1707	81	.	4.6711	8.10504	3.56909	43
chr1	167400257	167400310	cgas_HA_2_S3_R1_001_peak_peak_1708	36	.	2.03425	3.66586	0	29
chr1	167411497	167411643	cgas_HA_2_S3_R1_001_peak_peak_1709	58	.	3.73355	5.82313	1.63079	95
chr1	167461463	167461516	cgas_HA_2_S3_R1_001_peak_peak_1710	36	.	2.79601	3.66586	0	35
chr1	167534032	167534117	cgas_HA_2_S3_R1_001_peak_peak_1711	36	.	2.9132	3.66586	0	50
chr1	167632354	167632435	cgas_HA_2_S3_R1_001_peak_peak_1712	36	.	2.9132	3.66586	0	35
chr1	167656951	167657004	cgas_HA_2_S3_R1_001_peak_peak_1713	58	.	2.9718	5.82313	1.63079	14
chr1	167683869	167683922	cgas_HA_2_S3_R1_001_peak_peak_1714	34	.	2.43114	3.4622	0	48
chr1	167691721	167691774	cgas_HA_2_S3_R1_001_peak_peak_1715	36	.	2.44443	3.66586	0	13
chr1	167763487	167763540	cgas_HA_2_S3_R1_001_peak_peak_1716	36	.	2.32723	3.66586	0	12
chr1	167766359	167766463	cgas_HA_2_S3_R1_001_peak_peak_1717	148	.	8.05113	14.8318	9.69056	52
chr1	167867913	167867966	cgas_HA_2_S3_R1_001_peak_peak_1718	36	.	2.44443	3.66586	0	22
chr1	167947544	167947597	cgas_HA_2_S3_R1_001_peak_peak_1719	36	.	2.32723	3.66586	0	26
chr1	167988816	167988903	cgas_HA_2_S3_R1_001_peak_peak_1720	81	.	4.31952	8.10504	3.56909	44
chr1	168051631	168051744	cgas_HA_2_S3_R1_001_peak_peak_1721	104	.	5.55005	10.4837	5.6396	52
chr1	168054142	168054210	cgas_HA_2_S3_R1_001_peak_peak_1722	36	.	2.62022	3.66586	0	21
chr1	168058674	168058739	cgas_HA_2_S3_R1_001_peak_peak_1723	81	.	4.02654	8.10504	3.56909	16
chr1	168082412	168082509	cgas_HA_2_S3_R1_001_peak_peak_1724	58	.	3.32338	5.82313	1.63079	67
chr1	168106596	168106649	cgas_HA_2_S3_R1_001_peak_peak_1725	36	.	2.50302	3.66586	0	12
chr1	168115213	168115266	cgas_HA_2_S3_R1_001_peak_peak_1726	36	.	2.50302	3.66586	0	12
chr1	168194730	168194783	cgas_HA_2_S3_R1_001_peak_peak_1727	36	.	2.67881	3.66586	0	27
chr1	168198466	168198519	cgas_HA_2_S3_R1_001_peak_peak_1728	58	.	3.32338	5.82313	1.63079	8
chr1	168204615	168204704	cgas_HA_2_S3_R1_001_peak_peak_1729	104	.	5.66725	10.4837	5.6396	40
chr1	168290364	168290455	cgas_HA_2_S3_R1_001_peak_peak_1730	81	.	4.49531	8.10504	3.56909	51
chr1	168312039	168312147	cgas_HA_2_S3_R1_001_peak_peak_1731	58	.	3.73355	5.82313	1.63079	65
chr1	168312952	168313005	cgas_HA_2_S3_R1_001_peak_peak_1732	36	.	2.38583	3.66586	0	33
chr1	168378300	168378399	cgas_HA_2_S3_R1_001_peak_peak_1733	36	.	2.26864	3.66586	0	15
chr1	168409170	168409306	cgas_HA_2_S3_R1_001_peak_peak_1734	58	.	2.9718	5.82313	1.63079	93
chr1	168464977	168465030	cgas_HA_2_S3_R1_001_peak_peak_1735	36	.	2.56162	3.66586	0	23
chr1	168572916	168572985	cgas_HA_2_S3_R1_001_peak_peak_1736	36	.	2.9132	3.66586	0	19
chr1	168612559	168612643	cgas_HA_2_S3_R1_001_peak_peak_1737	65	.	5.26736	6.51598	2.30648	67
chr1	168679367	168679437	cgas_HA_2_S3_R1_001_peak_peak_1738	58	.	2.9718	5.82313	1.63079	30
chr1	168987620	168987673	cgas_HA_2_S3_R1_001_peak_peak_1739	36	.	2.03425	3.66586	0	2
chr1	168994205	168994355	cgas_HA_2_S3_R1_001_peak_peak_1740	36	.	2.62022	3.66586	0	137
chr1	168996920	168996978	cgas_HA_2_S3_R1_001_peak_peak_1741	58	.	3.44057	5.82313	1.63079	7
chr1	169013715	169013778	cgas_HA_2_S3_R1_001_peak_peak_1742	58	.	2.9718	5.82313	1.63079	44
chr1	169060888	169060941	cgas_HA_2_S3_R1_001_peak_peak_1743	36	.	2.73741	3.66586	0	16
chr1	169071902	169072040	cgas_HA_2_S3_R1_001_peak_peak_1744	58	.	3.73355	5.82313	1.63079	101
chr1	169074947	169075062	cgas_HA_2_S3_R1_001_peak_peak_1745	36	.	2.15144	3.66586	0	63
chr1	169082867	169083085	cgas_HA_2_S3_R1_001_peak_peak_1746	58	.	3.32338	5.82313	1.63079	104
chr1	169104298	169104351	cgas_HA_2_S3_R1_001_peak_peak_1747	36	.	2.03425	3.66586	0	26
chr1	169125424	169125499	cgas_HA_2_S3_R1_001_peak_peak_1748	58	.	3.67496	5.82313	1.63079	29
chr1	169281399	169281484	cgas_HA_2_S3_R1_001_peak_peak_1749	58	.	3.38197	5.82313	1.63079	40
chr1	169281592	169281705	cgas_HA_2_S3_R1_001_peak_peak_1750	129	.	6.25322	12.9415	7.81664	68
chr1	169332365	169332469	cgas_HA_2_S3_R1_001_peak_peak_1751	58	.	3.49917	5.82313	1.63079	64
chr1	169332749	169332858	cgas_HA_2_S3_R1_001_peak_peak_1752	36	.	2.9132	3.66586	0	62
chr1	169337013	169337123	cgas_HA_2_S3_R1_001_peak_peak_1753	58	.	3.67496	5.82313	1.63079	51
chr1	169455160	169455279	cgas_HA_2_S3_R1_001_peak_peak_1754	154	.	7.30796	15.4661	10.0906	48
chr1	169455335	169455486	cgas_HA_2_S3_R1_001_peak_peak_1755	36	.	2.50302	3.66586	0	146
chr1	169508337	169508391	cgas_HA_2_S3_R1_001_peak_peak_1756	101	.	6.27694	10.1467	5.58313	39
chr1	169515786	169515873	cgas_HA_2_S3_R1_001_peak_peak_1757	50	.	3.71745	5.07846	1.31484	13
chr1	169555677	169555781	cgas_HA_2_S3_R1_001_peak_peak_1758	81	.	4.7297	8.10504	3.56909	52
chr1	169590633	169590747	cgas_HA_2_S3_R1_001_peak_peak_1759	36	.	2.50302	3.66586	0	79
chr1	169681334	169681387	cgas_HA_2_S3_R1_001_peak_peak_1760	36	.	2.67881	3.66586	0	27
chr1	169727298	169727351	cgas_HA_2_S3_R1_001_peak_peak_1761	36	.	2.15144	3.66586	0	26
chr1	169749141	169749244	cgas_HA_2_S3_R1_001_peak_peak_1762	81	.	4.7883	8.10504	3.56909	70
chr1	169863072	169863148	cgas_HA_2_S3_R1_001_peak_peak_1763	58	.	3.14759	5.82313	1.63079	39
chr1	169863398	169863520	cgas_HA_2_S3_R1_001_peak_peak_1764	36	.	2.73741	3.66586	0	35
chr1	169863780	169863833	cgas_HA_2_S3_R1_001_peak_peak_1765	36	.	2.79601	3.66586	0	23
chr1	170043689	170044023	cgas_HA_2_S3_R1_001_peak_peak_1766	154	.	7.19076	15.4661	10.0906	175
chr1	170096092	170096164	cgas_HA_2_S3_R1_001_peak_peak_1767	36	.	2.9132	3.66586	0	33
chr1	170132171	170132224	cgas_HA_2_S3_R1_001_peak_peak_1768	58	.	2.9718	5.82313	1.63079	23
chr1	170278965	170279043	cgas_HA_2_S3_R1_001_peak_peak_1769	62	.	5.19443	6.27562	2.0764	46
chr1	170290372	170290452	cgas_HA_2_S3_R1_001_peak_peak_1770	58	.	2.9718	5.82313	1.63079	39
chr1	170329894	170329947	cgas_HA_2_S3_R1_001_peak_peak_1771	36	.	2.15144	3.66586	0	32
chr1	170501157	170501258	cgas_HA_2_S3_R1_001_peak_peak_1772	36	.	2.38583	3.66586	0	63
chr1	170501555	170501628	cgas_HA_2_S3_R1_001_peak_peak_1773	58	.	3.73355	5.82313	1.63079	29
chr1	170506405	170506458	cgas_HA_2_S3_R1_001_peak_peak_1774	36	.	2.32723	3.66586	0	49
chr1	170658877	170658930	cgas_HA_2_S3_R1_001_peak_peak_1775	36	.	2.9132	3.66586	0	5
chr1	170677249	170677386	cgas_HA_2_S3_R1_001_peak_peak_1776	58	.	3.44057	5.82313	1.63079	38
chr1	170805757	170805810	cgas_HA_2_S3_R1_001_peak_peak_1777	36	.	2.67881	3.66586	0	37
chr1	171106107	171106160	cgas_HA_2_S3_R1_001_peak_peak_1778	36	.	2.56162	3.66586	0	48
chr1	171214769	171214822	cgas_HA_2_S3_R1_001_peak_peak_1779	36	.	2.38583	3.66586	0	18
chr1	171283133	171283327	cgas_HA_2_S3_R1_001_peak_peak_1780	180	.	8.71428	18.0487	12.4638	48
chr1	171374419	171374477	cgas_HA_2_S3_R1_001_peak_peak_1781	52	.	3.17238	5.28122	1.5123	51
chr1	171402749	171402883	cgas_HA_2_S3_R1_001_peak_peak_1782	104	.	5.08128	10.4837	5.6396	92
chr1	171454553	171454653	cgas_HA_2_S3_R1_001_peak_peak_1783	104	.	5.19847	10.4837	5.6396	51
chr1	171455323	171455378	cgas_HA_2_S3_R1_001_peak_peak_1784	81	.	4.20233	8.10504	3.56909	48
chr1	171614190	171614245	cgas_HA_2_S3_R1_001_peak_peak_1785	36	.	2.79601	3.66586	0	35
chr1	171750508	171750605	cgas_HA_2_S3_R1_001_peak_peak_1786	104	.	5.84304	10.4837	5.6396	48
chr1	171763367	171763469	cgas_HA_2_S3_R1_001_peak_peak_1787	58	.	3.85075	5.82313	1.63079	52
chr1	171821608	171821661	cgas_HA_2_S3_R1_001_peak_peak_1788	36	.	2.8546	3.66586	0	36
chr1	171837418	171837517	cgas_HA_2_S3_R1_001_peak_peak_1789	104	.	5.31567	10.4837	5.6396	46
chr1	171870550	171870603	cgas_HA_2_S3_R1_001_peak_peak_1790	36	.	2.67881	3.66586	0	41
chr1	172059498	172059554	cgas_HA_2_S3_R1_001_peak_peak_1791	58	.	3.44057	5.82313	1.63079	42
chr1	172081887	172081940	cgas_HA_2_S3_R1_001_peak_peak_1792	58	.	3.20618	5.82313	1.63079	32
chr1	172150875	172150928	cgas_HA_2_S3_R1_001_peak_peak_1793	36	.	2.67881	3.66586	0	27
chr1	172224491	172224554	cgas_HA_2_S3_R1_001_peak_peak_1794	36	.	2.8546	3.66586	0	22
chr1	172256084	172256138	cgas_HA_2_S3_R1_001_peak_peak_1795	36	.	2.62022	3.66586	0	13
chr1	172256546	172256599	cgas_HA_2_S3_R1_001_peak_peak_1796	36	.	2.8546	3.66586	0	29
chr1	172291400	172291454	cgas_HA_2_S3_R1_001_peak_peak_1797	36	.	2.9132	3.66586	0	25
chr1	172352916	172352972	cgas_HA_2_S3_R1_001_peak_peak_1798	58	.	3.38197	5.82313	1.63079	7
chr1	172413248	172413335	cgas_HA_2_S3_R1_001_peak_peak_1799	58	.	3.20618	5.82313	1.63079	39
chr1	172418246	172418299	cgas_HA_2_S3_R1_001_peak_peak_1800	58	.	2.9718	5.82313	1.63079	47
chr1	172436350	172436403	cgas_HA_2_S3_R1_001_peak_peak_1801	36	.	2.26864	3.66586	0	4
chr1	172445495	172445548	cgas_HA_2_S3_R1_001_peak_peak_1802	36	.	2.26864	3.66586	0	40
chr1	172502108	172502225	cgas_HA_2_S3_R1_001_peak_peak_1803	46	.	3.7533	4.62972	0.87354	73
chr1	172557965	172558061	cgas_HA_2_S3_R1_001_peak_peak_1804	104	.	5.43286	10.4837	5.6396	48
chr1	172608173	172608226	cgas_HA_2_S3_R1_001_peak_peak_1805	36	.	2.50302	3.66586	0	14
chr1	172632073	172632173	cgas_HA_2_S3_R1_001_peak_peak_1806	81	.	4.43672	8.10504	3.56909	37
chr1	172697303	172697416	cgas_HA_2_S3_R1_001_peak_peak_1807	58	.	3.79215	5.82313	1.63079	31
chr1	172714214	172714348	cgas_HA_2_S3_R1_001_peak_peak_1808	58	.	3.67496	5.82313	1.63079	84
chr1	172715575	172715713	cgas_HA_2_S3_R1_001_peak_peak_1809	58	.	3.08899	5.82313	1.63079	87
chr1	172917698	172917867	cgas_HA_2_S3_R1_001_peak_peak_1810	104	.	5.37426	10.4837	5.6396	35
chr1	172942672	172942725	cgas_HA_2_S3_R1_001_peak_peak_1811	36	.	2.21004	3.66586	0	48
chr1	172945644	172945697	cgas_HA_2_S3_R1_001_peak_peak_1812	36	.	2.32723	3.66586	0	9
chr1	173031511	173031564	cgas_HA_2_S3_R1_001_peak_peak_1813	36	.	2.32723	3.66586	0	35
chr1	173064890	173064998	cgas_HA_2_S3_R1_001_peak_peak_1814	58	.	2.9718	5.82313	1.63079	78
chr1	173131176	173131229	cgas_HA_2_S3_R1_001_peak_peak_1815	36	.	2.8546	3.66586	0	10
chr1	173238721	173238818	cgas_HA_2_S3_R1_001_peak_peak_1816	104	.	5.78444	10.4837	5.6396	48
chr1	173378933	173379056	cgas_HA_2_S3_R1_001_peak_peak_1817	58	.	3.03039	5.82313	1.63079	73
chr1	173443719	173443772	cgas_HA_2_S3_R1_001_peak_peak_1818	58	.	2.9718	5.82313	1.63079	8
chr1	173475768	173475832	cgas_HA_2_S3_R1_001_peak_peak_1819	58	.	3.14759	5.82313	1.63079	44
chr1	173650060	173650113	cgas_HA_2_S3_R1_001_peak_peak_1820	36	.	2.15144	3.66586	0	26
chr1	173837265	173837358	cgas_HA_2_S3_R1_001_peak_peak_1821	84	.	5.09692	8.47697	3.93159	49
chr1	173966301	173966354	cgas_HA_2_S3_R1_001_peak_peak_1822	36	.	2.9132	3.66586	0	17
chr1	173999744	173999800	cgas_HA_2_S3_R1_001_peak_peak_1823	36	.	2.73741	3.66586	0	23
chr1	174009608	174009661	cgas_HA_2_S3_R1_001_peak_peak_1824	36	.	2.79601	3.66586	0	6
chr1	174129494	174129554	cgas_HA_2_S3_R1_001_peak_peak_1825	58	.	3.08899	5.82313	1.63079	15
chr1	174187016	174187069	cgas_HA_2_S3_R1_001_peak_peak_1826	58	.	3.03039	5.82313	1.63079	10
chr1	174232184	174232252	cgas_HA_2_S3_R1_001_peak_peak_1827	36	.	2.8546	3.66586	0	20
chr1	174301790	174301843	cgas_HA_2_S3_R1_001_peak_peak_1828	36	.	2.21004	3.66586	0	12
chr1	174768720	174768965	cgas_HA_2_S3_R1_001_peak_peak_1829	81	.	4.7297	8.10504	3.56909	118
chr1	174784316	174784412	cgas_HA_2_S3_R1_001_peak_peak_1830	58	.	3.14759	5.82313	1.63079	52
chr1	174788241	174788318	cgas_HA_2_S3_R1_001_peak_peak_1831	58	.	3.61636	5.82313	1.63079	29
chr1	174956240	174956294	cgas_HA_2_S3_R1_001_peak_peak_1832	58	.	3.14759	5.82313	1.63079	14
chr1	174992586	174992664	cgas_HA_2_S3_R1_001_peak_peak_1833	36	.	2.62022	3.66586	0	52
chr1	174998956	174999145	cgas_HA_2_S3_R1_001_peak_peak_1834	344	.	14.2224	34.4604	27.78	69
chr1	175008898	175008951	cgas_HA_2_S3_R1_001_peak_peak_1835	36	.	2.79601	3.66586	0	35
chr1	175094555	175094629	cgas_HA_2_S3_R1_001_peak_peak_1836	180	.	8.01112	18.0487	12.4638	31
chr1	175108218	175108271	cgas_HA_2_S3_R1_001_peak_peak_1837	36	.	2.73741	3.66586	0	33
chr1	175115812	175115908	cgas_HA_2_S3_R1_001_peak_peak_1838	58	.	3.85075	5.82313	1.63079	48
chr1	175119879	175119975	cgas_HA_2_S3_R1_001_peak_peak_1839	81	.	4.7297	8.10504	3.56909	46
chr1	175121297	175121363	cgas_HA_2_S3_R1_001_peak_peak_1840	81	.	4.02654	8.10504	3.56909	21
chr1	175129412	175129509	cgas_HA_2_S3_R1_001_peak_peak_1841	36	.	2.26864	3.66586	0	48
chr1	175138124	175138177	cgas_HA_2_S3_R1_001_peak_peak_1842	58	.	3.08899	5.82313	1.63079	14
chr1	175162027	175162087	cgas_HA_2_S3_R1_001_peak_peak_1843	58	.	3.55776	5.82313	1.63079	13
chr1	175191091	175191144	cgas_HA_2_S3_R1_001_peak_peak_1844	36	.	2.73741	3.66586	0	9
chr1	175283564	175283718	cgas_HA_2_S3_R1_001_peak_peak_1845	104	.	5.43286	10.4837	5.6396	117
chr1	175288890	175288998	cgas_HA_2_S3_R1_001_peak_peak_1846	81	.	4.20233	8.10504	3.56909	58
chr1	175345465	175345524	cgas_HA_2_S3_R1_001_peak_peak_1847	36	.	2.79601	3.66586	0	11
chr1	175373375	175373428	cgas_HA_2_S3_R1_001_peak_peak_1848	36	.	2.56162	3.66586	0	48
chr1	175483196	175483249	cgas_HA_2_S3_R1_001_peak_peak_1849	36	.	2.26864	3.66586	0	41
chr1	175717128	175717181	cgas_HA_2_S3_R1_001_peak_peak_1850	36	.	2.73741	3.66586	0	23
chr1	175793389	175793442	cgas_HA_2_S3_R1_001_peak_peak_1851	36	.	2.09285	3.66586	0	26
chr1	175857244	175857311	cgas_HA_2_S3_R1_001_peak_peak_1852	81	.	4.61251	8.10504	3.56909	28
chr1	175859150	175859203	cgas_HA_2_S3_R1_001_peak_peak_1853	36	.	2.09285	3.66586	0	14
chr1	176174927	176175014	cgas_HA_2_S3_R1_001_peak_peak_1854	36	.	2.50302	3.66586	0	43
chr1	176176288	176176341	cgas_HA_2_S3_R1_001_peak_peak_1855	36	.	2.79601	3.66586	0	40
chr1	176176764	176176848	cgas_HA_2_S3_R1_001_peak_peak_1856	58	.	3.38197	5.82313	1.63079	38
chr1	176210674	176210769	cgas_HA_2_S3_R1_001_peak_peak_1857	81	.	3.96794	8.10504	3.56909	49
chr1	176344235	176344308	cgas_HA_2_S3_R1_001_peak_peak_1858	81	.	4.02654	8.10504	3.56909	52
chr1	176435823	176435884	cgas_HA_2_S3_R1_001_peak_peak_1859	58	.	2.9718	5.82313	1.63079	11
chr1	176529136	176529219	cgas_HA_2_S3_R1_001_peak_peak_1860	91	.	5.69175	9.1625	4.60958	44
chr1	176660956	176661009	cgas_HA_2_S3_R1_001_peak_peak_1861	36	.	2.73741	3.66586	0	37
chr1	176736906	176736959	cgas_HA_2_S3_R1_001_peak_peak_1862	36	.	2.15144	3.66586	0	9
chr1	176758999	176759092	cgas_HA_2_S3_R1_001_peak_peak_1863	36	.	2.67881	3.66586	0	50
chr1	176788806	176788859	cgas_HA_2_S3_R1_001_peak_peak_1864	36	.	2.15144	3.66586	0	26
chr1	176846569	176846622	cgas_HA_2_S3_R1_001_peak_peak_1865	36	.	2.09285	3.66586	0	26
chr1	176853574	176853627	cgas_HA_2_S3_R1_001_peak_peak_1866	36	.	1.97565	3.66586	0	26
chr1	176918240	176918420	cgas_HA_2_S3_R1_001_peak_peak_1867	81	.	3.96794	8.10504	3.56909	136
chr1	177178458	177178789	cgas_HA_2_S3_R1_001_peak_peak_1868	129	.	6.01883	12.9415	7.81664	164
chr1	177247952	177248073	cgas_HA_2_S3_R1_001_peak_peak_1869	36	.	2.79601	3.66586	0	84
chr1	177324481	177324534	cgas_HA_2_S3_R1_001_peak_peak_1870	36	.	2.15144	3.66586	0	21
chr1	177324888	177324985	cgas_HA_2_S3_R1_001_peak_peak_1871	104	.	5.66725	10.4837	5.6396	48
chr1	177714615	177714668	cgas_HA_2_S3_R1_001_peak_peak_1872	36	.	2.44443	3.66586	0	39
chr1	177748271	177748324	cgas_HA_2_S3_R1_001_peak_peak_1873	36	.	2.38583	3.66586	0	26
chr1	177842596	177842663	cgas_HA_2_S3_R1_001_peak_peak_1874	58	.	3.85075	5.82313	1.63079	37
chr1	177896215	177896280	cgas_HA_2_S3_R1_001_peak_peak_1875	36	.	2.32723	3.66586	0	21
chr1	177897422	177897475	cgas_HA_2_S3_R1_001_peak_peak_1876	36	.	2.44443	3.66586	0	34
chr1	177904941	177904994	cgas_HA_2_S3_R1_001_peak_peak_1877	55	.	3.13048	5.51704	1.63079	48
chr1	177914344	177914397	cgas_HA_2_S3_R1_001_peak_peak_1878	36	.	1.97565	3.66586	0	26
chr1	177915249	177915351	cgas_HA_2_S3_R1_001_peak_peak_1879	104	.	5.84304	10.4837	5.6396	50
chr1	177929024	177929077	cgas_HA_2_S3_R1_001_peak_peak_1880	58	.	3.38197	5.82313	1.63079	21
chr1	177944906	177944959	cgas_HA_2_S3_R1_001_peak_peak_1881	36	.	2.56162	3.66586	0	40
chr1	177945365	177945570	cgas_HA_2_S3_R1_001_peak_peak_1882	58	.	3.26478	5.82313	1.63079	54
chr1	177950437	177950490	cgas_HA_2_S3_R1_001_peak_peak_1883	58	.	2.9718	5.82313	1.63079	7
chr1	178001047	178001201	cgas_HA_2_S3_R1_001_peak_peak_1884	373	.	15.1599	37.3159	30.4965	85
chr1	178007037	178007090	cgas_HA_2_S3_R1_001_peak_peak_1885	36	.	2.79601	3.66586	0	37
chr1	178025178	178025257	cgas_HA_2_S3_R1_001_peak_peak_1886	81	.	3.96794	8.10504	3.56909	38
chr1	178095978	178096086	cgas_HA_2_S3_R1_001_peak_peak_1887	58	.	3.32338	5.82313	1.63079	44
chr1	178103369	178103479	cgas_HA_2_S3_R1_001_peak_peak_1888	58	.	3.49917	5.82313	1.63079	95
chr1	178137841	178137931	cgas_HA_2_S3_R1_001_peak_peak_1889	81	.	4.31952	8.10504	3.56909	50
chr1	178142215	178142357	cgas_HA_2_S3_R1_001_peak_peak_1890	36	.	2.9132	3.66586	0	89
chr1	178159089	178159168	cgas_HA_2_S3_R1_001_peak_peak_1891	129	.	6.19462	12.9415	7.81664	44
chr1	178269175	178269228	cgas_HA_2_S3_R1_001_peak_peak_1892	36	.	2.8546	3.66586	0	42
chr1	178331052	178331105	cgas_HA_2_S3_R1_001_peak_peak_1893	36	.	2.50302	3.66586	0	27
chr1	178434874	178434927	cgas_HA_2_S3_R1_001_peak_peak_1894	36	.	2.03425	3.66586	0	26
chr1	178471034	178471131	cgas_HA_2_S3_R1_001_peak_peak_1895	36	.	2.67881	3.66586	0	45
chr1	178499238	178499495	cgas_HA_2_S3_R1_001_peak_peak_1896	81	.	4.7297	8.10504	3.56909	157
chr1	178506263	178506414	cgas_HA_2_S3_R1_001_peak_peak_1897	58	.	3.73355	5.82313	1.63079	64
chr1	178507743	178507801	cgas_HA_2_S3_R1_001_peak_peak_1898	36	.	2.67881	3.66586	0	26
chr1	178551289	178551342	cgas_HA_2_S3_R1_001_peak_peak_1899	58	.	2.9718	5.82313	1.63079	25
chr1	178622401	178622521	cgas_HA_2_S3_R1_001_peak_peak_1900	58	.	3.44057	5.82313	1.63079	74
chr1	178662690	178662743	cgas_HA_2_S3_R1_001_peak_peak_1901	36	.	2.26864	3.66586	0	25
chr1	178695568	178695645	cgas_HA_2_S3_R1_001_peak_peak_1902	36	.	2.73741	3.66586	0	39
chr1	178706974	178707027	cgas_HA_2_S3_R1_001_peak_peak_1903	36	.	2.03425	3.66586	0	42
chr1	178986307	178986423	cgas_HA_2_S3_R1_001_peak_peak_1904	58	.	3.61636	5.82313	1.63079	67
chr1	178988185	178988238	cgas_HA_2_S3_R1_001_peak_peak_1905	36	.	1.97565	3.66586	0	26
chr1	179094161	179094214	cgas_HA_2_S3_R1_001_peak_peak_1906	36	.	2.62022	3.66586	0	28
chr1	179112131	179112228	cgas_HA_2_S3_R1_001_peak_peak_1907	41	.	3.32562	4.19106	0.449459	21
chr1	179339097	179339150	cgas_HA_2_S3_R1_001_peak_peak_1908	36	.	2.67881	3.66586	0	18
chr1	179519938	179519991	cgas_HA_2_S3_R1_001_peak_peak_1909	36	.	2.56162	3.66586	0	36
chr1	179520093	179520204	cgas_HA_2_S3_R1_001_peak_peak_1910	58	.	3.08899	5.82313	1.63079	39
chr1	179520625	179520708	cgas_HA_2_S3_R1_001_peak_peak_1911	58	.	3.26478	5.82313	1.63079	49
chr1	179568991	179569052	cgas_HA_2_S3_R1_001_peak_peak_1912	58	.	3.44057	5.82313	1.63079	15
chr1	179779098	179779240	cgas_HA_2_S3_R1_001_peak_peak_1913	58	.	3.79215	5.82313	1.63079	33
chr1	179846969	179847048	cgas_HA_2_S3_R1_001_peak_peak_1914	58	.	3.49917	5.82313	1.63079	39
chr1	179852189	179852276	cgas_HA_2_S3_R1_001_peak_peak_1915	58	.	3.79215	5.82313	1.63079	36
chr1	180148134	180148190	cgas_HA_2_S3_R1_001_peak_peak_1916	58	.	3.38197	5.82313	1.63079	14
chr1	180153252	180153305	cgas_HA_2_S3_R1_001_peak_peak_1917	36	.	2.38583	3.66586	0	5
chr1	180157471	180157524	cgas_HA_2_S3_R1_001_peak_peak_1918	36	.	2.67881	3.66586	0	28
chr1	180221907	180221960	cgas_HA_2_S3_R1_001_peak_peak_1919	36	.	2.44443	3.66586	0	51
chr1	180239531	180239584	cgas_HA_2_S3_R1_001_peak_peak_1920	36	.	2.50302	3.66586	0	11
chr1	180240435	180240526	cgas_HA_2_S3_R1_001_peak_peak_1921	36	.	2.73741	3.66586	0	14
chr1	180485075	180485156	cgas_HA_2_S3_R1_001_peak_peak_1922	36	.	2.26864	3.66586	0	32
chr1	180496569	180496629	cgas_HA_2_S3_R1_001_peak_peak_1923	36	.	2.8546	3.66586	0	17
chr1	180502783	180502836	cgas_HA_2_S3_R1_001_peak_peak_1924	36	.	2.67881	3.66586	0	47
chr1	180532311	180532364	cgas_HA_2_S3_R1_001_peak_peak_1925	58	.	3.03039	5.82313	1.63079	5
chr1	180600950	180601207	cgas_HA_2_S3_R1_001_peak_peak_1926	288	.	12.0543	28.8414	22.4869	104
chr1	180785513	180785566	cgas_HA_2_S3_R1_001_peak_peak_1927	36	.	2.50302	3.66586	0	51
chr1	180945750	180945803	cgas_HA_2_S3_R1_001_peak_peak_1928	36	.	2.03425	3.66586	0	26
chr1	180992366	180992419	cgas_HA_2_S3_R1_001_peak_peak_1929	58	.	3.03039	5.82313	1.63079	22
chr1	181007688	181007830	cgas_HA_2_S3_R1_001_peak_peak_1930	58	.	3.73355	5.82313	1.63079	38
chr1	181081697	181081760	cgas_HA_2_S3_R1_001_peak_peak_1931	36	.	2.56162	3.66586	0	29
chr1	181081819	181081909	cgas_HA_2_S3_R1_001_peak_peak_1932	58	.	3.67496	5.82313	1.63079	41
chr1	181111744	181111884	cgas_HA_2_S3_R1_001_peak_peak_1933	36	.	2.79601	3.66586	0	34
chr1	181128627	181128744	cgas_HA_2_S3_R1_001_peak_peak_1934	58	.	3.61636	5.82313	1.63079	38
chr1	181135811	181135949	cgas_HA_2_S3_R1_001_peak_peak_1935	129	.	6.72199	12.9415	7.81664	91
chr1	181411448	181411521	cgas_HA_2_S3_R1_001_peak_peak_1936	36	.	2.9132	3.66586	0	21
chr1	181448389	181448481	cgas_HA_2_S3_R1_001_peak_peak_1937	104	.	5.49146	10.4837	5.6396	46
chr1	181706363	181706416	cgas_HA_2_S3_R1_001_peak_peak_1938	36	.	2.67881	3.66586	0	25
chr1	181748173	181748226	cgas_HA_2_S3_R1_001_peak_peak_1939	36	.	2.79601	3.66586	0	50
chr1	181758678	181758731	cgas_HA_2_S3_R1_001_peak_peak_1940	36	.	2.50234	3.65449	0	45
chr1	181787752	181787805	cgas_HA_2_S3_R1_001_peak_peak_1941	36	.	2.03425	3.66586	0	13
chr1	181906267	181906338	cgas_HA_2_S3_R1_001_peak_peak_1942	58	.	2.9718	5.82313	1.63079	24
chr1	182030869	182030922	cgas_HA_2_S3_R1_001_peak_peak_1943	36	.	2.38583	3.66586	0	16
chr1	182038333	182038386	cgas_HA_2_S3_R1_001_peak_peak_1944	36	.	2.50302	3.66586	0	22
chr1	182054180	182054370	cgas_HA_2_S3_R1_001_peak_peak_1945	180	.	8.4213	18.0487	12.4638	68
chr1	182070580	182070677	cgas_HA_2_S3_R1_001_peak_peak_1946	36	.	2.79601	3.66586	0	49
chr1	182088939	182088997	cgas_HA_2_S3_R1_001_peak_peak_1947	58	.	3.20618	5.82313	1.63079	43
chr1	182217172	182217225	cgas_HA_2_S3_R1_001_peak_peak_1948	36	.	2.67881	3.66586	0	20
chr1	182294324	182294377	cgas_HA_2_S3_R1_001_peak_peak_1949	36	.	2.09285	3.66586	0	11
chr1	182415349	182415402	cgas_HA_2_S3_R1_001_peak_peak_1950	36	.	2.38583	3.66586	0	16
chr1	182496969	182497022	cgas_HA_2_S3_R1_001_peak_peak_1951	36	.	2.8546	3.66586	0	31
chr1	182564934	182565030	cgas_HA_2_S3_R1_001_peak_peak_1952	129	.	6.01883	12.9415	7.81664	47
chr1	182573555	182573608	cgas_HA_2_S3_R1_001_peak_peak_1953	36	.	2.50302	3.66586	0	32
chr1	182599546	182599599	cgas_HA_2_S3_R1_001_peak_peak_1954	36	.	1.97565	3.66586	0	26
chr1	182738289	182738358	cgas_HA_2_S3_R1_001_peak_peak_1955	58	.	3.08899	5.82313	1.63079	36
chr1	182808303	182808400	cgas_HA_2_S3_R1_001_peak_peak_1956	36	.	2.44443	3.66586	0	49
chr1	182810673	182810740	cgas_HA_2_S3_R1_001_peak_peak_1957	58	.	3.79215	5.82313	1.63079	18
chr1	182931767	182931924	cgas_HA_2_S3_R1_001_peak_peak_1958	36	.	2.62022	3.66586	0	130
chr1	182991509	182991562	cgas_HA_2_S3_R1_001_peak_peak_1959	36	.	2.67881	3.66586	0	27
chr1	183001703	183001794	cgas_HA_2_S3_R1_001_peak_peak_1960	58	.	3.85075	5.82313	1.63079	39
chr1	183063253	183063316	cgas_HA_2_S3_R1_001_peak_peak_1961	58	.	3.67496	5.82313	1.63079	47
chr1	183133574	183133657	cgas_HA_2_S3_R1_001_peak_peak_1962	58	.	3.14759	5.82313	1.63079	35
chr1	183134766	183134820	cgas_HA_2_S3_R1_001_peak_peak_1963	58	.	3.03039	5.82313	1.63079	17
chr1	183167783	183167920	cgas_HA_2_S3_R1_001_peak_peak_1964	104	.	4.90549	10.4837	5.6396	72
chr1	183178763	183178816	cgas_HA_2_S3_R1_001_peak_peak_1965	36	.	2.9132	3.66586	0	22
chr1	183197298	183197351	cgas_HA_2_S3_R1_001_peak_peak_1966	36	.	2.38583	3.66586	0	1
chr1	183250780	183250910	cgas_HA_2_S3_R1_001_peak_peak_1967	81	.	4.20233	8.10504	3.56909	84
chr1	183463945	183464073	cgas_HA_2_S3_R1_001_peak_peak_1968	81	.	4.6711	8.10504	3.56909	40
chr1	183524366	183524419	cgas_HA_2_S3_R1_001_peak_peak_1969	36	.	2.56162	3.66586	0	1
chr1	183679276	183679334	cgas_HA_2_S3_R1_001_peak_peak_1970	36	.	2.79601	3.66586	0	21
chr1	183679513	183679566	cgas_HA_2_S3_R1_001_peak_peak_1971	36	.	2.15144	3.66586	0	26
chr1	183885320	183885449	cgas_HA_2_S3_R1_001_peak_peak_1972	81	.	4.84689	8.10504	3.56909	76
chr1	183958380	183958496	cgas_HA_2_S3_R1_001_peak_peak_1973	81	.	4.14373	8.10504	3.56909	52
chr1	184044744	184044797	cgas_HA_2_S3_R1_001_peak_peak_1974	36	.	2.50302	3.66586	0	13
chr1	184179380	184179547	cgas_HA_2_S3_R1_001_peak_peak_1975	58	.	3.85075	5.82313	1.63079	43
chr1	184191867	184191920	cgas_HA_2_S3_R1_001_peak_peak_1976	36	.	2.73741	3.66586	0	25
chr1	184260983	184261048	cgas_HA_2_S3_R1_001_peak_peak_1977	36	.	2.79601	3.66586	0	26
chr1	184378305	184378358	cgas_HA_2_S3_R1_001_peak_peak_1978	36	.	2.85383	3.65449	0	17
chr1	184460801	184460898	cgas_HA_2_S3_R1_001_peak_peak_1979	36	.	2.62022	3.66586	0	45
chr1	184723995	184724174	cgas_HA_2_S3_R1_001_peak_peak_1980	58	.	3.85075	5.82313	1.63079	52
chr1	184724231	184724346	cgas_HA_2_S3_R1_001_peak_peak_1981	36	.	2.50302	3.66586	0	76
chr1	184761845	184761936	cgas_HA_2_S3_R1_001_peak_peak_1982	36	.	2.62022	3.66586	0	49
chr1	184920218	184920271	cgas_HA_2_S3_R1_001_peak_peak_1983	36	.	2.03425	3.66586	0	45
chr1	184922909	184922962	cgas_HA_2_S3_R1_001_peak_peak_1984	36	.	2.32723	3.66586	0	15
chr1	185038517	185038570	cgas_HA_2_S3_R1_001_peak_peak_1985	58	.	2.9718	5.82313	1.63079	15
chr1	185043011	185043074	cgas_HA_2_S3_R1_001_peak_peak_1986	81	.	3.96794	8.10504	3.56909	45
chr1	185213653	185213768	cgas_HA_2_S3_R1_001_peak_peak_1987	129	.	6.01883	12.9415	7.81664	63
chr1	185265813	185265866	cgas_HA_2_S3_R1_001_peak_peak_1988	36	.	2.03425	3.66586	0	26
chr1	185285400	185285468	cgas_HA_2_S3_R1_001_peak_peak_1989	81	.	4.14373	8.10504	3.56909	29
chr1	185291332	185291385	cgas_HA_2_S3_R1_001_peak_peak_1990	36	.	2.09285	3.66586	0	35
chr1	185328089	185328142	cgas_HA_2_S3_R1_001_peak_peak_1991	36	.	2.9132	3.66586	0	48
chr1	185369360	185369414	cgas_HA_2_S3_R1_001_peak_peak_1992	58	.	2.9718	5.82313	1.63079	27
chr1	185453460	185453513	cgas_HA_2_S3_R1_001_peak_peak_1993	36	.	2.26864	3.66586	0	4
chr1	185529152	185529239	cgas_HA_2_S3_R1_001_peak_peak_1994	58	.	3.85075	5.82313	1.63079	38
chr1	185565404	185565457	cgas_HA_2_S3_R1_001_peak_peak_1995	36	.	2.79601	3.66586	0	18
chr1	185688291	185688457	cgas_HA_2_S3_R1_001_peak_peak_1996	129	.	6.01883	12.9415	7.81664	128
chr1	185816156	185816211	cgas_HA_2_S3_R1_001_peak_peak_1997	58	.	3.14759	5.82313	1.63079	15
chr1	185819647	185819763	cgas_HA_2_S3_R1_001_peak_peak_1998	36	.	2.56162	3.66586	0	27
chr1	185940985	185941051	cgas_HA_2_S3_R1_001_peak_peak_1999	81	.	4.08514	8.10504	3.56909	17
chr1	185942957	185943010	cgas_HA_2_S3_R1_001_peak_peak_2000	58	.	3.32338	5.82313	1.63079	32
[truncated: 23,718 more rows]

## Sheet: Sheet16
seqnames	start	end	width	strand	V4	V5	V6	V7	V8	V9	annotation	geneChr	geneStart	geneEnd	geneLength	geneStrand	geneId	transcriptId	distanceToTSS	ENSEMBL	SYMBOL	GENENAME
chr1	1837791	1837849	59	*	cgas_HA_1_S2_R1_001_peak_peak_6	35	.	2.22099	3.57339	0	Distal Intergenic	1	1846266	1848733	2468	1	163688	uc001aih.1	-8417	ENSG00000169885	CALML6	calmodulin like 6
chr1	1900724	1900782	59	*	cgas_HA_1_S2_R1_001_peak_peak_7	35	.	2.81983	3.57339	0	Intron (uc001aim.1/85452, intron 10 of 17)	1	1886586	1922414	35829	2	85452	uc009vkz.1	21632	ENSG00000142609	CFAP74	cilia and flagella associated protein 74
chr1	2313348	2313424	77	*	cgas_HA_1_S2_R1_001_peak_peak_8	56	.	3.00409	5.68417	1.08091	Intron (uc001ajb.1/79906, intron 6 of 13)	1	2252696	2322993	70298	2	79906	uc001ajb.1	9569	ENSG00000116151	MORN1	MORN repeat containing 1
chr1	2493502	2493560	59	*	cgas_HA_1_S2_R1_001_peak_peak_9	35	.	2.5895	3.57339	0	3' UTR	1	2486163	2488450	2288	2	100133445	uc021oev.1	-5052	NA	NA	NA
chr1	3369797	3369898	102	*	cgas_HA_1_S2_R1_001_peak_peak_14	35	.	2.45131	3.57339	0	Promoter (1-2kb)	1	3371147	3397677	26531	1	27237	uc001akg.4	-1249	ENSG00000130762	ARHGEF16	Rho guanine nucleotide exchange factor 16
chr1	3426917	3426975	59	*	cgas_HA_1_S2_R1_001_peak_peak_16	42	.	3.57514	4.25107	0.163675	Intron (uc001akk.3/1953, intron 7 of 29)	1	3404506	3448012	43507	2	1953	uc001akk.3	21037	ENSG00000162591	MEGF6	multiple EGF like domains 6
chr1	3773848	3773916	69	*	cgas_HA_1_S2_R1_001_peak_peak_20	36	.	3.50852	3.60083	0	Promoter (<=1kb)	1	3773845	3801993	28149	1	1677	uc010nzn.2	3	ENSG00000169598	DFFB	DNA fragmentation factor subunit beta
chr1	3827467	3827528	62	*	cgas_HA_1_S2_R1_001_peak_peak_22	35	.	2.91196	3.57339	0	Intron (uc001alg.3/100133612, intron 2 of 3)	1	3816968	3833879	16912	1	100133612	uc001alh.4	10499	ENSG00000236423	LINC01134	long intergenic non-protein coding RNA 1134
chr1	4016666	4016831	166	*	cgas_HA_1_S2_R1_001_peak_peak_23	35	.	2.86589	3.57339	0	Distal Intergenic	1	4000672	4012643	11972	1	728716	uc001ali.2	15994	NA	LINC01346	long intergenic non-protein coding RNA 1346
chr1	5570103	5570161	59	*	cgas_HA_1_S2_R1_001_peak_peak_28	35	.	2.54344	3.57339	0	Distal Intergenic	1	5624131	5624203	73	1	100616489	uc021ofm.1	-53970	NA	NA	NA
chr1	6535723	6535821	99	*	cgas_HA_1_S2_R1_001_peak_peak_34	79	.	4.01751	7.91955	2.87317	Promoter (1-2kb)	1	6526152	6537718	11567	2	57449	uc009vma.1	1897	ENSG00000171680	PLEKHG5	pleckstrin homology and RhoGEF domain containing G5
chr1	7461992	7462050	59	*	cgas_HA_1_S2_R1_001_peak_peak_35	35	.	2.81983	3.57339	0	Intron (uc001aoi.3/23261, intron 5 of 22)	1	7732054	7805082	73029	1	23261	uc010nzv.1	-270004	ENSG00000171735	CAMTA1	calmodulin binding transcription activator 1
chr1	8021571	8021784	214	*	cgas_HA_1_S2_R1_001_peak_peak_36	102	.	4.9388	10.2517	4.80868	Promoter (<=1kb)	1	8021714	8045342	23629	1	11315	uc001aou.4	0	ENSG00000116288	PARK7	Parkinsonism associated deglycase
chr1	8035450	8035569	120	*	cgas_HA_1_S2_R1_001_peak_peak_37	79	.	4.01751	7.91955	2.87317	Intron (uc001aou.4/11315, intron 5 of 6)	1	8021714	8045342	23629	1	11315	uc001aox.4	13736	ENSG00000116288	PARK7	Parkinsonism associated deglycase
chr1	8137430	8137501	72	*	cgas_HA_1_S2_R1_001_peak_peak_38	56	.	3.74112	5.68417	1.08091	Distal Intergenic	1	8071779	8086393	14615	2	54206	uc001aoz.3	-51037	ENSG00000116285	ERRFI1	ERBB receptor feedback inhibitor 1
chr1	8257933	8257991	59	*	cgas_HA_1_S2_R1_001_peak_peak_39	35	.	2.22099	3.57339	0	Distal Intergenic	1	8384390	8404227	19838	1	50651	uc001apb.3	-126399	ENSG00000162426	SLC45A1	solute carrier family 45 member 1
chr1	8374543	8374606	64	*	cgas_HA_1_S2_R1_001_peak_peak_40	56	.	3.23441	5.68417	1.08091	Distal Intergenic	1	8384390	8404227	19838	1	50651	uc001apb.3	-9784	ENSG00000162426	SLC45A1	solute carrier family 45 member 1
chr1	9488962	9489020	59	*	cgas_HA_1_S2_R1_001_peak_peak_45	35	.	2.91196	3.57339	0	Distal Intergenic	1	9415766	9429590	13825	1	80176	uc001apv.3	73196	ENSG00000171621	SPSB1	splA/ryanodine receptor domain and SOCS box containing 1
chr1	9942077	9942135	59	*	cgas_HA_1_S2_R1_001_peak_peak_48	35	.	2.31312	3.57339	0	Intron (uc001aqk.1/56998, intron 2 of 5)	1	9908334	9970316	61983	2	56998	uc001aqk.1	28181	ENSG00000178585	CTNNBIP1	catenin beta interacting protein 1
chr1	11097810	11097878	69	*	cgas_HA_1_S2_R1_001_peak_peak_52	56	.	3.00409	5.68417	1.08091	Exon (uc001aru.3/10747, exon 7 of 11)	1	11086580	11107296	20717	2	10747	uc001aru.3	9418	ENSG00000009724	MASP2	MBL associated serine protease 2
chr1	11702637	11702720	84	*	cgas_HA_1_S2_R1_001_peak_peak_54	56	.	3.05015	5.68417	1.08091	Distal Intergenic	1	11709144	11714401	5258	2	26232	uc009vnb.1	11681	ENSG00000116661	FBXO2	F-box protein 2
chr1	12062311	12062434	124	*	cgas_HA_1_S2_R1_001_peak_peak_56	79	.	4.24783	7.91955	2.87317	Intron (uc001atn.4/9927, intron 11 of 18)	1	12079299	12092106	12808	1	60672	uc001ato.2	-16865	ENSG00000116691	MIIP	migration and invasion inhibitory protein
chr1	12538240	12538356	117	*	cgas_HA_1_S2_R1_001_peak_peak_59	102	.	5.03093	10.2517	4.80868	Intron (uc001atv.3/55187, intron 67 of 69)	1	12567300	12567451	152	1	677882	uc001atz.1	-28944	ENSG00000239149	SNORA59B	small nucleolar RNA, H/ACA box 59B
chr1	12538474	12538532	59	*	cgas_HA_1_S2_R1_001_peak_peak_60	35	.	2.5895	3.57339	0	Intron (uc001atv.3/55187, intron 67 of 69)	1	12567300	12567451	152	1	677882	uc001atz.1	-28768	ENSG00000239149	SNORA59B	small nucleolar RNA, H/ACA box 59B
chr1	12546877	12546966	90	*	cgas_HA_1_S2_R1_001_peak_peak_61	56	.	2.95802	5.68417	1.08091	Intron (uc001atv.3/55187, intron 67 of 69)	1	12567300	12567451	152	1	677882	uc001atz.1	-20334	ENSG00000239149	SNORA59B	small nucleolar RNA, H/ACA box 59B
chr1	12664509	12664626	118	*	cgas_HA_1_S2_R1_001_peak_peak_62	102	.	5.16913	10.2517	4.80868	Intron (uc001aub.3/9249, intron 1 of 5)	1	12640551	12656106	15556	2	9249	uc001aue.1	-8403	ENSG00000162496	DHRS3	dehydrogenase/reductase 3
chr1	14623419	14623517	99	*	cgas_HA_1_S2_R1_001_peak_peak_65	35	.	2.54344	3.57339	0	Distal Intergenic	1	14925213	15394651	469439	1	23254	uc009vog.1	-301696	ENSG00000189337	KAZN	kazrin, periplakin interacting protein
chr1	15495138	15495196	59	*	cgas_HA_1_S2_R1_001_peak_peak_69	35	.	2.45057	3.56203	0	Intron (uc001avw.4/55092, intron 1 of 3)	1	15480229	15546974	66746	1	55092	uc001avy.3	14909	ENSG00000171729	TMEM51	transmembrane protein 51
chr1	15744143	15744201	59	*	cgas_HA_1_S2_R1_001_peak_peak_71	35	.	2.5895	3.57339	0	Intron (uc001awh.2/79180, intron 1 of 3)	1	15736391	15756839	20449	1	79180	uc001awh.2	7752	ENSG00000142634	EFHD2	EF-hand domain family member D2
chr1	16359478	16359567	90	*	cgas_HA_1_S2_R1_001_peak_peak_74	56	.	3.00318	5.6671	1.08091	Intron (uc001axt.3/1187, intron 22 of 23)	1	16355621	16380267	24647	1	1188	uc021ogl.1	3857	ENSG00000184908	CLCNKB	chloride voltage-gated channel Kb
chr1	17029763	17029865	103	*	cgas_HA_1_S2_R1_001_peak_peak_75	56	.	3.28047	5.68417	1.08091	Intron (uc001azn.1/284729, intron 5 of 10)	1	17017713	17046652	28940	2	284729	uc001azn.1	16787	NA	ESPNP	espin pseudogene
chr1	17880705	17880793	89	*	cgas_HA_1_S2_R1_001_peak_peak_77	35	.	2.77376	3.57339	0	Intron (uc031pli.1/55160, intron 1 of 1)	1	17866330	18024370	158041	1	55160	uc001ban.3	14375	ENSG00000074964	ARHGEF10L	Rho guanine nucleotide exchange factor 10 like
chr1	17912793	17912887	95	*	cgas_HA_1_S2_R1_001_peak_peak_78	56	.	3.00409	5.68417	1.08091	Promoter (2-3kb)	1	17914911	17966476	51566	1	55160	uc010ocr.1	-2024	ENSG00000074964	ARHGEF10L	Rho guanine nucleotide exchange factor 10 like
chr1	19008049	19008107	59	*	cgas_HA_1_S2_R1_001_peak_peak_79	35	.	2.7277	3.57339	0	Intron (uc001bay.3/5081, intron 4 of 7)	1	18957500	19075360	117861	1	5081	uc010oct.2	50549	ENSG00000009709	PAX7	paired box 7
chr1	19767049	19767209	161	*	cgas_HA_1_S2_R1_001_peak_peak_81	56	.	3.64899	5.68417	1.08091	Intron (uc010ocz.2/832, intron 1 of 8)	1	19665267	19811201	145935	2	832	uc010ocz.2	43992	ENSG00000077549	CAPZB	capping actin protein of muscle Z-line subunit beta
chr1	19794990	19795114	125	*	cgas_HA_1_S2_R1_001_peak_peak_82	102	.	5.53764	10.2517	4.80868	Intron (uc010ocz.2/832, intron 1 of 8)	1	19665267	19811201	145935	2	832	uc010ocz.2	16087	ENSG00000077549	CAPZB	capping actin protein of muscle Z-line subunit beta
chr1	20806956	20807023	68	*	cgas_HA_1_S2_R1_001_peak_peak_88	56	.	3.46473	5.68417	1.08091	Distal Intergenic	1	20808884	20812728	3845	2	55450	uc001bdh.3	5705	ENSG00000162545	CAMK2N1	calcium/calmodulin dependent protein kinase II inhibitor 1
chr1	23158665	23158767	103	*	cgas_HA_1_S2_R1_001_peak_peak_96	35	.	2.91196	3.57339	0	Intron (uc009vqj.1/2048, intron 3 of 16)	1	23189652	23189719	68	2	100422914	uc021oic.1	30952	ENSG00000264014	MIR4253	microRNA 4253
chr1	23303077	23303135	59	*	cgas_HA_1_S2_R1_001_peak_peak_97	35	.	2.26705	3.57339	0	Distal Intergenic	1	23337327	23342343	5017	2	729059	uc001bgh.1	39208	ENSG00000227868	TEX46	testis expressed 46
chr1	23426835	23426893	59	*	cgas_HA_1_S2_R1_001_peak_peak_98	35	.	2.91196	3.57339	0	Intron (uc001bgk.2/7798, intron 3 of 4)	1	23370798	23370865	68	1	100422866	uc021oid.1	56037	ENSG00000263793	MIR3115	microRNA 3115
chr1	24083331	24083416	86	*	cgas_HA_1_S2_R1_001_peak_peak_100	56	.	3.78719	5.68417	1.08091	Intron (uc001bho.3/6924, intron 9 of 10)	1	24069856	24088549	18694	1	6924	uc001bho.3	13475	ENSG00000011007	ELOA	elongin A
chr1	24243442	24243544	103	*	cgas_HA_1_S2_R1_001_peak_peak_101	79	.	3.92538	7.91955	2.87317	Distal Intergenic	1	24200460	24239817	39358	2	1269	uc001bif.3	-3625	ENSG00000188822	CNR2	cannabinoid receptor 2
chr1	24477114	24477172	59	*	cgas_HA_1_S2_R1_001_peak_peak_103	35	.	2.77376	3.57339	0	Distal Intergenic	1	24446261	24469775	23515	2	58985	uc010oeh.2	-7339	ENSG00000142677	IL22RA1	interleukin 22 receptor subunit alpha 1
chr1	24616582	24616725	144	*	cgas_HA_1_S2_R1_001_peak_peak_104	35	.	2.91196	3.57339	0	Distal Intergenic	1	24645812	24681808	35997	1	57822	uc001bix.3	-29087	ENSG00000158055	GRHL3	grainyhead like transcription factor 3
chr1	24717933	24717991	59	*	cgas_HA_1_S2_R1_001_peak_peak_105	56	.	3.32654	5.68417	1.08091	Promoter (<=1kb)	1	24695211	24718169	22959	2	90529	uc001bjf.3	178	ENSG00000001460	STPG1	sperm tail PG-rich repeat containing 1
chr1	24743613	24743728	116	*	cgas_HA_1_S2_R1_001_peak_peak_106	56	.	3.32654	5.68417	1.08091	Promoter (1-2kb)	1	24742245	24799473	57229	1	57185	uc009vrc.3	1368	ENSG00000001461	NIPAL3	NIPA like domain containing 3
chr1	26545555	26545613	59	*	cgas_HA_1_S2_R1_001_peak_peak_108	35	.	2.22099	3.57339	0	Distal Intergenic	1	26560693	26605298	44606	1	64793	uc001blr.3	-15080	ENSG00000130695	CEP85	centrosomal protein 85
chr1	26602858	26602993	136	*	cgas_HA_1_S2_R1_001_peak_peak_109	102	.	5.12306	10.2517	4.80868	Intron (uc001blr.3/64793, intron 12 of 13)	1	26606213	26608013	1801	1	83442	uc001blu.3	-3220	ENSG00000142669	SH3BGRL3	SH3 domain binding glutamate rich protein like 3
chr1	26611378	26611457	80	*	cgas_HA_1_S2_R1_001_peak_peak_110	56	.	3.18834	5.68417	1.08091	3' UTR	1	26606213	26608013	1801	1	83442	uc001blu.3	5165	ENSG00000142669	SH3BGRL3	SH3 domain binding glutamate rich protein like 3
chr1	27070674	27070732	59	*	cgas_HA_1_S2_R1_001_peak_peak_111	35	.	2.86589	3.57339	0	Intron (uc001bmt.1/8289, intron 4 of 18)	1	27055871	27101711	45841	1	8289	uc001bmw.1	14803	ENSG00000117713	ARID1A	AT-rich interaction domain 1A
chr1	28189758	28189849	92	*	cgas_HA_1_S2_R1_001_peak_peak_113	102	.	5.26126	10.2517	4.80868	Distal Intergenic	1	28199055	28213193	14139	1	9473	uc001boz.3	-9206	ENSG00000130775	THEMIS2	thymocyte selection associated family member 2
chr1	28696146	28696210	65	*	cgas_HA_1_S2_R1_001_peak_peak_114	79	.	4.06357	7.91955	2.87317	Promoter (<=1kb)	1	28696093	28826881	130789	1	65979	uc001bpx.3	53	ENSG00000204138	PHACTR4	phosphatase and actin regulator 4
chr1	28739401	28739479	79	*	cgas_HA_1_S2_R1_001_peak_peak_115	35	.	2.5895	3.57339	0	Intron (uc001bpu.3/65979, intron 2 of 5)	1	28764661	28826881	62221	1	65979	uc001bpy.3	-25182	ENSG00000204138	PHACTR4	phosphatase and actin regulator 4
chr1	28770764	28770822	59	*	cgas_HA_1_S2_R1_001_peak_peak_116	35	.	2.45131	3.57339	0	Intron (uc001bpu.3/65979, intron 2 of 5)	1	28764661	28826881	62221	1	65979	uc001bpy.3	6103	ENSG00000204138	PHACTR4	phosphatase and actin regulator 4
chr1	30042958	30043093	136	*	cgas_HA_1_S2_R1_001_peak_peak_118	56	.	3.74112	5.68417	1.08091	Distal Intergenic	1	29646722	29653325	6604	1	10076	uc001brx.3	396236	ENSG00000060656	PTPRU	protein tyrosine phosphatase receptor type U
chr1	30189320	30189390	71	*	cgas_HA_1_S2_R1_001_peak_peak_119	56	.	3.46473	5.68417	1.08091	Distal Intergenic	1	29646722	29653325	6604	1	10076	uc001brx.3	542598	ENSG00000060656	PTPRU	protein tyrosine phosphatase receptor type U
chr1	31895687	31895783	97	*	cgas_HA_1_S2_R1_001_peak_peak_122	56	.	3.64899	5.68417	1.08091	Intron (uc021okm.1/347735, intron 2 of 10)	1	31886660	31907527	20868	1	347735	uc010ogh.2	9027	ENSG00000168528	SERINC2	serine incorporator 2
chr1	32599181	32599239	59	*	cgas_HA_1_S2_R1_001_peak_peak_123	35	.	2.77376	3.57339	0	Intron (uc001bug.3/23633, intron 1 of 13)	1	32608580	32642168	33589	1	23633	uc010ogy.2	-9341	ENSG00000025800	KPNA6	karyopherin subunit alpha 6
chr1	32860081	32860276	196	*	cgas_HA_1_S2_R1_001_peak_peak_124	35	.	2.91196	3.57339	0	Promoter (<=1kb)	1	32830776	32860062	29287	2	55108	uc001bvj.3	-19	ENSG00000160058	BSDC1	BSD domain containing 1
chr1	33283046	33283207	162	*	cgas_HA_1_S2_R1_001_peak_peak_125	35	.	2.5895	3.57339	0	Promoter (<=1kb)	1	33283119	33302760	19642	1	64766	uc001bwb.2	0	ENSG00000116497	S100PBP	S100P binding protein
chr1	33430485	33430572	88	*	cgas_HA_1_S2_R1_001_peak_peak_126	56	.	3.69506	5.68417	1.08091	Promoter (<=1kb)	1	33402050	33430286	28237	2	127544	uc010ohp.2	-199	ENSG00000116514	RNF19B	ring finger protein 19B
chr1	33520860	33520918	59	*	cgas_HA_1_S2_R1_001_peak_peak_127	35	.	2.54344	3.57339	0	Distal Intergenic	1	33476826	33502512	25687	2	204	uc010ohr.2	-18348	ENSG00000004455	AK2	adenylate kinase 2
chr1	33564892	33565229	338	*	cgas_HA_1_S2_R1_001_peak_peak_128	176	.	8.25546	17.677	11.2927	Intron (uc001bwr.3/113451, intron 10 of 11)	1	33547779	33585995	38217	1	113451	uc009vug.3	17113	ENSG00000142920	AZIN2	antizyme inhibitor 2
chr1	33816143	33816201	59	*	cgas_HA_1_S2_R1_001_peak_peak_130	35	.	2.40524	3.57339	0	Promoter (<=1kb)	1	33789224	33815499	26276	2	1912	uc001bxf.1	-644	ENSG00000134686	PHC2	polyhomeotic homolog 2
chr1	34098781	34098886	106	*	cgas_HA_1_S2_R1_001_peak_peak_133	79	.	4.1557	7.91955	2.87317	Intron (uc001bxm.1/114784, intron 32 of 70)	1	34057407	34175104	117698	2	114784	uc001bxo.1	76218	ENSG00000121904	CSMD2	CUB and Sushi multiple domains 2
chr1	34100590	34100677	88	*	cgas_HA_1_S2_R1_001_peak_peak_134	56	.	3.14228	5.68417	1.08091	Intron (uc001bxm.1/114784, intron 31 of 70)	1	34057407	34175104	117698	2	114784	uc001bxo.1	74427	ENSG00000121904	CSMD2	CUB and Sushi multiple domains 2
chr1	34966189	34966247	59	*	cgas_HA_1_S2_R1_001_peak_peak_137	56	.	3.18834	5.68417	1.08091	Distal Intergenic	1	35220648	35224113	3466	1	2709	uc001bxu.4	-254401	ENSG00000189280	GJB5	gap junction protein beta 5
chr1	35063662	35063732	71	*	cgas_HA_1_S2_R1_001_peak_peak_138	56	.	3.3726	5.68417	1.08091	Distal Intergenic	1	35220648	35224113	3466	1	2709	uc001bxu.4	-156916	ENSG00000189280	GJB5	gap junction protein beta 5
chr1	35224455	35224557	103	*	cgas_HA_1_S2_R1_001_peak_peak_139	56	.	3.60293	5.68417	1.08091	Promoter (<=1kb)	1	35225342	35229325	3984	1	127534	uc001bxv.1	-785	ENSG00000189433	GJB4	gap junction protein beta 4
chr1	35249339	35249448	110	*	cgas_HA_1_S2_R1_001_peak_peak_140	79	.	4.70848	7.91955	2.87317	Promoter (1-2kb)	1	35247911	35251967	4057	1	2707	uc001bxy.3	1428	ENSG00000188910	GJB3	gap junction protein beta 3
chr1	35252215	35252288	74	*	cgas_HA_1_S2_R1_001_peak_peak_141	56	.	3.41867	5.68417	1.08091	Downstream (<=300bp)	1	35247911	35251967	4057	1	2707	uc001bxy.3	4304	ENSG00000188910	GJB3	gap junction protein beta 3
chr1	35318353	35318539	187	*	cgas_HA_1_S2_R1_001_peak_peak_143	102	.	5.077	10.2517	4.80868	3' UTR	1	35315963	35324646	8684	2	113444	uc021olc.1	6107	ENSG00000163866	SMIM12	small integral membrane protein 12
chr1	35497548	35497606	59	*	cgas_HA_1_S2_R1_001_peak_peak_144	35	.	2.54344	3.57339	0	Promoter (<=1kb)	1	35451767	35497569	45803	2	9204	uc001byh.3	0	ENSG00000163867	ZMYM6	zinc finger MYM-type containing 6
chr1	35734147	35734239	93	*	cgas_HA_1_S2_R1_001_peak_peak_145	35	.	2.68163	3.57339	0	Promoter (<=1kb)	1	35734568	35887545	152978	1	9202	uc001byt.3	-329	ENSG00000146463	ZMYM4	zinc finger MYM-type containing 4
chr1	35916808	35916866	59	*	cgas_HA_1_S2_R1_001_peak_peak_146	56	.	3.09622	5.68417	1.08091	Intron (uc001byw.3/79932, intron 4 of 11)	1	35899091	35920237	21147	2	79932	uc001byw.3	3371	ENSG00000142687	KIAA0319L	KIAA0319 like
chr1	36181200	36181310	111	*	cgas_HA_1_S2_R1_001_peak_peak_147	56	.	3.5108	5.68417	1.08091	3' UTR	1	36179477	36184790	5314	2	127703	uc001bzh.1	3480	ENSG00000142686	C1orf216	chromosome 1 open reading frame 216
chr1	36599319	36599410	92	*	cgas_HA_1_S2_R1_001_peak_peak_148	35	.	2.86589	3.57339	0	Distal Intergenic	1	36602170	36615115	12946	2	27095	uc001bzx.4	15705	ENSG00000054116	TRAPPC3	trafficking protein particle complex subunit 3
chr1	36616580	36616658	79	*	cgas_HA_1_S2_R1_001_peak_peak_149	56	.	3.28047	5.68417	1.08091	Promoter (1-2kb)	1	36602170	36615115	12946	2	27095	uc031plw.1	-1465	ENSG00000054116	TRAPPC3	trafficking protein particle complex subunit 3
chr1	36886560	36886640	81	*	cgas_HA_1_S2_R1_001_peak_peak_150	35	.	2.7277	3.57339	0	Intron (uc001caq.3/127700, intron 7 of 9)	1	36859031	36863493	4463	2	84967	uc001cao.1	-23067	ENSG00000181817	LSM10	LSM10, U7 small nuclear RNA associated
chr1	37900056	37900128	73	*	cgas_HA_1_S2_R1_001_peak_peak_152	56	.	3.55686	5.68417	1.08091	Distal Intergenic	1	37920480	37940044	19565	2	728431	uc021olm.1	39916	ENSG00000233621	ZC3H12A-DT	ZC3H12A divergent transcript
chr1	38027529	38027592	64	*	cgas_HA_1_S2_R1_001_peak_peak_153	56	.	3.32654	5.68417	1.08091	Intron (uc001cbj.3/7802, intron 4 of 5)	1	38022520	38032458	9939	1	7802	uc010oie.3	5009	ENSG00000163879	DNALI1	dynein axonemal light intermediate chain 1
chr1	38276922	38276980	59	*	cgas_HA_1_S2_R1_001_peak_peak_154	56	.	3.05015	5.68417	1.08091	3' UTR	1	38268614	38273865	5252	2	79693	uc001cca.1	-3057	ENSG00000196449	YRDC	yrdC N6-threonylcarbamoyltransferase domain containing
chr1	38589198	38589261	64	*	cgas_HA_1_S2_R1_001_peak_peak_155	35	.	2.45131	3.57339	0	Distal Intergenic	1	38554903	38555001	99	1	100500801	uc021olo.1	34295	ENSG00000265596	MIR3659	microRNA 3659
chr1	39657921	39658026	106	*	cgas_HA_1_S2_R1_001_peak_peak_156	35	.	2.7277	3.57339	0	Intron (uc001cdc.2/23499, intron 1 of 61)	1	39670423	39748740	78318	1	23499	uc010oit.1	-12397	ENSG00000127603	MACF1	microtubule actin crosslinking factor 1
chr1	40447765	40447836	72	*	cgas_HA_1_S2_R1_001_peak_peak_157	79	.	3.97144	7.91955	2.87317	Distal Intergenic	1	40420784	40435628	14845	1	84879	uc010ojc.2	26981	ENSG00000168389	MFSD2A	major facilitator superfamily domain containing 2A
chr1	40544350	40544408	59	*	cgas_HA_1_S2_R1_001_peak_peak_158	35	.	2.40524	3.57339	0	Intron (uc010ojf.1/5538, intron 5 of 6)	1	40538382	40558179	19798	2	5538	uc010ojf.1	13771	ENSG00000131238	PPT1	palmitoyl-protein thioesterase 1
chr1	40626975	40627040	66	*	cgas_HA_1_S2_R1_001_peak_peak_159	56	.	3.74112	5.68417	1.08091	Promoter (<=1kb)	1	40627041	40706593	79553	1	6018	uc001cfc.4	-1	ENSG00000117000	RLF	RLF zinc finger
chr1	40765445	40765537	93	*	cgas_HA_1_S2_R1_001_peak_peak_160	35	.	2.54344	3.57339	0	Distal Intergenic	1	40766163	40782981	16819	2	1298	uc001cfh.1	17444	ENSG00000049089	COL9A2	collagen type IX alpha 2 chain
chr1	40775402	40775463	62	*	cgas_HA_1_S2_R1_001_peak_peak_161	35	.	2.45131	3.57339	0	Intron (uc001cfh.1/1298, intron 16 of 31)	1	40766163	40782981	16819	2	1298	uc001cfh.1	7518	ENSG00000049089	COL9A2	collagen type IX alpha 2 chain
chr1	41469418	41469650	233	*	cgas_HA_1_S2_R1_001_peak_peak_163	56	.	3.09622	5.68417	1.08091	Intron (uc001cgk.4/1503, intron 12 of 18)	1	41480262	41509562	29301	1	100507178	uc021omd.1	-10612	ENSG00000281207	SLFNL1-AS1	SLFNL1 antisense RNA 1
chr1	41958813	41958950	138	*	cgas_HA_1_S2_R1_001_peak_peak_166	35	.	2.68163	3.57339	0	Distal Intergenic	1	41944446	41950344	5899	2	1907	uc001cgx.3	-8469	ENSG00000127129	EDN2	endothelin 2
chr1	42995650	42995780	131	*	cgas_HA_1_S2_R1_001_peak_peak_168	79	.	4.38603	7.91955	2.87317	Intron (uc001chm.2/728621, intron 7 of 22)	1	43000560	43120335	119776	1	728621	uc009vwk.1	-4780	ENSG00000186409	CCDC30	coiled-coil domain containing 30
chr1	43397965	43398044	80	*	cgas_HA_1_S2_R1_001_peak_peak_169	56	.	3.05015	5.68417	1.08091	Intron (uc001cik.2/6513, intron 2 of 9)	1	43424720	43449029	24310	1	440584	uc001cil.3	-26676	ENSG00000227533	SLC2A1-DT	SLC2A1 divergent transcript
chr1	43428452	43428545	94	*	cgas_HA_1_S2_R1_001_peak_peak_170	35	.	2.54344	3.57339	0	Intron (uc001cil.3/440584, intron 1 of 3)	1	43391046	43424847	33802	2	6513	uc001cik.2	-3605	ENSG00000117394	SLC2A1	solute carrier family 2 member 1
chr1	43672607	43672665	59	*	cgas_HA_1_S2_R1_001_peak_peak_171	35	.	2.54344	3.57339	0	Intron (uc010ojz.2/149465, intron 11 of 12)	1	43629845	43638241	8397	2	10969	uc010ojx.2	-34366	ENSG00000117395	EBNA1BP2	EBNA1 binding protein 2
chr1	44048015	44048128	114	*	cgas_HA_1_S2_R1_001_peak_peak_174	35	.	2.31312	3.57339	0	Intron (uc001cjr.3/5792, intron 7 of 33)	1	44056643	44089343	32701	1	5792	uc001cju.3	-8515	ENSG00000142949	PTPRF	protein tyrosine phosphatase receptor type F
chr1	44115649	44115773	125	*	cgas_HA_1_S2_R1_001_peak_peak_175	56	.	3.14228	5.68417	1.08091	Promoter (<=1kb)	1	44115797	44171189	55393	1	9682	uc001cjx.3	-24	ENSG00000066135	KDM4A	lysine demethylase 4A
chr1	45172897	45173045	149	*	cgas_HA_1_S2_R1_001_peak_peak_177	56	.	3.60293	5.68417	1.08091	Intron (uc001cmf.2/339541, intron 6 of 11)	1	45205490	45233438	27949	1	11004	uc001cmg.4	-32445	ENSG00000142945	KIF2C	kinesin family member 2C
chr1	45259453	45259511	59	*	cgas_HA_1_S2_R1_001_peak_peak_178	56	.	3.14228	5.68417	1.08091	Distal Intergenic	1	45249257	45253426	4170	2	266675	uc001cmm.3	-6027	ENSG00000142959	BEST4	bestrophin 4
chr1	45433927	45433985	59	*	cgas_HA_1_S2_R1_001_peak_peak_179	35	.	2.7277	3.57339	0	Intron (uc001cmt.3/8891, intron 3 of 11)	1	45316194	45452394	136201	2	8891	uc001cmt.3	18409	ENSG00000070785	EIF2B3	eukaryotic translation initiation factor 2B subunit gamma
chr1	45477027	45477104	78	*	cgas_HA_1_S2_R1_001_peak_peak_180	56	.	3.55686	5.68417	1.08091	Promoter (<=1kb)	1	45468220	45477027	8808	2	79654	uc009vxk.3	0	ENSG00000126107	HECTD3	HECT domain E3 ubiquitin protein ligase 3
chr1	45956903	45956993	91	*	cgas_HA_1_S2_R1_001_peak_peak_181	35	.	2.26705	3.57339	0	Promoter (<=1kb)	1	45864144	45956840	92697	2	10420	uc010olp.1	-63	ENSG00000070759	TESK2	testis associated actin remodelling kinase 2
chr1	45978471	45978529	59	*	cgas_HA_1_S2_R1_001_peak_peak_182	35	.	2.5895	3.57339	0	Intron (uc001coa.3/5052, intron 5 of 5)	1	45976707	45987610	10904	2	5052	uc001coa.3	9081	ENSG00000117450	PRDX1	peroxiredoxin 1
chr1	46152280	46152338	59	*	cgas_HA_1_S2_R1_001_peak_peak_183	35	.	2.68163	3.57339	0	Promoter (<=1kb)	1	46092976	46152302	59327	2	60313	uc001coq.3	0	ENSG00000159592	GPBP1L1	GC-rich promoter binding protein 1 like 1
chr1	46689292	46689350	59	*	cgas_HA_1_S2_R1_001_peak_peak_185	35	.	2.40524	3.57339	0	Distal Intergenic	1	46654353	46685977	31625	2	55624	uc001cpg.3	-3315	ENSG00000085998	POMGNT1	protein O-linked mannose N-acetylglucosaminyltransferase 1 (beta 1,2-)
chr1	46813891	46813970	80	*	cgas_HA_1_S2_R1_001_peak_peak_187	35	.	2.77376	3.57339	0	Intron (uc001cpr.2/387338, intron 3 of 5)	1	46807508	46830824	23317	1	387338	uc001cpt.2	6383	ENSG00000117481	NSUN4	NOP2/Sun RNA methyltransferase 4
chr1	46908089	46908213	125	*	cgas_HA_1_S2_R1_001_peak_peak_188	35	.	2.68082	3.56203	0	Intron (uc021ona.1/729041, intron 7 of 8)	1	46899499	46911374	11876	1	729041	uc021ona.1	8590	NA	FAAHP1	fatty acid amide hydrolase pseudogene 1
chr1	46993796	46993890	95	*	cgas_HA_1_S2_R1_001_peak_peak_189	56	.	3.32654	5.68417	1.08091	Distal Intergenic	1	47004368	47035927	31560	1	100507423	uc021onb.1	-10478	ENSG00000269956	MKNK1-AS1	MKNK1 antisense RNA 1
chr1	47109067	47109155	89	*	cgas_HA_1_S2_R1_001_peak_peak_190	56	.	3.74112	5.68417	1.08091	Intron (uc009vyk.3/64756, intron 8 of 9)	1	47100711	47131550	30840	2	64756	uc009vyk.3	22395	ENSG00000123472	ATPAF1	ATP synthase mitochondrial F1 complex assembly factor 1
chr1	47213541	47213614	74	*	cgas_HA_1_S2_R1_001_peak_peak_191	56	.	3.23441	5.68417	1.08091	Distal Intergenic	1	47140831	47184736	43906	2	9813	uc001cqk.4	-28805	ENSG00000159658	EFCAB14	EF-hand calcium binding domain 14
chr1	47254352	47254433	82	*	cgas_HA_1_S2_R1_001_peak_peak_192	56	.	3.32654	5.68417	1.08091	Distal Intergenic	1	47264670	47281083	16414	1	1580	uc009vyl.1	-10237	ENSG00000142973	CYP4B1	cytochrome P450 family 4 subfamily B member 1
chr1	47673696	47673754	59	*	cgas_HA_1_S2_R1_001_peak_peak_193	35	.	2.7277	3.57339	0	Distal Intergenic	1	47681963	47689770	7808	2	6886	uc009vyq.2	16016	ENSG00000162367	TAL1	TAL bHLH transcription factor 1, erythroid differentiation factor
chr1	47779886	47779954	69	*	cgas_HA_1_S2_R1_001_peak_peak_194	56	.	3.00409	5.68417	1.08091	Promoter (<=1kb)	1	47725961	47779819	53859	2	6491	uc001crg.1	-67	ENSG00000123473	STIL	STIL centriolar assembly protein
chr1	48035631	48035716	86	*	cgas_HA_1_S2_R1_001_peak_peak_195	35	.	2.35918	3.57339	0	Distal Intergenic	1	47901689	47906363	4675	1	2306	uc001crm.3	133942	ENSG00000186564	FOXD2	forkhead box D2
chr1	48116014	48116105	92	*	cgas_HA_1_S2_R1_001_peak_peak_196	85	.	6.45488	8.57635	3.5142	Distal Intergenic	1	47901689	47906363	4675	1	2306	uc001crm.3	214325	ENSG00000186564	FOXD2	forkhead box D2
chr1	48204372	48204430	59	*	cgas_HA_1_S2_R1_001_peak_peak_197	56	.	3.28047	5.68417	1.08091	Distal Intergenic	1	48226200	48462562	236363	2	388630	uc021ong.1	258132	ENSG00000269113	TRABD2B	TraB domain containing 2B
chr1	48413895	48413955	61	*	cgas_HA_1_S2_R1_001_peak_peak_200	56	.	3.05015	5.68417	1.08091	Intron (uc021ong.1/388630, intron 2 of 6)	1	48226200	48462562	236363	2	388630	uc021ong.1	48607	ENSG00000269113	TRABD2B	TraB domain containing 2B
chr1	48438858	48438935	78	*	cgas_HA_1_S2_R1_001_peak_peak_201	56	.	3.41867	5.68417	1.08091	Intron (uc021ong.1/388630, intron 2 of 6)	1	48226200	48462562	236363	2	388630	uc021ong.1	23627	ENSG00000269113	TRABD2B	TraB domain containing 2B
chr1	48472785	48472851	67	*	cgas_HA_1_S2_R1_001_peak_peak_202	35	.	2.26705	3.57339	0	Distal Intergenic	1	48226200	48462562	236363	2	388630	uc021ong.1	-10223	ENSG00000269113	TRABD2B	TraB domain containing 2B
chr1	48528247	48528322	76	*	cgas_HA_1_S2_R1_001_peak_peak_203	79	.	4.75454	7.91955	2.87317	Distal Intergenic	1	48226200	48462562	236363	2	388630	uc021ong.1	-65685	ENSG00000269113	TRABD2B	TraB domain containing 2B
chr1	48559464	48559526	63	*	cgas_HA_1_S2_R1_001_peak_peak_206	56	.	2.95713	5.6671	1.08091	Distal Intergenic	1	48567387	48648100	80714	2	391037	uc010omr.1	88574	NA	SKINT1L	Skint1 like (pseudogene)
chr1	48693980	48694111	132	*	cgas_HA_1_S2_R1_001_peak_peak_208	56	.	3.60293	5.68417	1.08091	Intron (uc010oms.1/200010, intron 2 of 9)	1	48688357	48714316	25960	1	200010	uc010omu.1	5623	ENSG00000117834	SLC5A9	solute carrier family 5 member 9
chr1	48937937	48938055	119	*	cgas_HA_1_S2_R1_001_peak_peak_209	35	.	2.86589	3.57339	0	Promoter (<=1kb)	1	48761044	48937876	176833	2	54558	uc010omv.2	-61	ENSG00000132122	SPATA6	spermatogenesis associated 6
chr1	48963885	48963952	68	*	cgas_HA_1_S2_R1_001_peak_peak_210	35	.	2.45131	3.57339	0	Distal Intergenic	1	48761044	48937876	176833	2	54558	uc010omv.2	-26009	ENSG00000132122	SPATA6	spermatogenesis associated 6
chr1	48964313	48964391	79	*	cgas_HA_1_S2_R1_001_peak_peak_211	56	.	3.64899	5.68417	1.08091	Distal Intergenic	1	48761044	48937876	176833	2	54558	uc010omv.2	-26437	ENSG00000132122	SPATA6	spermatogenesis associated 6
chr1	49038465	49038533	69	*	cgas_HA_1_S2_R1_001_peak_peak_212	51	.	3.15106	5.14266	1.03	Intron (uc001cru.2/84871, intron 11 of 13)	1	48761044	48937876	176833	2	54558	uc010omv.2	-100589	ENSG00000132122	SPATA6	spermatogenesis associated 6
chr1	49143118	49143214	97	*	cgas_HA_1_S2_R1_001_peak_peak_214	35	.	2.45131	3.57339	0	Intron (uc001cru.2/84871, intron 6 of 13)	1	49193540	49242547	49008	2	79656	uc001crw.4	99333	ENSG00000162373	BEND5	BEN domain containing 5
chr1	49283353	49283418	66	*	cgas_HA_1_S2_R1_001_peak_peak_215	35	.	2.68163	3.57339	0	Intron (uc001cru.2/84871, intron 6 of 13)	1	49193540	49242547	49008	2	79656	uc001crx.4	-40806	ENSG00000162373	BEND5	BEN domain containing 5
chr1	49288951	49289093	143	*	cgas_HA_1_S2_R1_001_peak_peak_216	102	.	5.8601	10.2517	4.80868	Intron (uc001cru.2/84871, intron 6 of 13)	1	49193540	49242547	49008	2	79656	uc001crx.4	-46404	ENSG00000162373	BEND5	BEN domain containing 5
chr1	49318804	49318933	130	*	cgas_HA_1_S2_R1_001_peak_peak_218	35	.	2.49737	3.57339	0	Intron (uc001cru.2/84871, intron 6 of 13)	1	49193540	49242547	49008	2	79656	uc001crx.4	-76257	ENSG00000162373	BEND5	BEN domain containing 5
chr1	49344233	49344415	183	*	cgas_HA_1_S2_R1_001_peak_peak_219	102	.	5.81403	10.2517	4.80868	Intron (uc001cru.2/84871, intron 5 of 13)	1	49193540	49242547	49008	2	79656	uc001crx.4	-101686	ENSG00000162373	BEND5	BEN domain containing 5
chr1	49515896	49516005	110	*	cgas_HA_1_S2_R1_001_peak_peak_221	56	.	2.95802	5.68417	1.08091	Intron (uc001cru.2/84871, intron 4 of 13)	1	49049542	49511472	461931	2	84871	uc010omy.1	-4424	ENSG00000186094	AGBL4	AGBL carboxypeptidase 4
chr1	49526677	49526759	83	*	cgas_HA_1_S2_R1_001_peak_peak_222	35	.	2.68163	3.57339	0	Intron (uc001cru.2/84871, intron 4 of 13)	1	49049542	49511472	461931	2	84871	uc010omy.1	-15205	ENSG00000186094	AGBL4	AGBL carboxypeptidase 4
chr1	49527582	49527709	128	*	cgas_HA_1_S2_R1_001_peak_peak_223	56	.	3.00409	5.68417	1.08091	Intron (uc001cru.2/84871, intron 4 of 13)	1	49049542	49511472	461931	2	84871	uc010omy.1	-16110	ENSG00000186094	AGBL4	AGBL carboxypeptidase 4
chr1	49568608	49568725	118	*	cgas_HA_1_S2_R1_001_peak_peak_224	56	.	3.18834	5.68417	1.08091	Intron (uc001cru.2/84871, intron 4 of 13)	1	49049542	49511472	461931	2	84871	uc010omy.1	-57136	ENSG00000186094	AGBL4	AGBL carboxypeptidase 4
chr1	50798749	50798807	59	*	cgas_HA_1_S2_R1_001_peak_peak_225	35	.	2.7277	3.57339	0	Distal Intergenic	1	50883223	50887304	4082	2	63950	uc010ona.2	88497	ENSG00000142700	DMRTA2	DMRT like family A2
chr1	51071328	51071400	73	*	cgas_HA_1_S2_R1_001_peak_peak_226	56	.	3.28047	5.68417	1.08091	Intron (uc010onc.1/11124, intron 1 of 11)	1	50906935	51078170	171236	2	11124	uc010onc.1	6770	ENSG00000185104	FAF1	Fas associated factor 1
chr1	51086794	51086852	59	*	cgas_HA_1_S2_R1_001_peak_peak_228	35	.	2.63557	3.57339	0	Intron (uc009vyw.1/11124, intron 7 of 15)	1	50906935	51078170	171236	2	11124	uc010onc.1	-8624	ENSG00000185104	FAF1	Fas associated factor 1
chr1	51529047	51529105	59	*	cgas_HA_1_S2_R1_001_peak_peak_230	35	.	2.35918	3.57339	0	Distal Intergenic	1	51567906	51613754	45849	1	284546	uc001csh.3	-38801	ENSG00000204006	C1orf185	chromosome 1 open reading frame 185
chr1	51700894	51700970	77	*	cgas_HA_1_S2_R1_001_peak_peak_231	79	.	4.43209	7.91955	2.87317	Promoter (<=1kb)	1	51701945	51739119	37175	1	26994	uc001csi.4	-975	ENSG00000123091	RNF11	ring finger protein 11
chr1	52468125	52468190	66	*	cgas_HA_1_S2_R1_001_peak_peak_232	56	.	3.74112	5.68417	1.08091	Distal Intergenic	1	52373628	52456436	82809	2	5865	uc001cth.3	-11689	ENSG00000169213	RAB3B	RAB3B, member RAS oncogene family
chr1	53791961	53792024	64	*	cgas_HA_1_S2_R1_001_peak_peak_234	35	.	2.54344	3.57339	0	Promoter (1-2kb)	1	53708041	53793071	85031	2	7804	uc001cvh.2	1047	ENSG00000157193	LRP8	LDL receptor related protein 8
chr1	53879369	53879427	59	*	cgas_HA_1_S2_R1_001_peak_peak_235	35	.	2.26705	3.57339	0	Distal Intergenic	1	53904043	53905693	1651	2	163742	uc009vzj.3	26266	ENSG00000236253	SLC25A3P1	solute carrier family 25 member 3 pseudogene 1
chr1	54719383	54719493	111	*	cgas_HA_1_S2_R1_001_peak_peak_241	35	.	2.7277	3.57339	0	Intron (uc001cxe.4/23648, intron 7 of 17)	1	54665840	54684056	18217	1	51253	uc009vzp.3	53543	ENSG00000116221	MRPL37	mitochondrial ribosomal protein L37
chr1	55067266	55067324	59	*	cgas_HA_1_S2_R1_001_peak_peak_242	35	.	2.49737	3.57339	0	Intron (uc001cxj.2/26027, intron 8 of 14)	1	55074850	55089200	14351	2	338094	uc001cxn.3	21876	ENSG00000162391	FAM151A	family with sequence similarity 151 member A
chr1	55487798	55487945	148	*	cgas_HA_1_S2_R1_001_peak_peak_243	56	.	3.32654	5.68417	1.08091	Distal Intergenic	1	55505149	55518464	13316	1	255738	uc010ool.2	-17204	ENSG00000169174	PCSK9	proprotein convertase subtilisin/kexin type 9
chr1	55537291	55537357	67	*	cgas_HA_1_S2_R1_001_peak_peak_244	56	.	3.00409	5.68417	1.08091	Intron (uc001cyg.4/23358, intron 64 of 64)	1	55505895	55530526	24632	1	255738	uc010oom.2	31396	ENSG00000169174	PCSK9	proprotein convertase subtilisin/kexin type 9
chr1	55606354	55606436	83	*	cgas_HA_1_S2_R1_001_peak_peak_245	126	.	6.09042	12.6629	6.89979	Intron (uc001cyg.4/23358, intron 21 of 64)	1	55532032	55680763	148732	2	23358	uc001cyg.4	74327	ENSG00000162402	USP24	ubiquitin specific peptidase 24
chr1	55743345	55743403	59	*	cgas_HA_1_S2_R1_001_peak_peak_246	56	.	3.18834	5.68417	1.08091	Distal Intergenic	1	55691314	55691396	83	1	100616272	uc021ony.1	52031	ENSG00000265822	MIR4422	microRNA 4422
chr1	55835300	55835364	65	*	cgas_HA_1_S2_R1_001_peak_peak_247	56	.	3.18834	5.68417	1.08091	Distal Intergenic	1	55691314	55691396	83	1	100616272	uc021ony.1	143986	ENSG00000265822	MIR4422	microRNA 4422
chr1	56798132	56798190	59	*	cgas_HA_1_S2_R1_001_peak_peak_252	35	.	2.7277	3.57339	0	Distal Intergenic	1	56960419	57045257	84839	2	8613	uc001cyj.2	247067	ENSG00000162407	PLPP3	phospholipid phosphatase 3
chr1	56840534	56840592	59	*	cgas_HA_1_S2_R1_001_peak_peak_253	35	.	2.5895	3.57339	0	Distal Intergenic	1	56960419	57045257	84839	2	8613	uc001cyj.2	204665	ENSG00000162407	PLPP3	phospholipid phosphatase 3
chr1	56842435	56842601	167	*	cgas_HA_1_S2_R1_001_peak_peak_254	56	.	3.09622	5.68417	1.08091	Distal Intergenic	1	56960419	57045257	84839	2	8613	uc001cyj.2	202656	ENSG00000162407	PLPP3	phospholipid phosphatase 3
chr1	56842435	56842601	167	*	cgas_HA_1_S2_R1_001_peak_peak_254	56	.	3.09622	5.68417	1.08091	Distal Intergenic	1	56960419	57045257	84839	2	8613	uc001cyj.2	202656	ENSG00000162407	PLPP3	phospholipid phosphatase 3
chr1	56890935	56890993	59	*	cgas_HA_1_S2_R1_001_peak_peak_255	35	.	2.22099	3.57339	0	Distal Intergenic	1	56960419	57045257	84839	2	8613	uc001cyj.2	154264	ENSG00000162407	PLPP3	phospholipid phosphatase 3
chr1	56991318	56991417	100	*	cgas_HA_1_S2_R1_001_peak_peak_256	35	.	2.26705	3.57339	0	Intron (uc001cyj.2/8613, intron 2 of 5)	1	56960419	57045257	84839	2	8613	uc001cyj.2	53840	ENSG00000162407	PLPP3	phospholipid phosphatase 3
chr1	57154191	57154387	197	*	cgas_HA_1_S2_R1_001_peak_peak_257	56	.	3.64899	5.68417	1.08091	Intron (uc001cyk.4/5563, intron 2 of 8)	1	57110990	57181008	70019	1	5563	uc031pms.1	43201	ENSG00000162409	PRKAA2	protein kinase AMP-activated catalytic subunit alpha 2
chr1	57269378	57269481	104	*	cgas_HA_1_S2_R1_001_peak_peak_258	56	.	3.28047	5.68417	1.08091	Intron (uc001cym.4/199920, intron 1 of 19)	1	57184477	57285369	100893	2	199920	uc001cym.4	15888	ENSG00000187889	FYB2	FYN binding protein 2
chr1	57286861	57286946	86	*	cgas_HA_1_S2_R1_001_peak_peak_259	56	.	3.32654	5.68417	1.08091	Promoter (1-2kb)	1	57253992	57285369	31378	2	199920	uc009vzv.1	-1492	ENSG00000187889	FYB2	FYN binding protein 2
chr1	57298140	57298239	100	*	cgas_HA_1_S2_R1_001_peak_peak_261	56	.	3.41867	5.68417	1.08091	Distal Intergenic	1	57253992	57285369	31378	2	199920	uc009vzv.1	-12771	ENSG00000187889	FYB2	FYN binding protein 2
chr1	58262366	58262478	113	*	cgas_HA_1_S2_R1_001_peak_peak_262	56	.	3.14228	5.68417	1.08091	Intron (uc001cys.1/1600, intron 2 of 16)	1	57476353	57888872	412520	2	1600	uc009vzx.1	-373494	ENSG00000173406	DAB1	DAB adaptor protein 1
chr1	58314211	58314269	59	*	cgas_HA_1_S2_R1_001_peak_peak_263	35	.	2.86589	3.57339	0	Intron (uc001cys.1/1600, intron 2 of 16)	1	57463579	58716211	1252633	2	1600	uc001cys.1	401942	ENSG00000173406	DAB1	DAB adaptor protein 1
chr1	58513067	58513125	59	*	cgas_HA_1_S2_R1_001_peak_peak_264	35	.	2.77376	3.57339	0	Intron (uc001cys.1/1600, intron 1 of 16)	1	57463579	58716211	1252633	2	1600	uc001cys.1	203086	ENSG00000173406	DAB1	DAB adaptor protein 1
chr1	58628789	58628854	66	*	cgas_HA_1_S2_R1_001_peak_peak_267	79	.	4.2939	7.91955	2.87317	Intron (uc001cys.1/1600, intron 1 of 16)	1	57463579	58716211	1252633	2	1600	uc001cys.1	87357	ENSG00000173406	DAB1	DAB adaptor protein 1
chr1	58863164	58863325	162	*	cgas_HA_1_S2_R1_001_peak_peak_269	56	.	3.05015	5.68417	1.08091	Intron (uc001cyt.1/1600, intron 3 of 20)	1	58939504	59004982	65479	2	115209	uc001cyx.1	141657	ENSG00000162600	OMA1	OMA1 zinc metallopeptidase
chr1	58898675	58898741	67	*	cgas_HA_1_S2_R1_001_peak_peak_271	63	.	4.59422	6.31728	1.69607	Intron (uc001cyt.1/1600, intron 3 of 20)	1	58939504	59004982	65479	2	115209	uc001cyx.1	106241	ENSG00000162600	OMA1	OMA1 zinc metallopeptidase
chr1	59058362	59058433	72	*	cgas_HA_1_S2_R1_001_peak_peak_272	108	.	6.04139	10.8312	5.37987	Distal Intergenic	1	59041095	59043166	2072	2	4070	uc001cyz.4	-15196	ENSG00000184292	TACSTD2	tumor associated calcium signal transducer 2
chr1	59084005	59084063	59	*	cgas_HA_1_S2_R1_001_peak_peak_273	35	.	2.54344	3.57339	0	Distal Intergenic	1	59041095	59043166	2072	2	4070	uc001cyz.4	-40839	ENSG00000184292	TACSTD2	tumor associated calcium signal transducer 2
chr1	59084135	59084282	148	*	cgas_HA_1_S2_R1_001_peak_peak_274	56	.	3.60293	5.68417	1.08091	Distal Intergenic	1	59041095	59043166	2072	2	4070	uc001cyz.4	-40969	ENSG00000184292	TACSTD2	tumor associated calcium signal transducer 2
chr1	59118386	59118464	79	*	cgas_HA_1_S2_R1_001_peak_peak_275	79	.	4.1557	7.91955	2.87317	Distal Intergenic	1	59120411	59134578	14168	2	114803	uc001cza.3	16114	ENSG00000162601	MYSM1	Myb like, SWIRM and MPN domains 1
chr1	59314583	59314753	171	*	cgas_HA_1_S2_R1_001_peak_peak_276	79	.	4.38603	7.91955	2.87317	Intron (uc001czf.2/100131060, intron 1 of 3)	1	59250823	59365384	114562	1	100131060	uc010oop.1	63760	NA	LINC01135	long intergenic non-protein coding RNA 1135
chr1	59347232	59347375	144	*	cgas_HA_1_S2_R1_001_peak_peak_277	79	.	4.1557	7.91955	2.87317	Intron (uc001czf.2/100131060, intron 1 of 3)	1	59250823	59365384	114562	1	100131060	uc010oop.1	96409	NA	LINC01135	long intergenic non-protein coding RNA 1135
chr1	59826005	59826079	75	*	cgas_HA_1_S2_R1_001_peak_peak_281	35	.	2.81983	3.57339	0	Intron (uc001czg.2/55277, intron 3 of 8)	1	59775750	60228402	452653	1	55277	uc001czl.4	50255	ENSG00000172456	FGGY	FGGY carbohydrate kinase domain containing
chr1	59880683	59880742	60	*	cgas_HA_1_S2_R1_001_peak_peak_282	35	.	2.7277	3.57339	0	Intron (uc001czg.2/55277, intron 4 of 8)	1	59981301	60228402	247102	1	55277	uc001czm.5	-100559	ENSG00000172456	FGGY	FGGY carbohydrate kinase domain containing
chr1	59900115	59900192	78	*	cgas_HA_1_S2_R1_001_peak_peak_283	56	.	3.3726	5.68417	1.08091	Intron (uc001czg.2/55277, intron 4 of 8)	1	59981301	60228402	247102	1	55277	uc001czm.5	-81109	ENSG00000172456	FGGY	FGGY carbohydrate kinase domain containing
chr1	59943159	59943221	63	*	cgas_HA_1_S2_R1_001_peak_peak_284	35	.	2.86589	3.57339	0	Intron (uc001czg.2/55277, intron 5 of 8)	1	59981301	60228402	247102	1	55277	uc001czm.5	-38080	ENSG00000172456	FGGY	FGGY carbohydrate kinase domain containing
chr1	60138601	60138742	142	*	cgas_HA_1_S2_R1_001_peak_peak_285	35	.	2.86589	3.57339	0	Intron (uc001czh.2/55277, intron 14 of 16)	1	60198899	60198968	70	2	100616409	uc021oob.1	60226	ENSG00000266150	MIR4711	microRNA 4711
chr1	60173069	60173131	63	*	cgas_HA_1_S2_R1_001_peak_peak_286	56	.	3.00409	5.68417	1.08091	Intron (uc001czi.4/55277, intron 14 of 15)	1	60198899	60198968	70	2	100616409	uc021oob.1	25837	ENSG00000266150	MIR4711	microRNA 4711
chr1	60413174	60413232	59	*	cgas_HA_1_S2_R1_001_peak_peak_287	35	.	2.81983	3.57339	0	Distal Intergenic	1	60358980	60392423	33444	2	1573	uc001czq.3	-20751	ENSG00000134716	CYP2J2	cytochrome P450 family 2 subfamily J member 2
chr1	60893076	60893140	65	*	cgas_HA_1_S2_R1_001_peak_peak_288	35	.	2.5895	3.57339	0	Distal Intergenic	1	60454824	60539442	84619	2	127795	uc001czs.2	-353634	ENSG00000162598	C1orf87	chromosome 1 open reading frame 87
chr1	61444772	61444868	97	*	cgas_HA_1_S2_R1_001_peak_peak_289	102	.	5.21519	10.2517	4.80868	Distal Intergenic	1	61542946	61928460	385515	1	4774	uc001czy.3	-98078	ENSG00000162599	NFIA	nuclear factor I A
chr1	61543767	61543885	119	*	cgas_HA_1_S2_R1_001_peak_peak_290	56	.	3.87932	5.68417	1.08091	Promoter (<=1kb)	1	61542946	61928460	385515	1	4774	uc001czy.3	821	ENSG00000162599	NFIA	nuclear factor I A
chr1	61673213	61673315	103	*	cgas_HA_1_S2_R1_001_peak_peak_292	79	.	4.20177	7.91955	2.87317	Intron (uc001czy.3/4774, intron 2 of 10)	1	61547980	61928460	380481	1	4774	uc001czw.3	125233	ENSG00000162599	NFIA	nuclear factor I A
chr1	61709972	61710037	66	*	cgas_HA_1_S2_R1_001_peak_peak_293	32	.	2.83237	3.21326	0	Intron (uc001czy.3/4774, intron 2 of 10)	1	61869748	61928460	58713	1	4774	uc001czx.3	-159711	ENSG00000162599	NFIA	nuclear factor I A
chr1	62177049	62177107	59	*	cgas_HA_1_S2_R1_001_peak_peak_294	35	.	2.35918	3.57339	0	Intron (uc001czz.1/83941, intron 2 of 6)	1	62146719	62191095	44377	2	83941	uc001czz.1	13988	ENSG00000162604	TM2D1	TM2 domain containing 1
chr1	62177214	62177272	59	*	cgas_HA_1_S2_R1_001_peak_peak_295	35	.	2.81983	3.57339	0	Intron (uc001czz.1/83941, intron 2 of 6)	1	62146719	62191095	44377	2	83941	uc001czz.1	13823	ENSG00000162604	TM2D1	TM2 domain containing 1
chr1	62596925	62597033	109	*	cgas_HA_1_S2_R1_001_peak_peak_296	126	.	6.13649	12.6629	6.89979	Intron (uc001dab.3/10207, intron 41 of 42)	1	62660474	62678001	17528	1	54596	uc001dae.4	-63441	ENSG00000240563	L1TD1	LINE1 type transposase domain containing 1
chr1	62696567	62696682	116	*	cgas_HA_1_S2_R1_001_peak_peak_297	56	.	3.09622	5.68417	1.08091	Distal Intergenic	1	62701837	62729096	27260	2	163782	uc001daf.4	32414	ENSG00000132854	KANK4	KN motif and ankyrin repeat domains 4
chr1	62760037	62760145	109	*	cgas_HA_1_S2_R1_001_peak_peak_298	79	.	4.47816	7.91955	2.87317	Intron (uc001dah.4/163782, intron 1 of 9)	1	62701837	62738463	36627	2	163782	uc001dag.4	-21574	ENSG00000132854	KANK4	KN motif and ankyrin repeat domains 4
chr1	62787231	62787389	159	*	cgas_HA_1_S2_R1_001_peak_peak_299	79	.	4.10964	7.91955	2.87317	Promoter (2-3kb)	1	62701837	62785083	83247	2	163782	uc001dai.4	-2148	ENSG00000132854	KANK4	KN motif and ankyrin repeat domains 4
chr1	62790932	62791006	75	*	cgas_HA_1_S2_R1_001_peak_peak_300	35	.	2.54344	3.57339	0	Distal Intergenic	1	62701837	62785083	83247	2	163782	uc001dai.4	-5849	ENSG00000132854	KANK4	KN motif and ankyrin repeat domains 4
chr1	62791357	62791415	59	*	cgas_HA_1_S2_R1_001_peak_peak_301	35	.	2.63557	3.57339	0	Distal Intergenic	1	62701837	62785083	83247	2	163782	uc001dai.4	-6274	ENSG00000132854	KANK4	KN motif and ankyrin repeat domains 4
chr1	62791479	62791623	145	*	cgas_HA_1_S2_R1_001_peak_peak_302	79	.	3.92538	7.91955	2.87317	Distal Intergenic	1	62701837	62785083	83247	2	163782	uc001dai.4	-6396	ENSG00000132854	KANK4	KN motif and ankyrin repeat domains 4
chr1	62799396	62799455	60	*	cgas_HA_1_S2_R1_001_peak_peak_303	56	.	3.46473	5.68417	1.08091	Distal Intergenic	1	62701837	62785083	83247	2	163782	uc001dai.4	-14313	ENSG00000132854	KANK4	KN motif and ankyrin repeat domains 4
chr1	62822177	62822273	97	*	cgas_HA_1_S2_R1_001_peak_peak_304	35	.	2.77376	3.57339	0	Distal Intergenic	1	62701837	62785083	83247	2	163782	uc001dai.4	-37094	ENSG00000132854	KANK4	KN motif and ankyrin repeat domains 4
chr1	62857227	62857285	59	*	cgas_HA_1_S2_R1_001_peak_peak_305	35	.	2.54344	3.57339	0	Distal Intergenic	1	62901975	62917475	15501	1	7398	uc001daj.2	-44690	ENSG00000162607	USP1	ubiquitin specific peptidase 1
chr1	62890153	62890211	59	*	cgas_HA_1_S2_R1_001_peak_peak_306	35	.	2.26705	3.57339	0	Distal Intergenic	1	62901975	62917475	15501	1	7398	uc001daj.2	-11764	ENSG00000162607	USP1	ubiquitin specific peptidase 1
chr1	62890348	62890411	64	*	cgas_HA_1_S2_R1_001_peak_peak_307	79	.	3.92538	7.91955	2.87317	Distal Intergenic	1	62901975	62917475	15501	1	7398	uc001daj.2	-11564	ENSG00000162607	USP1	ubiquitin specific peptidase 1
chr1	63249423	63249481	59	*	cgas_HA_1_S2_R1_001_peak_peak_308	35	.	2.49737	3.57339	0	Promoter (<=1kb)	1	63249777	63330941	81165	1	84938	uc001dat.3	-296	ENSG00000125703	ATG4C	autophagy related 4C cysteine peptidase
chr1	63988984	63989094	111	*	cgas_HA_1_S2_R1_001_peak_peak_310	79	.	4.52422	7.91955	2.87317	Promoter (<=1kb)	1	63989013	64038364	49352	1	84455	uc001dbf.3	0	ENSG00000203965	EFCAB7	EF-hand calcium binding domain 7
chr1	64140184	64140304	121	*	cgas_HA_1_S2_R1_001_peak_peak_311	102	.	5.76797	10.2517	4.80868	Distal Intergenic	1	64088887	64125916	37030	1	5236	uc010ooz.2	51297	ENSG00000079739	PGM1	phosphoglucomutase 1
chr1	64386488	64386546	59	*	cgas_HA_1_S2_R1_001_peak_peak_312	35	.	2.26705	3.57339	0	Intron (uc001dbi.4/4919, intron 1 of 6)	1	64239690	64647179	407490	1	4919	uc001dbj.3	146798	ENSG00000185483	ROR1	receptor tyrosine kinase like orphan receptor 1
chr1	64509830	64509903	74	*	cgas_HA_1_S2_R1_001_peak_peak_314	79	.	4.80061	7.91955	2.87317	Intron (uc001dbi.4/4919, intron 2 of 6)	1	64669490	64710027	40538	1	148581	uc001dbn.1	-159587	ENSG00000177414	UBE2U	ubiquitin conjugating enzyme E2 U
chr1	64548343	64548417	75	*	cgas_HA_1_S2_R1_001_peak_peak_315	35	.	2.54344	3.57339	0	Intron (uc001dbi.4/4919, intron 4 of 6)	1	64669490	64710027	40538	1	148581	uc001dbn.1	-121073	ENSG00000177414	UBE2U	ubiquitin conjugating enzyme E2 U
chr1	64598803	64598965	163	*	cgas_HA_1_S2_R1_001_peak_peak_316	79	.	4.43209	7.91955	2.87317	Intron (uc001dbi.4/4919, intron 4 of 6)	1	64669490	64710027	40538	1	148581	uc001dbn.1	-70525	ENSG00000177414	UBE2U	ubiquitin conjugating enzyme E2 U
chr1	64815066	64815185	120	*	cgas_HA_1_S2_R1_001_peak_peak_318	35	.	2.26705	3.57339	0	Distal Intergenic	1	64936476	65158741	222266	1	57685	uc001dbo.1	-121291	ENSG00000158966	CACHD1	cache domain containing 1
chr1	65360683	65360741	59	*	cgas_HA_1_S2_R1_001_peak_peak_319	35	.	2.63557	3.57339	0	Intron (uc001dbu.1/3716, intron 1 of 24)	1	65298906	65311323	12418	2	3716	uc009wal.1	-49360	ENSG00000162434	JAK1	Janus kinase 1
chr1	65545820	65545908	89	*	cgas_HA_1_S2_R1_001_peak_peak_321	56	.	3.05015	5.68417	1.08091	Distal Intergenic	1	65524117	65524191	75	2	406893	uc001dbx.3	-21629	ENSG00000199135	MIR101-1	microRNA 101-1
[truncated: 7,920 more rows]

## Sheet: Sheet17
ID	Description	GeneRatio	BgRatio	pvalue	p.adjust	qvalue	geneID	Count
[truncated: 3 more rows]

[truncated: 2 more sheets: Sheet18, Sheet19]
