# Supplementary material for: mTORC2-driven chromatin cGAS mediates chemoresistance through epigenetic reprogramming in colorectal cancer
Source: Nat Cell Biol. 2024 Jul 30;26(9):1585–96. doi: 10.1038/s41556-024-01473-0 (PMC11392818; doi:10.1038/s41556-024-01473-0)
Supplement: Supplementary file 6 — Quantitative proteomics under cGAS knockdown. [file 41556_2024_1473_MOESM6_ESM.xlsx]

## Sheet: Sheet0
Quantitative proteomics under cGAS knockdown
TMT6 (Extended Data Fig.7c)	Significantly altered 81 proteins	Sheet10
TMT6 (Fig.3e)	Functional enrichment of 53 decreased proteins (BP)	Sheet11
TMT6 (Extended Data Fig.7e)	Functional enrichment for 53 decreased proteins (BP, CC and MF)	Sheet12
TMT6 (Fig.3f)	PPI of significantly altered 81 proteins (61)	Sheet13
TMT6-quantitative proteomics under cGAS knockdown
TMT6 raw	sh-Src(126), sh-cGAS-1(127), sh-cGAS-2(128), sh-Src(129), sh-cGAS-1(130), sh-cGAS-2(131)	Sheet20
TMT6 raw	Total proteins (6494, >10)	Sheet21
TMT6 raw	Altered proteins (81)	Sheet22

## Sheet: Sheet10
Protein Id	Gene Symbol	Description	shcGAS-1/shGFP	shcGAS-2/shGFP	shGFP	shcGAS-1	shcGAS-2	log2-1	log2-2	（log2-2 scaled）	filter	up/down	default~rq_126_sn_sum	default~rq_127_sn_sum	default~rq_128_sn_sum	default~rq_129_sn_sum	default~rq_130_sn_sum	default~rq_131_sn_sum
IPI:IPI00289159.3	GLS	Isoform KGA of Glutaminase kidney isoform, mitochondrial	3.33141	4.29171	82.2511	274.012	352.998	1.73613	2.10155	6.16147	7.8976	up	50.8449	145.891	170.796	31.4062	128.121	182.202
IPI:IPI00170548.1	ATAD2	Isoform 1 of ATPase family AAA domain-containing protein 2	0.484309	0.200783	628.947	304.605	126.282	-1.046	-2.31629	-6.79106	7.83705	down	289.083	138.789	55.1524	339.864	165.816	71.1294
IPI:IPI00332155.1	GPRIN1	Isoform 1 of G protein-regulated inducer of neurite outgrowth 1	0.231881	0.305615	273.207	63.3514	83.4962	-2.10855	-1.71021	-5.01411	7.12266	down	128.568	31.102	36.5238	144.639	32.2494	46.9724
IPI:IPI00383798.3	PRODH	Isoform 4 of Proline dehydrogenase, mitochondrial	0.0601475	0.585505	72.9773	4.3894	42.7286	-4.05535	-0.772246	-2.26412	6.31947	down	34.9546	0.865162	20.1587	38.0227	3.52424	22.5699
IPI:IPI00298007.3	C6orf150	Isoform 1 of Uncharacterized protein C6orf150	0.125422	0.492576	107.608	13.4964	53.0053	-2.99514	-1.02158	-2.99514	5.99027	down	51.4709	7.08681	25.3201	56.1374	6.40964	27.6852
IPI:IPI00299468.3	SCD	Acyl-CoA desaturase	0.166378	0.453614	183.716	30.5663	83.3363	-2.58747	-1.14046	-3.34369	5.93116	down	88.9016	11.6847	41.7607	94.8149	18.8816	41.5756
IPI:IPI00797279.1	UHRF1	ubiquitin-like with PHD and ring finger domains 1 isoform 2	0.460035	0.328704	350.165	161.088	115.101	-1.12018	-1.60514	-4.70605	5.82623	down	168.723	78.2344	50.6109	181.442	82.8538	64.4899
IPI:IPI00299214.7	TK1	Thymidine kinase, cytosolic	0.462095	0.332549	432.088	199.666	143.69	-1.11374	-1.58836	-4.65686	5.77061	down	212.341	104.438	66.8469	219.747	95.2275	76.8434
IPI:IPI00025767.1	HGF	Isoform 1 of Hepatocyte growth factor	3.03915	2.56595	34.6475	105.299	88.9038	1.60367	1.35949	3.98585	5.58952	up	17.584	54.1446	38.7017	17.0635	51.1542	50.2021
IPI:IPI00099820.4	RP5-1022P6.2;GPCPD1	Putative glycerophosphodiester phosphodiesterase 5	3.25519	2.47658	40.192	130.833	99.5388	1.70274	1.30835	3.83591	5.53865	up	21.1277	66.5811	47.2894	19.0643	64.2516	52.2494
IPI:IPI00176642.3	AURKB	Serine/threonine-protein kinase 12	0.425616	0.363729	255.632	108.801	92.9807	-1.23238	-1.45907	-4.27778	5.51016	down	127.388	51.3322	48.4611	128.244	57.4688	44.5196
IPI:IPI00022200.3	COL6A3	Isoform 1 of Collagen alpha-3(VI) chain	0.340309	0.435818	2858.85	972.892	1245.94	-1.55508	-1.1982	-3.51297	5.06805	down	1378.03	463.867	614.809	1480.82	509.025	631.129
IPI:IPI00005996.1	HMGA2	High mobility group protein HMGI-C	2.68118	2.34549	261.655	701.544	613.708	1.42287	1.22989	3.60586	5.02873	up	150.877	338.416	308.375	110.778	363.128	305.333
IPI:IPI00748700.2	GINS3	Isoform 1 of DNA replication complex GINS protein PSF3	0.411858	0.418367	719.569	296.36	301.044	-1.27978	-1.25716	-3.68582	4.9656	down	338.784	151.037	147.372	380.785	145.323	153.672
IPI:IPI00428447.1	MTUS1	Isoform 1 of Mitochondrial tumor suppressor 1	0.263536	0.488585	48.2254	12.7091	23.5622	-1.92393	-1.03332	-3.02955	4.95348	down	22.3524	5.31024	12.0336	25.873	7.39887	11.5286
IPI:IPI00028392.3	C1orf116	Isoform 1 of Specifically androgen-regulated gene protein	0.284114	0.48845	168.191	47.7855	82.1529	-1.81546	-1.03372	-3.03072	4.84618	down	76.0943	20.8372	40.8979	92.0967	26.9483	41.255
IPI:IPI00328702.2	C9orf140	Protein C9orf140	0.478628	0.410572	220.768	105.666	90.6411	-1.06302	-1.28429	-3.76538	4.8284	down	109.792	46.5916	40.2199	110.976	59.0741	50.4212
IPI:IPI00013214.2	MCM3	MCM3 minichromosome maintenance deficient 3 (S. cerevisiae), isoform CRA_b	0.391943	0.483278	6278.44	2460.79	3034.23	-1.35128	-1.04908	-3.07575	4.42703	down	3016.56	1184.71	1486.6	3261.88	1276.08	1547.63
IPI:IPI00298828.3	APOH	Beta-2-glycoprotein 1	3.06405	1.91635	169.83	520.367	325.454	1.61544	0.938362	2.75115	4.36659	up	88.2714	254.432	156.386	81.5586	265.935	169.068
IPI:IPI00022937.4	F5	252 kDa protein	3.39047	1.84991	362.35	1228.54	670.316	1.76149	0.887457	2.60191	4.36339	up	185.857	607.723	338.081	176.493	620.815	332.235
IPI:IPI00031517.1	MCM6	DNA replication licensing factor MCM6	0.453687	0.479799	5589.49	2535.88	2681.83	-1.14023	-1.0595	-3.10631	4.24654	down	2714.84	1221.5	1324.3	2874.65	1314.38	1357.53
IPI:IPI00018349.5	MCM4	DNA replication licensing factor MCM4	0.449156	0.488405	5096.67	2289.2	2489.24	-1.15471	-1.03385	-3.03111	4.18582	down	2473.38	1072.72	1231.89	2623.29	1216.48	1257.35
IPI:IPI00026199.2	GPX3	Glutathione peroxidase 3	2.25733	2.03074	48.7282	109.995	98.9545	1.17461	1.02201	2.99639	4.17101	up	24.8289	56.9459	52.8384	23.8993	53.0495	46.1161
IPI:IPI00159899.9	ANKFY1	Similar to Ankyrin repeat and FYVE domain-containing protein 1	2.43076	1.94995	1261.58	3066.59	2460.02	1.2814	0.963439	2.82467	4.10608	up	671.933	1538.45	1266.53	589.646	1528.14	1193.49
IPI:IPI00789805.3	DIAPH3	Isoform 3 of Protein diaphanous homolog 3	0.379683	0.532785	1082.57	411.031	576.774	-1.39713	-0.908376	-2.66324	4.06037	down	535.05	211.408	292.185	547.515	199.623	284.589
IPI:IPI00299904.3	MCM7	Isoform 1 of DNA replication licensing factor MCM7	0.46682	0.497545	4519.11	2109.61	2248.46	-1.09906	-1.0071	-2.95269	4.05175	down	2175.78	1015.83	1104.06	2343.33	1093.78	1144.4
IPI:IPI00333201.6	TDG	G/T mismatch-specific thymine DNA glycosylase	2.25683	1.95427	129.998	293.384	254.051	1.1743	0.966628	2.83402	4.00832	up	67.9147	150.014	128.877	62.0834	143.37	125.174
IPI:IPI00031614.2	GINS4	Isoform 1 of DNA replication complex GINS protein SLD5	0.426852	0.519544	395.283	168.727	205.367	-1.22819	-0.944682	-2.76968	3.99787	down	194.814	79.483	101.881	200.469	89.2442	103.486
IPI:IPI00411614.1	WDHD1	WD repeat and HMG-box DNA-binding protein 1	0.411551	0.54022	1736.78	714.774	938.242	-1.28086	-0.888382	-2.60462	3.88547	down	833.395	335.498	451.126	903.384	379.276	487.116
IPI:IPI00515018.3	KMO	Isoform 3 of Kynurenine 3-monooxygenase	0.270472	0.626269	268.73	72.6839	168.297	-1.88645	-0.675144	-1.97943	3.86588	down	125.321	33.3152	78.3923	143.409	39.3687	89.9051
IPI:IPI00306518.3	FANCI	Isoform 3 of Fanconi anemia group I protein	0.467233	0.522619	1556.08	727.05	813.236	-1.09779	-0.936167	-2.74472	3.8425	down	752.197	346.656	410.564	803.88	380.394	402.672
IPI:IPI00784883.4	MSL1	Isoform 1 of Male-specific lethal 1 homolog	0.225719	0.669839	123.133	27.7935	82.4796	-2.1474	-0.578113	-1.69495	3.84235	down	56.4483	12.8793	39.9464	66.6851	14.9142	42.5332
IPI:IPI00013679.1	DUT	Isoform 1 of Deoxyuridine 5'-triphosphate nucleotidohydrolase, mitochondrial	0.487395	0.517378	743.41	362.334	384.624	-1.03684	-0.950709	-2.78735	3.82419	down	361.976	171.073	193.725	381.434	191.261	190.899
IPI:IPI00184330.5	MCM2	DNA replication licensing factor MCM2	0.493088	0.521133	2919.85	1439.74	1521.63	-1.02008	-0.940278	-2.75677	3.77685	down	1409.41	680.949	751.513	1510.44	758.793	770.116
IPI:IPI00022426.1	AMBP	Protein AMBP	2.45994	1.78655	62.1662	152.925	111.063	1.29863	0.837175	2.45448	3.75311	up	27.8025	79.243	55.7779	34.3637	73.6824	55.285
IPI:IPI00060423.4	CTHRC1	Isoform 1 of Collagen triple helix repeat-containing protein 1	0.476267	0.535374	583.435	277.871	312.356	-1.07016	-0.901381	-2.64273	3.71288	down	287.865	130.549	156.939	295.57	147.322	155.417
IPI:IPI00216730.3	HIST2H2AB	Histone H2A type 2-B	0.470327	0.556898	177.245	83.3633	98.7076	-1.08826	-0.844515	-2.476	3.56427	down	84.6189	38.0392	46.2616	92.6265	45.3241	52.446
IPI:IPI00217652.4	GLT8D3	Isoform 1 of Glycosyltransferase 8 domain-containing protein 3	2.10774	1.80076	125.096	263.67	225.268	1.0757	0.848608	2.488	3.5637	up	63.4771	139.084	112.617	61.6188	124.586	112.651
IPI:IPI00075081.1	FANCD2	Isoform 1 of Fanconi anemia group D2 protein	0.488048	0.554982	869.26	424.241	482.424	-1.0349	-0.849486	-2.49058	3.52548	down	425.18	199.442	232.582	444.08	224.799	249.842
IPI:IPI00018350.3	MCM5	DNA replication licensing factor MCM5	0.46394	0.566665	4791.44	2222.94	2715.14	-1.10799	-0.819433	-2.40247	3.51046	down	2343.14	1066.39	1358.16	2448.3	1156.55	1356.98
IPI:IPI00032328.2	KNG1	Isoform HMW of Kininogen-1	2.3391	1.70926	26.7715	62.6212	45.7594	1.22595	0.77337	2.26742	3.49337	up	15.3743	30.5589	24.3369	11.3972	32.0623	21.4225
IPI:IPI00101048.6	HAVCR1	hepatitis A virus cellular receptor 1	0.192603	0.770488	391.261	75.3581	301.462	-2.3763	-0.376155	-1.10284	3.47913	down	185.289	38.642	152.519	205.972	36.7161	148.943
IPI:IPI00060715.1	KCTD12	BTB/POZ domain-containing protein KCTD12	0.359555	0.628208	109.801	39.4794	68.9777	-1.47572	-0.670687	-1.96636	3.44208	down	52.685	19.3655	33.1728	57.1158	20.1139	35.8049
IPI:IPI00019568.1	F2	Prothrombin (Fragment)	2.31165	1.64675	105.105	242.966	173.082	1.20893	0.719625	2.10984	3.31877	up	53.0185	116.016	83.6063	52.0863	126.95	89.4754
IPI:IPI00410618.4	KIAA1143	Uncharacterized protein KIAA1143	0.471076	0.590195	365.415	172.138	215.666	-1.08597	-0.760737	-2.23038	3.31635	down	167.784	86.6003	102.081	197.631	85.538	113.585
IPI:IPI00339381.3	HLTF	Isoform 1 of Helicase-like transcription factor	0.360235	0.652775	915.799	329.903	597.811	-1.47299	-0.615342	-1.8041	3.27709	down	448.026	154.468	301.02	467.773	175.435	296.791
IPI:IPI00022431.2	AHSG	cDNA FLJ55606, highly similar to Alpha-2-HS-glycoprotein	2.28794	1.62688	1239.88	2836.77	2017.14	1.19405	0.702109	2.05849	3.25254	up	641.421	1552.96	976.449	598.46	1283.81	1040.69
IPI:IPI00439194.1	MBD3	Isoform 1 of Methyl-CpG-binding domain protein 3	0.420803	0.624608	212.824	89.557	132.932	-1.24878	-0.678976	-1.99067	3.23945	down	97.3861	43.2391	65.7797	115.438	46.3179	67.152
IPI:IPI00218753.1	TOP2A	Isoform 3 of DNA topoisomerase 2-alpha	0.456471	0.612388	4332.68	1977.74	2653.28	-1.13141	-0.707483	-2.07424	3.20565	down	2103.06	942.551	1313.12	2229.62	1035.19	1340.16
IPI:IPI00007118.1	SERPINE1	Plasminogen activator inhibitor 1	3.71732	1.35837	1016.76	3779.61	1381.13	1.89426	0.441881	1.29554	3.1898	up	533.233	2057.83	671.209	483.523	1721.78	709.926
IPI:IPI00847665.6	LIMS1	similar to LIM and senescent cell antigen-like domains 1	2.2625	1.58148	284.458	643.586	449.866	1.17792	0.66128	1.93878	3.1167	up	144.88	323.6	214.19	139.578	319.986	235.676
IPI:IPI00022443.1	AFP	Alpha-fetoprotein	2.08359	1.62247	806.171	1679.73	1307.98	1.05907	0.698188	2.04699	3.10606	up	424.221	879.148	653.065	381.95	800.578	654.92
IPI:IPI00298971.1	VTN	Vitronectin	2.3603	1.54609	522.167	1232.47	807.319	1.23897	0.628628	1.84305	3.08202	up	268.824	625.232	397.721	253.343	607.24	409.598
IPI:IPI00185219.1	GAS2L3	GAS2-like protein 3	0.292701	0.747467	121.269	35.4956	90.6448	-1.7725	-0.419918	-1.23114	3.00365	down	58.978	16.9014	47.2809	62.2913	18.5942	43.3639
IPI:IPI00219249.4	CNTNAP1	Contactin-associated protein 1	2.03381	1.59051	660.006	1342.33	1049.75	1.02419	0.669492	1.96286	2.98705	up	333.925	669.84	513.84	326.081	672.487	535.908
IPI:IPI00012429.3	C9orf5	Protein of unknown function UPF0118 family protein	2.95807	1.398	137.023	405.323	191.558	1.56466	0.483369	1.41717	2.98183	up	73.4922	197.988	95.934	63.5305	207.335	95.6243
IPI:IPI00012856.1	FOXO3B;FOXO3	Forkhead box protein O3	0.331389	0.724368	49.7896	16.4997	36.066	-1.5934	-0.465205	-1.36392	2.95732	down	20.7533	7.05541	16.7683	29.0363	9.4443	19.2977
IPI:IPI00003909.1	SLC2A3	Solute carrier family 2, facilitated glucose transporter member 3	2.19599	1.52323	158.886	348.911	242.02	1.13487	0.607137	1.78004	2.91491	up	79.4096	174.333	123.513	79.4761	174.578	118.507
IPI:IPI00022145.6	NUCKS1	Isoform 1 of Nuclear ubiquitous casein and cyclin-dependent kinases substrate	0.408664	0.681992	383.384	156.675	261.465	-1.29101	-0.552172	-1.61889	2.90991	down	187.007	74.9949	125.643	196.377	81.6804	135.822
IPI:IPI00470805.2	MDC1	Isoform 2 of Mediator of DNA damage checkpoint protein 1	0.484776	0.644478	1219.21	591.045	785.755	-1.04461	-0.633798	-1.85821	2.90282	down	586.458	284.075	396.799	632.754	306.97	388.956
IPI:IPI00328521.9	UIMC1	Isoform 4 of BRCA1-A complex subunit RAP80	0.401709	0.687575	177.007	71.1054	121.706	-1.31578	-0.540411	-1.58441	2.90019	down	85.6466	33.7816	60.8228	91.3606	37.3238	60.8829
IPI:IPI00031587.2	CHML	Rab proteins geranylgeranyltransferase component A 2	0.498589	0.641813	173.537	86.5239	111.379	-1.00408	-0.639775	-1.87573	2.87981	down	85.9695	45.7844	55.197	87.5679	40.7395	56.1816
IPI:IPI00641181.5	MARCKSL1	MARCKS-related protein	0.298304	0.778992	817.714	243.927	636.993	-1.74515	-0.360319	-1.05641	2.80155	down	408.821	113.615	327.375	408.893	130.312	309.618
IPI:IPI00022434.4	ALB	Putative uncharacterized protein ALB	2.09538	1.50125	714.666	1497.5	1072.89	1.06721	0.58616	1.71854	2.78575	up	367.477	755.353	536.667	347.189	742.143	536.222
IPI:IPI00151710.8	ANO6	Anoctamin-6	2.51577	1.40522	333.844	839.874	469.123	1.331	0.490792	1.43894	2.76994	up	171.597	421.309	236.874	162.247	418.565	232.249
IPI:IPI00328847.5	NAT11	Isoform 1 of N-acetyltransferase 11	0.396158	0.720519	36.1391	14.3168	26.0389	-1.33585	-0.472892	-1.38646	2.72231	down	18.3063	6.67577	12.0918	17.8328	7.64102	13.9471
IPI:IPI00031681.1	CDK2	Cell division protein kinase 2	0.453702	0.69613	604.564	274.292	420.855	-1.14018	-0.522572	-1.53211	2.67229	down	290.326	131.983	209.15	314.238	142.309	211.705
IPI:IPI00478085.3	MEX3D	Isoform 1 of RNA-binding protein MEX3D	0.472763	0.691253	177.298	83.8199	122.558	-1.08081	-0.532714	-1.56184	2.64265	down	85.3212	42.2712	59.6559	91.9766	41.5487	62.9018
IPI:IPI00022432.1	TTR	Transthyretin	2.03704	1.46066	138.533	282.198	202.351	1.02647	0.546623	1.60263	2.6291	up	74.9092	139.867	93.0076	63.6242	142.331	109.343
IPI:IPI00007256.1	ZHX2	Zinc fingers and homeoboxes protein 2	0.375461	0.754764	765.083	287.259	577.457	-1.41326	-0.405903	-1.19005	2.60332	down	370.316	145.31	281.551	394.767	141.949	295.906
IPI:IPI00100239.1	METTL9	Isoform 1 of Methyltransferase-like protein 9	0.434284	0.720603	159.365	69.2096	114.839	-1.20329	-0.472723	-1.38596	2.58925	down	79.0274	34.2071	56.2077	80.3376	35.0025	58.6312
IPI:IPI00783565.1	SLC6A6	Sodium- and chloride-dependent taurine transporter	0.374389	0.761898	852.36	319.114	649.411	-1.41739	-0.392331	-1.15026	2.56765	down	422.558	142.987	330.146	429.802	176.127	319.265
IPI:IPI00036552.3	ANTXR2	Isoform 2 of Anthrax toxin receptor 2	2.29049	1.37252	183.69	420.74	252.118	1.19566	0.456828	1.33936	2.53502	up	99.2685	201.567	128.815	84.4212	219.173	123.303
IPI:IPI00009456.1	NT5E	5'-nucleotidase	2.71117	1.27983	1370.58	3715.86	1754.1	1.43891	0.355952	1.0436	2.48252	up	701.049	1873.07	876.881	669.526	1842.79	877.222
IPI:IPI00002441.2	SDC1	Syndecan-1	0.388282	0.776483	27.1657	10.5479	21.0937	-1.36482	-0.364974	-1.07005	2.43488	down	14.6201	4.69613	10.1586	12.5456	5.85181	10.9351
IPI:IPI00006662.1	APOD	Apolipoprotein D	2.34567	1.3167	195.101	457.643	256.89	1.23	0.39693	1.16374	2.39375	up	101.916	232.166	122.667	93.185	225.477	134.223
IPI:IPI00018597.1	SYK	Isoform Long of Tyrosine-protein kinase SYK	0.494802	0.722901	437.284	216.369	316.113	-1.01508	-0.46813	-1.37249	2.38757	down	214.586	99.0702	159.736	222.698	117.299	156.377
IPI:IPI00001754.1	F11R	Junctional adhesion molecule A	0.455284	0.758071	991.555	451.439	751.669	-1.13516	-0.399595	-1.17156	2.30672	down	479.57	222.364	382.431	511.985	229.075	369.238
IPI:IPI00005264.1	PKP2	Isoform 2 of Plakophilin-2	0.44642	0.777757	142.888	63.7881	111.132	-1.16353	-0.362609	-1.06312	2.22665	down	67.9942	30.3305	53.6365	74.8938	33.4576	57.4956
IPI:IPI00183750.6	MAMDC2	Isoform 1 of MAM domain-containing protein 2	2.20692	1.28	86.3897	190.655	110.579	1.14203	0.356146	1.04417	2.18621	up	44.0257	96.0986	56.4603	42.364	94.5566	54.1187
IPI:IPI00418328.2	WIPF1	Isoform 1 of WAS/WASL-interacting protein family member 1	0.470338	0.773756	59.9513	28.1974	46.3877	-1.08823	-0.370049	-1.08493	2.17316	down	31.2514	15.0042	21.7582	28.6999	13.1932	24.6295

## Sheet: Sheet11
ID	Description	GeneRatio	BgRatio	pvalue	p.adjust	qvalue	geneID	Count
GO:0006268	DNA unwinding involved in DNA replication	8/53	22/18800	7.11831e-16	4.51155e-13	3.84866e-13	GINS3/GINS4/MCM2/MCM3/MCM4/MCM5/MCM6/MCM7	8
GO:0000727	double-strand break repair via break-induced replication	7/53	12/18800	7.34183e-16	4.51155e-13	3.84866e-13	GINS4/MCM2/MCM3/MCM4/MCM5/MCM6/MCM7	7
GO:0006270	DNA replication initiation	8/53	38/18800	1.05212e-13	4.31019e-11	3.67689e-11	CDK2/GINS3/MCM2/MCM3/MCM4/MCM5/MCM6/MCM7	8
GO:0006261	DNA-templated DNA replication	11/53	159/18800	6.26858e-13	1.92602e-10	1.64303e-10	CDK2/GINS3/GINS4/MCM2/MCM3/MCM4/MCM5/MCM6/MCM7/NUCKS1/WDHD1	11
GO:0032508	DNA duplex unwinding	9/53	90/18800	3.26892e-12	8.03501e-10	6.85441e-10	GINS3/GINS4/MCM2/MCM3/MCM4/MCM5/MCM6/MCM7/TOP2A	9
GO:0032392	DNA geometric change	9/53	96/18800	5.92546e-12	1.21373e-09	1.0354e-09	GINS3/GINS4/MCM2/MCM3/MCM4/MCM5/MCM6/MCM7/TOP2A	9
GO:0071103	DNA conformation change	9/53	103/18800	1.13013e-11	1.98419e-09	1.69265e-09	GINS3/GINS4/MCM2/MCM3/MCM4/MCM5/MCM6/MCM7/TOP2A	9
GO:0006260	DNA replication	12/53	280/18800	1.4589e-11	2.24123e-09	1.91192e-09	CDK2/DUT/GINS3/GINS4/MCM2/MCM3/MCM4/MCM5/MCM6/MCM7/NUCKS1/WDHD1	12
GO:0006302	double-strand break repair	11/53	273/18800	2.19953e-10	3.00358e-08	2.56226e-08	CGAS/FANCD2/GINS4/MCM2/MCM3/MCM4/MCM5/MCM6/MCM7/NUCKS1/UIMC1	11
GO:1902969	mitotic DNA replication	5/53	14/18800	2.88134e-10	3.54117e-08	3.02086e-08	GINS3/MCM2/MCM3/MCM4/MCM6	5
GO:0000724	double-strand break repair via homologous recombination	9/53	162/18800	6.71279e-10	7.50001e-08	6.39802e-08	CGAS/GINS4/MCM2/MCM3/MCM4/MCM5/MCM6/MCM7/NUCKS1	9
GO:0000725	recombinational repair	9/53	164/18800	7.48587e-10	7.66678e-08	6.54028e-08	CGAS/GINS4/MCM2/MCM3/MCM4/MCM5/MCM6/MCM7/NUCKS1	9
GO:0006310	DNA recombination	11/53	324/18800	1.34513e-09	1.27166e-07	1.08482e-07	CGAS/FANCD2/GINS4/MCM2/MCM3/MCM4/MCM5/MCM6/MCM7/NUCKS1/TOP2A	11
GO:0033260	nuclear DNA replication	5/53	38/18800	6.86412e-08	6.02572e-06	5.14035e-06	GINS3/MCM2/MCM3/MCM4/MCM6	5
GO:0044786	cell cycle DNA replication	5/53	43/18800	1.30242e-07	1.06712e-05	9.10326e-06	GINS3/MCM2/MCM3/MCM4/MCM6	5
GO:0022616	DNA strand elongation	4/53	37/18800	3.4695e-06	0.000266501	0.000227343	MCM3/MCM4/MCM7/NUCKS1	4
GO:0006271	DNA strand elongation involved in DNA replication	3/53	15/18800	9.39841e-06	0.00067945	0.000579617	MCM3/MCM4/MCM7	3
GO:0007093	mitotic cell cycle checkpoint signaling	5/53	130/18800	3.21852e-05	0.00219754	0.00187465	AURKB/CDK2/FANCD2/MDC1/UIMC1	5
GO:0051052	regulation of DNA metabolic process	8/53	472/18800	4.88991e-05	0.003163	0.00269826	AURKB/CGAS/CDK2/GINS3/GINS4/MBD3/NUCKS1/UIMC1	8
GO:0044773	mitotic DNA damage checkpoint signaling	4/53	81/18800	7.9747e-05	0.00490045	0.00418042	CDK2/FANCD2/MDC1/UIMC1	4
GO:0044774	mitotic DNA integrity checkpoint signaling	4/53	85/18800	9.62485e-05	0.00563283	0.00480519	CDK2/FANCD2/MDC1/UIMC1	4
GO:0000075	cell cycle checkpoint signaling	5/53	170/18800	0.000115158	0.00643316	0.00548792	AURKB/CDK2/FANCD2/MDC1/UIMC1	5
GO:0042770	signal transduction in response to DNA damage	5/53	174/18800	0.000128441	0.00686323	0.00585481	CDK2/FANCD2/FOXO3/MDC1/UIMC1	5
GO:0000077	DNA damage checkpoint signaling	4/53	115/18800	0.000308759	0.0158111	0.0134879	CDK2/FANCD2/MDC1/UIMC1	4
GO:0009157	deoxyribonucleoside monophosphate biosynthetic process	2/53	10/18800	0.00034587	0.017003	0.0145047	DUT/TK1	2
GO:0031570	DNA integrity checkpoint signaling	4/53	123/18800	0.000398784	0.0188502	0.0160805	CDK2/FANCD2/MDC1/UIMC1	4
GO:0090329	regulation of DNA-templated DNA replication	3/53	52/18800	0.000424067	0.0193029	0.0164667	CDK2/GINS3/GINS4	3
GO:0016570	histone modification	7/53	494/18800	0.000449001	0.0197079	0.0168122	AURKB/CDK2/MBD3/MSL1/NAA40/UHRF1/UIMC1	7
GO:0045930	negative regulation of mitotic cell cycle	5/53	234/18800	0.000504929	0.0207366	0.0176898	AURKB/CDK2/FANCD2/MDC1/UIMC1	5
GO:0006275	regulation of DNA replication	4/53	131/18800	0.000506183	0.0207366	0.0176898	CDK2/GINS3/GINS4/NUCKS1	4
GO:1900262	regulation of DNA-directed DNA polymerase activity	2/53	13/18800	0.000596267	0.0229004	0.0195356	GINS3/GINS4	2
GO:1900264	positive regulation of DNA-directed DNA polymerase activity	2/53	13/18800	0.000596267	0.0229004	0.0195356	GINS3/GINS4	2
GO:0035825	homologous recombination	3/53	59/18800	0.000615183	0.0229109	0.0195446	FANCD2/NUCKS1/TOP2A	3
GO:1901988	negative regulation of cell cycle phase transition	5/53	255/18800	0.000744838	0.0269237	0.0229678	AURKB/CDK2/FANCD2/MDC1/UIMC1	5
GO:0051054	positive regulation of DNA metabolic process	5/53	263/18800	0.000855657	0.0300458	0.0256311	AURKB/CDK2/GINS3/GINS4/UIMC1	5
GO:0031573	mitotic intra-S DNA damage checkpoint signaling	2/53	17/18800	0.00103216	0.0352368	0.0300594	FANCD2/MDC1	2
GO:2000573	positive regulation of DNA biosynthetic process	3/53	73/18800	0.0011447	0.0370586	0.0316136	AURKB/GINS3/GINS4	3
GO:0007568	aging	4/53	163/18800	0.00114583	0.0370586	0.0316136	AURKB/FOXO3/KMO/MBD3	4
GO:0010948	negative regulation of cell cycle process	5/53	301/18800	0.00155776	0.0486166	0.0414733	AURKB/CDK2/FANCD2/MDC1/UIMC1	5
GO:0033005	positive regulation of mast cell activation	2/53	21/18800	0.00158231	0.0486166	0.0414733	HAVCR1/SYK	2
GO:0097150	neuronal stem cell population maintenance	2/53	23/18800	0.00189945	0.0569371	0.0485713	FANCD2/FOXO3	2
GO:2001251	negative regulation of chromosome organization	3/53	89/18800	0.00202486	0.0591175	0.0504313	AURKB/MCM2/TOP2A	3
GO:0009162	deoxyribonucleoside monophosphate metabolic process	2/53	24/18800	0.00206839	0.0591175	0.0504313	DUT/TK1	2
GO:0071897	DNA biosynthetic process	4/53	194/18800	0.00216916	0.0605887	0.0516863	AURKB/GINS3/GINS4/TK1	4
GO:0034109	homotypic cell-cell adhesion	3/53	93/18800	0.00229549	0.0626923	0.0534808	F11R/PKP2/SYK	3
GO:0010389	regulation of G2/M transition of mitotic cell cycle	3/53	97/18800	0.00258756	0.0691328	0.058975	AURKB/CDK2/UIMC1	3
GO:0090330	regulation of platelet aggregation	2/53	28/18800	0.00281245	0.0735425	0.0627368	F11R/SYK	2
GO:0033044	regulation of chromosome organization	4/53	212/18800	0.00298827	0.076512	0.06527	AURKB/CDK2/MCM2/TOP2A	4
GO:1902749	regulation of cell cycle G2/M phase transition	3/53	108/18800	0.00350579	0.087931	0.0750112	AURKB/CDK2/UIMC1	3
GO:0036297	interstrand cross-link repair	2/53	32/18800	0.00366392	0.0900591	0.0768266	FANCD2/NUCKS1	2
GO:0045589	regulation of regulatory T cell differentiation	2/53	33/18800	0.00389329	0.0938206	0.0800354	FANCD2/FOXO3	2
GO:0034110	regulation of homotypic cell-cell adhesion	2/53	35/18800	0.00437156	0.101401	0.086502	F11R/SYK	2
GO:0045786	negative regulation of cell cycle	5/53	387/18800	0.00459705	0.101401	0.086502	AURKB/CDK2/FANCD2/MDC1/UIMC1	5
GO:2000278	regulation of DNA biosynthetic process	3/53	119/18800	0.00460095	0.101401	0.086502	AURKB/GINS3/GINS4	3
GO:0045066	regulatory T cell differentiation	2/53	36/18800	0.00462039	0.101401	0.086502	FANCD2/FOXO3	2
GO:0048854	brain morphogenesis	2/53	36/18800	0.00462039	0.101401	0.086502	FANCD2/FOXO3	2
GO:1901987	regulation of cell cycle phase transition	5/53	415/18800	0.00615542	0.132719	0.113219	AURKB/CDK2/FANCD2/MDC1/UIMC1	5
GO:0009124	nucleoside monophosphate biosynthetic process	2/53	44/18800	0.00683886	0.144913	0.123621	DUT/TK1	2
GO:0019827	stem cell population maintenance	3/53	139/18800	0.00707475	0.145373	0.124013	FANCD2/FOXO3/ZHX2	3
GO:0033003	regulation of mast cell activation	2/53	45/18800	0.00714411	0.145373	0.124013	HAVCR1/SYK	2
GO:0000086	G2/M transition of mitotic cell cycle	3/53	140/18800	0.00721544	0.145373	0.124013	AURKB/CDK2/UIMC1	3
GO:0098727	maintenance of cell number	3/53	141/18800	0.00735778	0.14585	0.12442	FANCD2/FOXO3/ZHX2	3
GO:0010212	response to ionizing radiation	3/53	142/18800	0.00750179	0.146344	0.124842	FANCD2/NUCKS1/UIMC1	3
GO:0010543	regulation of platelet activation	2/53	48/18800	0.00809623	0.155473	0.132629	F11R/SYK	2
GO:0090102	cochlea development	2/53	49/18800	0.00842562	0.159309	0.135901	CTHRC1/MCM2	2
GO:0007015	actin filament organization	5/53	450/18800	0.00858707	0.159902	0.136407	DIAPH3/F11R/GAS2L3/MARCKSL1/WIPF1	5
GO:0045580	regulation of T cell differentiation	3/53	151/18800	0.00887332	0.162766	0.13885	FANCD2/FOXO3/SYK	3
GO:0044839	cell cycle G2/M phase transition	3/53	155/18800	0.00952702	0.172187	0.146887	AURKB/CDK2/UIMC1	3
GO:0007346	regulation of mitotic cell cycle	5/53	478/18800	0.0109616	0.192405	0.164135	AURKB/CDK2/FANCD2/MDC1/UIMC1	5
GO:0007131	reciprocal meiotic recombination	2/53	57/18800	0.0112719	0.192405	0.164135	FANCD2/TOP2A	2
GO:0090175	regulation of establishment of planar polarity	2/53	57/18800	0.0112719	0.192405	0.164135	SAPCD2/CTHRC1	2
GO:0140527	reciprocal homologous recombination	2/53	57/18800	0.0112719	0.192405	0.164135	FANCD2/TOP2A	2
GO:0032481	positive regulation of type I interferon production	2/53	58/18800	0.0116536	0.19355	0.165112	CGAS/SYK	2
GO:0016573	histone acetylation	3/53	167/18800	0.011654	0.19355	0.165112	MBD3/MSL1/NAA40	3
GO:0002218	activation of innate immune response	2/53	59/18800	0.0120409	0.196428	0.167567	CGAS/SYK	2
GO:0019058	viral life cycle	4/53	317/18800	0.0121469	0.196428	0.167567	F11R/HAVCR1/NUCKS1/TOP2A	4
GO:0018393	internal peptidyl-lysine acetylation	3/53	173/18800	0.012812	0.204493	0.174447	MBD3/MSL1/NAA40	3
GO:0006475	internal protein amino acid acetylation	3/53	175/18800	0.0132122	0.205917	0.175662	MBD3/MSL1/NAA40	3
GO:0010972	negative regulation of G2/M transition of mitotic cell cycle	2/53	62/18800	0.0132363	0.205917	0.175662	AURKB/UIMC1	2
GO:0015800	acidic amino acid transport	2/53	63/18800	0.0136459	0.207047	0.176625	KMO/SLC6A6	2
GO:0070542	response to fatty acid	2/53	63/18800	0.0136459	0.207047	0.176625	FOXO3/SCD	2
GO:1902750	negative regulation of cell cycle G2/M phase transition	2/53	64/18800	0.0140609	0.210742	0.179777	AURKB/UIMC1	2
GO:0045619	regulation of lymphocyte differentiation	3/53	181/18800	0.0144554	0.211876	0.180745	FANCD2/FOXO3/SYK	3
GO:0045576	mast cell activation	2/53	65/18800	0.0144813	0.211876	0.180745	HAVCR1/SYK	2
GO:1901991	negative regulation of mitotic cell cycle phase transition	3/53	183/18800	0.0148841	0.215207	0.183586	AURKB/CDK2/UIMC1	3
GO:0018394	peptidyl-lysine acetylation	3/53	184/18800	0.0151012	0.215806	0.184098	MBD3/MSL1/NAA40	3
GO:0050863	regulation of T cell activation	4/53	342/18800	0.0156551	0.221151	0.188657	CGAS/FANCD2/FOXO3/SYK	4
GO:0070527	platelet aggregation	2/53	69/18800	0.0162169	0.226483	0.193206	F11R/SYK	2
GO:0032890	regulation of organic acid transport	2/53	70/18800	0.016664	0.228529	0.194951	KMO/SYK	2
GO:0031507	heterochromatin formation	2/53	71/18800	0.0171164	0.228529	0.194951	CDK2/MBD3	2
GO:2000379	positive regulation of reactive oxygen species metabolic process	2/53	71/18800	0.0171164	0.228529	0.194951	FOXO3/SYK	2
GO:0001736	establishment of planar polarity	2/53	72/18800	0.0175741	0.228529	0.194951	SAPCD2/CTHRC1	2
GO:0007164	establishment of tissue polarity	2/53	72/18800	0.0175741	0.228529	0.194951	SAPCD2/CTHRC1	2
GO:0045665	negative regulation of neuron differentiation	2/53	72/18800	0.0175741	0.228529	0.194951	FOXO3/ZHX2	2
GO:0010639	negative regulation of organelle organization	4/53	356/18800	0.0178727	0.228529	0.194951	AURKB/F11R/MCM2/TOP2A	4
GO:0043462	regulation of ATP-dependent activity	2/53	73/18800	0.0180369	0.228529	0.194951	MCM2/UHRF1	2
GO:0043967	histone H4 acetylation	2/53	73/18800	0.0180369	0.228529	0.194951	MSL1/NAA40	2
GO:0009123	nucleoside monophosphate metabolic process	2/53	78/18800	0.0204275	0.255802	0.218216	DUT/TK1	2
GO:0070828	heterochromatin organization	2/53	79/18800	0.0209207	0.255802	0.218216	CDK2/MBD3	2
GO:0045814	negative regulation of gene expression, epigenetic	2/53	80/18800	0.0214189	0.255802	0.218216	CDK2/MBD3	2
GO:0072527	pyrimidine-containing compound metabolic process	2/53	82/18800	0.02243	0.255802	0.218216	DUT/TK1	2
GO:0045921	positive regulation of exocytosis	2/53	83/18800	0.0229429	0.255802	0.218216	SDC1/SYK	2
GO:0006473	protein acetylation	3/53	216/18800	0.0230019	0.255802	0.218216	MBD3/MSL1/NAA40	3
GO:1901216	positive regulation of neuron death	2/53	87/18800	0.0250426	0.255802	0.218216	FOXO3/KMO	2
GO:0046849	bone remodeling	2/53	88/18800	0.0255794	0.255802	0.218216	CTHRC1/SYK	2
GO:0044070	regulation of anion transport	2/53	89/18800	0.0261209	0.255802	0.218216	KMO/SYK	2
GO:2001252	positive regulation of chromosome organization	2/53	89/18800	0.0261209	0.255802	0.218216	AURKB/CDK2	2
GO:0051656	establishment of organelle localization	4/53	404/18800	0.0269246	0.255802	0.218216	AURKB/SAPCD2/SDC1/SYK	4
GO:0090398	cellular senescence	2/53	91/18800	0.0272178	0.255802	0.218216	CGAS/CDK2	2
GO:0001542	ovulation from ovarian follicle	1/53	10/18800	0.0278431	0.255802	0.218216	FOXO3	1
GO:0002934	desmosome organization	1/53	10/18800	0.0278431	0.255802	0.218216	PKP2	1
GO:0006560	proline metabolic process	1/53	10/18800	0.0278431	0.255802	0.218216	PRODH	1
GO:0051231	spindle elongation	1/53	10/18800	0.0278431	0.255802	0.218216	AURKB	1
GO:0071389	cellular response to mineralocorticoid stimulus	1/53	10/18800	0.0278431	0.255802	0.218216	FOXO3	1
GO:0090557	establishment of endothelial intestinal barrier	1/53	10/18800	0.0278431	0.255802	0.218216	F11R	1
GO:1901731	positive regulation of platelet aggregation	1/53	10/18800	0.0278431	0.255802	0.218216	F11R	1
GO:1902884	positive regulation of response to oxidative stress	1/53	10/18800	0.0278431	0.255802	0.218216	FOXO3	1
GO:0001738	morphogenesis of a polarized epithelium	2/53	94/18800	0.0288976	0.255802	0.218216	SAPCD2/CTHRC1	2
GO:0045582	positive regulation of T cell differentiation	2/53	94/18800	0.0288976	0.255802	0.218216	FOXO3/SYK	2
GO:1901606	alpha-amino acid catabolic process	2/53	94/18800	0.0288976	0.255802	0.218216	KMO/PRODH	2
GO:0043648	dicarboxylic acid metabolic process	2/53	95/18800	0.0294666	0.255802	0.218216	KMO/PRODH	2
GO:0016032	viral process	4/53	418/18800	0.0300009	0.255802	0.218216	F11R/HAVCR1/NUCKS1/TOP2A	4
GO:0045132	meiotic chromosome segregation	2/53	96/18800	0.0300401	0.255802	0.218216	FANCD2/TOP2A	2
GO:0009120	deoxyribonucleoside metabolic process	1/53	11/18800	0.0305852	0.255802	0.218216	TK1	1
GO:0014889	muscle atrophy	1/53	11/18800	0.0305852	0.255802	0.218216	FOXO3	1
GO:0046643	regulation of gamma-delta T cell activation	1/53	11/18800	0.0305852	0.255802	0.218216	SYK	1
GO:0070189	kynurenine metabolic process	1/53	11/18800	0.0305852	0.255802	0.218216	KMO	1
GO:0072697	protein localization to cell cortex	1/53	11/18800	0.0305852	0.255802	0.218216	SAPCD2	1
GO:0051304	chromosome separation	2/53	97/18800	0.0306181	0.255802	0.218216	AURKB/TOP2A	2
GO:0032479	regulation of type I interferon production	2/53	98/18800	0.0312004	0.255802	0.218216	CGAS/SYK	2
GO:0032606	type I interferon production	2/53	98/18800	0.0312004	0.255802	0.218216	CGAS/SYK	2
GO:0036473	cell death in response to oxidative stress	2/53	98/18800	0.0312004	0.255802	0.218216	FOXO3/PRODH	2
GO:0120162	positive regulation of cold-induced thermogenesis	2/53	98/18800	0.0312004	0.255802	0.218216	SCD/SYK	2
GO:0006568	tryptophan metabolic process	1/53	12/18800	0.0333197	0.255802	0.218216	KMO	1
GO:0014049	positive regulation of glutamate secretion	1/53	12/18800	0.0333197	0.255802	0.218216	KMO	1
GO:0018342	protein prenylation	1/53	12/18800	0.0333197	0.255802	0.218216	CHML	1
GO:0033690	positive regulation of osteoblast proliferation	1/53	12/18800	0.0333197	0.255802	0.218216	CTHRC1	1
GO:0038063	collagen-activated tyrosine kinase receptor signaling pathway	1/53	12/18800	0.0333197	0.255802	0.218216	SYK	1
GO:0043312	neutrophil degranulation	1/53	12/18800	0.0333197	0.255802	0.218216	SYK	1
GO:0051095	regulation of helicase activity	1/53	12/18800	0.0333197	0.255802	0.218216	MCM2	1
GO:0051255	spindle midzone assembly	1/53	12/18800	0.0333197	0.255802	0.218216	AURKB	1
GO:0097354	prenylation	1/53	12/18800	0.0333197	0.255802	0.218216	CHML	1
GO:0098911	regulation of ventricular cardiac muscle cell action potential	1/53	12/18800	0.0333197	0.255802	0.218216	PKP2	1
GO:1905214	regulation of RNA binding	1/53	12/18800	0.0333197	0.255802	0.218216	NUCKS1	1
GO:0006979	response to oxidative stress	4/53	433/18800	0.0335207	0.255802	0.218216	FANCD2/FOXO3/PRODH/SDC1	4
GO:0009314	response to radiation	4/53	438/18800	0.0347458	0.255802	0.218216	AURKB/FANCD2/NUCKS1/UIMC1	4
GO:1901293	nucleoside phosphate biosynthetic process	3/53	257/18800	0.0358466	0.255802	0.218216	DUT/KMO/TK1	3
GO:0046700	heterocycle catabolic process	4/53	443/18800	0.0359969	0.255802	0.218216	DUT/KMO/MEX3D/ZHX2	4
GO:0001833	inner cell mass cell proliferation	1/53	13/18800	0.0360467	0.255802	0.218216	GINS4	1
GO:0009143	nucleoside triphosphate catabolic process	1/53	13/18800	0.0360467	0.255802	0.218216	DUT	1
GO:0009176	pyrimidine deoxyribonucleoside monophosphate metabolic process	1/53	13/18800	0.0360467	0.255802	0.218216	DUT	1
GO:0042492	gamma-delta T cell differentiation	1/53	13/18800	0.0360467	0.255802	0.218216	SYK	1
GO:0051988	regulation of attachment of spindle microtubules to kinetochore	1/53	13/18800	0.0360467	0.255802	0.218216	AURKB	1
GO:0060009	Sertoli cell development	1/53	13/18800	0.0360467	0.255802	0.218216	SDC1	1
GO:0071481	cellular response to X-ray	1/53	13/18800	0.0360467	0.255802	0.218216	NUCKS1	1
GO:0072683	T cell extravasation	1/53	13/18800	0.0360467	0.255802	0.218216	F11R	1
GO:0090177	establishment of planar polarity involved in neural tube closure	1/53	13/18800	0.0360467	0.255802	0.218216	CTHRC1	1
GO:1901298	regulation of hydrogen peroxide-mediated programmed cell death	1/53	13/18800	0.0360467	0.255802	0.218216	FOXO3	1
GO:0043543	protein acylation	3/53	258/18800	0.0361979	0.255802	0.218216	MBD3/MSL1/NAA40	3
GO:0033209	tumor necrosis factor-mediated signaling pathway	2/53	107/18800	0.0366364	0.255802	0.218216	FOXO3/SYK	2
GO:0045621	positive regulation of lymphocyte differentiation	2/53	107/18800	0.0366364	0.255802	0.218216	FOXO3/SYK	2
GO:0044270	cellular nitrogen compound catabolic process	4/53	449/18800	0.0375326	0.255802	0.218216	DUT/KMO/MEX3D/ZHX2	4
GO:0030217	T cell differentiation	3/53	263/18800	0.0379809	0.255802	0.218216	FANCD2/FOXO3/SYK	3
GO:0002903	negative regulation of B cell apoptotic process	1/53	14/18800	0.0387661	0.255802	0.218216	AURKB	1
GO:0006586	indolalkylamine metabolic process	1/53	14/18800	0.0387661	0.255802	0.218216	KMO	1
GO:0014744	positive regulation of muscle adaptation	1/53	14/18800	0.0387661	0.255802	0.218216	FOXO3	1
GO:0043650	dicarboxylic acid biosynthetic process	1/53	14/18800	0.0387661	0.255802	0.218216	KMO	1
GO:0043922	negative regulation by host of viral transcription	1/53	14/18800	0.0387661	0.255802	0.218216	NUCKS1	1
GO:0044794	positive regulation by host of viral process	1/53	14/18800	0.0387661	0.255802	0.218216	NUCKS1	1
GO:0045579	positive regulation of B cell differentiation	1/53	14/18800	0.0387661	0.255802	0.218216	SYK	1
GO:0051764	actin crosslink formation	1/53	14/18800	0.0387661	0.255802	0.218216	GAS2L3	1
GO:0051984	positive regulation of chromosome segregation	1/53	14/18800	0.0387661	0.255802	0.218216	AURKB	1
GO:2000105	positive regulation of DNA-templated DNA replication	1/53	14/18800	0.0387661	0.255802	0.218216	CDK2	1
GO:0051321	meiotic cell cycle	3/53	266/18800	0.039072	0.255802	0.218216	CDK2/FANCD2/TOP2A	3
GO:0009063	cellular amino acid catabolic process	2/53	112/18800	0.0398029	0.255802	0.218216	KMO/PRODH	2
GO:0010421	hydrogen peroxide-mediated programmed cell death	1/53	15/18800	0.041478	0.255802	0.218216	FOXO3	1
GO:0031453	positive regulation of heterochromatin formation	1/53	15/18800	0.041478	0.255802	0.218216	CDK2	1
GO:0032328	alanine transport	1/53	15/18800	0.041478	0.255802	0.218216	SLC6A6	1
GO:0032725	positive regulation of granulocyte macrophage colony-stimulating factor production	1/53	15/18800	0.041478	0.255802	0.218216	SYK	1
GO:0033008	positive regulation of mast cell activation involved in immune response	1/53	15/18800	0.041478	0.255802	0.218216	SYK	1
GO:0034112	positive regulation of homotypic cell-cell adhesion	1/53	15/18800	0.041478	0.255802	0.218216	F11R	1
GO:0043306	positive regulation of mast cell degranulation	1/53	15/18800	0.041478	0.255802	0.218216	SYK	1
GO:0044793	negative regulation by host of viral process	1/53	15/18800	0.041478	0.255802	0.218216	NUCKS1	1
GO:0051315	attachment of mitotic spindle microtubules to kinetochore	1/53	15/18800	0.041478	0.255802	0.218216	AURKB	1
GO:0071639	positive regulation of monocyte chemotactic protein-1 production	1/53	15/18800	0.041478	0.255802	0.218216	SYK	1
GO:0086069	bundle of His cell to Purkinje myocyte communication	1/53	15/18800	0.041478	0.255802	0.218216	PKP2	1
GO:0120263	positive regulation of heterochromatin organization	1/53	15/18800	0.041478	0.255802	0.218216	CDK2	1
GO:1902563	regulation of neutrophil activation	1/53	15/18800	0.041478	0.255802	0.218216	SYK	1
GO:1903543	positive regulation of exosomal secretion	1/53	15/18800	0.041478	0.255802	0.218216	SDC1	1
GO:1905269	positive regulation of chromatin organization	1/53	15/18800	0.041478	0.255802	0.218216	CDK2	1
GO:1903532	positive regulation of secretion by cell	3/53	274/18800	0.0420598	0.255802	0.218216	KMO/SDC1/SYK	3
GO:0019439	aromatic compound catabolic process	4/53	466/18800	0.042088	0.255802	0.218216	DUT/KMO/MEX3D/ZHX2	4
GO:0046942	carboxylic acid transport	3/53	279/18800	0.0439845	0.255802	0.218216	KMO/SLC6A6/SYK	3
GO:0006266	DNA ligation	1/53	16/18800	0.0441824	0.255802	0.218216	TOP2A	1
GO:0009074	aromatic amino acid family catabolic process	1/53	16/18800	0.0441824	0.255802	0.218216	KMO	1
GO:0009130	pyrimidine nucleoside monophosphate biosynthetic process	1/53	16/18800	0.0441824	0.255802	0.218216	DUT	1
GO:0009200	deoxyribonucleoside triphosphate metabolic process	1/53	16/18800	0.0441824	0.255802	0.218216	DUT	1
GO:0009263	deoxyribonucleotide biosynthetic process	1/53	16/18800	0.0441824	0.255802	0.218216	DUT	1
GO:0009265	2'-deoxyribonucleotide biosynthetic process	1/53	16/18800	0.0441824	0.255802	0.218216	DUT	1
GO:0023035	CD40 signaling pathway	1/53	16/18800	0.0441824	0.255802	0.218216	FANCD2	1
GO:0042249	establishment of planar polarity of embryonic epithelium	1/53	16/18800	0.0441824	0.255802	0.218216	CTHRC1	1
GO:0045780	positive regulation of bone resorption	1/53	16/18800	0.0441824	0.255802	0.218216	SYK	1
GO:0046385	deoxyribose phosphate biosynthetic process	1/53	16/18800	0.0441824	0.255802	0.218216	DUT	1
GO:0097468	programmed cell death in response to reactive oxygen species	1/53	16/18800	0.0441824	0.255802	0.218216	FOXO3	1
GO:1902105	regulation of leukocyte differentiation	3/53	283/18800	0.0455556	0.255802	0.218216	FANCD2/FOXO3/SYK	3
GO:0034599	cellular response to oxidative stress	3/53	284/18800	0.0459528	0.255802	0.218216	FANCD2/FOXO3/PRODH	3
GO:0044403	biological process involved in symbiotic interaction	3/53	286/18800	0.0467523	0.255802	0.218216	F11R/HAVCR1/NUCKS1	3
GO:0000712	resolution of meiotic recombination intermediates	1/53	17/18800	0.0468792	0.255802	0.218216	TOP2A	1
GO:0001956	positive regulation of neurotransmitter secretion	1/53	17/18800	0.0468792	0.255802	0.218216	KMO	1
GO:0006390	mitochondrial transcription	1/53	17/18800	0.0468792	0.255802	0.218216	FOXO3	1
GO:0006474	N-terminal protein amino acid acetylation	1/53	17/18800	0.0468792	0.255802	0.218216	NAA40	1
GO:0015812	gamma-aminobutyric acid transport	1/53	17/18800	0.0468792	0.255802	0.218216	SLC6A6	1
GO:0032604	granulocyte macrophage colony-stimulating factor production	1/53	17/18800	0.0468792	0.255802	0.218216	SYK	1
GO:0032645	regulation of granulocyte macrophage colony-stimulating factor production	1/53	17/18800	0.0468792	0.255802	0.218216	SYK	1
GO:0038065	collagen-activated signaling pathway	1/53	17/18800	0.0468792	0.255802	0.218216	SYK	1
GO:0043923	positive regulation by host of viral transcription	1/53	17/18800	0.0468792	0.255802	0.218216	NUCKS1	1
GO:0051412	response to corticosterone	1/53	17/18800	0.0468792	0.255802	0.218216	FOXO3	1
GO:0060382	regulation of DNA strand elongation	1/53	17/18800	0.0468792	0.255802	0.218216	NUCKS1	1
GO:0071732	cellular response to nitric oxide	1/53	17/18800	0.0468792	0.255802	0.218216	CDK2	1
GO:1901550	regulation of endothelial cell development	1/53	17/18800	0.0468792	0.255802	0.218216	F11R	1
GO:1903140	regulation of establishment of endothelial barrier	1/53	17/18800	0.0468792	0.255802	0.218216	F11R	1
GO:1903541	regulation of exosomal secretion	1/53	17/18800	0.0468792	0.255802	0.218216	SDC1	1
GO:1904355	positive regulation of telomere capping	1/53	17/18800	0.0468792	0.255802	0.218216	AURKB	1
GO:2000774	positive regulation of cellular senescence	1/53	17/18800	0.0468792	0.255802	0.218216	CGAS	1
GO:0098813	nuclear chromosome segregation	3/53	287/18800	0.0471546	0.255802	0.218216	AURKB/FANCD2/TOP2A	3
GO:0022409	positive regulation of cell-cell adhesion	3/53	291/18800	0.0487813	0.255802	0.218216	F11R/FOXO3/SYK	3
GO:0002281	macrophage activation involved in immune response	1/53	18/18800	0.0495687	0.255802	0.218216	SYK	1
GO:0008340	determination of adult lifespan	1/53	18/18800	0.0495687	0.255802	0.218216	CGAS	1
GO:0010940	positive regulation of necrotic cell death	1/53	18/18800	0.0495687	0.255802	0.218216	SLC6A6	1
GO:0031145	anaphase-promoting complex-dependent catabolic process	1/53	18/18800	0.0495687	0.255802	0.218216	CDK2	1
GO:0051782	negative regulation of cell division	1/53	18/18800	0.0495687	0.255802	0.218216	AURKB	1
GO:0060008	Sertoli cell differentiation	1/53	18/18800	0.0495687	0.255802	0.218216	SDC1	1
GO:0071360	cellular response to exogenous dsRNA	1/53	18/18800	0.0495687	0.255802	0.218216	CGAS	1
GO:1901361	organic cyclic compound catabolic process	4/53	494/18800	0.0502505	0.255802	0.218216	DUT/KMO/MEX3D/ZHX2	4
GO:0042542	response to hydrogen peroxide	2/53	128/18800	0.0505934	0.255802	0.218216	FOXO3/SDC1	2
GO:2000027	regulation of animal organ morphogenesis	2/53	129/18800	0.0512995	0.255802	0.218216	SAPCD2/CTHRC1	2
GO:0007127	meiosis I	2/53	130/18800	0.0520091	0.255802	0.218216	FANCD2/TOP2A	2
GO:0030168	platelet activation	2/53	130/18800	0.0520091	0.255802	0.218216	F11R/SYK	2
GO:0002283	neutrophil activation involved in immune response	1/53	19/18800	0.0522506	0.255802	0.218216	SYK	1
GO:0006837	serotonin transport	1/53	19/18800	0.0522506	0.255802	0.218216	SYK	1
GO:0009223	pyrimidine deoxyribonucleotide catabolic process	1/53	19/18800	0.0522506	0.255802	0.218216	DUT	1
GO:0014048	regulation of glutamate secretion	1/53	19/18800	0.0522506	0.255802	0.218216	KMO	1
GO:0032930	positive regulation of superoxide anion generation	1/53	19/18800	0.0522506	0.255802	0.218216	SYK	1
GO:0034501	protein localization to kinetochore	1/53	19/18800	0.0522506	0.255802	0.218216	AURKB	1
GO:0045091	regulation of single stranded viral RNA replication via double stranded DNA intermediate	1/53	19/18800	0.0522506	0.255802	0.218216	TOP2A	1
GO:1902170	cellular response to reactive nitrogen species	1/53	19/18800	0.0522506	0.255802	0.218216	CDK2	1
GO:1903083	protein localization to condensed chromosome	1/53	19/18800	0.0522506	0.255802	0.218216	AURKB	1
GO:2000042	negative regulation of double-strand break repair via homologous recombination	1/53	19/18800	0.0522506	0.255802	0.218216	CGAS	1
GO:0051047	positive regulation of secretion	3/53	300/18800	0.0525416	0.255802	0.218216	KMO/SDC1/SYK	3
GO:0030048	actin filament-based movement	2/53	133/18800	0.0541592	0.255802	0.218216	PKP2/WIPF1	2
GO:0019079	viral genome replication	2/53	134/18800	0.0548829	0.255802	0.218216	NUCKS1/TOP2A	2
GO:0035902	response to immobilization stress	1/53	20/18800	0.0549252	0.255802	0.218216	FOXO3	1
GO:0039692	single stranded viral RNA replication via double stranded DNA intermediate	1/53	20/18800	0.0549252	0.255802	0.218216	TOP2A	1
GO:0043984	histone H4-K16 acetylation	1/53	20/18800	0.0549252	0.255802	0.218216	MSL1	1
GO:0044827	modulation by host of viral genome replication	1/53	20/18800	0.0549252	0.255802	0.218216	NUCKS1	1
GO:0045591	positive regulation of regulatory T cell differentiation	1/53	20/18800	0.0549252	0.255802	0.218216	FOXO3	1
GO:0046629	gamma-delta T cell activation	1/53	20/18800	0.0549252	0.255802	0.218216	SYK	1
GO:1903209	positive regulation of oxidative stress-induced cell death	1/53	20/18800	0.0549252	0.255802	0.218216	FOXO3	1
GO:1990182	exosomal secretion	1/53	20/18800	0.0549252	0.255802	0.218216	SDC1	1
GO:0061982	meiosis I cell cycle process	2/53	136/18800	0.0563406	0.255802	0.218216	FANCD2/TOP2A	2
GO:0099024	plasma membrane invagination	2/53	137/18800	0.0570746	0.255802	0.218216	AURKB/HAVCR1	2
GO:0001832	blastocyst growth	1/53	21/18800	0.0575923	0.255802	0.218216	GINS4	1
GO:0002902	regulation of B cell apoptotic process	1/53	21/18800	0.0575923	0.255802	0.218216	AURKB	1
GO:0006244	pyrimidine nucleotide catabolic process	1/53	21/18800	0.0575923	0.255802	0.218216	DUT	1
GO:0019370	leukotriene biosynthetic process	1/53	21/18800	0.0575923	0.255802	0.218216	SYK	1
GO:0033630	positive regulation of cell adhesion mediated by integrin	1/53	21/18800	0.0575923	0.255802	0.218216	SYK	1
GO:0071404	cellular response to low-density lipoprotein particle stimulus	1/53	21/18800	0.0575923	0.255802	0.218216	SYK	1
GO:0071605	monocyte chemotactic protein-1 production	1/53	21/18800	0.0575923	0.255802	0.218216	SYK	1
GO:0071637	regulation of monocyte chemotactic protein-1 production	1/53	21/18800	0.0575923	0.255802	0.218216	SYK	1
GO:0071731	response to nitric oxide	1/53	21/18800	0.0575923	0.255802	0.218216	CDK2	1
GO:0097734	extracellular exosome biogenesis	1/53	21/18800	0.0575923	0.255802	0.218216	SDC1	1
GO:0150105	protein localization to cell-cell junction	1/53	21/18800	0.0575923	0.255802	0.218216	F11R	1
GO:0060070	canonical Wnt signaling pathway	3/53	313/18800	0.0582149	0.255802	0.218216	CTHRC1/FOXO3/SDC1	3
GO:0051384	response to glucocorticoid	2/53	139/18800	0.0585526	0.255802	0.218216	FOXO3/SDC1	2
GO:0018105	peptidyl-serine phosphorylation	3/53	315/18800	0.0591127	0.255802	0.218216	AURKB/CDK2/SYK	3
GO:0045089	positive regulation of innate immune response	2/53	140/18800	0.0592966	0.255802	0.218216	CGAS/SYK	2
GO:0046394	carboxylic acid biosynthetic process	3/53	316/18800	0.0595641	0.255802	0.218216	KMO/SCD/SYK	3
GO:0040029	epigenetic regulation of gene expression	2/53	141/18800	0.060044	0.255802	0.218216	CDK2/MBD3	2
GO:0002223	stimulatory C-type lectin receptor signaling pathway	1/53	22/18800	0.0602521	0.255802	0.218216	SYK	1
GO:0009129	pyrimidine nucleoside monophosphate metabolic process	1/53	22/18800	0.0602521	0.255802	0.218216	DUT	1
GO:0032303	regulation of icosanoid secretion	1/53	22/18800	0.0602521	0.255802	0.218216	SYK	1
GO:0032780	negative regulation of ATP-dependent activity	1/53	22/18800	0.0602521	0.255802	0.218216	MCM2	1
GO:0032928	regulation of superoxide anion generation	1/53	22/18800	0.0602521	0.255802	0.218216	SYK	1
GO:0046628	positive regulation of insulin receptor signaling pathway	1/53	22/18800	0.0602521	0.255802	0.218216	NUCKS1	1
GO:0051590	positive regulation of neurotransmitter transport	1/53	22/18800	0.0602521	0.255802	0.218216	KMO	1
GO:1903428	positive regulation of reactive oxygen species biosynthetic process	1/53	22/18800	0.0602521	0.255802	0.218216	FOXO3	1
GO:2000810	regulation of bicellular tight junction assembly	1/53	22/18800	0.0602521	0.255802	0.218216	F11R	1
GO:0015849	organic acid transport	3/53	318/18800	0.0604718	0.255802	0.218216	KMO/SLC6A6/SYK	3
GO:0016053	organic acid biosynthetic process	3/53	318/18800	0.0604718	0.255802	0.218216	KMO/SCD/SYK	3
GO:0090090	negative regulation of canonical Wnt signaling pathway	2/53	142/18800	0.0607946	0.255802	0.218216	CTHRC1/FOXO3	2
GO:1901990	regulation of mitotic cell cycle phase transition	3/53	321/18800	0.0618456	0.255802	0.218216	AURKB/CDK2/UIMC1	3
GO:0010324	membrane invagination	2/53	144/18800	0.0623055	0.255802	0.218216	AURKB/HAVCR1	2
GO:0071214	cellular response to abiotic stimulus	3/53	323/18800	0.0627697	0.255802	0.218216	AURKB/F11R/NUCKS1	3
GO:0104004	cellular response to environmental stimulus	3/53	323/18800	0.0627697	0.255802	0.218216	AURKB/F11R/NUCKS1	3
GO:0030728	ovulation	1/53	23/18800	0.0629045	0.255802	0.218216	FOXO3	1
GO:0043968	histone H2A acetylation	1/53	23/18800	0.0629045	0.255802	0.218216	NAA40	1
GO:0046641	positive regulation of alpha-beta T cell proliferation	1/53	23/18800	0.0629045	0.255802	0.218216	SYK	1
GO:0051957	positive regulation of amino acid transport	1/53	23/18800	0.0629045	0.255802	0.218216	KMO	1
GO:0071359	cellular response to dsRNA	1/53	23/18800	0.0629045	0.255802	0.218216	CGAS	1
GO:0140112	extracellular vesicle biogenesis	1/53	23/18800	0.0629045	0.255802	0.218216	SDC1	1
GO:1990840	response to lectin	1/53	23/18800	0.0629045	0.255802	0.218216	SYK	1
GO:1990858	cellular response to lectin	1/53	23/18800	0.0629045	0.255802	0.218216	SYK	1
GO:0006865	amino acid transport	2/53	145/18800	0.0630658	0.255802	0.218216	KMO/SLC6A6	2
GO:0046718	viral entry into host cell	2/53	146/18800	0.0638293	0.25636	0.218693	F11R/HAVCR1	2
GO:0106106	cold-induced thermogenesis	2/53	146/18800	0.0638293	0.25636	0.218693	SCD/SYK	2
GO:0120161	regulation of cold-induced thermogenesis	2/53	146/18800	0.0638293	0.25636	0.218693	SCD/SYK	2
GO:2000377	regulation of reactive oxygen species metabolic process	2/53	147/18800	0.064596	0.257062	0.219291	FOXO3/SYK	2
GO:0006213	pyrimidine nucleoside metabolic process	1/53	24/18800	0.0655495	0.257062	0.219291	TK1	1
GO:0006346	DNA methylation-dependent heterochromatin formation	1/53	24/18800	0.0655495	0.257062	0.219291	MBD3	1
GO:0038095	Fc-epsilon receptor signaling pathway	1/53	24/18800	0.0655495	0.257062	0.219291	SYK	1
GO:0090103	cochlea morphogenesis	1/53	24/18800	0.0655495	0.257062	0.219291	CTHRC1	1
GO:2000353	positive regulation of endothelial cell apoptotic process	1/53	24/18800	0.0655495	0.257062	0.219291	FOXO3	1
GO:0007043	cell-cell junction assembly	2/53	149/18800	0.0661387	0.257062	0.219291	F11R/PKP2	2
GO:0062197	cellular response to chemical stress	3/53	332/18800	0.0670079	0.257062	0.219291	FANCD2/FOXO3/PRODH	3
GO:1902850	microtubule cytoskeleton organization involved in mitosis	2/53	151/18800	0.0676937	0.257062	0.219291	AURKB/SAPCD2	2
GO:0009147	pyrimidine nucleoside triphosphate metabolic process	1/53	25/18800	0.0681873	0.257062	0.219291	DUT	1
GO:0009219	pyrimidine deoxyribonucleotide metabolic process	1/53	25/18800	0.0681873	0.257062	0.219291	DUT	1
GO:0014047	glutamate secretion	1/53	25/18800	0.0681873	0.257062	0.219291	KMO	1
GO:0032753	positive regulation of interleukin-4 production	1/53	25/18800	0.0681873	0.257062	0.219291	SYK	1
GO:0035821	modulation of process of another organism	1/53	25/18800	0.0681873	0.257062	0.219291	SYK	1
GO:0042430	indole-containing compound metabolic process	1/53	25/18800	0.0681873	0.257062	0.219291	KMO	1
GO:0043302	positive regulation of leukocyte degranulation	1/53	25/18800	0.0681873	0.257062	0.219291	SYK	1
GO:0051307	meiotic chromosome separation	1/53	25/18800	0.0681873	0.257062	0.219291	TOP2A	1
GO:0071459	protein localization to chromosome, centromeric region	1/53	25/18800	0.0681873	0.257062	0.219291	AURKB	1
GO:0086064	cell communication by electrical coupling involved in cardiac conduction	1/53	25/18800	0.0681873	0.257062	0.219291	PKP2	1
GO:1900078	positive regulation of cellular response to insulin stimulus	1/53	25/18800	0.0681873	0.257062	0.219291	NUCKS1	1
GO:0006282	regulation of DNA repair	2/53	152/18800	0.0684759	0.257147	0.219364	CGAS/UIMC1	2
GO:0044409	entry into host	2/53	153/18800	0.069261	0.257147	0.219364	F11R/HAVCR1	2
GO:1990778	protein localization to cell periphery	3/53	337/18800	0.0694184	0.257147	0.219364	SAPCD2/F11R/PKP2	3
GO:0018209	peptidyl-serine modification	3/53	338/18800	0.0699052	0.257147	0.219364	AURKB/CDK2/SYK	3
GO:0001678	cellular glucose homeostasis	2/53	154/18800	0.0700492	0.257147	0.219364	FOXO3/NUCKS1	2
GO:0001783	B cell apoptotic process	1/53	26/18800	0.0708177	0.257147	0.219364	AURKB	1
GO:0002433	immune response-regulating cell surface receptor signaling pathway involved in phagocytosis	1/53	26/18800	0.0708177	0.257147	0.219364	SYK	1
GO:0009435	NAD biosynthetic process	1/53	26/18800	0.0708177	0.257147	0.219364	KMO	1
GO:0038096	Fc-gamma receptor signaling pathway involved in phagocytosis	1/53	26/18800	0.0708177	0.257147	0.219364	SYK	1
GO:1904353	regulation of telomere capping	1/53	26/18800	0.0708177	0.257147	0.219364	AURKB	1
GO:0031960	response to corticosteroid	2/53	157/18800	0.0724315	0.257147	0.219364	FOXO3/SDC1	2
GO:1902107	positive regulation of leukocyte differentiation	2/53	157/18800	0.0724315	0.257147	0.219364	FOXO3/SYK	2
GO:1903708	positive regulation of hemopoiesis	2/53	157/18800	0.0724315	0.257147	0.219364	FOXO3/SYK	2
GO:0007292	female gamete generation	2/53	158/18800	0.0732314	0.257147	0.219364	FOXO3/TOP2A	2
GO:0001556	oocyte maturation	1/53	27/18800	0.0734408	0.257147	0.219364	FOXO3	1
GO:0002092	positive regulation of receptor internalization	1/53	27/18800	0.0734408	0.257147	0.219364	SYK	1
GO:0002220	innate immune response activating cell surface receptor signaling pathway	1/53	27/18800	0.0734408	0.257147	0.219364	SYK	1
GO:0009065	glutamine family amino acid catabolic process	1/53	27/18800	0.0734408	0.257147	0.219364	PRODH	1
GO:0009651	response to salt stress	1/53	27/18800	0.0734408	0.257147	0.219364	KMO	1
GO:0010758	regulation of macrophage chemotaxis	1/53	27/18800	0.0734408	0.257147	0.219364	MTUS1	1
GO:0030262	apoptotic nuclear changes	1/53	27/18800	0.0734408	0.257147	0.219364	TOP2A	1
GO:0031445	regulation of heterochromatin formation	1/53	27/18800	0.0734408	0.257147	0.219364	CDK2	1
GO:0042537	benzene-containing compound metabolic process	1/53	27/18800	0.0734408	0.257147	0.219364	KMO	1
GO:0120261	regulation of heterochromatin organization	1/53	27/18800	0.0734408	0.257147	0.219364	CDK2	1
GO:1904376	negative regulation of protein localization to cell periphery	1/53	27/18800	0.0734408	0.257147	0.219364	SAPCD2	1
GO:1990845	adaptive thermogenesis	2/53	159/18800	0.0740343	0.258489	0.220509	SCD/SYK	2
GO:0007059	chromosome segregation	3/53	348/18800	0.0748594	0.25893	0.220885	AURKB/FANCD2/TOP2A	3
GO:0002758	innate immune response-activating signal transduction	1/53	28/18800	0.0760567	0.25893	0.220885	SYK	1
GO:0019359	nicotinamide nucleotide biosynthetic process	1/53	28/18800	0.0760567	0.25893	0.220885	KMO	1
GO:0019363	pyridine nucleotide biosynthetic process	1/53	28/18800	0.0760567	0.25893	0.220885	KMO	1
GO:0033688	regulation of osteoblast proliferation	1/53	28/18800	0.0760567	0.25893	0.220885	CTHRC1	1
GO:0042402	cellular biogenic amine catabolic process	1/53	28/18800	0.0760567	0.25893	0.220885	KMO	1
GO:0044030	regulation of DNA methylation	1/53	28/18800	0.0760567	0.25893	0.220885	MBD3	1
GO:0098901	regulation of cardiac muscle cell action potential	1/53	28/18800	0.0760567	0.25893	0.220885	PKP2	1
GO:1903205	regulation of hydrogen peroxide-induced cell death	1/53	28/18800	0.0760567	0.25893	0.220885	FOXO3	1
GO:0006921	cellular component disassembly involved in execution phase of apoptosis	1/53	29/18800	0.0786653	0.263432	0.224726	TOP2A	1
GO:0009264	deoxyribonucleotide catabolic process	1/53	29/18800	0.0786653	0.263432	0.224726	DUT	1
GO:0010390	histone monoubiquitination	1/53	29/18800	0.0786653	0.263432	0.224726	UHRF1	1
GO:0019674	NAD metabolic process	1/53	29/18800	0.0786653	0.263432	0.224726	KMO	1
GO:0031571	mitotic G1 DNA damage checkpoint signaling	1/53	29/18800	0.0786653	0.263432	0.224726	CDK2	1
GO:0051968	positive regulation of synaptic transmission, glutamatergic	1/53	29/18800	0.0786653	0.263432	0.224726	KMO	1
GO:0000132	establishment of mitotic spindle orientation	1/53	30/18800	0.0812667	0.264265	0.225436	SAPCD2	1
GO:0001945	lymph vessel development	1/53	30/18800	0.0812667	0.264265	0.225436	SYK	1
GO:0009310	amine catabolic process	1/53	30/18800	0.0812667	0.264265	0.225436	KMO	1
GO:0031365	N-terminal protein amino acid modification	1/53	30/18800	0.0812667	0.264265	0.225436	NAA40	1
GO:0038094	Fc-gamma receptor signaling pathway	1/53	30/18800	0.0812667	0.264265	0.225436	SYK	1
GO:0044819	mitotic G1/S transition checkpoint signaling	1/53	30/18800	0.0812667	0.264265	0.225436	CDK2	1
GO:0046386	deoxyribose phosphate catabolic process	1/53	30/18800	0.0812667	0.264265	0.225436	DUT	1
GO:0015711	organic anion transport	3/53	361/18800	0.0815286	0.264265	0.225436	KMO/SLC6A6/SYK	3
GO:0072331	signal transduction by p53 class mediator	2/53	170/18800	0.0830503	0.264265	0.225436	AURKB/FOXO3	2
GO:0002230	positive regulation of defense response to virus by host	1/53	31/18800	0.0838609	0.264265	0.225436	CGAS	1
GO:0002862	negative regulation of inflammatory response to antigenic stimulus	1/53	31/18800	0.0838609	0.264265	0.225436	SYK	1
GO:0009072	aromatic amino acid family metabolic process	1/53	31/18800	0.0838609	0.264265	0.225436	KMO	1
GO:0045577	regulation of B cell differentiation	1/53	31/18800	0.0838609	0.264265	0.225436	SYK	1
GO:0050482	arachidonic acid secretion	1/53	31/18800	0.0838609	0.264265	0.225436	SYK	1
GO:0072525	pyridine-containing compound biosynthetic process	1/53	31/18800	0.0838609	0.264265	0.225436	KMO	1
GO:0140718	facultative heterochromatin formation	1/53	31/18800	0.0838609	0.264265	0.225436	MBD3	1
GO:1903963	arachidonate transport	1/53	31/18800	0.0838609	0.264265	0.225436	SYK	1
GO:0051098	regulation of binding	3/53	366/18800	0.084161	0.264265	0.225436	AURKB/CTHRC1/NUCKS1	3
GO:0030178	negative regulation of Wnt signaling pathway	2/53	174/18800	0.0864094	0.264265	0.225436	CTHRC1/FOXO3	2
GO:0048771	tissue remodeling	2/53	174/18800	0.0864094	0.264265	0.225436	CTHRC1/SYK	2
GO:0006221	pyrimidine nucleotide biosynthetic process	1/53	32/18800	0.0864479	0.264265	0.225436	DUT	1
GO:0010165	response to X-ray	1/53	32/18800	0.0864479	0.264265	0.225436	NUCKS1	1
GO:0010644	cell communication by electrical coupling	1/53	32/18800	0.0864479	0.264265	0.225436	PKP2	1
GO:0019362	pyridine nucleotide metabolic process	1/53	32/18800	0.0864479	0.264265	0.225436	KMO	1
GO:0036474	cell death in response to hydrogen peroxide	1/53	32/18800	0.0864479	0.264265	0.225436	FOXO3	1
GO:0042219	cellular modified amino acid catabolic process	1/53	32/18800	0.0864479	0.264265	0.225436	PRODH	1
GO:0043304	regulation of mast cell degranulation	1/53	32/18800	0.0864479	0.264265	0.225436	SYK	1
GO:0044788	modulation by host of viral process	1/53	32/18800	0.0864479	0.264265	0.225436	NUCKS1	1
GO:0045070	positive regulation of viral genome replication	1/53	32/18800	0.0864479	0.264265	0.225436	TOP2A	1
GO:0046496	nicotinamide nucleotide metabolic process	1/53	32/18800	0.0864479	0.264265	0.225436	KMO	1
GO:0051385	response to mineralocorticoid	1/53	32/18800	0.0864479	0.264265	0.225436	FOXO3	1
GO:0060122	inner ear receptor cell stereocilium organization	1/53	32/18800	0.0864479	0.264265	0.225436	CTHRC1	1
GO:0071353	cellular response to interleukin-4	1/53	32/18800	0.0864479	0.264265	0.225436	MCM2	1
GO:1903706	regulation of hemopoiesis	3/53	371/18800	0.08683	0.264265	0.225436	FANCD2/FOXO3/SYK	3
GO:0001659	temperature homeostasis	2/53	177/18800	0.0889556	0.264265	0.225436	SCD/SYK	2
GO:0002431	Fc receptor mediated stimulatory signaling pathway	1/53	33/18800	0.0890277	0.264265	0.225436	SYK	1
GO:0007143	female meiotic nuclear division	1/53	33/18800	0.0890277	0.264265	0.225436	TOP2A	1
GO:0010765	positive regulation of sodium ion transport	1/53	33/18800	0.0890277	0.264265	0.225436	PKP2	1
GO:0032633	interleukin-4 production	1/53	33/18800	0.0890277	0.264265	0.225436	SYK	1
GO:0032673	regulation of interleukin-4 production	1/53	33/18800	0.0890277	0.264265	0.225436	SYK	1
GO:0033687	osteoblast proliferation	1/53	33/18800	0.0890277	0.264265	0.225436	CTHRC1	1
GO:0045648	positive regulation of erythrocyte differentiation	1/53	33/18800	0.0890277	0.264265	0.225436	FOXO3	1
GO:0051497	negative regulation of stress fiber assembly	1/53	33/18800	0.0890277	0.264265	0.225436	F11R	1
GO:0055094	response to lipoprotein particle	1/53	33/18800	0.0890277	0.264265	0.225436	SYK	1
GO:0070229	negative regulation of lymphocyte apoptotic process	1/53	33/18800	0.0890277	0.264265	0.225436	AURKB	1
GO:2000191	regulation of fatty acid transport	1/53	33/18800	0.0890277	0.264265	0.225436	SYK	1
GO:0002833	positive regulation of response to biotic stimulus	2/53	180/18800	0.0915242	0.264265	0.225436	CGAS/SYK	2
GO:0006536	glutamate metabolic process	1/53	34/18800	0.0916004	0.264265	0.225436	PRODH	1
GO:0006691	leukotriene metabolic process	1/53	34/18800	0.0916004	0.264265	0.225436	SYK	1
GO:0032212	positive regulation of telomere maintenance via telomerase	1/53	34/18800	0.0916004	0.264265	0.225436	AURKB	1
GO:0033006	regulation of mast cell activation involved in immune response	1/53	34/18800	0.0916004	0.264265	0.225436	SYK	1
GO:0035025	positive regulation of Rho protein signal transduction	1/53	34/18800	0.0916004	0.264265	0.225436	F11R	1
GO:0050850	positive regulation of calcium-mediated signaling	1/53	34/18800	0.0916004	0.264265	0.225436	SYK	1
GO:0051973	positive regulation of telomerase activity	1/53	34/18800	0.0916004	0.264265	0.225436	AURKB	1
GO:0070670	response to interleukin-4	1/53	34/18800	0.0916004	0.264265	0.225436	MCM2	1
GO:0086004	regulation of cardiac muscle cell contraction	1/53	34/18800	0.0916004	0.264265	0.225436	PKP2	1
GO:0086019	cell-cell signaling involved in cardiac conduction	1/53	34/18800	0.0916004	0.264265	0.225436	PKP2	1
GO:0090322	regulation of superoxide metabolic process	1/53	34/18800	0.0916004	0.264265	0.225436	SYK	1
GO:2000780	negative regulation of double-strand break repair	1/53	34/18800	0.0916004	0.264265	0.225436	CGAS	1
GO:0007159	leukocyte cell-cell adhesion	3/53	381/18800	0.0922759	0.265436	0.226435	F11R/FOXO3/SYK	3
GO:0030098	lymphocyte differentiation	3/53	382/18800	0.0928283	0.265436	0.226435	FANCD2/FOXO3/SYK	3
GO:0050900	leukocyte migration	3/53	384/18800	0.0939372	0.265436	0.226435	F11R/MTUS1/SYK	3
GO:0002446	neutrophil mediated immunity	1/53	35/18800	0.0941659	0.265436	0.226435	SYK	1
GO:0007095	mitotic G2 DNA damage checkpoint signaling	1/53	35/18800	0.0941659	0.265436	0.226435	UIMC1	1
GO:0034260	negative regulation of GTPase activity	1/53	35/18800	0.0941659	0.265436	0.226435	F11R	1
GO:0035633	maintenance of blood-brain barrier	1/53	35/18800	0.0941659	0.265436	0.226435	F11R	1
GO:0040001	establishment of mitotic spindle localization	1/53	35/18800	0.0941659	0.265436	0.226435	SAPCD2	1
GO:0070536	protein K63-linked deubiquitination	1/53	35/18800	0.0941659	0.265436	0.226435	UIMC1	1
GO:0086005	ventricular cardiac muscle cell action potential	1/53	35/18800	0.0941659	0.265436	0.226435	PKP2	1
GO:0019934	cGMP-mediated signaling	1/53	36/18800	0.0967244	0.268946	0.22943	CGAS	1
GO:0032232	negative regulation of actin filament bundle assembly	1/53	36/18800	0.0967244	0.268946	0.22943	F11R	1
GO:0039694	viral RNA genome replication	1/53	36/18800	0.0967244	0.268946	0.22943	TOP2A	1
GO:0045738	negative regulation of DNA repair	1/53	36/18800	0.0967244	0.268946	0.22943	CGAS	1
GO:0051294	establishment of spindle orientation	1/53	36/18800	0.0967244	0.268946	0.22943	SAPCD2	1
GO:0071402	cellular response to lipoprotein particle stimulus	1/53	36/18800	0.0967244	0.268946	0.22943	SYK	1
GO:0051260	protein homooligomerization	2/53	187/18800	0.0976019	0.270164	0.230468	KCTD12/TK1	2
GO:0071478	cellular response to radiation	2/53	187/18800	0.0976019	0.270164	0.230468	AURKB/NUCKS1	2
GO:0018205	peptidyl-lysine modification	3/53	392/18800	0.0984284	0.270532	0.230782	MBD3/MSL1/NAA40	3
GO:0140013	meiotic nuclear division	2/53	188/18800	0.0984795	0.270532	0.230782	FANCD2/TOP2A	2
GO:0008608	attachment of spindle microtubules to kinetochore	1/53	37/18800	0.0992757	0.270532	0.230782	AURKB	1
GO:0046640	regulation of alpha-beta T cell proliferation	1/53	37/18800	0.0992757	0.270532	0.230782	SYK	1
GO:0072528	pyrimidine-containing compound biosynthetic process	1/53	37/18800	0.0992757	0.270532	0.230782	DUT	1
GO:0072529	pyrimidine-containing compound catabolic process	1/53	37/18800	0.0992757	0.270532	0.230782	DUT	1
GO:1904358	positive regulation of telomere maintenance via telomere lengthening	1/53	37/18800	0.0992757	0.270532	0.230782	AURKB	1
GO:0051701	biological process involved in interaction with host	2/53	191/18800	0.101126	0.27255	0.232504	F11R/HAVCR1	2
GO:0007094	mitotic spindle assembly checkpoint signaling	1/53	38/18800	0.10182	0.27255	0.232504	AURKB	1
GO:0048246	macrophage chemotaxis	1/53	38/18800	0.10182	0.27255	0.232504	MTUS1	1
GO:0071173	spindle assembly checkpoint signaling	1/53	38/18800	0.10182	0.27255	0.232504	AURKB	1
GO:0071174	mitotic spindle checkpoint signaling	1/53	38/18800	0.10182	0.27255	0.232504	AURKB	1
GO:0072524	pyridine-containing compound metabolic process	1/53	38/18800	0.10182	0.27255	0.232504	KMO	1
GO:1904037	positive regulation of epithelial cell apoptotic process	1/53	38/18800	0.10182	0.27255	0.232504	FOXO3	1
GO:0045664	regulation of neuron differentiation	2/53	192/18800	0.102012	0.27255	0.232504	FOXO3/ZHX2	2
GO:0048839	inner ear development	2/53	192/18800	0.102012	0.27255	0.232504	CTHRC1/MCM2	2
GO:0031577	spindle checkpoint signaling	1/53	39/18800	0.104357	0.275817	0.235291	AURKB	1
GO:0032506	cytokinetic process	1/53	39/18800	0.104357	0.275817	0.235291	AURKB	1
GO:0086091	regulation of heart rate by cardiac conduction	1/53	39/18800	0.104357	0.275817	0.235291	PKP2	1
GO:1901031	regulation of response to reactive oxygen species	1/53	39/18800	0.104357	0.275817	0.235291	FOXO3	1
GO:1902275	regulation of chromatin organization	1/53	39/18800	0.104357	0.275817	0.235291	CDK2	1
GO:0043393	regulation of protein binding	2/53	196/18800	0.10558	0.276557	0.235922	AURKB/CTHRC1	2
GO:0034655	nucleobase-containing compound catabolic process	3/53	405/18800	0.105911	0.276557	0.235922	DUT/MEX3D/ZHX2	3
GO:0016233	telomere capping	1/53	40/18800	0.106887	0.276557	0.235922	AURKB	1
GO:0016578	histone deubiquitination	1/53	40/18800	0.106887	0.276557	0.235922	UIMC1	1
GO:0045740	positive regulation of DNA replication	1/53	40/18800	0.106887	0.276557	0.235922	CDK2	1
GO:0045841	negative regulation of mitotic metaphase/anaphase transition	1/53	40/18800	0.106887	0.276557	0.235922	AURKB	1
GO:0046633	alpha-beta T cell proliferation	1/53	40/18800	0.106887	0.276557	0.235922	SYK	1
GO:0051954	positive regulation of amine transport	1/53	40/18800	0.106887	0.276557	0.235922	KMO	1
GO:0051955	regulation of amino acid transport	1/53	40/18800	0.106887	0.276557	0.235922	KMO	1
GO:1903115	regulation of actin filament-based movement	1/53	40/18800	0.106887	0.276557	0.235922	PKP2	1
GO:0008154	actin polymerization or depolymerization	2/53	199/18800	0.108279	0.278397	0.237492	DIAPH3/WIPF1	2
GO:0031297	replication fork processing	1/53	41/18800	0.109411	0.278397	0.237492	NUCKS1	1
GO:0032733	positive regulation of interleukin-10 production	1/53	41/18800	0.109411	0.278397	0.237492	SYK	1
GO:0042119	neutrophil activation	1/53	41/18800	0.109411	0.278397	0.237492	SYK	1
GO:0045124	regulation of bone resorption	1/53	41/18800	0.109411	0.278397	0.237492	SYK	1
GO:0050892	intestinal absorption	1/53	41/18800	0.109411	0.278397	0.237492	F11R	1
GO:0071548	response to dexamethasone	1/53	41/18800	0.109411	0.278397	0.237492	FOXO3	1
GO:1905521	regulation of macrophage migration	1/53	41/18800	0.109411	0.278397	0.237492	MTUS1	1
GO:0000302	response to reactive oxygen species	2/53	203/18800	0.111906	0.27959	0.238509	FOXO3/SDC1	2
GO:0002064	epithelial cell development	2/53	203/18800	0.111906	0.27959	0.238509	F11R/SDC1	2
GO:1901605	alpha-amino acid metabolic process	2/53	203/18800	0.111906	0.27959	0.238509	KMO/PRODH	2
GO:0007099	centriole replication	1/53	42/18800	0.111927	0.27959	0.238509	CDK2	1
GO:0032467	positive regulation of cytokinesis	1/53	42/18800	0.111927	0.27959	0.238509	AURKB	1
GO:0032735	positive regulation of interleukin-12 production	1/53	42/18800	0.111927	0.27959	0.238509	SYK	1
GO:0050691	regulation of defense response to virus by host	1/53	42/18800	0.111927	0.27959	0.238509	CGAS	1
GO:1902100	negative regulation of metaphase/anaphase transition of cell cycle	1/53	42/18800	0.111927	0.27959	0.238509	AURKB	1
GO:2000249	regulation of actin cytoskeleton reorganization	1/53	42/18800	0.111927	0.27959	0.238509	F11R	1
GO:0017157	regulation of exocytosis	2/53	204/18800	0.112817	0.279606	0.238523	SDC1/SYK	2
GO:0000819	sister chromatid segregation	2/53	205/18800	0.113731	0.279606	0.238523	AURKB/TOP2A	2
GO:0045216	cell-cell junction organization	2/53	205/18800	0.113731	0.279606	0.238523	F11R/PKP2	2
GO:0009394	2'-deoxyribonucleotide metabolic process	1/53	43/18800	0.114436	0.279606	0.238523	DUT	1
GO:0033046	negative regulation of sister chromatid segregation	1/53	43/18800	0.114436	0.279606	0.238523	AURKB	1
GO:0033048	negative regulation of mitotic sister chromatid segregation	1/53	43/18800	0.114436	0.279606	0.238523	AURKB	1
GO:0035019	somatic stem cell population maintenance	1/53	43/18800	0.114436	0.279606	0.238523	ZHX2	1
GO:0042554	superoxide anion generation	1/53	43/18800	0.114436	0.279606	0.238523	SYK	1
GO:0043507	positive regulation of JUN kinase activity	1/53	43/18800	0.114436	0.279606	0.238523	SYK	1
GO:0071364	cellular response to epidermal growth factor stimulus	1/53	43/18800	0.114436	0.279606	0.238523	MCM7	1
GO:2000816	negative regulation of mitotic sister chromatid separation	1/53	43/18800	0.114436	0.279606	0.238523	AURKB	1
GO:0002696	positive regulation of leukocyte activation	3/53	421/18800	0.115421	0.280689	0.239447	FOXO3/HAVCR1/SYK	3
GO:0006836	neurotransmitter transport	2/53	207/18800	0.115564	0.280689	0.239447	KMO/SLC6A6	2
GO:1903046	meiotic cell cycle process	2/53	207/18800	0.115564	0.280689	0.239447	FANCD2/TOP2A	2
GO:0009262	deoxyribonucleotide metabolic process	1/53	44/18800	0.116938	0.282277	0.240801	DUT	1
GO:0060119	inner ear receptor cell development	1/53	44/18800	0.116938	0.282277	0.240801	CTHRC1	1
GO:0002861	regulation of inflammatory response to antigenic stimulus	1/53	45/18800	0.119434	0.282277	0.240801	SYK	1
GO:0008631	intrinsic apoptotic signaling pathway in response to oxidative stress	1/53	45/18800	0.119434	0.282277	0.240801	PRODH	1
GO:0019692	deoxyribose phosphate metabolic process	1/53	45/18800	0.119434	0.282277	0.240801	DUT	1
GO:0032781	positive regulation of ATP-dependent activity	1/53	45/18800	0.119434	0.282277	0.240801	UHRF1	1
GO:0032892	positive regulation of organic acid transport	1/53	45/18800	0.119434	0.282277	0.240801	KMO	1
GO:0045910	negative regulation of DNA recombination	1/53	45/18800	0.119434	0.282277	0.240801	CGAS	1
GO:0051985	negative regulation of chromosome segregation	1/53	45/18800	0.119434	0.282277	0.240801	AURKB	1
GO:0089718	amino acid import across plasma membrane	1/53	45/18800	0.119434	0.282277	0.240801	SLC6A6	1
GO:1902895	positive regulation of miRNA transcription	1/53	45/18800	0.119434	0.282277	0.240801	FOXO3	1
GO:1904646	cellular response to amyloid-beta	1/53	45/18800	0.119434	0.282277	0.240801	FOXO3	1
GO:1905819	negative regulation of chromosome separation	1/53	45/18800	0.119434	0.282277	0.240801	AURKB	1
GO:1990090	cellular response to nerve growth factor stimulus	1/53	45/18800	0.119434	0.282277	0.240801	FOXO3	1
GO:0042060	wound healing	3/53	429/18800	0.120295	0.283768	0.242073	F11R/SDC1/SYK	3
GO:0010939	regulation of necrotic cell death	1/53	46/18800	0.121922	0.284871	0.243014	SLC6A6	1
GO:0031640	killing of cells of another organism	1/53	46/18800	0.121922	0.284871	0.243014	SYK	1
GO:0032309	icosanoid secretion	1/53	46/18800	0.121922	0.284871	0.243014	SYK	1
GO:0033047	regulation of mitotic sister chromatid segregation	1/53	46/18800	0.121922	0.284871	0.243014	AURKB	1
GO:0098534	centriole assembly	1/53	46/18800	0.121922	0.284871	0.243014	CDK2	1
GO:1903131	mononuclear cell differentiation	3/53	433/18800	0.122762	0.28575	0.243765	FANCD2/FOXO3/SYK	3
GO:0072330	monocarboxylic acid biosynthetic process	2/53	215/18800	0.122973	0.28575	0.243765	KMO/SCD	2
GO:0036230	granulocyte activation	1/53	47/18800	0.124404	0.28575	0.243765	SYK	1
GO:0045601	regulation of endothelial cell differentiation	1/53	47/18800	0.124404	0.28575	0.243765	F11R	1
GO:0045646	regulation of erythrocyte differentiation	1/53	47/18800	0.124404	0.28575	0.243765	FOXO3	1
GO:0051972	regulation of telomerase activity	1/53	47/18800	0.124404	0.28575	0.243765	AURKB	1
GO:0055010	ventricular cardiac muscle tissue morphogenesis	1/53	47/18800	0.124404	0.28575	0.243765	PKP2	1
GO:0070849	response to epidermal growth factor	1/53	47/18800	0.124404	0.28575	0.243765	MCM7	1
GO:1990089	response to nerve growth factor	1/53	47/18800	0.124404	0.28575	0.243765	FOXO3	1
GO:0050867	positive regulation of cell activation	3/53	436/18800	0.124623	0.28575	0.243765	FOXO3/HAVCR1/SYK	3
GO:0043583	ear development	2/53	219/18800	0.126721	0.286202	0.24415	CTHRC1/MCM2	2
GO:0016574	histone ubiquitination	1/53	48/18800	0.126878	0.286202	0.24415	UHRF1	1
GO:0033628	regulation of cell adhesion mediated by integrin	1/53	48/18800	0.126878	0.286202	0.24415	SYK	1
GO:0044818	mitotic G2/M transition checkpoint	1/53	48/18800	0.126878	0.286202	0.24415	UIMC1	1
GO:0045839	negative regulation of mitotic nuclear division	1/53	48/18800	0.126878	0.286202	0.24415	AURKB	1
GO:0061028	establishment of endothelial barrier	1/53	48/18800	0.126878	0.286202	0.24415	F11R	1
GO:1903426	regulation of reactive oxygen species biosynthetic process	1/53	48/18800	0.126878	0.286202	0.24415	FOXO3	1
GO:0044772	mitotic cell cycle phase transition	3/53	440/18800	0.127122	0.286202	0.24415	AURKB/CDK2/UIMC1	3
GO:0007596	blood coagulation	2/53	221/18800	0.128605	0.286202	0.24415	F11R/SYK	2
GO:0000959	mitochondrial RNA metabolic process	1/53	49/18800	0.129346	0.286202	0.24415	FOXO3	1
GO:0022602	ovulation cycle process	1/53	49/18800	0.129346	0.286202	0.24415	FOXO3	1
GO:0030261	chromosome condensation	1/53	49/18800	0.129346	0.286202	0.24415	TOP2A	1
GO:0043300	regulation of leukocyte degranulation	1/53	49/18800	0.129346	0.286202	0.24415	SYK	1
GO:0043330	response to exogenous dsRNA	1/53	49/18800	0.129346	0.286202	0.24415	CGAS	1
GO:0045005	DNA-templated DNA replication maintenance of fidelity	1/53	49/18800	0.129346	0.286202	0.24415	NUCKS1	1
GO:0045058	T cell selection	1/53	49/18800	0.129346	0.286202	0.24415	SYK	1
GO:0046850	regulation of bone remodeling	1/53	49/18800	0.129346	0.286202	0.24415	SYK	1
GO:1903793	positive regulation of anion transport	1/53	49/18800	0.129346	0.286202	0.24415	KMO	1
GO:2000772	regulation of cellular senescence	1/53	49/18800	0.129346	0.286202	0.24415	CGAS	1
GO:0050870	positive regulation of T cell activation	2/53	223/18800	0.130496	0.286202	0.24415	FOXO3/SYK	2
GO:0000280	nuclear division	3/53	446/18800	0.130905	0.286202	0.24415	AURKB/FANCD2/TOP2A	3
GO:0045785	positive regulation of cell adhesion	3/53	446/18800	0.130905	0.286202	0.24415	F11R/FOXO3/SYK	3
GO:0046777	protein autophosphorylation	2/53	224/18800	0.131444	0.286202	0.24415	AURKB/SYK	2
GO:0019933	cAMP-mediated signaling	1/53	50/18800	0.131807	0.286202	0.24415	CGAS	1
GO:0042149	cellular response to glucose starvation	1/53	50/18800	0.131807	0.286202	0.24415	FOXO3	1
GO:0043303	mast cell degranulation	1/53	50/18800	0.131807	0.286202	0.24415	SYK	1
GO:0046638	positive regulation of alpha-beta T cell differentiation	1/53	50/18800	0.131807	0.286202	0.24415	SYK	1
GO:0051293	establishment of spindle localization	1/53	50/18800	0.131807	0.286202	0.24415	SAPCD2	1
GO:1903307	positive regulation of regulated secretory pathway	1/53	50/18800	0.131807	0.286202	0.24415	SYK	1
GO:2000107	negative regulation of leukocyte apoptotic process	1/53	50/18800	0.131807	0.286202	0.24415	AURKB	1
GO:0008406	gonad development	2/53	226/18800	0.133345	0.287902	0.2456	FOXO3/SDC1	2
GO:0050817	coagulation	2/53	226/18800	0.133345	0.287902	0.2456	F11R/SYK	2
GO:0007080	mitotic metaphase plate congression	1/53	51/18800	0.134261	0.287902	0.2456	AURKB	1
GO:0015804	neutral amino acid transport	1/53	51/18800	0.134261	0.287902	0.2456	SLC6A6	1
GO:0019083	viral transcription	1/53	51/18800	0.134261	0.287902	0.2456	NUCKS1	1
GO:0007599	hemostasis	2/53	227/18800	0.134298	0.287902	0.2456	F11R/SYK	2
GO:0016055	Wnt signaling pathway	3/53	452/18800	0.134728	0.287902	0.2456	CTHRC1/FOXO3/SDC1	3
GO:0198738	cell-cell signaling by wnt	3/53	454/18800	0.136011	0.287902	0.2456	CTHRC1/FOXO3/SDC1	3
GO:0071356	cellular response to tumor necrosis factor	2/53	229/18800	0.136208	0.287902	0.2456	FOXO3/SYK	2
GO:0097529	myeloid leukocyte migration	2/53	229/18800	0.136208	0.287902	0.2456	MTUS1/SYK	2
GO:0002279	mast cell activation involved in immune response	1/53	52/18800	0.136708	0.287902	0.2456	SYK	1
GO:0002448	mast cell mediated immunity	1/53	52/18800	0.136708	0.287902	0.2456	SYK	1
GO:0006220	pyrimidine nucleotide metabolic process	1/53	52/18800	0.136708	0.287902	0.2456	DUT	1
GO:0006636	unsaturated fatty acid biosynthetic process	1/53	52/18800	0.136708	0.287902	0.2456	SCD	1
GO:0032206	positive regulation of telomere maintenance	1/53	52/18800	0.136708	0.287902	0.2456	AURKB	1
GO:0038093	Fc receptor signaling pathway	1/53	52/18800	0.136708	0.287902	0.2456	SYK	1
GO:0043525	positive regulation of neuron apoptotic process	1/53	52/18800	0.136708	0.287902	0.2456	FOXO3	1
GO:0022407	regulation of cell-cell adhesion	3/53	456/18800	0.137298	0.287902	0.2456	F11R/FOXO3/SYK	3
GO:0045088	regulation of innate immune response	2/53	231/18800	0.138125	0.287902	0.2456	CGAS/SYK	2
GO:0045137	development of primary sexual characteristics	2/53	231/18800	0.138125	0.287902	0.2456	FOXO3/SDC1	2
GO:0072593	reactive oxygen species metabolic process	2/53	231/18800	0.138125	0.287902	0.2456	FOXO3/SYK	2
GO:0002274	myeloid leukocyte activation	2/53	232/18800	0.139086	0.287902	0.2456	HAVCR1/SYK	2
GO:0007129	homologous chromosome pairing at meiosis	1/53	53/18800	0.139149	0.287902	0.2456	FANCD2	1
GO:0032210	regulation of telomere maintenance via telomerase	1/53	53/18800	0.139149	0.287902	0.2456	AURKB	1
GO:0043090	amino acid import	1/53	53/18800	0.139149	0.287902	0.2456	SLC6A6	1
GO:0048260	positive regulation of receptor-mediated endocytosis	1/53	53/18800	0.139149	0.287902	0.2456	SYK	1
GO:0060071	Wnt signaling pathway, planar cell polarity pathway	1/53	53/18800	0.139149	0.287902	0.2456	CTHRC1	1
GO:0071385	cellular response to glucocorticoid stimulus	1/53	53/18800	0.139149	0.287902	0.2456	FOXO3	1
GO:0006402	mRNA catabolic process	2/53	233/18800	0.140048	0.289275	0.246771	MEX3D/ZHX2	2
GO:0048599	oocyte development	1/53	54/18800	0.141582	0.290492	0.24781	FOXO3	1
GO:0071715	icosanoid transport	1/53	54/18800	0.141582	0.290492	0.24781	SYK	1
GO:0072348	sulfur compound transport	1/53	54/18800	0.141582	0.290492	0.24781	SLC6A6	1
GO:0086002	cardiac muscle cell action potential involved in contraction	1/53	54/18800	0.141582	0.290492	0.24781	PKP2	1
GO:0030595	leukocyte chemotaxis	2/53	236/18800	0.142943	0.292795	0.249774	MTUS1/SYK	2
GO:0051653	spindle localization	1/53	55/18800	0.144009	0.293026	0.249971	SAPCD2	1
GO:0051784	negative regulation of nuclear division	1/53	55/18800	0.144009	0.293026	0.249971	AURKB	1
GO:1904645	response to amyloid-beta	1/53	55/18800	0.144009	0.293026	0.249971	FOXO3	1
GO:1905517	macrophage migration	1/53	55/18800	0.144009	0.293026	0.249971	MTUS1	1
GO:0046395	carboxylic acid catabolic process	2/53	238/18800	0.144881	0.294311	0.251068	KMO/PRODH	2
GO:0003229	ventricular cardiac muscle tissue development	1/53	56/18800	0.14643	0.29599	0.2525	PKP2	1
GO:0010332	response to gamma radiation	1/53	56/18800	0.14643	0.29599	0.2525	FANCD2	1
GO:0043331	response to dsRNA	1/53	56/18800	0.14643	0.29599	0.2525	CGAS	1
GO:0016054	organic acid catabolic process	2/53	242/18800	0.148772	0.296962	0.253328	KMO/PRODH	2
GO:0001541	ovarian follicle development	1/53	57/18800	0.148843	0.296962	0.253328	FOXO3	1
GO:0010803	regulation of tumor necrosis factor-mediated signaling pathway	1/53	57/18800	0.148843	0.296962	0.253328	SYK	1
GO:0046456	icosanoid biosynthetic process	1/53	57/18800	0.148843	0.296962	0.253328	SYK	1
GO:0051289	protein homotetramerization	1/53	57/18800	0.148843	0.296962	0.253328	TK1	1
GO:0060042	retina morphogenesis in camera-type eye	1/53	57/18800	0.148843	0.296962	0.253328	ZHX2	1
GO:0070228	regulation of lymphocyte apoptotic process	1/53	57/18800	0.148843	0.296962	0.253328	AURKB	1
GO:0098900	regulation of action potential	1/53	57/18800	0.148843	0.296962	0.253328	PKP2	1
GO:0042593	glucose homeostasis	2/53	244/18800	0.150727	0.299271	0.255299	FOXO3/NUCKS1	2
GO:0051259	protein complex oligomerization	2/53	244/18800	0.150727	0.299271	0.255299	KCTD12/TK1	2
GO:0002090	regulation of receptor internalization	1/53	58/18800	0.15125	0.299271	0.255299	SYK	1
GO:0009994	oocyte differentiation	1/53	58/18800	0.15125	0.299271	0.255299	FOXO3	1
GO:0086065	cell communication involved in cardiac conduction	1/53	58/18800	0.15125	0.299271	0.255299	PKP2	1
GO:0033500	carbohydrate homeostasis	2/53	245/18800	0.151706	0.299271	0.255299	FOXO3/NUCKS1	2
GO:1903039	positive regulation of leukocyte cell-cell adhesion	2/53	245/18800	0.151706	0.299271	0.255299	FOXO3/SYK	2
GO:2001020	regulation of response to DNA damage stimulus	2/53	246/18800	0.152686	0.300694	0.256513	CGAS/UIMC1	2
GO:0002886	regulation of myeloid leukocyte mediated immunity	1/53	59/18800	0.15365	0.300694	0.256513	SYK	1
GO:0071384	cellular response to corticosteroid stimulus	1/53	59/18800	0.15365	0.300694	0.256513	FOXO3	1
GO:1902893	regulation of miRNA transcription	1/53	59/18800	0.15365	0.300694	0.256513	FOXO3	1
GO:2000351	regulation of endothelial cell apoptotic process	1/53	59/18800	0.15365	0.300694	0.256513	FOXO3	1
GO:0006814	sodium ion transport	2/53	249/18800	0.155635	0.302012	0.257637	PKP2/SLC6A6	2
GO:0034612	response to tumor necrosis factor	2/53	249/18800	0.155635	0.302012	0.257637	FOXO3/SYK	2
GO:0030071	regulation of mitotic metaphase/anaphase transition	1/53	60/18800	0.156044	0.302012	0.257637	AURKB	1
GO:0043506	regulation of JUN kinase activity	1/53	60/18800	0.156044	0.302012	0.257637	SYK	1
GO:0055008	cardiac muscle tissue morphogenesis	1/53	60/18800	0.156044	0.302012	0.257637	PKP2	1
GO:0060113	inner ear receptor cell differentiation	1/53	60/18800	0.156044	0.302012	0.257637	CTHRC1	1
GO:0061614	miRNA transcription	1/53	60/18800	0.156044	0.302012	0.257637	FOXO3	1
GO:0090257	regulation of muscle system process	2/53	250/18800	0.15662	0.302651	0.258182	FOXO3/PKP2	2
GO:0010638	positive regulation of organelle organization	3/53	487/18800	0.157781	0.303762	0.259129	AURKB/CDK2/SDC1	3
GO:0034113	heterotypic cell-cell adhesion	1/53	61/18800	0.158431	0.303762	0.259129	PKP2	1
GO:0048524	positive regulation of viral process	1/53	61/18800	0.158431	0.303762	0.259129	TOP2A	1
GO:1903409	reactive oxygen species biosynthetic process	1/53	61/18800	0.158431	0.303762	0.259129	FOXO3	1
GO:1904356	regulation of telomere maintenance via telomere lengthening	1/53	61/18800	0.158431	0.303762	0.259129	AURKB	1
GO:0007091	metaphase/anaphase transition of mitotic cell cycle	1/53	62/18800	0.160811	0.306251	0.261253	AURKB	1
GO:0032757	positive regulation of interleukin-8 production	1/53	62/18800	0.160811	0.306251	0.261253	SYK	1
GO:0046579	positive regulation of Ras protein signal transduction	1/53	62/18800	0.160811	0.306251	0.261253	F11R	1
GO:0009165	nucleotide biosynthetic process	2/53	255/18800	0.161566	0.306251	0.261253	DUT/KMO	2
GO:0048285	organelle fission	3/53	493/18800	0.161853	0.306251	0.261253	AURKB/FANCD2/TOP2A	3
GO:0044089	positive regulation of cellular component biogenesis	3/53	494/18800	0.162535	0.306251	0.261253	CDK2/SDC1/SYK	3
GO:0071216	cellular response to biotic stimulus	2/53	256/18800	0.162558	0.306251	0.261253	KMO/SYK	2
GO:0032613	interleukin-10 production	1/53	63/18800	0.163184	0.306251	0.261253	SYK	1
GO:0032615	interleukin-12 production	1/53	63/18800	0.163184	0.306251	0.261253	SYK	1
GO:0032653	regulation of interleukin-10 production	1/53	63/18800	0.163184	0.306251	0.261253	SYK	1
GO:0032655	regulation of interleukin-12 production	1/53	63/18800	0.163184	0.306251	0.261253	SYK	1
GO:0045453	bone resorption	1/53	63/18800	0.163184	0.306251	0.261253	SYK	1
GO:1902099	regulation of metaphase/anaphase transition of cell cycle	1/53	63/18800	0.163184	0.306251	0.261253	AURKB	1
GO:0006753	nucleoside phosphate metabolic process	3/53	495/18800	0.163217	0.306251	0.261253	DUT/KMO/TK1	3
GO:0001885	endothelial cell development	1/53	64/18800	0.165551	0.309214	0.263781	F11R	1
GO:0009116	nucleoside metabolic process	1/53	64/18800	0.165551	0.309214	0.263781	TK1	1
GO:0009620	response to fungus	1/53	64/18800	0.165551	0.309214	0.263781	SYK	1
GO:0060828	regulation of canonical Wnt signaling pathway	2/53	261/18800	0.167539	0.309855	0.264328	CTHRC1/FOXO3	2
GO:0010965	regulation of mitotic sister chromatid separation	1/53	65/18800	0.167912	0.309855	0.264328	AURKB	1
GO:0031343	positive regulation of cell killing	1/53	65/18800	0.167912	0.309855	0.264328	SYK	1
GO:0042490	mechanoreceptor differentiation	1/53	65/18800	0.167912	0.309855	0.264328	CTHRC1	1
GO:0044784	metaphase/anaphase transition of cell cycle	1/53	65/18800	0.167912	0.309855	0.264328	AURKB	1
GO:0045143	homologous chromosome segregation	1/53	65/18800	0.167912	0.309855	0.264328	FANCD2	1
GO:0051310	metaphase plate congression	1/53	65/18800	0.167912	0.309855	0.264328	AURKB	1
GO:0072577	endothelial cell apoptotic process	1/53	65/18800	0.167912	0.309855	0.264328	FOXO3	1
GO:0015909	long-chain fatty acid transport	1/53	66/18800	0.170266	0.311858	0.266036	SYK	1
GO:0038034	signal transduction in absence of ligand	1/53	66/18800	0.170266	0.311858	0.266036	FOXO3	1
GO:0070265	necrotic cell death	1/53	66/18800	0.170266	0.311858	0.266036	SLC6A6	1
GO:0097192	extrinsic apoptotic signaling pathway in absence of ligand	1/53	66/18800	0.170266	0.311858	0.266036	FOXO3	1
GO:1900076	regulation of cellular response to insulin stimulus	1/53	66/18800	0.170266	0.311858	0.266036	NUCKS1	1
GO:0006338	chromatin remodeling	2/53	266/18800	0.172546	0.313355	0.267314	MBD3/MCM2	2
GO:0090596	sensory organ morphogenesis	2/53	266/18800	0.172546	0.313355	0.267314	CTHRC1/ZHX2	2
GO:0046637	regulation of alpha-beta T cell differentiation	1/53	67/18800	0.172613	0.313355	0.267314	SYK	1
GO:0051851	modulation by host of symbiont process	1/53	67/18800	0.172613	0.313355	0.267314	NUCKS1	1
GO:0055002	striated muscle cell development	1/53	67/18800	0.172613	0.313355	0.267314	SDC1	1
GO:0072678	T cell migration	1/53	67/18800	0.172613	0.313355	0.267314	F11R	1
GO:0045109	intermediate filament organization	1/53	68/18800	0.174954	0.316204	0.269743	PKP2	1
GO:0046626	regulation of insulin receptor signaling pathway	1/53	68/18800	0.174954	0.316204	0.269743	NUCKS1	1
GO:0051306	mitotic sister chromatid separation	1/53	68/18800	0.174954	0.316204	0.269743	AURKB	1
GO:0007004	telomere maintenance via telomerase	1/53	69/18800	0.177288	0.31854	0.271737	AURKB	1
GO:0046635	positive regulation of alpha-beta T cell activation	1/53	69/18800	0.177288	0.31854	0.271737	SYK	1
GO:0070830	bicellular tight junction assembly	1/53	69/18800	0.177288	0.31854	0.271737	F11R	1
GO:0090307	mitotic spindle assembly	1/53	69/18800	0.177288	0.31854	0.271737	AURKB	1
GO:0001894	tissue homeostasis	2/53	272/18800	0.178588	0.31854	0.271737	F11R/SYK	2
GO:0043270	positive regulation of ion transport	2/53	273/18800	0.179599	0.31854	0.271737	KMO/PKP2	2
GO:0003407	neural retina development	1/53	70/18800	0.179616	0.31854	0.271737	ZHX2	1
GO:0010569	regulation of double-strand break repair via homologous recombination	1/53	70/18800	0.179616	0.31854	0.271737	CGAS	1
GO:0032722	positive regulation of chemokine production	1/53	70/18800	0.179616	0.31854	0.271737	SYK	1
GO:0042698	ovulation cycle	1/53	70/18800	0.179616	0.31854	0.271737	FOXO3	1
GO:0051057	positive regulation of small GTPase mediated signal transduction	1/53	70/18800	0.179616	0.31854	0.271737	F11R	1
GO:0051966	regulation of synaptic transmission, glutamatergic	1/53	70/18800	0.179616	0.31854	0.271737	KMO	1
GO:0071260	cellular response to mechanical stimulus	1/53	70/18800	0.179616	0.31854	0.271737	F11R	1
GO:0003208	cardiac ventricle morphogenesis	1/53	72/18800	0.184253	0.323034	0.27557	PKP2	1
GO:0006801	superoxide metabolic process	1/53	72/18800	0.184253	0.323034	0.27557	SYK	1
GO:0009166	nucleotide catabolic process	1/53	72/18800	0.184253	0.323034	0.27557	DUT	1
GO:0030330	DNA damage response, signal transduction by p53 class mediator	1/53	72/18800	0.184253	0.323034	0.27557	FOXO3	1
GO:0033045	regulation of sister chromatid segregation	1/53	72/18800	0.184253	0.323034	0.27557	AURKB	1
GO:0035567	non-canonical Wnt signaling pathway	1/53	72/18800	0.184253	0.323034	0.27557	CTHRC1	1
GO:0070192	chromosome organization involved in meiotic cell cycle	1/53	72/18800	0.184253	0.323034	0.27557	FANCD2	1
GO:1905818	regulation of chromosome separation	1/53	72/18800	0.184253	0.323034	0.27557	AURKB	1
GO:0045123	cellular extravasation	1/53	73/18800	0.186561	0.325461	0.277641	F11R	1
GO:0060415	muscle tissue morphogenesis	1/53	73/18800	0.186561	0.325461	0.277641	PKP2	1
GO:0140029	exocytic process	1/53	73/18800	0.186561	0.325461	0.277641	SYK	1
GO:0006401	RNA catabolic process	2/53	280/18800	0.186697	0.325461	0.277641	MEX3D/ZHX2	2
GO:0007548	sex differentiation	2/53	281/18800	0.187714	0.325846	0.277969	FOXO3/SDC1	2
GO:0002637	regulation of immunoglobulin production	1/53	74/18800	0.188863	0.325846	0.277969	CGAS	1
GO:0006305	DNA alkylation	1/53	74/18800	0.188863	0.325846	0.277969	MBD3	1
GO:0006306	DNA methylation	1/53	74/18800	0.188863	0.325846	0.277969	MBD3	1
GO:0045669	positive regulation of osteoblast differentiation	1/53	74/18800	0.188863	0.325846	0.277969	CTHRC1	1
GO:0050688	regulation of defense response to virus	1/53	74/18800	0.188863	0.325846	0.277969	CGAS	1
GO:0051298	centrosome duplication	1/53	74/18800	0.188863	0.325846	0.277969	CDK2	1
GO:0072659	protein localization to plasma membrane	2/53	283/18800	0.189751	0.325846	0.277969	F11R/PKP2	2
GO:0002437	inflammatory response to antigenic stimulus	1/53	75/18800	0.191159	0.325846	0.277969	SYK	1
GO:0006278	RNA-templated DNA biosynthetic process	1/53	75/18800	0.191159	0.325846	0.277969	AURKB	1
GO:0050848	regulation of calcium-mediated signaling	1/53	75/18800	0.191159	0.325846	0.277969	SYK	1
GO:0051865	protein autoubiquitination	1/53	75/18800	0.191159	0.325846	0.277969	UHRF1	1
GO:0070227	lymphocyte apoptotic process	1/53	75/18800	0.191159	0.325846	0.277969	AURKB	1
GO:0071479	cellular response to ionizing radiation	1/53	75/18800	0.191159	0.325846	0.277969	NUCKS1	1
GO:0086003	cardiac muscle cell contraction	1/53	75/18800	0.191159	0.325846	0.277969	PKP2	1
GO:0120192	tight junction assembly	1/53	75/18800	0.191159	0.325846	0.277969	F11R	1
GO:0006520	cellular amino acid metabolic process	2/53	285/18800	0.191792	0.326471	0.278502	KMO/PRODH	2
GO:0043299	leukocyte degranulation	1/53	76/18800	0.193449	0.328836	0.280519	SYK	1
GO:0043297	apical junction assembly	1/53	77/18800	0.195732	0.330232	0.28171	F11R	1
GO:0055117	regulation of cardiac muscle contraction	1/53	77/18800	0.195732	0.330232	0.28171	PKP2	1
GO:0086001	cardiac muscle cell action potential	1/53	77/18800	0.195732	0.330232	0.28171	PKP2	1
GO:0090559	regulation of membrane permeability	1/53	77/18800	0.195732	0.330232	0.28171	F11R	1
GO:1903201	regulation of oxidative stress-induced cell death	1/53	77/18800	0.195732	0.330232	0.28171	FOXO3	1
GO:0031349	positive regulation of defense response	2/53	289/18800	0.195882	0.330232	0.28171	CGAS/SYK	2
GO:0006513	protein monoubiquitination	1/53	78/18800	0.198008	0.332903	0.283989	UHRF1	1
GO:0009064	glutamine family amino acid metabolic process	1/53	78/18800	0.198008	0.332903	0.283989	PRODH	1
GO:0006970	response to osmotic stress	1/53	79/18800	0.200279	0.335344	0.286071	KMO	1
GO:0032418	lysosome localization	1/53	79/18800	0.200279	0.335344	0.286071	SYK	1
GO:1990849	vacuolar localization	1/53	79/18800	0.200279	0.335344	0.286071	SYK	1
GO:0032204	regulation of telomere maintenance	1/53	80/18800	0.202543	0.337754	0.288128	AURKB	1
GO:0048644	muscle organ morphogenesis	1/53	80/18800	0.202543	0.337754	0.288128	PKP2	1
GO:1902117	positive regulation of organelle assembly	1/53	80/18800	0.202543	0.337754	0.288128	SDC1	1
GO:0048511	rhythmic process	2/53	297/18800	0.204096	0.339218	0.289376	FOXO3/TOP2A	2
GO:0010833	telomere maintenance via telomere lengthening	1/53	81/18800	0.2048	0.339218	0.289376	AURKB	1
GO:0045445	myoblast differentiation	1/53	81/18800	0.2048	0.339218	0.289376	SDC1	1
GO:0051303	establishment of chromosome localization	1/53	81/18800	0.2048	0.339218	0.289376	AURKB	1
GO:0120193	tight junction organization	1/53	81/18800	0.2048	0.339218	0.289376	F11R	1
GO:1901292	nucleoside phosphate catabolic process	1/53	82/18800	0.207052	0.342025	0.291771	DUT	1
GO:2001021	negative regulation of response to DNA damage stimulus	1/53	82/18800	0.207052	0.342025	0.291771	CGAS	1
GO:0015844	monoamine transport	1/53	83/18800	0.209297	0.343885	0.293358	SYK	1
GO:0019935	cyclic-nucleotide-mediated signaling	1/53	83/18800	0.209297	0.343885	0.293358	CGAS	1
GO:0032092	positive regulation of protein binding	1/53	83/18800	0.209297	0.343885	0.293358	CTHRC1	1
GO:0050000	chromosome localization	1/53	83/18800	0.209297	0.343885	0.293358	AURKB	1
GO:0019932	second-messenger-mediated signaling	2/53	303/18800	0.210284	0.345045	0.294347	CGAS/SYK	2
GO:0097194	execution phase of apoptosis	1/53	84/18800	0.211536	0.346637	0.295705	TOP2A	1
GO:2000106	regulation of leukocyte apoptotic process	1/53	85/18800	0.213769	0.349364	0.298032	AURKB	1
GO:2000177	regulation of neural precursor cell proliferation	1/53	85/18800	0.213769	0.349364	0.298032	FOXO3	1
GO:0033627	cell adhesion mediated by integrin	1/53	86/18800	0.215995	0.351136	0.299543	SYK	1
GO:0034103	regulation of tissue remodeling	1/53	86/18800	0.215995	0.351136	0.299543	SYK	1
GO:0046928	regulation of neurotransmitter secretion	1/53	86/18800	0.215995	0.351136	0.299543	KMO	1
GO:2000134	negative regulation of G1/S transition of mitotic cell cycle	1/53	86/18800	0.215995	0.351136	0.299543	CDK2	1
GO:0071496	cellular response to external stimulus	2/53	309/18800	0.216492	0.351477	0.299834	F11R/FOXO3	2
GO:0006909	phagocytosis	2/53	310/18800	0.217528	0.351952	0.300239	HAVCR1/SYK	2
GO:0010232	vascular transport	1/53	87/18800	0.218216	0.351952	0.300239	SLC6A6	1
GO:0035023	regulation of Rho protein signal transduction	1/53	87/18800	0.218216	0.351952	0.300239	F11R	1
GO:0045069	regulation of viral genome replication	1/53	87/18800	0.218216	0.351952	0.300239	TOP2A	1
GO:0150104	transport across blood-brain barrier	1/53	87/18800	0.218216	0.351952	0.300239	SLC6A6	1
GO:0034644	cellular response to UV	1/53	88/18800	0.22043	0.354004	0.301989	AURKB	1
GO:0045104	intermediate filament cytoskeleton organization	1/53	88/18800	0.22043	0.354004	0.301989	PKP2	1
GO:0051262	protein tetramerization	1/53	88/18800	0.22043	0.354004	0.301989	TK1	1
GO:1901214	regulation of neuron death	2/53	313/18800	0.22064	0.354004	0.301989	FOXO3/KMO	2
GO:0045103	intermediate filament-based process	1/53	89/18800	0.222638	0.35548	0.303249	PKP2	1
GO:0051591	response to cAMP	1/53	89/18800	0.222638	0.35548	0.303249	SDC1	1
GO:0051781	positive regulation of cell division	1/53	89/18800	0.222638	0.35548	0.303249	AURKB	1
GO:0060326	cell chemotaxis	2/53	315/18800	0.222717	0.35548	0.303249	MTUS1/SYK	2
GO:0001843	neural tube closure	1/53	90/18800	0.22484	0.356553	0.304164	CTHRC1	1
GO:0002028	regulation of sodium ion transport	1/53	90/18800	0.22484	0.356553	0.304164	PKP2	1
GO:0061157	mRNA destabilization	1/53	90/18800	0.22484	0.356553	0.304164	MEX3D	1
GO:0070301	cellular response to hydrogen peroxide	1/53	90/18800	0.22484	0.356553	0.304164	FOXO3	1
GO:1901657	glycosyl compound metabolic process	1/53	90/18800	0.22484	0.356553	0.304164	TK1	1
GO:0060249	anatomical structure homeostasis	2/53	319/18800	0.226877	0.357269	0.304775	F11R/SYK	2
GO:0006835	dicarboxylic acid transport	1/53	91/18800	0.227036	0.357269	0.304775	KMO	1
GO:0032465	regulation of cytokinesis	1/53	91/18800	0.227036	0.357269	0.304775	AURKB	1
GO:0051983	regulation of chromosome segregation	1/53	91/18800	0.227036	0.357269	0.304775	AURKB	1
GO:0060606	tube closure	1/53	91/18800	0.227036	0.357269	0.304775	CTHRC1	1
GO:0097306	cellular response to alcohol	1/53	91/18800	0.227036	0.357269	0.304775	FOXO3	1
GO:0051492	regulation of stress fiber assembly	1/53	92/18800	0.229226	0.359334	0.306537	F11R	1
GO:0051952	regulation of amine transport	1/53	92/18800	0.229226	0.359334	0.306537	KMO	1
GO:1900407	regulation of cellular response to oxidative stress	1/53	92/18800	0.229226	0.359334	0.306537	FOXO3	1
GO:0002275	myeloid cell activation involved in immune response	1/53	93/18800	0.231409	0.361834	0.30867	SYK	1
GO:0034502	protein localization to chromosome	1/53	93/18800	0.231409	0.361834	0.30867	AURKB	1
GO:0001657	ureteric bud development	1/53	94/18800	0.233587	0.362015	0.308824	SDC1	1
GO:0035249	synaptic transmission, glutamatergic	1/53	94/18800	0.233587	0.362015	0.308824	KMO	1
GO:0045739	positive regulation of DNA repair	1/53	94/18800	0.233587	0.362015	0.308824	UIMC1	1
GO:0050779	RNA destabilization	1/53	94/18800	0.233587	0.362015	0.308824	MEX3D	1
GO:0061014	positive regulation of mRNA catabolic process	1/53	94/18800	0.233587	0.362015	0.308824	MEX3D	1
GO:1901655	cellular response to ketone	1/53	94/18800	0.233587	0.362015	0.308824	FOXO3	1
GO:1904035	regulation of epithelial cell apoptotic process	1/53	94/18800	0.233587	0.362015	0.308824	FOXO3	1
GO:0043502	regulation of muscle adaptation	1/53	95/18800	0.235758	0.364004	0.31052	FOXO3	1
GO:0072163	mesonephric epithelium development	1/53	95/18800	0.235758	0.364004	0.31052	SDC1	1
GO:0072164	mesonephric tubule development	1/53	95/18800	0.235758	0.364004	0.31052	SDC1	1
GO:0006942	regulation of striated muscle contraction	1/53	96/18800	0.237924	0.36551	0.311805	PKP2	1
GO:0014020	primary neural tube formation	1/53	96/18800	0.237924	0.36551	0.311805	CTHRC1	1
GO:0032091	negative regulation of protein binding	1/53	96/18800	0.237924	0.36551	0.311805	AURKB	1
GO:1902414	protein localization to cell junction	1/53	96/18800	0.237924	0.36551	0.311805	F11R	1
GO:0048545	response to steroid hormone	2/53	330/18800	0.238345	0.3657	0.311967	FOXO3/SDC1	2
GO:0002532	production of molecular mediator involved in inflammatory response	1/53	97/18800	0.240083	0.366082	0.312293	SYK	1
GO:0032642	regulation of chemokine production	1/53	97/18800	0.240083	0.366082	0.312293	SYK	1
GO:0032755	positive regulation of interleukin-6 production	1/53	97/18800	0.240083	0.366082	0.312293	SYK	1
GO:0045807	positive regulation of endocytosis	1/53	97/18800	0.240083	0.366082	0.312293	SYK	1
GO:1902807	negative regulation of cell cycle G1/S phase transition	1/53	97/18800	0.240083	0.366082	0.312293	CDK2	1
GO:0016575	histone deacetylation	1/53	98/18800	0.242237	0.367525	0.313524	MBD3	1
GO:0032602	chemokine production	1/53	98/18800	0.242237	0.367525	0.313524	SYK	1
GO:0044728	DNA methylation or demethylation	1/53	98/18800	0.242237	0.367525	0.313524	MBD3	1
GO:0061337	cardiac conduction	1/53	98/18800	0.242237	0.367525	0.313524	PKP2	1
GO:0007517	muscle organ development	2/53	334/18800	0.242524	0.367525	0.313524	COL6A3/PKP2	2
GO:0001823	mesonephros development	1/53	99/18800	0.244384	0.367971	0.313905	SDC1	1
GO:0015908	fatty acid transport	1/53	99/18800	0.244384	0.367971	0.313905	SYK	1
GO:0045639	positive regulation of myeloid cell differentiation	1/53	99/18800	0.244384	0.367971	0.313905	FOXO3	1
GO:0050764	regulation of phagocytosis	1/53	99/18800	0.244384	0.367971	0.313905	SYK	1
GO:0051588	regulation of neurotransmitter transport	1/53	99/18800	0.244384	0.367971	0.313905	KMO	1
GO:0030111	regulation of Wnt signaling pathway	2/53	336/18800	0.244616	0.367971	0.313905	CTHRC1/FOXO3	2
GO:0003333	amino acid transmembrane transport	1/53	100/18800	0.246525	0.368589	0.314431	SLC6A6	1
GO:0015837	amine transport	1/53	100/18800	0.246525	0.368589	0.314431	KMO	1
GO:0019080	viral gene expression	1/53	100/18800	0.246525	0.368589	0.314431	NUCKS1	1
GO:0031341	regulation of cell killing	1/53	100/18800	0.246525	0.368589	0.314431	SYK	1
GO:0061640	cytoskeleton-dependent cytokinesis	1/53	100/18800	0.246525	0.368589	0.314431	AURKB	1
GO:0048477	oogenesis	1/53	101/18800	0.248661	0.369981	0.315619	FOXO3	1
GO:0051702	biological process involved in interaction with symbiont	1/53	101/18800	0.248661	0.369981	0.315619	NUCKS1	1
GO:0110020	regulation of actomyosin structure organization	1/53	101/18800	0.248661	0.369981	0.315619	F11R	1
GO:1902882	regulation of response to oxidative stress	1/53	101/18800	0.248661	0.369981	0.315619	FOXO3	1
GO:0032677	regulation of interleukin-8 production	1/53	102/18800	0.250791	0.372698	0.317937	SYK	1
GO:0032637	interleukin-8 production	1/53	103/18800	0.252914	0.372809	0.318032	SYK	1
GO:0032760	positive regulation of tumor necrosis factor production	1/53	103/18800	0.252914	0.372809	0.318032	SYK	1
GO:0042102	positive regulation of T cell proliferation	1/53	103/18800	0.252914	0.372809	0.318032	SYK	1
GO:0042472	inner ear morphogenesis	1/53	103/18800	0.252914	0.372809	0.318032	CTHRC1	1
GO:0070252	actin-mediated cell contraction	1/53	103/18800	0.252914	0.372809	0.318032	PKP2	1
GO:1901796	regulation of signal transduction by p53 class mediator	1/53	103/18800	0.252914	0.372809	0.318032	AURKB	1
GO:1903037	regulation of leukocyte cell-cell adhesion	2/53	344/18800	0.252989	0.372809	0.318032	FOXO3/SYK	2
GO:0001841	neural tube formation	1/53	104/18800	0.255032	0.374027	0.31907	CTHRC1	1
GO:0002444	myeloid leukocyte mediated immunity	1/53	104/18800	0.255032	0.374027	0.31907	SYK	1
GO:0022600	digestive system process	1/53	104/18800	0.255032	0.374027	0.31907	F11R	1
GO:0140053	mitochondrial gene expression	1/53	104/18800	0.255032	0.374027	0.31907	FOXO3	1
GO:0007265	Ras protein signal transduction	2/53	347/18800	0.256131	0.374887	0.319804	CDK2/F11R	2
GO:0002027	regulation of heart rate	1/53	105/18800	0.257144	0.374887	0.319804	PKP2	1
GO:0006576	cellular biogenic amine metabolic process	1/53	105/18800	0.257144	0.374887	0.319804	KMO	1
GO:0008585	female gonad development	1/53	105/18800	0.257144	0.374887	0.319804	FOXO3	1
GO:0046634	regulation of alpha-beta T cell activation	1/53	105/18800	0.257144	0.374887	0.319804	SYK	1
GO:0030593	neutrophil chemotaxis	1/53	106/18800	0.25925	0.376617	0.32128	SYK	1
GO:0032231	regulation of actin filament bundle assembly	1/53	106/18800	0.25925	0.376617	0.32128	F11R	1
GO:0042116	macrophage activation	1/53	106/18800	0.25925	0.376617	0.32128	SYK	1
GO:0002831	regulation of response to biotic stimulus	2/53	351/18800	0.260323	0.377437	0.32198	CGAS/SYK	2
GO:0007229	integrin-mediated signaling pathway	1/53	107/18800	0.26135	0.377437	0.32198	SYK	1
GO:0030038	contractile actin filament bundle assembly	1/53	107/18800	0.26135	0.377437	0.32198	F11R	1
GO:0043149	stress fiber assembly	1/53	107/18800	0.26135	0.377437	0.32198	F11R	1
GO:1903557	positive regulation of tumor necrosis factor superfamily cytokine production	1/53	107/18800	0.26135	0.377437	0.32198	SYK	1
GO:0002697	regulation of immune effector process	2/53	353/18800	0.26242	0.378094	0.32254	CGAS/SYK	2
GO:0070997	neuron death	2/53	353/18800	0.26242	0.378094	0.32254	FOXO3/KMO	2
GO:0046545	development of primary female sexual characteristics	1/53	109/18800	0.265533	0.381684	0.325602	FOXO3	1
GO:0071887	leukocyte apoptotic process	1/53	109/18800	0.265533	0.381684	0.325602	AURKB	1
GO:0006887	exocytosis	2/53	357/18800	0.266614	0.38279	0.326546	SDC1/SYK	2
GO:0048259	regulation of receptor-mediated endocytosis	1/53	110/18800	0.267615	0.383332	0.327009	SYK	1
GO:2000779	regulation of double-strand break repair	1/53	110/18800	0.267615	0.383332	0.327009	CGAS	1
GO:0007088	regulation of mitotic nuclear division	1/53	111/18800	0.269692	0.384069	0.327637	AURKB	1
GO:0009141	nucleoside triphosphate metabolic process	1/53	111/18800	0.269692	0.384069	0.327637	DUT	1
GO:0031532	actin cytoskeleton reorganization	1/53	111/18800	0.269692	0.384069	0.327637	F11R	1
GO:0046632	alpha-beta T cell differentiation	1/53	111/18800	0.269692	0.384069	0.327637	SYK	1
GO:0071347	cellular response to interleukin-1	1/53	111/18800	0.269692	0.384069	0.327637	KMO	1
GO:1901653	cellular response to peptide	2/53	361/18800	0.270808	0.385212	0.328612	FOXO3/NUCKS1	2
GO:0001824	blastocyst development	1/53	113/18800	0.273829	0.388609	0.33151	GINS4	1
GO:0031623	receptor internalization	1/53	113/18800	0.273829	0.388609	0.33151	SYK	1
GO:0033559	unsaturated fatty acid metabolic process	1/53	115/18800	0.277942	0.393992	0.336102	SCD	1
GO:0043406	positive regulation of MAP kinase activity	1/53	116/18800	0.27999	0.395981	0.337799	SYK	1
GO:0044106	cellular amine metabolic process	1/53	116/18800	0.27999	0.395981	0.337799	KMO	1
GO:0051251	positive regulation of lymphocyte activation	2/53	371/18800	0.281293	0.396588	0.338317	FOXO3/SYK	2
GO:0051346	negative regulation of hydrolase activity	2/53	371/18800	0.281293	0.396588	0.338317	COL6A3/F11R	2
GO:0015718	monocarboxylic acid transport	1/53	117/18800	0.282032	0.396588	0.338317	SYK	1
GO:0042752	regulation of circadian rhythm	1/53	117/18800	0.282032	0.396588	0.338317	TOP2A	1
GO:0045446	endothelial cell differentiation	1/53	117/18800	0.282032	0.396588	0.338317	F11R	1
GO:0006476	protein deacetylation	1/53	118/18800	0.284069	0.39718	0.338822	MBD3	1
GO:0008286	insulin receptor signaling pathway	1/53	118/18800	0.284069	0.39718	0.338822	NUCKS1	1
GO:0032368	regulation of lipid transport	1/53	118/18800	0.284069	0.39718	0.338822	SYK	1
GO:0043500	muscle adaptation	1/53	118/18800	0.284069	0.39718	0.338822	FOXO3	1
GO:1904019	epithelial cell apoptotic process	1/53	118/18800	0.284069	0.39718	0.338822	FOXO3	1
GO:0006304	DNA modification	1/53	119/18800	0.2861	0.398811	0.340213	MBD3	1
GO:0072676	lymphocyte migration	1/53	119/18800	0.2861	0.398811	0.340213	F11R	1
GO:0032259	methylation	2/53	376/18800	0.286534	0.398811	0.340213	MBD3/METTL9	2
GO:0044282	small molecule catabolic process	2/53	376/18800	0.286534	0.398811	0.340213	KMO/PRODH	2
GO:0140694	non-membrane-bounded organelle assembly	2/53	379/18800	0.289677	0.401112	0.342176	AURKB/CDK2	2
GO:0006690	icosanoid metabolic process	1/53	121/18800	0.290145	0.401112	0.342176	SYK	1
GO:0009308	amine metabolic process	1/53	121/18800	0.290145	0.401112	0.342176	KMO	1
GO:0031398	positive regulation of protein ubiquitination	1/53	121/18800	0.290145	0.401112	0.342176	FANCI	1
GO:0051225	spindle assembly	1/53	121/18800	0.290145	0.401112	0.342176	AURKB	1
GO:0071482	cellular response to light stimulus	1/53	121/18800	0.290145	0.401112	0.342176	AURKB	1
GO:0048593	camera-type eye morphogenesis	1/53	122/18800	0.29216	0.403443	0.344164	ZHX2	1
GO:0050878	regulation of body fluid levels	2/53	382/18800	0.292818	0.403541	0.344248	F11R/SYK	2
GO:0002244	hematopoietic progenitor cell differentiation	1/53	123/18800	0.294168	0.403541	0.344248	TOP2A	1
GO:0032355	response to estradiol	1/53	123/18800	0.294168	0.403541	0.344248	MBD3	1
GO:0042471	ear morphogenesis	1/53	123/18800	0.294168	0.403541	0.344248	CTHRC1	1
GO:0001838	embryonic epithelial tube formation	1/53	124/18800	0.296171	0.403541	0.344248	CTHRC1	1
GO:0002688	regulation of leukocyte chemotaxis	1/53	124/18800	0.296171	0.403541	0.344248	MTUS1	1
GO:0007052	mitotic spindle organization	1/53	124/18800	0.296171	0.403541	0.344248	AURKB	1
GO:0030218	erythrocyte differentiation	1/53	124/18800	0.296171	0.403541	0.344248	FOXO3	1
GO:0046660	female sex differentiation	1/53	124/18800	0.296171	0.403541	0.344248	FOXO3	1
GO:0046683	response to organophosphorus	1/53	124/18800	0.296171	0.403541	0.344248	SDC1	1
GO:1903313	positive regulation of mRNA metabolic process	1/53	124/18800	0.296171	0.403541	0.344248	MEX3D	1
GO:1904375	regulation of protein localization to cell periphery	1/53	124/18800	0.296171	0.403541	0.344248	SAPCD2	1
GO:0002253	activation of immune response	2/53	386/18800	0.297005	0.404229	0.344835	CGAS/SYK	2
GO:0001701	in utero embryonic development	2/53	387/18800	0.298051	0.404916	0.345421	GINS4/MBD3	2
GO:0043280	positive regulation of cysteine-type endopeptidase activity involved in apoptotic process	1/53	125/18800	0.298168	0.404916	0.345421	SYK	1
GO:0003206	cardiac chamber morphogenesis	1/53	126/18800	0.30016	0.406274	0.34658	PKP2	1
GO:0003231	cardiac ventricle development	1/53	126/18800	0.30016	0.406274	0.34658	PKP2	1
GO:0006334	nucleosome assembly	1/53	126/18800	0.30016	0.406274	0.34658	MCM2	1
GO:0006911	phagocytosis, engulfment	1/53	128/18800	0.304127	0.410103	0.349846	HAVCR1	1
GO:0071621	granulocyte chemotaxis	1/53	128/18800	0.304127	0.410103	0.349846	SYK	1
GO:1990266	neutrophil migration	1/53	128/18800	0.304127	0.410103	0.349846	SYK	1
GO:0032970	regulation of actin filament-based process	2/53	393/18800	0.304324	0.410103	0.349846	F11R/PKP2	2
GO:0050727	regulation of inflammatory response	2/53	394/18800	0.305369	0.41106	0.350662	FANCD2/SYK	2
GO:0035601	protein deacylation	1/53	129/18800	0.306102	0.411148	0.350737	MBD3	1
GO:2001022	positive regulation of response to DNA damage stimulus	1/53	129/18800	0.306102	0.411148	0.350737	UIMC1	1
GO:0042476	odontogenesis	1/53	130/18800	0.308072	0.413341	0.352609	SDC1	1
GO:0000018	regulation of DNA recombination	1/53	131/18800	0.310036	0.414619	0.353698	CGAS	1
GO:0007098	centrosome cycle	1/53	131/18800	0.310036	0.414619	0.353698	CDK2	1
GO:0050853	B cell receptor signaling pathway	1/53	131/18800	0.310036	0.414619	0.353698	SYK	1
GO:0000723	telomere maintenance	1/53	132/18800	0.311995	0.416332	0.35516	AURKB	1
GO:0071333	cellular response to glucose stimulus	1/53	132/18800	0.311995	0.416332	0.35516	FOXO3	1
GO:0003158	endothelium development	1/53	133/18800	0.313949	0.417579	0.356223	F11R	1
GO:0034101	erythrocyte homeostasis	1/53	133/18800	0.313949	0.417579	0.356223	FOXO3	1
GO:0098732	macromolecule deacylation	1/53	133/18800	0.313949	0.417579	0.356223	MBD3	1
GO:0014074	response to purine-containing compound	1/53	134/18800	0.315896	0.419262	0.357659	SDC1	1
GO:0071331	cellular response to hexose stimulus	1/53	134/18800	0.315896	0.419262	0.357659	FOXO3	1
GO:0022412	cellular process involved in reproduction in multicellular organism	2/53	406/18800	0.317884	0.421445	0.359521	FOXO3/TOP2A	2
GO:0010508	positive regulation of autophagy	1/53	136/18800	0.319776	0.422132	0.360107	FOXO3	1
GO:0045667	regulation of osteoblast differentiation	1/53	136/18800	0.319776	0.422132	0.360107	CTHRC1	1
GO:0071326	cellular response to monosaccharide stimulus	1/53	136/18800	0.319776	0.422132	0.360107	FOXO3	1
GO:0072175	epithelial tube formation	1/53	136/18800	0.319776	0.422132	0.360107	CTHRC1	1
GO:0007586	digestion	1/53	137/18800	0.321707	0.423771	0.361506	F11R	1
GO:0032434	regulation of proteasomal ubiquitin-dependent protein catabolic process	1/53	137/18800	0.321707	0.423771	0.361506	CDK2	1
GO:0009410	response to xenobiotic stimulus	2/53	411/18800	0.323086	0.424942	0.362505	FOXO3/MCM7	2
GO:0007266	Rho protein signal transduction	1/53	138/18800	0.323634	0.424942	0.362505	F11R	1
GO:0060048	cardiac muscle contraction	1/53	138/18800	0.323634	0.424942	0.362505	PKP2	1
GO:0051783	regulation of nuclear division	1/53	139/18800	0.325555	0.426553	0.363879	AURKB	1
GO:1903900	regulation of viral life cycle	1/53	139/18800	0.325555	0.426553	0.363879	TOP2A	1
GO:0008584	male gonad development	1/53	140/18800	0.32747	0.427241	0.364466	SDC1	1
GO:0072073	kidney epithelium development	1/53	140/18800	0.32747	0.427241	0.364466	SDC1	1
GO:1903305	regulation of regulated secretory pathway	1/53	140/18800	0.32747	0.427241	0.364466	SYK	1
GO:1903322	positive regulation of protein modification by small protein conjugation or removal	1/53	140/18800	0.32747	0.427241	0.364466	FANCI	1
GO:0046546	development of primary male sexual characteristics	1/53	141/18800	0.32938	0.428369	0.365428	SDC1	1
GO:0050671	positive regulation of lymphocyte proliferation	1/53	141/18800	0.32938	0.428369	0.365428	SYK	1
GO:0070555	response to interleukin-1	1/53	141/18800	0.32938	0.428369	0.365428	KMO	1
GO:0030183	B cell differentiation	1/53	142/18800	0.331285	0.429679	0.366545	SYK	1
GO:0034329	cell junction assembly	2/53	420/18800	0.332426	0.429679	0.366545	F11R/PKP2	2
GO:0001508	action potential	1/53	143/18800	0.333185	0.429679	0.366545	PKP2	1
GO:0030010	establishment of cell polarity	1/53	143/18800	0.333185	0.429679	0.366545	SAPCD2	1
GO:0032946	positive regulation of mononuclear cell proliferation	1/53	143/18800	0.333185	0.429679	0.366545	SYK	1
GO:0061351	neural precursor cell proliferation	1/53	143/18800	0.333185	0.429679	0.366545	FOXO3	1
GO:0071456	cellular response to hypoxia	1/53	143/18800	0.333185	0.429679	0.366545	FOXO3	1
GO:2001056	positive regulation of cysteine-type endopeptidase activity	1/53	143/18800	0.333185	0.429679	0.366545	SYK	1
GO:0051592	response to calcium ion	1/53	144/18800	0.335079	0.431669	0.368243	SDC1	1
GO:0007269	neurotransmitter secretion	1/53	145/18800	0.336968	0.432741	0.369158	KMO	1
GO:0031023	microtubule organizing center organization	1/53	145/18800	0.336968	0.432741	0.369158	CDK2	1
GO:0099643	signal release from synapse	1/53	145/18800	0.336968	0.432741	0.369158	KMO	1
GO:0052548	regulation of endopeptidase activity	2/53	426/18800	0.338634	0.434253	0.370448	COL6A3/SYK	2
GO:0009411	response to UV	1/53	146/18800	0.338852	0.434253	0.370448	AURKB	1
GO:0034614	cellular response to reactive oxygen species	1/53	147/18800	0.34073	0.435752	0.371726	FOXO3	1
GO:0071322	cellular response to carbohydrate stimulus	1/53	147/18800	0.34073	0.435752	0.371726	FOXO3	1
GO:0050804	modulation of chemical synaptic transmission	2/53	429/18800	0.341733	0.436579	0.372432	KMO/SLC6A6	2
GO:0051053	negative regulation of DNA metabolic process	1/53	148/18800	0.342603	0.436989	0.372782	CGAS	1
GO:0099177	regulation of trans-synaptic signaling	2/53	430/18800	0.342764	0.436989	0.372782	KMO/SLC6A6	2
GO:0060041	retina development in camera-type eye	1/53	149/18800	0.344471	0.43871	0.37425	ZHX2	1
GO:0048608	reproductive structure development	2/53	433/18800	0.345857	0.440019	0.375367	FOXO3/SDC1	2
GO:0016331	morphogenesis of embryonic epithelium	1/53	150/18800	0.346334	0.44017	0.375495	CTHRC1	1
GO:0008360	regulation of cell shape	1/53	151/18800	0.348192	0.441618	0.37673	F11R	1
GO:0036294	cellular response to decreased oxygen levels	1/53	151/18800	0.348192	0.441618	0.37673	FOXO3	1
GO:0061458	reproductive system development	2/53	436/18800	0.348946	0.442118	0.377157	FOXO3/SDC1	2
GO:0035148	tube formation	1/53	152/18800	0.350044	0.442142	0.377177	CTHRC1	1
GO:0050871	positive regulation of B cell activation	1/53	152/18800	0.350044	0.442142	0.377177	SYK	1
GO:1905039	carboxylic acid transmembrane transport	1/53	152/18800	0.350044	0.442142	0.377177	SLC6A6	1
GO:1903825	organic acid transmembrane transport	1/53	153/18800	0.351891	0.444019	0.378779	SLC6A6	1
GO:0021915	neural tube development	1/53	154/18800	0.353734	0.444973	0.379592	CTHRC1	1
GO:0048592	eye morphogenesis	1/53	154/18800	0.353734	0.444973	0.379592	ZHX2	1
GO:0097530	granulocyte migration	1/53	154/18800	0.353734	0.444973	0.379592	SYK	1
GO:0032103	positive regulation of response to external stimulus	2/53	442/18800	0.355109	0.446247	0.380679	CGAS/SYK	2
GO:1905952	regulation of lipid localization	1/53	155/18800	0.355571	0.44637	0.380784	SYK	1
GO:0016579	protein deubiquitination	1/53	156/18800	0.357402	0.448212	0.382355	UIMC1	1
GO:0031667	response to nutrient levels	2/53	446/18800	0.359208	0.449108	0.38312	FOXO3/MBD3	2
GO:0030856	regulation of epithelial cell differentiation	1/53	157/18800	0.359229	0.449108	0.38312	F11R	1
GO:0046434	organophosphate catabolic process	1/53	157/18800	0.359229	0.449108	0.38312	DUT	1
GO:0043488	regulation of mRNA stability	1/53	158/18800	0.361051	0.449108	0.38312	MEX3D	1
GO:0046631	alpha-beta T cell activation	1/53	158/18800	0.361051	0.449108	0.38312	SYK	1
GO:0051017	actin filament bundle assembly	1/53	158/18800	0.361051	0.449108	0.38312	F11R	1
GO:0070665	positive regulation of leukocyte proliferation	1/53	158/18800	0.361051	0.449108	0.38312	SYK	1
GO:0003012	muscle system process	2/53	449/18800	0.362276	0.449108	0.38312	FOXO3/PKP2	2
GO:0031331	positive regulation of cellular catabolic process	2/53	449/18800	0.362276	0.449108	0.38312	FOXO3/MEX3D	2
GO:0048568	embryonic organ development	2/53	449/18800	0.362276	0.449108	0.38312	CTHRC1/MBD3	2
GO:0006606	protein import into nucleus	1/53	159/18800	0.362867	0.449108	0.38312	SYK	1
GO:0034728	nucleosome organization	1/53	159/18800	0.362867	0.449108	0.38312	MCM2	1
GO:0050792	regulation of viral process	1/53	159/18800	0.362867	0.449108	0.38312	TOP2A	1
GO:0023061	signal release	2/53	451/18800	0.364318	0.449539	0.383487	KMO/SYK	2
GO:0002262	myeloid cell homeostasis	1/53	160/18800	0.364679	0.449539	0.383487	FOXO3	1
GO:0009267	cellular response to starvation	1/53	160/18800	0.364679	0.449539	0.383487	FOXO3	1
GO:2000045	regulation of G1/S transition of mitotic cell cycle	1/53	160/18800	0.364679	0.449539	0.383487	CDK2	1
GO:0051090	regulation of DNA-binding transcription factor activity	2/53	452/18800	0.365338	0.449901	0.383796	FANCD2/SYK	2
GO:0050806	positive regulation of synaptic transmission	1/53	161/18800	0.366485	0.450861	0.384615	KMO	1
GO:0006633	fatty acid biosynthetic process	1/53	162/18800	0.368287	0.451721	0.385349	SCD	1
GO:0032200	telomere organization	1/53	162/18800	0.368287	0.451721	0.385349	AURKB	1
GO:0061572	actin filament bundle organization	1/53	162/18800	0.368287	0.451721	0.385349	F11R	1
GO:0052547	regulation of peptidase activity	2/53	456/18800	0.369414	0.452652	0.386143	COL6A3/SYK	2
GO:0051170	import into nucleus	1/53	163/18800	0.370083	0.45302	0.386457	SYK	1
GO:0035637	multicellular organismal signaling	1/53	164/18800	0.371874	0.454308	0.387556	PKP2	1
GO:0046661	male sex differentiation	1/53	164/18800	0.371874	0.454308	0.387556	SDC1	1
GO:0051100	negative regulation of binding	1/53	165/18800	0.373661	0.455584	0.388645	AURKB	1
GO:0051494	negative regulation of cytoskeleton organization	1/53	165/18800	0.373661	0.455584	0.388645	F11R	1
GO:0001959	regulation of cytokine-mediated signaling pathway	1/53	166/18800	0.375442	0.456398	0.389339	SYK	1
GO:0071453	cellular response to oxygen levels	1/53	166/18800	0.375442	0.456398	0.389339	FOXO3	1
GO:2000058	regulation of ubiquitin-dependent protein catabolic process	1/53	166/18800	0.375442	0.456398	0.389339	CDK2	1
GO:0006417	regulation of translation	2/53	463/18800	0.376524	0.457201	0.390023	FOXO3/MEX3D	2
GO:0002700	regulation of production of molecular mediator of immune response	1/53	167/18800	0.377219	0.457201	0.390023	CGAS	1
GO:0003205	cardiac chamber development	1/53	167/18800	0.377219	0.457201	0.390023	PKP2	1
GO:0071466	cellular response to xenobiotic stimulus	1/53	168/18800	0.37899	0.458895	0.391469	MCM7	1
GO:0030041	actin filament polymerization	1/53	169/18800	0.380756	0.459676	0.392135	DIAPH3	1
GO:1901136	carbohydrate derivative catabolic process	1/53	169/18800	0.380756	0.459676	0.392135	DUT	1
GO:1902904	negative regulation of supramolecular fiber organization	1/53	169/18800	0.380756	0.459676	0.392135	F11R	1
GO:0006937	regulation of muscle contraction	1/53	170/18800	0.382518	0.460897	0.393176	PKP2	1
GO:0043487	regulation of RNA stability	1/53	170/18800	0.382518	0.460897	0.393176	MEX3D	1
GO:0000070	mitotic sister chromatid segregation	1/53	171/18800	0.384275	0.462107	0.394209	AURKB	1
GO:0051099	positive regulation of binding	1/53	171/18800	0.384275	0.462107	0.394209	CTHRC1	1
GO:0032635	interleukin-6 production	1/53	172/18800	0.386026	0.463307	0.395233	SYK	1
GO:0032675	regulation of interleukin-6 production	1/53	172/18800	0.386026	0.463307	0.395233	SYK	1
GO:0051650	establishment of vesicle localization	1/53	173/18800	0.387773	0.46432	0.396097	SDC1	1
GO:0061013	regulation of mRNA catabolic process	1/53	173/18800	0.387773	0.46432	0.396097	MEX3D	1
GO:0001819	positive regulation of cytokine production	2/53	475/18800	0.388638	0.46432	0.396097	CGAS/SYK	2
GO:0000910	cytokinesis	1/53	174/18800	0.389515	0.46432	0.396097	AURKB	1
GO:0010950	positive regulation of endopeptidase activity	1/53	174/18800	0.389515	0.46432	0.396097	SYK	1
GO:0042129	regulation of T cell proliferation	1/53	174/18800	0.389515	0.46432	0.396097	SYK	1
GO:0070646	protein modification by small protein removal	1/53	174/18800	0.389515	0.46432	0.396097	UIMC1	1
GO:0009991	response to extracellular stimulus	2/53	479/18800	0.392655	0.467609	0.398903	FOXO3/MBD3	2
GO:0035725	sodium ion transmembrane transport	1/53	177/18800	0.394712	0.469604	0.400605	SLC6A6	1
GO:0006941	striated muscle contraction	1/53	178/18800	0.396435	0.470742	0.401575	PKP2	1
GO:0060759	regulation of response to cytokine stimulus	1/53	178/18800	0.396435	0.470742	0.401575	SYK	1
GO:0050777	negative regulation of immune response	1/53	179/18800	0.398153	0.472326	0.402926	SYK	1
GO:0019221	cytokine-mediated signaling pathway	2/53	486/18800	0.399657	0.473653	0.404059	FOXO3/SYK	2
GO:0009117	nucleotide metabolic process	2/53	487/18800	0.400654	0.474378	0.404677	DUT/KMO	2
GO:0032640	tumor necrosis factor production	1/53	182/18800	0.403277	0.476107	0.406152	SYK	1
GO:0032680	regulation of tumor necrosis factor production	1/53	182/18800	0.403277	0.476107	0.406152	SYK	1
GO:0050728	negative regulation of inflammatory response	1/53	182/18800	0.403277	0.476107	0.406152	SYK	1
GO:1901652	response to peptide	2/53	491/18800	0.404637	0.476283	0.406302	FOXO3/NUCKS1	2
GO:0043405	regulation of MAP kinase activity	1/53	183/18800	0.404976	0.476283	0.406302	SYK	1
GO:0048469	cell maturation	1/53	183/18800	0.404976	0.476283	0.406302	FOXO3	1
GO:0055001	muscle cell development	1/53	183/18800	0.404976	0.476283	0.406302	SDC1	1
GO:0001906	cell killing	1/53	185/18800	0.408359	0.479802	0.409304	SYK	1
GO:0051302	regulation of cell division	1/53	186/18800	0.410044	0.481321	0.4106	AURKB	1
GO:0046578	regulation of Ras protein signal transduction	1/53	187/18800	0.411723	0.481912	0.411104	F11R	1
GO:0071706	tumor necrosis factor superfamily cytokine production	1/53	187/18800	0.411723	0.481912	0.411104	SYK	1
GO:1903555	regulation of tumor necrosis factor superfamily cytokine production	1/53	187/18800	0.411723	0.481912	0.411104	SYK	1
GO:0006575	cellular modified amino acid metabolic process	1/53	188/18800	0.413399	0.482037	0.41121	PRODH	1
GO:0007051	spindle organization	1/53	188/18800	0.413399	0.482037	0.41121	AURKB	1
GO:0098739	import across plasma membrane	1/53	188/18800	0.413399	0.482037	0.41121	SLC6A6	1
GO:1902806	regulation of cell cycle G1/S phase transition	1/53	188/18800	0.413399	0.482037	0.41121	CDK2	1
GO:0009749	response to glucose	1/53	189/18800	0.415069	0.483068	0.41209	FOXO3	1
GO:0051648	vesicle localization	1/53	189/18800	0.415069	0.483068	0.41209	SDC1	1
GO:0050731	positive regulation of peptidyl-tyrosine phosphorylation	1/53	190/18800	0.416735	0.483633	0.412572	SYK	1
GO:0061136	regulation of proteasomal protein catabolic process	1/53	190/18800	0.416735	0.483633	0.412572	CDK2	1
GO:1901654	response to ketone	1/53	190/18800	0.416735	0.483633	0.412572	FOXO3	1
GO:0010952	positive regulation of peptidase activity	1/53	192/18800	0.420052	0.487023	0.415464	SYK	1
GO:0009746	response to hexose	1/53	193/18800	0.421704	0.488477	0.416704	FOXO3	1
GO:0031334	positive regulation of protein-containing complex assembly	1/53	194/18800	0.423351	0.489923	0.417938	SYK	1
GO:0006403	RNA localization	1/53	196/18800	0.426632	0.492792	0.420385	MEX3D	1
GO:0042594	response to starvation	1/53	196/18800	0.426632	0.492792	0.420385	FOXO3	1
GO:0031032	actomyosin structure organization	1/53	199/18800	0.431519	0.497035	0.424005	F11R	1
GO:0071674	mononuclear cell migration	1/53	199/18800	0.431519	0.497035	0.424005	F11R	1
GO:1903828	negative regulation of protein localization	1/53	199/18800	0.431519	0.497035	0.424005	SAPCD2	1
GO:0034284	response to monosaccharide	1/53	200/18800	0.433138	0.497967	0.4248	FOXO3	1
GO:0050864	regulation of B cell activation	1/53	200/18800	0.433138	0.497967	0.4248	SYK	1
GO:0009612	response to mechanical stimulus	1/53	201/18800	0.434754	0.498891	0.425588	F11R	1
GO:1901888	regulation of cell junction assembly	1/53	201/18800	0.434754	0.498891	0.425588	F11R	1
GO:0019722	calcium-mediated signaling	1/53	202/18800	0.436364	0.499806	0.426369	SYK	1
GO:1902115	regulation of organelle assembly	1/53	202/18800	0.436364	0.499806	0.426369	SDC1	1
GO:0065004	protein-DNA complex assembly	1/53	203/18800	0.437971	0.500712	0.427142	MCM2	1
GO:0071383	cellular response to steroid hormone stimulus	1/53	203/18800	0.437971	0.500712	0.427142	FOXO3	1
GO:0042098	T cell proliferation	1/53	204/18800	0.439572	0.50161	0.427908	SYK	1
GO:0043281	regulation of cysteine-type endopeptidase activity involved in apoptotic process	1/53	204/18800	0.439572	0.50161	0.427908	SYK	1
GO:0007623	circadian rhythm	1/53	205/18800	0.44117	0.5025	0.428667	TOP2A	1
GO:0032869	cellular response to insulin stimulus	1/53	205/18800	0.44117	0.5025	0.428667	NUCKS1	1
GO:0043523	regulation of neuron apoptotic process	1/53	207/18800	0.444351	0.505655	0.431358	FOXO3	1
GO:0030100	regulation of endocytosis	1/53	208/18800	0.445935	0.506051	0.431696	SYK	1
GO:0045637	regulation of myeloid cell differentiation	1/53	208/18800	0.445935	0.506051	0.431696	FOXO3	1
GO:0071902	positive regulation of protein serine/threonine kinase activity	1/53	208/18800	0.445935	0.506051	0.431696	SYK	1
GO:0017038	protein import	1/53	210/18800	0.449089	0.509161	0.434349	SYK	1
GO:0008016	regulation of heart contraction	1/53	211/18800	0.45066	0.510001	0.435066	PKP2	1
GO:0042180	cellular ketone metabolic process	1/53	211/18800	0.45066	0.510001	0.435066	KMO	1
GO:0001505	regulation of neurotransmitter levels	1/53	213/18800	0.453788	0.512126	0.436879	KMO	1
GO:0031396	regulation of protein ubiquitination	1/53	213/18800	0.453788	0.512126	0.436879	FANCI	1
GO:0031669	cellular response to nutrient levels	1/53	213/18800	0.453788	0.512126	0.436879	FOXO3	1
GO:0071222	cellular response to lipopolysaccharide	1/53	217/18800	0.459992	0.518651	0.442445	KMO	1
GO:0002377	immunoglobulin production	1/53	218/18800	0.461532	0.519435	0.443113	CGAS	1
GO:0002685	regulation of leukocyte migration	1/53	218/18800	0.461532	0.519435	0.443113	MTUS1	1
GO:0007163	establishment or maintenance of cell polarity	1/53	219/18800	0.463068	0.520686	0.444181	SAPCD2	1
GO:0071241	cellular response to inorganic substance	1/53	221/18800	0.466127	0.523168	0.446298	CDK2	1
GO:0097191	extrinsic apoptotic signaling pathway	1/53	221/18800	0.466127	0.523168	0.446298	FOXO3	1
GO:1903050	regulation of proteolysis involved in protein catabolic process	1/53	223/18800	0.469168	0.526102	0.448801	CDK2	1
GO:0000082	G1/S transition of mitotic cell cycle	1/53	225/18800	0.472193	0.528529	0.450872	CDK2	1
GO:0050920	regulation of chemotaxis	1/53	225/18800	0.472193	0.528529	0.450872	MTUS1	1
GO:0009743	response to carbohydrate	1/53	226/18800	0.473699	0.529732	0.451898	FOXO3	1
GO:0071219	cellular response to molecule of bacterial origin	1/53	229/18800	0.478192	0.533785	0.455355	KMO	1
GO:2000116	regulation of cysteine-type endopeptidase activity	1/53	229/18800	0.478192	0.533785	0.455355	SYK	1
GO:0050670	regulation of lymphocyte proliferation	1/53	230/18800	0.479681	0.534962	0.456359	SYK	1
GO:0032944	regulation of mononuclear cell proliferation	1/53	233/18800	0.484123	0.539427	0.460168	SYK	1
GO:0045055	regulated exocytosis	1/53	234/18800	0.485596	0.540088	0.460732	SYK	1
GO:0048738	cardiac muscle tissue development	1/53	234/18800	0.485596	0.540088	0.460732	PKP2	1
GO:0097305	response to alcohol	1/53	235/18800	0.487064	0.541232	0.461708	FOXO3	1
GO:0002703	regulation of leukocyte mediated immunity	1/53	236/18800	0.488529	0.542368	0.462677	SYK	1
GO:0071824	protein-DNA complex subunit organization	1/53	237/18800	0.489989	0.543499	0.463642	MCM2	1
GO:0098657	import into cell	1/53	238/18800	0.491445	0.544622	0.4646	SLC6A6	1
GO:0001649	osteoblast differentiation	1/53	241/18800	0.495789	0.548447	0.467863	CTHRC1	1
GO:0051402	neuron apoptotic process	1/53	241/18800	0.495789	0.548447	0.467863	FOXO3	1
GO:0006813	potassium ion transport	1/53	243/18800	0.498665	0.551132	0.470154	CDK2	1
GO:0050851	antigen receptor-mediated signaling pathway	1/53	244/18800	0.500097	0.552218	0.47108	SYK	1
GO:0031668	cellular response to extracellular stimulus	1/53	245/18800	0.501525	0.553033	0.471775	FOXO3	1
GO:0006898	receptor-mediated endocytosis	1/53	246/18800	0.502948	0.553033	0.471775	SYK	1
GO:0071695	anatomical structure maturation	1/53	246/18800	0.502948	0.553033	0.471775	FOXO3	1
GO:1903320	regulation of protein modification by small protein conjugation or removal	1/53	246/18800	0.502948	0.553033	0.471775	FANCI	1
GO:0009636	response to toxic substance	1/53	247/18800	0.504368	0.553033	0.471775	SDC1	1
GO:0060047	heart contraction	1/53	247/18800	0.504368	0.553033	0.471775	PKP2	1
GO:0090068	positive regulation of cell cycle process	1/53	247/18800	0.504368	0.553033	0.471775	AURKB	1
GO:0002699	positive regulation of immune effector process	1/53	248/18800	0.505784	0.553033	0.471775	SYK	1
GO:0014706	striated muscle tissue development	1/53	248/18800	0.505784	0.553033	0.471775	PKP2	1
GO:0015850	organic hydroxy compound transport	1/53	248/18800	0.505784	0.553033	0.471775	SYK	1
GO:0017148	negative regulation of translation	1/53	248/18800	0.505784	0.553033	0.471775	MEX3D	1
GO:0010951	negative regulation of endopeptidase activity	1/53	251/18800	0.510008	0.557155	0.475292	COL6A3	1
GO:0003007	heart morphogenesis	1/53	254/18800	0.514196	0.560734	0.478345	PKP2	1
GO:0070663	regulation of leukocyte proliferation	1/53	254/18800	0.514196	0.560734	0.478345	SYK	1
GO:0044843	cell cycle G1/S phase transition	1/53	255/18800	0.515585	0.56175	0.479211	CDK2	1
GO:0003015	heart process	1/53	257/18800	0.51835	0.564262	0.481354	PKP2	1
GO:0032868	response to insulin	1/53	259/18800	0.521099	0.566753	0.483479	NUCKS1	1
GO:1903522	regulation of blood circulation	1/53	260/18800	0.522468	0.567739	0.484321	PKP2	1
GO:0050730	regulation of peptidyl-tyrosine phosphorylation	1/53	261/18800	0.523833	0.56872	0.485157	SYK	1
GO:0010466	negative regulation of peptidase activity	1/53	262/18800	0.525194	0.569695	0.485988	COL6A3	1
GO:0003018	vascular process in circulatory system	1/53	263/18800	0.526552	0.570663	0.486815	SLC6A6	1
GO:0031348	negative regulation of defense response	1/53	268/18800	0.533282	0.577448	0.492603	SYK	1
GO:0110053	regulation of actin filament organization	1/53	270/18800	0.535948	0.579824	0.49463	F11R	1
GO:0043547	positive regulation of GTPase activity	1/53	272/18800	0.538599	0.58218	0.496639	F11R	1
GO:2000113	negative regulation of cellular macromolecule biosynthetic process	1/53	275/18800	0.542547	0.585932	0.49984	MEX3D	1
GO:0034249	negative regulation of cellular amide metabolic process	1/53	276/18800	0.543856	0.58683	0.500606	MEX3D	1
GO:0051258	protein polymerization	1/53	277/18800	0.545161	0.587722	0.501367	DIAPH3	1
GO:0051146	striated muscle cell differentiation	1/53	281/18800	0.550345	0.592791	0.505691	SDC1	1
GO:0048872	homeostasis of number of cells	1/53	282/18800	0.551632	0.593657	0.50643	FOXO3	1
GO:0002366	leukocyte activation involved in immune response	1/53	285/18800	0.555471	0.597265	0.509508	SYK	1
GO:0001666	response to hypoxia	1/53	286/18800	0.556744	0.59811	0.510229	FOXO3	1
GO:0002263	cell activation involved in immune response	1/53	289/18800	0.56054	0.601662	0.513259	SYK	1
GO:0051607	defense response to virus	1/53	290/18800	0.561798	0.602487	0.513962	CGAS	1
GO:0140546	defense response to symbiont	1/53	291/18800	0.563053	0.603306	0.514661	CGAS	1
GO:0140014	mitotic nuclear division	1/53	293/18800	0.565551	0.60468	0.515834	AURKB	1
GO:0034504	protein localization to nucleus	1/53	294/18800	0.566796	0.60468	0.515834	SYK	1
GO:0048562	embryonic organ morphogenesis	1/53	294/18800	0.566796	0.60468	0.515834	CTHRC1	1
GO:0071375	cellular response to peptide hormone stimulus	1/53	294/18800	0.566796	0.60468	0.515834	NUCKS1	1
GO:1903311	regulation of mRNA metabolic process	1/53	294/18800	0.566796	0.60468	0.515834	MEX3D	1
GO:0097193	intrinsic apoptotic signaling pathway	1/53	295/18800	0.568036	0.605478	0.516514	PRODH	1
GO:0021700	developmental maturation	1/53	296/18800	0.569273	0.605746	0.516743	FOXO3	1
GO:0046651	lymphocyte proliferation	1/53	296/18800	0.569273	0.605746	0.516743	SYK	1
GO:0010720	positive regulation of cell development	1/53	297/18800	0.570507	0.606534	0.517415	F11R	1
GO:0007281	germ cell development	1/53	299/18800	0.572964	0.607295	0.518064	FOXO3	1
GO:0036293	response to decreased oxygen levels	1/53	299/18800	0.572964	0.607295	0.518064	FOXO3	1
GO:0051056	regulation of small GTPase mediated signal transduction	1/53	299/18800	0.572964	0.607295	0.518064	F11R	1
GO:0002429	immune response-activating cell surface receptor signaling pathway	1/53	300/18800	0.574187	0.607295	0.518064	SYK	1
GO:0002757	immune response-activating signal transduction	1/53	300/18800	0.574187	0.607295	0.518064	SYK	1
GO:0032943	mononuclear cell proliferation	1/53	300/18800	0.574187	0.607295	0.518064	SYK	1
GO:0001822	kidney development	1/53	303/18800	0.577837	0.610629	0.520908	SDC1	1
GO:0022604	regulation of cell morphogenesis	1/53	305/18800	0.580253	0.612655	0.522637	F11R	1
GO:0016050	vesicle organization	1/53	306/18800	0.581456	0.613398	0.523271	SDC1	1
GO:0006913	nucleocytoplasmic transport	1/53	308/18800	0.583851	0.61487	0.524526	SYK	1
GO:0051169	nuclear transport	1/53	308/18800	0.583851	0.61487	0.524526	SYK	1
GO:0009416	response to light stimulus	1/53	310/18800	0.586233	0.61685	0.526215	AURKB	1
GO:0070372	regulation of ERK1 and ERK2 cascade	1/53	311/18800	0.587419	0.617569	0.526829	SYK	1
GO:0002440	production of molecular mediator of immune response	1/53	312/18800	0.588602	0.617756	0.526988	CGAS	1
GO:0072001	renal system development	1/53	312/18800	0.588602	0.617756	0.526988	SDC1	1
GO:0051604	protein maturation	1/53	314/18800	0.590957	0.619698	0.528645	NAA40	1
GO:0070482	response to oxygen levels	1/53	324/18800	0.602537	0.631303	0.538545	FOXO3	1
GO:0002768	immune response-regulating cell surface receptor signaling pathway	1/53	328/18800	0.607079	0.634979	0.54168	SYK	1
GO:0060562	epithelial tube morphogenesis	1/53	328/18800	0.607079	0.634979	0.54168	CTHRC1	1
GO:0045787	positive regulation of cell cycle	1/53	329/18800	0.608206	0.635617	0.542225	AURKB	1
GO:0043010	camera-type eye development	1/53	330/18800	0.60933	0.635711	0.542305	ZHX2	1
GO:0070661	leukocyte proliferation	1/53	330/18800	0.60933	0.635711	0.542305	SYK	1
GO:0043414	macromolecule methylation	1/53	331/18800	0.610451	0.63634	0.542841	MBD3	1
GO:0032496	response to lipopolysaccharide	1/53	333/18800	0.612684	0.638126	0.544365	KMO	1
GO:0070371	ERK1 and ERK2 cascade	1/53	335/18800	0.614904	0.639896	0.545875	SYK	1
GO:0010506	regulation of autophagy	1/53	336/18800	0.616009	0.639962	0.545932	FOXO3	1
GO:0042113	B cell activation	1/53	336/18800	0.616009	0.639962	0.545932	SYK	1
GO:0030336	negative regulation of cell migration	1/53	346/18800	0.626893	0.650719	0.555108	FOXO3	1
GO:0006936	muscle contraction	1/53	349/18800	0.630099	0.653495	0.557476	PKP2	1
GO:0045861	negative regulation of proteolysis	1/53	350/18800	0.631161	0.654045	0.557945	COL6A3	1
GO:0010038	response to metal ion	1/53	351/18800	0.632221	0.654582	0.558403	SDC1	1
GO:0001655	urogenital system development	1/53	352/18800	0.633277	0.654582	0.558403	SDC1	1
GO:0032956	regulation of actin cytoskeleton organization	1/53	352/18800	0.633277	0.654582	0.558403	F11R	1
GO:0002237	response to molecule of bacterial origin	1/53	354/18800	0.635381	0.656205	0.559788	KMO	1
GO:2000146	negative regulation of cell motility	1/53	361/18800	0.642653	0.663158	0.565719	FOXO3	1
GO:0042742	defense response to bacterium	1/53	364/18800	0.645726	0.665211	0.567471	SYK	1
GO:0043087	regulation of GTPase activity	1/53	364/18800	0.645726	0.665211	0.567471	F11R	1
GO:0045862	positive regulation of proteolysis	1/53	369/18800	0.65079	0.669866	0.571442	SYK	1
GO:0071900	regulation of protein serine/threonine kinase activity	1/53	372/18800	0.653794	0.672395	0.573599	SYK	1
GO:0018108	peptidyl-tyrosine phosphorylation	1/53	373/18800	0.654789	0.672856	0.573992	SYK	1
GO:0018212	peptidyl-tyrosine modification	1/53	376/18800	0.65776	0.67478	0.575634	SYK	1
GO:1902903	regulation of supramolecular fiber organization	1/53	376/18800	0.65776	0.67478	0.575634	F11R	1
GO:0001654	eye development	1/53	379/18800	0.660705	0.677236	0.577729	ZHX2	1
GO:0050678	regulation of epithelial cell proliferation	1/53	382/18800	0.663625	0.679663	0.579799	UHRF1	1
GO:0150063	visual system development	1/53	383/18800	0.664593	0.680088	0.580161	ZHX2	1
GO:0042692	muscle cell differentiation	1/53	387/18800	0.668438	0.683453	0.583032	SDC1	1
GO:0048880	sensory system development	1/53	389/18800	0.670344	0.684832	0.584208	ZHX2	1
GO:0006869	lipid transport	1/53	391/18800	0.672239	0.685628	0.584888	SYK	1
GO:0030099	myeloid cell differentiation	1/53	391/18800	0.672239	0.685628	0.584888	FOXO3	1
GO:0009615	response to virus	1/53	392/18800	0.673183	0.686021	0.585223	CGAS	1
GO:0006631	fatty acid metabolic process	1/53	395/18800	0.675998	0.68756	0.586536	SCD	1
GO:0042176	regulation of protein catabolic process	1/53	395/18800	0.675998	0.68756	0.586536	CDK2	1
GO:0040013	negative regulation of locomotion	1/53	396/18800	0.676931	0.68756	0.586536	FOXO3	1
GO:0045860	positive regulation of protein kinase activity	1/53	396/18800	0.676931	0.68756	0.586536	SYK	1
GO:0043254	regulation of protein-containing complex assembly	1/53	401/18800	0.681556	0.691687	0.590056	SYK	1
GO:0010959	regulation of metal ion transport	1/53	403/18800	0.683388	0.692974	0.591154	PKP2	1
GO:0043434	response to peptide hormone	1/53	404/18800	0.684301	0.693327	0.591455	NUCKS1	1
GO:0060537	muscle tissue development	1/53	405/18800	0.68521	0.693676	0.591753	PKP2	1
GO:0043161	proteasome-mediated ubiquitin-dependent protein catabolic process	1/53	414/18800	0.693281	0.70127	0.598231	CDK2	1
GO:0001503	ossification	1/53	420/18800	0.698549	0.706017	0.602281	CTHRC1	1
GO:0002683	negative regulation of immune system process	1/53	425/18800	0.702871	0.709218	0.605012	SYK	1
GO:0042391	regulation of membrane potential	1/53	425/18800	0.702871	0.709218	0.605012	PKP2	1
GO:0032102	negative regulation of response to external stimulus	1/53	429/18800	0.706284	0.712078	0.607451	SYK	1
GO:0072594	establishment of protein localization to organelle	1/53	431/18800	0.707976	0.713199	0.608408	SYK	1
GO:0050673	epithelial cell proliferation	1/53	443/18800	0.717931	0.722635	0.616457	UHRF1	1
GO:0010876	lipid localization	1/53	446/18800	0.720368	0.724494	0.618043	SYK	1
GO:0002443	leukocyte mediated immunity	1/53	457/18800	0.729125	0.732702	0.625045	SYK	1
GO:0022411	cellular component disassembly	1/53	460/18800	0.731466	0.734454	0.62654	TOP2A	1
GO:0033674	positive regulation of kinase activity	1/53	476/18800	0.743622	0.74605	0.636432	SYK	1
GO:0002764	immune response-regulating signaling pathway	1/53	482/18800	0.74804	0.74987	0.639691	SYK	1
GO:0043410	positive regulation of MAPK cascade	1/53	491/18800	0.754527	0.755757	0.644712	SYK	1
GO:0010498	proteasomal protein catabolic process	1/53	496/18800	0.75806	0.758677	0.647203	CDK2	1
GO:0060284	regulation of cell development	1/53	500/18800	0.76085	0.76085	0.649057	F11R	1

## Sheet: Sheet12
ONTOLOGY	ID	Description	GeneRatio	BgRatio	pvalue	p.adjust	qvalue	geneID	Count
BP	GO:0006268	DNA unwinding involved in DNA replication	8/53	22/18800	7.11831e-16	4.51155e-13	3.84866e-13	GINS3/GINS4/MCM2/MCM3/MCM4/MCM5/MCM6/MCM7	8
BP	GO:0000727	double-strand break repair via break-induced replication	7/53	12/18800	7.34183e-16	4.51155e-13	3.84866e-13	GINS4/MCM2/MCM3/MCM4/MCM5/MCM6/MCM7	7
BP	GO:0006270	DNA replication initiation	8/53	38/18800	1.05212e-13	4.31019e-11	3.67689e-11	CDK2/GINS3/MCM2/MCM3/MCM4/MCM5/MCM6/MCM7	8
BP	GO:0006261	DNA-templated DNA replication	11/53	159/18800	6.26858e-13	1.92602e-10	1.64303e-10	CDK2/GINS3/GINS4/MCM2/MCM3/MCM4/MCM5/MCM6/MCM7/NUCKS1/WDHD1	11
BP	GO:0032508	DNA duplex unwinding	9/53	90/18800	3.26892e-12	8.03501e-10	6.85441e-10	GINS3/GINS4/MCM2/MCM3/MCM4/MCM5/MCM6/MCM7/TOP2A	9
BP	GO:0032392	DNA geometric change	9/53	96/18800	5.92546e-12	1.21373e-09	1.0354e-09	GINS3/GINS4/MCM2/MCM3/MCM4/MCM5/MCM6/MCM7/TOP2A	9
BP	GO:0071103	DNA conformation change	9/53	103/18800	1.13013e-11	1.98419e-09	1.69265e-09	GINS3/GINS4/MCM2/MCM3/MCM4/MCM5/MCM6/MCM7/TOP2A	9
BP	GO:0006260	DNA replication	12/53	280/18800	1.4589e-11	2.24123e-09	1.91192e-09	CDK2/DUT/GINS3/GINS4/MCM2/MCM3/MCM4/MCM5/MCM6/MCM7/NUCKS1/WDHD1	12
BP	GO:0006302	double-strand break repair	11/53	273/18800	2.19953e-10	3.00358e-08	2.56226e-08	CGAS/FANCD2/GINS4/MCM2/MCM3/MCM4/MCM5/MCM6/MCM7/NUCKS1/UIMC1	11
BP	GO:1902969	mitotic DNA replication	5/53	14/18800	2.88134e-10	3.54117e-08	3.02086e-08	GINS3/MCM2/MCM3/MCM4/MCM6	5
BP	GO:0000724	double-strand break repair via homologous recombination	9/53	162/18800	6.71279e-10	7.50001e-08	6.39802e-08	CGAS/GINS4/MCM2/MCM3/MCM4/MCM5/MCM6/MCM7/NUCKS1	9
BP	GO:0000725	recombinational repair	9/53	164/18800	7.48587e-10	7.66678e-08	6.54028e-08	CGAS/GINS4/MCM2/MCM3/MCM4/MCM5/MCM6/MCM7/NUCKS1	9
BP	GO:0006310	DNA recombination	11/53	324/18800	1.34513e-09	1.27166e-07	1.08482e-07	CGAS/FANCD2/GINS4/MCM2/MCM3/MCM4/MCM5/MCM6/MCM7/NUCKS1/TOP2A	11
BP	GO:0033260	nuclear DNA replication	5/53	38/18800	6.86412e-08	6.02572e-06	5.14035e-06	GINS3/MCM2/MCM3/MCM4/MCM6	5
BP	GO:0044786	cell cycle DNA replication	5/53	43/18800	1.30242e-07	1.06712e-05	9.10326e-06	GINS3/MCM2/MCM3/MCM4/MCM6	5
BP	GO:0022616	DNA strand elongation	4/53	37/18800	3.4695e-06	0.000266501	0.000227343	MCM3/MCM4/MCM7/NUCKS1	4
BP	GO:0006271	DNA strand elongation involved in DNA replication	3/53	15/18800	9.39841e-06	0.00067945	0.000579617	MCM3/MCM4/MCM7	3
BP	GO:0007093	mitotic cell cycle checkpoint signaling	5/53	130/18800	3.21852e-05	0.00219754	0.00187465	AURKB/CDK2/FANCD2/MDC1/UIMC1	5
BP	GO:0051052	regulation of DNA metabolic process	8/53	472/18800	4.88991e-05	0.003163	0.00269826	AURKB/CGAS/CDK2/GINS3/GINS4/MBD3/NUCKS1/UIMC1	8
BP	GO:0044773	mitotic DNA damage checkpoint signaling	4/53	81/18800	7.9747e-05	0.00490045	0.00418042	CDK2/FANCD2/MDC1/UIMC1	4
BP	GO:0044774	mitotic DNA integrity checkpoint signaling	4/53	85/18800	9.62485e-05	0.00563283	0.00480519	CDK2/FANCD2/MDC1/UIMC1	4
BP	GO:0000075	cell cycle checkpoint signaling	5/53	170/18800	0.000115158	0.00643316	0.00548792	AURKB/CDK2/FANCD2/MDC1/UIMC1	5
BP	GO:0042770	signal transduction in response to DNA damage	5/53	174/18800	0.000128441	0.00686323	0.00585481	CDK2/FANCD2/FOXO3/MDC1/UIMC1	5
BP	GO:0000077	DNA damage checkpoint signaling	4/53	115/18800	0.000308759	0.0158111	0.0134879	CDK2/FANCD2/MDC1/UIMC1	4
BP	GO:0009157	deoxyribonucleoside monophosphate biosynthetic process	2/53	10/18800	0.00034587	0.017003	0.0145047	DUT/TK1	2
BP	GO:0031570	DNA integrity checkpoint signaling	4/53	123/18800	0.000398784	0.0188502	0.0160805	CDK2/FANCD2/MDC1/UIMC1	4
BP	GO:0090329	regulation of DNA-templated DNA replication	3/53	52/18800	0.000424067	0.0193029	0.0164667	CDK2/GINS3/GINS4	3
BP	GO:0016570	histone modification	7/53	494/18800	0.000449001	0.0197079	0.0168122	AURKB/CDK2/MBD3/MSL1/NAA40/UHRF1/UIMC1	7
BP	GO:0045930	negative regulation of mitotic cell cycle	5/53	234/18800	0.000504929	0.0207366	0.0176898	AURKB/CDK2/FANCD2/MDC1/UIMC1	5
BP	GO:0006275	regulation of DNA replication	4/53	131/18800	0.000506183	0.0207366	0.0176898	CDK2/GINS3/GINS4/NUCKS1	4
BP	GO:1900262	regulation of DNA-directed DNA polymerase activity	2/53	13/18800	0.000596267	0.0229004	0.0195356	GINS3/GINS4	2
BP	GO:1900264	positive regulation of DNA-directed DNA polymerase activity	2/53	13/18800	0.000596267	0.0229004	0.0195356	GINS3/GINS4	2
BP	GO:0035825	homologous recombination	3/53	59/18800	0.000615183	0.0229109	0.0195446	FANCD2/NUCKS1/TOP2A	3
BP	GO:1901988	negative regulation of cell cycle phase transition	5/53	255/18800	0.000744838	0.0269237	0.0229678	AURKB/CDK2/FANCD2/MDC1/UIMC1	5
BP	GO:0051054	positive regulation of DNA metabolic process	5/53	263/18800	0.000855657	0.0300458	0.0256311	AURKB/CDK2/GINS3/GINS4/UIMC1	5
BP	GO:0031573	mitotic intra-S DNA damage checkpoint signaling	2/53	17/18800	0.00103216	0.0352368	0.0300594	FANCD2/MDC1	2
BP	GO:2000573	positive regulation of DNA biosynthetic process	3/53	73/18800	0.0011447	0.0370586	0.0316136	AURKB/GINS3/GINS4	3
BP	GO:0007568	aging	4/53	163/18800	0.00114583	0.0370586	0.0316136	AURKB/FOXO3/KMO/MBD3	4
BP	GO:0010948	negative regulation of cell cycle process	5/53	301/18800	0.00155776	0.0486166	0.0414733	AURKB/CDK2/FANCD2/MDC1/UIMC1	5
BP	GO:0033005	positive regulation of mast cell activation	2/53	21/18800	0.00158231	0.0486166	0.0414733	HAVCR1/SYK	2
CC	GO:0071162	CMG complex	8/53	11/19594	2.70127e-19	3.59269e-17	3.04249e-17	GINS3/GINS4/MCM2/MCM3/MCM4/MCM5/MCM6/MCM7	8
CC	GO:0031261	DNA replication preinitiation complex	8/53	12/19594	8.08727e-19	5.37803e-17	4.55441e-17	GINS3/GINS4/MCM2/MCM3/MCM4/MCM5/MCM6/MCM7	8
CC	GO:0000228	nuclear chromosome	10/53	228/19594	4.70346e-10	2.0852e-08	1.76586e-08	GINS3/GINS4/MCM2/MCM3/MCM4/MCM5/MCM6/MCM7/TOP2A/WDHD1	10
CC	GO:0032993	protein-DNA complex	9/53	220/19594	6.95167e-09	2.31143e-07	1.95744e-07	GINS3/GINS4/H2AC21/MCM2/MCM3/MCM4/MCM5/MCM6/MCM7	9
CC	GO:0000781	chromosome, telomeric region	7/53	166/19594	3.06502e-07	8.15297e-06	6.90437e-06	CDK2/MCM2/MCM3/MCM4/MCM5/MCM6/MCM7	7
CC	GO:0098687	chromosomal region	9/53	366/19594	5.38668e-07	1.19405e-05	1.01118e-05	AURKB/CDK2/MCM2/MCM3/MCM4/MCM5/MCM6/MCM7/TOP2A	9
CC	GO:0005657	replication fork	3/53	60/19594	0.000573475	0.010896	0.00922734	MCM3/UHRF1/WDHD1	3
CC	GO:0043596	nuclear replication fork	2/53	28/19594	0.00259405	0.0431261	0.0365215	MCM3/WDHD1	2
MF	GO:0017116	single-stranded DNA helicase activity	6/54	23/18410	4.64526e-11	7.52532e-09	6.06329e-09	MCM2/MCM3/MCM4/MCM5/MCM6/MCM7	6
MF	GO:0008094	ATP-dependent activity, acting on DNA	8/54	103/18410	6.12711e-10	4.96296e-08	3.99874e-08	HLTF/MCM2/MCM3/MCM4/MCM5/MCM6/MCM7/TOP2A	8
MF	GO:0003697	single-stranded DNA binding	7/54	120/18410	5.75878e-08	2.60936e-06	2.10241e-06	MCM2/MCM3/MCM4/MCM5/MCM6/MCM7/NUCKS1	7
MF	GO:0003678	DNA helicase activity	6/54	72/18410	6.44287e-08	2.60936e-06	2.10241e-06	MCM2/MCM3/MCM4/MCM5/MCM6/MCM7	6
MF	GO:0140097	catalytic activity, acting on DNA	8/54	222/18410	2.54505e-07	8.24596e-06	6.64392e-06	HLTF/MCM2/MCM3/MCM4/MCM5/MCM6/MCM7/TOP2A	8
MF	GO:0004386	helicase activity	7/54	155/18410	3.32705e-07	8.98303e-06	7.23779e-06	HLTF/MCM2/MCM3/MCM4/MCM5/MCM6/MCM7	7
MF	GO:0043138	3'-5' DNA helicase activity	3/54	14/18410	8.48694e-06	0.000196412	0.000158253	MCM2/MCM5/MCM6	3
MF	GO:0016887	ATP hydrolysis activity	7/54	325/18410	4.35289e-05	0.000881461	0.000710209	ATAD2/MCM2/MCM3/MCM4/MCM5/MCM6/MCM7	7
MF	GO:0003688	DNA replication origin binding	2/54	16/18410	0.000987007	0.0159895	0.012883	MCM2/MCM5	2
MF	GO:0035173	histone kinase activity	2/54	16/18410	0.000987007	0.0159895	0.012883	AURKB/CDK2	2
MF	GO:0070182	DNA polymerase binding	2/54	22/18410	0.00187869	0.027668	0.0222926	FANCD2/FANCI	2
MF	GO:0008327	methyl-CpG binding	2/54	25/18410	0.00242616	0.0327531	0.0263898	MBD3/UHRF1	2

## Sheet: Sheet13
Gene_A	Gene_B	interaction	name	Name_A	Name_B	SCORE	selected	shared interaction	shared name	source	support	target	TYPE
4171	4172	Direct		MCM2	MCM3	999	FALSE	Direct		4171	StringDB: physical, StringEvidence: coexpression:0.998,experiments:0.997,textmining:0.946,database:0.896, InWeb_IM: experimental, BioGrid: physical, BioGrid_PubMed: 35831314,33961781,30108253,28514442,27621311,26344197,25963833,23993743,17296731,15232106,12614612, BioGrid_Type: Reconstituted Complex,Affinity Capture-MS,Affinity Capture-Western,Two-hybrid,Co-fractionation, BioGrid_Score: 1.0,0.965…	4172	Direct
4171	4173	Direct		MCM2	MCM4	999	FALSE	Direct		4171	StringDB: physical, StringEvidence: coexpression:0.999,experiments:0.997,textmining:0.963,database:0.896, InWeb_IM: experimental, BioGrid: physical, BioGrid_PubMed: 8798650,35831314,33961781,27173435,26344197,25963833,22939629,22863883,17296731,16902406,12694531,12614612,10567526, BioGrid_Type: Co-purification,Reconstituted Complex,Affinity Capture-MS,Affinity Capture-Western,Two-hybrid,Co-fracti…	4173	Direct
4171	4174	Direct		MCM2	MCM5	999	FALSE	Direct		4171	StringDB: physical, StringEvidence: coexpression:0.999,experiments:0.997,textmining:0.970,database:0.896, InWeb_IM: experimental, BioGrid: physical, BioGrid_PubMed: 35831314,26344197,25963833,24207054,23993743,22939629,15232106,12614612,11248027, BioGrid_Type: Reconstituted Complex,Affinity Capture-MS,Co-localization,Affinity Capture-Western,Two-hybrid,Co-fractionation, BioGrid_Score: 0.979,1.0, …	4174	Direct
4171	4175	Direct		MCM2	MCM6	999	FALSE	Direct		4171	StringDB: physical, StringEvidence: coexpression:0.998,experiments:0.997,textmining:0.972,database:0.896,cooccurrence:0.224, InWeb_IM: experimental, BioGrid: physical, BioGrid_PubMed: 35831314,33961781,30100344,27173435,26496610,26344197,25963833,25416956,22939629,22863883,17296731,16189514,12694531,12614612,12207017,10567526, BioGrid_Type: Co-purification,Reconstituted Complex,Affinity Capture-M…	4175	Direct
4171	4176	Direct		MCM2	MCM7	999	FALSE	Direct		4171	StringDB: physical, StringEvidence: coexpression:0.998,experiments:0.996,textmining:0.992,database:0.896, InWeb_IM: experimental, BioGrid: physical, BioGrid_PubMed: 9099751,35831314,33961781,30100344,27173435,26344197,26186194,25963833,22939629,22863883,17296731,15232106,12694531,12614612,12207017,10567526, BioGrid_Type: Co-purification,Reconstituted Complex,Affinity Capture-MS,Affinity Capture-W…	4176	Direct
4171	55215	Direct		MCM2	FANCI	270	FALSE	Direct		4171	StringDB: physical, StringEvidence: textmining:0.712,coexpression:0.656,experiments:0.239, BioGrid: physical, BioGrid_PubMed: 25843623, BioGrid_Type: Affinity Capture-Western, String_Score_Physical: 270, String_Score_Combined: 927	55215	Direct
4171	64785	Direct		MCM2	GINS3	992	FALSE	Direct		4171	StringDB: physical, StringEvidence: experiments:0.981,textmining:0.875,database:0.583,coexpression:0.429, InWeb_IM: experimental, BioGrid: physical, BioGrid_PubMed: 33961781,26186194, BioGrid_Type: Affinity Capture-MS, BioGrid_Score: 0.792908581,0.992452409, String_Score_Physical: 992, String_Score_Combined: 999	64785	Direct
4171	79829	Direct		MCM2	NAA40	276	FALSE	Direct		4171	StringDB: physical, StringEvidence: experiments:0.245,coexpression:0.070, BioGrid: physical, BioGrid_PubMed: 33961781,28514442, BioGrid_Type: Affinity Capture-MS, BioGrid_Score: 0.804598319,0.80551681, String_Score_Physical: 276, String_Score_Combined: 326	79829	Direct
4171	84296	Direct		MCM2	GINS4	998	FALSE	Direct		4171	StringDB: physical, StringEvidence: experiments:0.995,textmining:0.875,coexpression:0.601,database:0.583, InWeb_IM: inference, BioGrid: physical, BioGrid_PubMed: 34195792,33961781,30392930,27592030,22374673, BioGrid_Type: Affinity Capture-Western,FRET,Affinity Capture-MS, BioGrid_Score: 0.985840736, String_Score_Physical: 998, String_Score_Combined: 999	84296	Direct
4172	4173	Direct		MCM3	MCM4	999	FALSE	Direct		4172	StringDB: physical, StringEvidence: coexpression:0.997,experiments:0.996,textmining:0.995,database:0.896, InWeb_IM: experimental, BioGrid: physical, BioGrid_PubMed: 35831314,33961781,30108253,28514442,27621311,26344197,22939629, BioGrid_Type: Affinity Capture-MS,Co-fractionation, BioGrid_Score: 1.0,0.955,0.929578367,0.98689393, String_Score_Physical: 999, String_Score_Combined: 999	4173	Direct
4172	4174	Direct		MCM3	MCM5	999	FALSE	Direct		4172	StringDB: physical, StringEvidence: coexpression:0.997,experiments:0.997,textmining:0.995,database:0.896,cooccurrence:0.231, InWeb_IM: experimental, BioGrid: physical, BioGrid_PubMed: 35831314,33961781,30108253,28514442,27621311,26344197,26264872,25963833,25843623,23993743,22939629,22863883,15232106,12614612,11248027, BioGrid_Type: Reconstituted Complex,Affinity Capture-Luminescence,Affinity Capt…	4174	Direct
4172	4175	Direct		MCM3	MCM6	999	FALSE	Direct		4172	StringDB: physical, StringEvidence: coexpression:0.998,experiments:0.996,textmining:0.951,database:0.896,cooccurrence:0.206, InWeb_IM: experimental, BioGrid: physical, BioGrid_PubMed: 35831314,33961781,30108253,28514442,27621311,26496610,26344197,22939629,22863883,17296731, BioGrid_Type: Affinity Capture-MS,Co-fractionation, BioGrid_Score: 1.0,0.843,0.872802882,0.944561808, String_Score_Physical:…	4175	Direct
4172	4176	Direct		MCM3	MCM7	999	FALSE	Direct		4172	StringDB: physical, StringEvidence: experiments:0.997,coexpression:0.997,textmining:0.995,database:0.896,cooccurrence:0.187, InWeb_IM: experimental, BioGrid: physical, BioGrid_PubMed: 9099751,35831314,33961781,30108253,28514442,27621311,26344197,26264872,23993743,22939629,12614612,11779870,10464337, BioGrid_Type: Affinity Capture-Luminescence,Affinity Capture-MS,Affinity Capture-Western,Two-hybri…	4176	Direct
4172	55215	Direct		MCM3	FANCI	270	FALSE	Direct		4172	StringDB: physical, StringEvidence: coexpression:0.558,textmining:0.424,experiments:0.239, BioGrid: physical, BioGrid_PubMed: 25843623, BioGrid_Type: Affinity Capture-Western, String_Score_Physical: 270, String_Score_Combined: 814	55215	Direct
4172	64785	Direct		MCM3	GINS3	971	FALSE	Direct		4172	StringDB: physical, StringEvidence: experiments:0.928,textmining:0.899,database:0.583,coexpression:0.402, InWeb_IM: inference, String_Score_Physical: 971, String_Score_Combined: 998	64785	Direct
4172	6850	Direct		MCM3	SYK	294	FALSE	Direct		4172	InWeb_IM: inference	6850	Direct
4172	84296	Direct		MCM3	GINS4	995	FALSE	Direct		4172	StringDB: physical, StringEvidence: experiments:0.989,textmining:0.843,database:0.583,coexpression:0.319, InWeb_IM: inference, BioGrid: physical, BioGrid_PubMed: 34195792,26344197, BioGrid_Type: Affinity Capture-Western,Co-fractionation, BioGrid_Score: 0.310331584, String_Score_Physical: 995, String_Score_Combined: 999	84296	Direct
4173	4174	Direct		MCM4	MCM5	999	FALSE	Direct		4173	StringDB: physical, StringEvidence: coexpression:0.999,experiments:0.996,textmining:0.995,database:0.896, InWeb_IM: experimental, BioGrid: physical, BioGrid_PubMed: 35831314,33961781,26344197,22939629,11248027, BioGrid_Type: Affinity Capture-Western,Affinity Capture-MS,Co-fractionation, BioGrid_Score: 1.0,0.801929848,0.953, String_Score_Physical: 999, String_Score_Combined: 999	4174	Direct
4173	4175	Direct		MCM4	MCM6	999	FALSE	Direct		4173	StringDB: physical, StringEvidence: coexpression:0.999,experiments:0.997,textmining:0.995,database:0.896, InWeb_IM: experimental, BioGrid: physical, BioGrid_PubMed: 8798650,35831314,27173435,26496610,26344197,22939629,22863883,17296731,12694531,12614612,12207017, BioGrid_Type: Reconstituted Complex,Affinity Capture-MS,Affinity Capture-Western,Two-hybrid,Co-fractionation, BioGrid_Score: 1.0,0.994,…	4175	Direct
4173	4176	Direct		MCM4	MCM7	999	FALSE	Direct		4173	StringDB: physical, StringEvidence: coexpression:0.998,experiments:0.997,textmining:0.995,database:0.896, InWeb_IM: experimental, BioGrid: physical, BioGrid_PubMed: 9099751,8798650,35831314,27173435,26344197,22939629,22863883,17296731,15232106,12694531,12207017, BioGrid_Type: Affinity Capture-Western,Affinity Capture-MS,Reconstituted Complex,Co-fractionation, BioGrid_Score: 1.0,0.995, String_Scor…	4176	Direct
4173	53615	Direct		MCM4	MBD3	208	FALSE	Direct		4173	BioGrid: physical, BioGrid_PubMed: 35831314, BioGrid_Type: Co-fractionation	53615	Direct
4173	64710	Direct		MCM4	NUCKS1	208	FALSE	Direct		4173	BioGrid: physical, BioGrid_PubMed: 35271311, BioGrid_Type: Affinity Capture-MS	64710	Direct
4173	64785	Direct		MCM4	GINS3	972	FALSE	Direct		4173	StringDB: physical, StringEvidence: experiments:0.931,textmining:0.793,database:0.583,coexpression:0.414, InWeb_IM: inference, String_Score_Physical: 972, String_Score_Combined: 996	64785	Direct
4173	79829	Direct		MCM4	NAA40	208	FALSE	Direct		4173	BioGrid: physical, BioGrid_PubMed: 33916271, BioGrid_Type: Proximity Label-MS	79829	Direct
4173	84296	Direct		MCM4	GINS4	994	FALSE	Direct		4173	StringDB: physical, StringEvidence: experiments:0.986,textmining:0.840,database:0.583,coexpression:0.470, InWeb_IM: inference, BioGrid: physical, BioGrid_PubMed: 34195792, BioGrid_Type: Affinity Capture-Western, String_Score_Physical: 994, String_Score_Combined: 999	84296	Direct
4174	4175	Direct		MCM5	MCM6	999	FALSE	Direct		4174	StringDB: physical, StringEvidence: coexpression:0.999,experiments:0.996,textmining:0.987,database:0.896,cooccurrence:0.174, InWeb_IM: experimental, BioGrid: physical, BioGrid_PubMed: 35831314,26344197,25963833,22939629,17296731,11248027, BioGrid_Type: Affinity Capture-Western,Affinity Capture-MS,Co-fractionation, BioGrid_Score: 1.0,0.838, String_Score_Physical: 999, String_Score_Combined: 999	4175	Direct
4174	4176	Direct		MCM5	MCM7	999	FALSE	Direct		4174	StringDB: physical, StringEvidence: coexpression:0.999,experiments:0.997,textmining:0.995,database:0.896, InWeb_IM: experimental, BioGrid: physical, BioGrid_PubMed: 9099751,35831314,33961781,26344197,23993743,22939629,15232106,12614612,11248027, BioGrid_Type: Reconstituted Complex,Affinity Capture-MS,Affinity Capture-Western,Two-hybrid,Co-fractionation, BioGrid_Score: 0.932,0.814405691,1.0, Strin…	4176	Direct
4174	55215	Direct		MCM5	FANCI	270	FALSE	Direct		4174	StringDB: physical, StringEvidence: coexpression:0.272,experiments:0.239,textmining:0.177, BioGrid: physical, BioGrid_PubMed: 25843623, BioGrid_Type: Affinity Capture-Western, String_Score_Physical: 270, String_Score_Combined: 562	55215	Direct
4174	64785	Direct		MCM5	GINS3	972	FALSE	Direct		4174	StringDB: physical, StringEvidence: experiments:0.930,textmining:0.748,database:0.583,coexpression:0.279, InWeb_IM: inference, String_Score_Physical: 972, String_Score_Combined: 994	64785	Direct
4174	84296	Direct		MCM5	GINS4	995	FALSE	Direct		4174	StringDB: physical, StringEvidence: experiments:0.989,coexpression:0.849,textmining:0.838,database:0.583, InWeb_IM: inference, BioGrid: physical, BioGrid_PubMed: 34195792,26344197, BioGrid_Type: Affinity Capture-Western,Co-fractionation, BioGrid_Score: 0.167087588, String_Score_Physical: 995, String_Score_Combined: 999	84296	Direct
4175	4176	Direct		MCM6	MCM7	999	FALSE	Direct		4175	StringDB: physical, StringEvidence: coexpression:0.998,experiments:0.996,textmining:0.995,database:0.896,cooccurrence:0.219, InWeb_IM: experimental, BioGrid: physical, BioGrid_PubMed: 9099751,35831314,27173435,26496610,26344197,22939629,17296731,16438930,12694531,12614612,12207017, BioGrid_Type: Reconstituted Complex,Affinity Capture-MS,Affinity Capture-Western,Two-hybrid,Co-fractionation, BioGri…	4176	Direct
4175	64710	Direct		MCM6	NUCKS1	208	FALSE	Direct		4175	BioGrid: physical, BioGrid_PubMed: 35271311, BioGrid_Type: Affinity Capture-MS	64710	Direct
4175	64785	Direct		MCM6	GINS3	919	FALSE	Direct		4175	StringDB: physical, StringEvidence: experiments:0.798,textmining:0.699,database:0.583,coexpression:0.298, String_Score_Physical: 919, String_Score_Combined: 982	64785	Direct
4175	84296	Direct		MCM6	GINS4	994	FALSE	Direct		4175	StringDB: physical, StringEvidence: experiments:0.986,textmining:0.825,database:0.583,coexpression:0.554, BioGrid: physical, BioGrid_PubMed: 34195792, BioGrid_Type: Affinity Capture-Western, String_Score_Physical: 994, String_Score_Combined: 999	84296	Direct
4176	5318	Direct		MCM7	PKP2	294	FALSE	Direct		4176	InWeb_IM: experimental	5318	Direct
4176	53615	Direct		MCM7	MBD3	208	FALSE	Direct		4176	StringDB: functional, StringEvidence: coexpression:0.114, BioGrid: physical, BioGrid_PubMed: 35831314, BioGrid_Type: Co-fractionation, String_Score_Combined: 150, String_Score_Physical: 208	53615	Direct
4176	64710	Direct		MCM7	NUCKS1	208	FALSE	Direct		4176	BioGrid: physical, BioGrid_PubMed: 35271311, BioGrid_Type: Affinity Capture-MS	64710	Direct
4176	64785	Direct		MCM7	GINS3	991	FALSE	Direct		4176	StringDB: physical, StringEvidence: experiments:0.979,textmining:0.798,database:0.583,coexpression:0.335, InWeb_IM: experimental, BioGrid: physical, BioGrid_PubMed: 33961781,28514442,26186194, BioGrid_Type: Affinity Capture-MS, BioGrid_Score: 0.839488276,0.978119509,0.994931709, String_Score_Physical: 991, String_Score_Combined: 998	64785	Direct
4176	84296	Direct		MCM7	GINS4	998	FALSE	Direct		4176	StringDB: physical, StringEvidence: experiments:0.996,textmining:0.890,coexpression:0.698,database:0.583, InWeb_IM: experimental, BioGrid: physical, BioGrid_PubMed: 34195792,33961781,28514442,26186194, BioGrid_Type: Affinity Capture-Western,Affinity Capture-MS, BioGrid_Score: 0.974092722,0.92580762,0.909743293, String_Score_Physical: 998, String_Score_Combined: 999	84296	Direct
5054	7448	Direct		SERPINE1	VTN	996	FALSE	Direct		5054	StringDB: physical, StringEvidence: textmining:0.989,experiments:0.966,database:0.896,coexpression:0.023, OmniPath: omnipath,pathwayextra, OmniPath_Reference: HPRD;Lit-BM-17;Wang, InWeb_IM: experimental, BioGrid: physical, BioGrid_PubMed: 11113116, BioGrid_Type: Reconstituted Complex, String_Score_Physical: 996, String_Score_Combined: 999	7448	Direct
6382	7448	Direct		SDC1	VTN	600	FALSE	Direct		6382	StringDB: physical, StringEvidence: textmining:0.673,database:0.583, InWeb_IM: inference, String_Score_Physical: 600, String_Score_Combined: 869	7448	Direct
6596	7153	Direct		HLTF	TOP2A	246	FALSE	Direct		6596	StringDB: physical, StringEvidence: experiments:0.215,textmining:0.198,coexpression:0.090, String_Score_Physical: 246, String_Score_Combined: 450	7153	Direct
6850	7456	Direct		SYK	WIPF1	901	FALSE	Direct		6850	StringDB: physical, StringEvidence: database:0.896,textmining:0.376,coexpression:0.046,experiments:0.016, String_Score_Physical: 901, String_Score_Combined: 941	7456	Direct
7153	79829	Direct		TOP2A	NAA40	208	FALSE	Direct		7153	BioGrid: physical, BioGrid_PubMed: 33916271, BioGrid_Type: Proximity Label-MS	79829	Direct
7153	9212	Direct		TOP2A	AURKB	309	FALSE	Direct		7153	StringDB: physical, StringEvidence: coexpression:0.945,textmining:0.626,experiments:0.280, BioGrid: physical, BioGrid_PubMed: 31586073, BioGrid_Type: Affinity Capture-MS, String_Score_Physical: 309, String_Score_Combined: 985	9212	Direct
9212	9656	Direct		AURKB	MDC1	359	FALSE	Direct		9212	StringDB: physical, StringEvidence: experiments:0.332,textmining:0.191,coexpression:0.058, BioGrid: physical, BioGrid_PubMed: 32707033,31586073, BioGrid_Type: Affinity Capture-MS, BioGrid_Score: 136.0, String_Score_Physical: 359, String_Score_Combined: 512	9656	Direct
11169	4171	Direct		WDHD1	MCM2	969	FALSE	Direct		11169	StringDB: physical, StringEvidence: experiments:0.968,textmining:0.908,coexpression:0.901, InWeb_IM: inference, BioGrid: physical, BioGrid_PubMed: 35831314, BioGrid_Type: Co-fractionation, String_Score_Physical: 969, String_Score_Combined: 999	4171	Direct
11169	4172	Direct		WDHD1	MCM3	956	FALSE	Direct		11169	StringDB: physical, StringEvidence: experiments:0.955,coexpression:0.898,textmining:0.764, InWeb_IM: inference, String_Score_Physical: 956, String_Score_Combined: 998	4172	Direct
11169	4173	Direct		WDHD1	MCM4	985	FALSE	Direct		11169	StringDB: physical, StringEvidence: experiments:0.985,textmining:0.922,coexpression:0.899, InWeb_IM: inference, String_Score_Physical: 985, String_Score_Combined: 999	4173	Direct
11169	4174	Direct		WDHD1	MCM5	963	FALSE	Direct		11169	StringDB: physical, StringEvidence: experiments:0.962,coexpression:0.889,textmining:0.683, InWeb_IM: inference, String_Score_Physical: 963, String_Score_Combined: 998	4174	Direct
11169	4175	Direct		WDHD1	MCM6	955	FALSE	Direct		11169	StringDB: physical, StringEvidence: experiments:0.954,coexpression:0.875,textmining:0.799, InWeb_IM: inference, BioGrid: physical, BioGrid_PubMed: 35831314, BioGrid_Type: Co-fractionation, String_Score_Physical: 955, String_Score_Combined: 998	4175	Direct
11169	4176	Direct		WDHD1	MCM7	951	FALSE	Direct		11169	StringDB: physical, StringEvidence: experiments:0.949,textmining:0.906,coexpression:0.870, InWeb_IM: inference, String_Score_Physical: 951, String_Score_Combined: 999	4176	Direct
11169	64785	Direct		WDHD1	GINS3	970	FALSE	Direct		11169	StringDB: physical, StringEvidence: experiments:0.970,textmining:0.825,coexpression:0.235, BioGrid: physical, BioGrid_PubMed: 26344197, BioGrid_Type: Co-fractionation, BioGrid_Score: 0.135851518, String_Score_Physical: 970, String_Score_Combined: 996	64785	Direct
11169	84296	Direct		WDHD1	GINS4	997	FALSE	Direct		11169	StringDB: physical, StringEvidence: experiments:0.994,textmining:0.989,database:0.520,coexpression:0.227, InWeb_IM: inference, BioGrid: physical, BioGrid_PubMed: 26344197, BioGrid_Type: Co-fractionation, BioGrid_Score: 0.082321655, String_Score_Physical: 997, String_Score_Combined: 999	84296	Direct
29028	4172	Direct		ATAD2	MCM3	231	FALSE	Direct		29028	StringDB: physical, StringEvidence: coexpression:0.378,textmining:0.223,experiments:0.199, String_Score_Physical: 231, String_Score_Combined: 628	4172	Direct
29028	4174	Direct		ATAD2	MCM5	198	FALSE	Direct		29028	StringDB: physical, StringEvidence: coexpression:0.202,textmining:0.171,experiments:0.164, String_Score_Physical: 198, String_Score_Combined: 469	4174	Direct
29028	7153	Direct		ATAD2	TOP2A	243	FALSE	Direct		29028	StringDB: physical, StringEvidence: coexpression:0.782,textmining:0.217,experiments:0.212,neighborhood:0.010, String_Score_Physical: 243, String_Score_Combined: 872	7153	Direct
29128	4172	Direct		UHRF1	MCM3	270	FALSE	Direct		29128	StringDB: physical, StringEvidence: coexpression:0.832,experiments:0.239,textmining:0.105, BioGrid: physical, BioGrid_PubMed: 28803780, BioGrid_Type: Affinity Capture-MS, String_Score_Physical: 270, String_Score_Combined: 890	4172	Direct
29128	64710	Direct		UHRF1	NUCKS1	208	FALSE	Direct		29128	BioGrid: physical, BioGrid_PubMed: 35271311, BioGrid_Type: Affinity Capture-MS	64710	Direct
29128	7153	Direct		UHRF1	TOP2A	345	FALSE	Direct		29128	StringDB: physical, StringEvidence: coexpression:0.752,textmining:0.420,experiments:0.317,neighborhood:0.006, OmniPath: omnipath, OmniPath_Reference: SPIKE, InWeb_IM: experimental, BioGrid: physical, BioGrid_PubMed: 25451918, BioGrid_Type: Affinity Capture-Western,Reconstituted Complex, String_Score_Physical: 345, String_Score_Combined: 906	7153	Direct
50848	7448	Direct		F11R	VTN	900	FALSE	Direct		50848	StringDB: physical, StringEvidence: database:0.896,textmining:0.199, OmniPath: pathwayextra, OmniPath_Reference: Wang, String_Score_Physical: 900, String_Score_Combined: 919	7448	Direct
51720	79829	Direct		UIMC1	NAA40	208	FALSE	Direct		51720	BioGrid: physical, BioGrid_PubMed: 33916271, BioGrid_Type: Proximity Label-MS	79829	Direct
51720	9656	Direct		UIMC1	MDC1	980	FALSE	Direct		51720	StringDB: physical, StringEvidence: database:0.896,textmining:0.874,experiments:0.809, BioGrid: physical, BioGrid_PubMed: 29656893,22990118,21857162,21622030, BioGrid_Type: Reconstituted Complex,Affinity Capture-MS,Co-localization,Proximity Label-MS,Affinity Capture-Western,Co-fractionation, String_Score_Physical: 980, String_Score_Combined: 997	9656	Direct
53615	9212	Direct		MBD3	AURKB	208	FALSE	Direct		53615	BioGrid: physical, BioGrid_PubMed: 32707033, BioGrid_Type: Affinity Capture-MS, BioGrid_Score: 68.0	9212	Direct
55215	9656	Direct		FANCI	MDC1	900	FALSE	Direct		55215	StringDB: physical, StringEvidence: database:0.896,textmining:0.470,coexpression:0.069, String_Score_Physical: 900, String_Score_Combined: 950	9656	Direct
56261	7083	Direct		GPCPD1	TK1	294	FALSE	Direct		56261	InWeb_IM: experimental, BioGrid: physical, BioGrid_PubMed: 21900206, BioGrid_Type: Two-hybrid	7083	Direct
57456	79829	Direct		KIAA1143	NAA40	208	FALSE	Direct		57456	BioGrid: physical, BioGrid_PubMed: 33916271, BioGrid_Type: Proximity Label-MS	79829	Direct
64710	7153	Direct		NUCKS1	TOP2A	208	FALSE	Direct		64710	StringDB: functional, StringEvidence: textmining:0.169,coexpression:0.059, BioGrid: physical, BioGrid_PubMed: 35271311, BioGrid_Type: Affinity Capture-MS, String_Score_Combined: 249, String_Score_Physical: 208	7153	Direct
64710	79829	Direct		NUCKS1	NAA40	208	FALSE	Direct		64710	BioGrid: physical, BioGrid_PubMed: 33916271, BioGrid_Type: Proximity Label-MS	79829	Direct
64710	9656	Direct		NUCKS1	MDC1	208	FALSE	Direct		64710	BioGrid: physical, BioGrid_PubMed: 35271311, BioGrid_Type: Affinity Capture-MS	9656	Direct
64785	84296	Direct		GINS3	GINS4	998	FALSE	Direct		64785	StringDB: physical, StringEvidence: textmining:0.996,experiments:0.993,database:0.791,coexpression:0.103, BioGrid: physical, BioGrid_PubMed: 34195792,33961781,28514442,27592030,26344197,26186194,22939629,21705323, BioGrid_Type: Affinity Capture-Western,Affinity Capture-MS,Reconstituted Complex,Co-fractionation, BioGrid_Score: 1.0,0.99999998,0.999999911,0.999999966,0.951, String_Score_Physical: 99…	84296	Direct
114787	7448	Direct		GPRIN1	VTN	208	FALSE	Direct		114787	BioGrid: physical, BioGrid_PubMed: 33961781,28514442, BioGrid_Type: Affinity Capture-MS, BioGrid_Score: 0.999079322,0.998830627	7448	Direct
114787	79829	Direct		GPRIN1	NAA40	208	FALSE	Direct		114787	BioGrid: physical, BioGrid_PubMed: 33916271, BioGrid_Type: Proximity Label-MS	79829	Direct
115004	1293	Direct		CGAS	COL6A3	208	FALSE	Direct		115004	BioGrid: physical, BioGrid_PubMed: 30471916, BioGrid_Type: Affinity Capture-MS	1293	Direct
115004	2147	Direct		CGAS	F2	208	FALSE	Direct		115004	BioGrid: physical, BioGrid_PubMed: 30471916, BioGrid_Type: Affinity Capture-MS	2147	Direct
174	22882	Direct		AFP	ZHX2	432	FALSE	Direct		174	StringDB: functional, StringEvidence: textmining:0.609, OmniPath: pathwayextra, OmniPath_Reference: Wang, String_Score_Combined: 625, String_Score_Physical: 432	22882	Direct
115004	51479	Direct		CGAS	ANKFY1	208	FALSE	Direct		115004	BioGrid: physical, BioGrid_PubMed: 30471916, BioGrid_Type: Affinity Capture-MS	51479	Direct
174	259	Direct		AFP	AMBP	223	FALSE	Direct		174	StringDB: physical, StringEvidence: coexpression:0.836,experiments:0.190,textmining:0.097, String_Score_Physical: 223, String_Score_Combined: 885	259	Direct
115207	79829	Direct		KCTD12	NAA40	208	FALSE	Direct		115207	BioGrid: physical, BioGrid_PubMed: 33916271, BioGrid_Type: Proximity Label-MS	79829	Direct
174	317772	Direct		AFP	H2AC21	294	FALSE	Direct		174	InWeb_IM: inference	317772	Direct
256691	7083	Direct		MAMDC2	TK1	433	FALSE	Direct		256691	StringDB: physical, StringEvidence: experiments:0.409, InWeb_IM: experimental, BioGrid: physical, BioGrid_PubMed: 28514442,26186194, BioGrid_Type: Affinity Capture-MS, BioGrid_Score: 0.961605185,0.964984286, String_Score_Physical: 433, String_Score_Combined: 433	7083	Direct
174	7276	Direct		AFP	TTR	250	FALSE	Direct		174	StringDB: physical, StringEvidence: textmining:0.701,experiments:0.218,coexpression:0.174, String_Score_Physical: 250, String_Score_Combined: 814	7276	Direct
283431	9212	Direct		GAS2L3	AURKB	270	FALSE	Direct		283431	StringDB: physical, StringEvidence: textmining:0.251,experiments:0.239,coexpression:0.095, BioGrid: physical, BioGrid_PubMed: 24571573, BioGrid_Type: Affinity Capture-Western,Reconstituted Complex, String_Score_Physical: 270, String_Score_Combined: 505	9212	Direct
197	2177	Direct		AHSG	FANCD2	208	FALSE	Direct		197	BioGrid: physical, BioGrid_PubMed: 31180492, BioGrid_Type: Affinity Capture-MS	2177	Direct
317772	51720	Direct		H2AC21	UIMC1	600	FALSE	Direct		317772	StringDB: physical, StringEvidence: database:0.583,textmining:0.223, String_Score_Physical: 600, String_Score_Combined: 689	51720	Direct
213	259	Direct		ALB	AMBP	436	FALSE	Direct		213	StringDB: physical, StringEvidence: coexpression:0.773,textmining:0.743,experiments:0.413, InWeb_IM: experimental, BioGrid: physical, BioGrid_PubMed: 9183005, BioGrid_Type: Affinity Capture-Western, String_Score_Physical: 436, String_Score_Combined: 967	259	Direct
317772	53615	Direct		H2AC21	MBD3	900	FALSE	Direct		317772	StringDB: physical, StringEvidence: database:0.896,coexpression:0.004,textmining:0.002, String_Score_Physical: 900, String_Score_Combined: 900	53615	Direct
213	7276	Direct		ALB	TTR	347	FALSE	Direct		213	StringDB: physical, StringEvidence: textmining:0.883,experiments:0.320,coexpression:0.268, InWeb_IM: experimental, BioGrid: physical, BioGrid_PubMed: 15174051, BioGrid_Type: Affinity Capture-MS, String_Score_Physical: 347, String_Score_Combined: 943	7276	Direct
317772	64710	Direct		H2AC21	NUCKS1	208	FALSE	Direct		317772	BioGrid: physical, BioGrid_PubMed: 35271311, BioGrid_Type: Affinity Capture-MS	64710	Direct
1017	1854	Direct		CDK2	DUT	432	FALSE	Direct		1017	StringDB: functional, StringEvidence: coexpression:0.457,textmining:0.114, OmniPath: omnipath, OmniPath_Reference: KEA;NetworKIN_KEA, String_Score_Combined: 539, String_Score_Physical: 432	1854	Direct
317772	6515	Direct		H2AC21	SLC2A3	294	FALSE	Direct		317772	InWeb_IM: inference	6515	Direct
1017	2309	Direct		CDK2	FOXO3	822	FALSE	Direct		1017	StringDB: physical, StringEvidence: textmining:0.995,database:0.791,experiments:0.112,coexpression:0.022, String_Score_Physical: 822, String_Score_Combined: 999	2309	Direct
317772	7276	Direct		H2AC21	TTR	294	FALSE	Direct		317772	InWeb_IM: inference	7276	Direct
1017	29128	Direct		CDK2	UHRF1	432	FALSE	Direct		1017	StringDB: functional, StringEvidence: coexpression:0.297,textmining:0.266, OmniPath: omnipath,kinaseextra, OmniPath_Reference: PhosphoSite;PhosphoSite_ProtMapper;ProtMapper;REACH_ProtMapper;Sparser_ProtMapper, String_Score_Combined: 505, String_Score_Physical: 432	29128	Direct
317772	79829	Direct		H2AC21	NAA40	203	FALSE	Direct		317772	StringDB: physical, StringEvidence: experiments:0.169,textmining:0.046, BioGrid: physical, BioGrid_PubMed: 28514442, BioGrid_Type: Affinity Capture-MS, BioGrid_Score: 0.81132093, String_Score_Physical: 203, String_Score_Combined: 239	79829	Direct
1017	347	Direct		CDK2	APOD	294	FALSE	Direct		1017	InWeb_IM: experimental, BioGrid: physical, BioGrid_PubMed: 21319273, BioGrid_Type: Affinity Capture-MS	347	Direct
317772	9212	Direct		H2AC21	AURKB	290	FALSE	Direct		317772	StringDB: physical, StringEvidence: experiments:0.260,textmining:0.069,coexpression:0.041, BioGrid: physical, BioGrid_PubMed: 31586073, BioGrid_Type: Affinity Capture-MS, String_Score_Physical: 290, String_Score_Combined: 366	9212	Direct
1017	4171	Direct		CDK2	MCM2	733	FALSE	Direct		1017	StringDB: physical, StringEvidence: coexpression:0.739,textmining:0.688,database:0.583,experiments:0.333, OmniPath: omnipath,kinaseextra, OmniPath_Reference: ACSN;HPRD_MIMP;KEA;Kinexus_KEA;MIMP;NetworKIN_KEA;PhosphoSite;PhosphoSite_MIMP;PhosphoSite_ProtMapper;PhosphoSite_noref;ProtMapper;SIGNOR;SIGNOR_ProtMapper;Sparser_ProtMapper;iPTMnet;phosphoELM_MIMP, InWeb_IM: experimental, BioGrid: physical…	4171	Direct
317772	9656	Direct		H2AC21	MDC1	242	FALSE	Direct		317772	StringDB: physical, StringEvidence: experiments:0.211,textmining:0.154, String_Score_Physical: 242, String_Score_Combined: 359	9656	Direct
1017	4172	Direct		CDK2	MCM3	934	FALSE	Direct		1017	StringDB: physical, StringEvidence: experiments:0.836,textmining:0.597,database:0.583,coexpression:0.323, OmniPath: omnipath,kinaseextra, OmniPath_Reference: ACSN;HPRD;HPRD_MIMP;Lit-BM-17;MIMP;PhosphoPoint;PhosphoSite;PhosphoSite_MIMP;PhosphoSite_ProtMapper;ProtMapper;REACH_ProtMapper;RLIMS-P_ProtMapper;SIGNOR;SIGNOR_ProtMapper;Sparser_ProtMapper;iPTMnet;phosphoELM_MIMP, InWeb_IM: experimental, B…	4172	Direct
339287	64710	Direct		MSL1	NUCKS1	208	FALSE	Direct		339287	BioGrid: physical, BioGrid_PubMed: 35271311, BioGrid_Type: Affinity Capture-MS	64710	Direct
1017	4173	Direct		CDK2	MCM4	880	FALSE	Direct		1017	StringDB: physical, StringEvidence: experiments:0.701,coexpression:0.685,textmining:0.647,database:0.583, OmniPath: omnipath,kinaseextra, OmniPath_Reference: ACSN;BioGRID;HPRD;HPRD-phos;HPRD_KEA;HPRD_MIMP;KEA;MIMP;PhosphoPoint;PhosphoSite;PhosphoSite_KEA;PhosphoSite_MIMP;PhosphoSite_ProtMapper;PhosphoSite_noref;ProtMapper;SIGNOR;SIGNOR_ProtMapper;iPTMnet;phosphoELM;phosphoELM_KEA;phosphoELM_MIMP,…	4173	Direct
339287	9656	Direct		MSL1	MDC1	390	FALSE	Direct		339287	StringDB: physical, StringEvidence: experiments:0.365, BioGrid: physical, BioGrid_PubMed: 29656893, BioGrid_Type: Proximity Label-MS, String_Score_Physical: 390, String_Score_Combined: 390	9656	Direct
1017	4174	Direct		CDK2	MCM5	642	FALSE	Direct		1017	StringDB: physical, StringEvidence: coexpression:0.699,database:0.583,textmining:0.522,experiments:0.106, InWeb_IM: inference, String_Score_Physical: 642, String_Score_Combined: 948	4174	Direct
1017	4175	Direct		CDK2	MCM6	651	FALSE	Direct		1017	StringDB: physical, StringEvidence: database:0.583,textmining:0.469,coexpression:0.298,experiments:0.128, InWeb_IM: experimental, BioGrid: physical, BioGrid_PubMed: 21319273, BioGrid_Type: Affinity Capture-MS, String_Score_Physical: 651, String_Score_Combined: 869	4175	Direct
1017	4176	Direct		CDK2	MCM7	651	FALSE	Direct		1017	StringDB: physical, StringEvidence: textmining:0.710,database:0.583,coexpression:0.363,experiments:0.128, OmniPath: kinaseextra, OmniPath_Reference: ACSN;HPRD_MIMP;MIMP;PhosphoSite_MIMP;PhosphoSite_ProtMapper;PhosphoSite_noref;ProtMapper;REACH_ProtMapper, InWeb_IM: experimental, BioGrid: physical, BioGrid_PubMed: 21319273, BioGrid_Type: Affinity Capture-MS, String_Score_Physical: 651, String_Scor…	4176	Direct
1017	56261	Direct		CDK2	GPCPD1	252	FALSE	Direct		1017	StringDB: physical, StringEvidence: experiments:0.221,textmining:0.132,coexpression:0.021, String_Score_Physical: 252, String_Score_Combined: 365	56261	Direct
1017	64710	Direct		CDK2	NUCKS1	432	FALSE	Direct		1017	StringDB: functional, StringEvidence: textmining:0.108,coexpression:0.026, OmniPath: kinaseextra, OmniPath_Reference: HPRD_MIMP;MIMP;PhosphoSite_MIMP;PhosphoSite_ProtMapper;ProtMapper;phosphoELM_MIMP, String_Score_Combined: 166, String_Score_Physical: 432	64710	Direct
1017	64785	Direct		CDK2	GINS3	343	FALSE	Direct		1017	StringDB: physical, StringEvidence: experiments:0.315,textmining:0.231,coexpression:0.168, String_Score_Physical: 343, String_Score_Combined: 579	64785	Direct
1017	65108	Direct		CDK2	MARCKSL1	294	FALSE	Direct		1017	InWeb_IM: experimental, BioGrid: physical, BioGrid_PubMed: 21319273, BioGrid_Type: Affinity Capture-MS	65108	Direct
1017	7083	Direct		CDK2	TK1	432	FALSE	Direct		1017	StringDB: functional, StringEvidence: coexpression:0.282,textmining:0.211, OmniPath: omnipath,kinaseextra, OmniPath_Reference: HPRD_MIMP;KEA;MIMP;PhosphoSite;PhosphoSite_KEA;PhosphoSite_MIMP;PhosphoSite_ProtMapper;ProtMapper;SIGNOR;SIGNOR_ProtMapper;iPTMnet;phosphoELM;phosphoELM_KEA;phosphoELM_MIMP, String_Score_Combined: 456, String_Score_Physical: 432	7083	Direct
1017	79829	Direct		CDK2	NAA40	208	FALSE	Direct		1017	BioGrid: physical, BioGrid_PubMed: 33916271, BioGrid_Type: Proximity Label-MS	79829	Direct
1017	81624	Direct		CDK2	DIAPH3	432	FALSE	Direct		1017	StringDB: functional, StringEvidence: coexpression:0.122, OmniPath: kinaseextra, OmniPath_Reference: MIMP;PhosphoSite_MIMP;PhosphoSite_ProtMapper;PhosphoSite_noref;ProtMapper, String_Score_Combined: 157, String_Score_Physical: 432	81624	Direct
1293	6382	Direct		COL6A3	SDC1	900	FALSE	Direct		1293	StringDB: physical, StringEvidence: database:0.896,textmining:0.052,coexpression:0.022, OmniPath: omnipath,pathwayextra,ligrecextra, OmniPath_Reference: CellChatDB;Wang, String_Score_Physical: 900, String_Score_Combined: 907	6382	Direct
1854	4171	Direct		DUT	MCM2	294	FALSE	Direct		1854	StringDB: functional, StringEvidence: coexpression:0.916,textmining:0.189, InWeb_IM: experimental, BioGrid: physical, BioGrid_PubMed: 25963833, BioGrid_Type: Affinity Capture-MS, String_Score_Combined: 934, String_Score_Physical: 294	4171	Direct
1854	4907	Direct		DUT	NT5E	900	FALSE	Direct		1854	StringDB: physical, StringEvidence: database:0.896,textmining:0.342,neighborhood:0.035, String_Score_Physical: 900, String_Score_Combined: 936	4907	Direct
1854	7083	Direct		DUT	TK1	900	FALSE	Direct		1854	StringDB: physical, StringEvidence: database:0.896,textmining:0.633,coexpression:0.194, String_Score_Physical: 900, String_Score_Combined: 970	7083	Direct
1854	79829	Direct		DUT	NAA40	208	FALSE	Direct		1854	StringDB: functional, StringEvidence: coexpression:0.140,textmining:0.024, BioGrid: physical, BioGrid_PubMed: 33916271, BioGrid_Type: Proximity Label-MS, String_Score_Combined: 194, String_Score_Physical: 208	79829	Direct
2147	2153	Direct		F2	F5	945	FALSE	Direct		2147	StringDB: physical, StringEvidence: database:0.896,textmining:0.797,experiments:0.457,coexpression:0.121, OmniPath: omnipath,pathwayextra, OmniPath_Reference: HPRD,HPRD;SIGNOR;Wang, InWeb_IM: experimental, BioGrid: physical, BioGrid_PubMed: 9032460, BioGrid_Type: Reconstituted Complex, String_Score_Physical: 945, String_Score_Combined: 990	2153	Direct
2147	259	Direct		F2	AMBP	296	FALSE	Direct		2147	StringDB: physical, StringEvidence: coexpression:0.906,textmining:0.394,experiments:0.267, String_Score_Physical: 296, String_Score_Combined: 960	259	Direct
2147	3082	Direct		F2	HGF	294	FALSE	Direct		2147	StringDB: functional, StringEvidence: textmining:0.495, InWeb_IM: inference, String_Score_Combined: 208, String_Score_Physical: 294	3082	Direct
2147	3827	Direct		F2	KNG1	294	FALSE	Direct		2147	InWeb_IM: experimental	3827	Direct
2147	5054	Direct		F2	SERPINE1	506	FALSE	Direct		2147	StringDB: physical, StringEvidence: textmining:0.794,experiments:0.485,coexpression:0.032, InWeb_IM: experimental, BioGrid: physical, BioGrid_PubMed: 12709053, BioGrid_Type: Reconstituted Complex, String_Score_Physical: 506, String_Score_Combined: 901	5054	Direct
2147	7448	Direct		F2	VTN	294	FALSE	Direct		2147	StringDB: functional, StringEvidence: textmining:0.582,coexpression:0.302, InWeb_IM: inference, String_Score_Combined: 719, String_Score_Physical: 294	7448	Direct
2177	2309	Direct		FANCD2	FOXO3	290	FALSE	Direct		2177	StringDB: physical, StringEvidence: textmining:0.883,experiments:0.260, InWeb_IM: experimental, BioGrid: physical, BioGrid_PubMed: 20040763, BioGrid_Type: Affinity Capture-Western, String_Score_Physical: 290, String_Score_Combined: 917	2309	Direct
2177	29028	Direct		FANCD2	ATAD2	208	FALSE	Direct		2177	StringDB: functional, StringEvidence: coexpression:0.226,textmining:0.027, BioGrid: physical, BioGrid_PubMed: 31180492, BioGrid_Type: Affinity Capture-MS, String_Score_Combined: 277, String_Score_Physical: 208	29028	Direct
2177	29128	Direct		FANCD2	UHRF1	295	FALSE	Direct		2177	StringDB: physical, StringEvidence: textmining:0.681,experiments:0.265,coexpression:0.262, BioGrid: physical, BioGrid_PubMed: 31180492,30335751, BioGrid_Type: Affinity Capture-Western,Co-localization,Affinity Capture-MS,Reconstituted Complex, String_Score_Physical: 295, String_Score_Combined: 834	29128	Direct
2177	4171	Direct		FANCD2	MCM2	493	FALSE	Direct		2177	StringDB: physical, StringEvidence: textmining:0.897,experiments:0.471,coexpression:0.278, BioGrid: physical, BioGrid_PubMed: 31180492,24658369,23993743, BioGrid_Type: Affinity Capture-Western,Co-localization,Affinity Capture-MS, String_Score_Physical: 493, String_Score_Combined: 962	4171	Direct
2177	4172	Direct		FANCD2	MCM3	485	FALSE	Direct		2177	StringDB: physical, StringEvidence: experiments:0.464,coexpression:0.247,textmining:0.242, BioGrid: physical, BioGrid_PubMed: 31180492,24658369,23993743, BioGrid_Type: Affinity Capture-Western,Co-purification,Affinity Capture-MS,Co-fractionation, String_Score_Physical: 485, String_Score_Combined: 706	4172	Direct
2177	4173	Direct		FANCD2	MCM4	485	FALSE	Direct		2177	StringDB: physical, StringEvidence: experiments:0.464,textmining:0.380,coexpression:0.264, BioGrid: physical, BioGrid_PubMed: 24658369,23993743, BioGrid_Type: Affinity Capture-Western,Affinity Capture-MS, String_Score_Physical: 485, String_Score_Combined: 765	4173	Direct
2177	4174	Direct		FANCD2	MCM5	295	FALSE	Direct		2177	StringDB: physical, StringEvidence: experiments:0.265,textmining:0.258,coexpression:0.204, BioGrid: physical, BioGrid_PubMed: 31180492,23993743, BioGrid_Type: Affinity Capture-Western,Affinity Capture-MS, String_Score_Physical: 295, String_Score_Combined: 584	4174	Direct
2177	4175	Direct		FANCD2	MCM6	270	FALSE	Direct		2177	StringDB: physical, StringEvidence: experiments:0.239,coexpression:0.214,textmining:0.208, BioGrid: physical, BioGrid_PubMed: 23993743, BioGrid_Type: Affinity Capture-MS, String_Score_Physical: 270, String_Score_Combined: 545	4175	Direct
2177	4176	Direct		FANCD2	MCM7	270	FALSE	Direct		2177	StringDB: physical, StringEvidence: textmining:0.573,experiments:0.239,coexpression:0.200, BioGrid: physical, BioGrid_PubMed: 23993743, BioGrid_Type: Affinity Capture-Western,Affinity Capture-MS, String_Score_Physical: 270, String_Score_Combined: 750	4176	Direct
2177	55215	Direct		FANCD2	FANCI	999	FALSE	Direct		2177	StringDB: physical, StringEvidence: textmining:0.996,experiments:0.993,database:0.896,coexpression:0.699, OmniPath: omnipath,pathwayextra, OmniPath_Reference: BioGRID;HPRD;Lit-BM-17;Wang, BioGrid: physical, BioGrid_PubMed: 34469738,33795880,32510829,31180492,30456385,28684355,28575658,27773793,25862789,25489943,25319828,25168188,24794430,24623813,24451376,23993743,22855611,21719678,19561358,18931…	55215	Direct
2177	7153	Direct		FANCD2	TOP2A	208	FALSE	Direct		2177	StringDB: functional, StringEvidence: coexpression:0.528,textmining:0.370, BioGrid: physical, BioGrid_PubMed: 31180492, BioGrid_Type: Affinity Capture-MS, String_Score_Combined: 715, String_Score_Physical: 208	7153	Direct
2177	9656	Direct		FANCD2	MDC1	961	FALSE	Direct		2177	StringDB: physical, StringEvidence: database:0.896,experiments:0.613,textmining:0.593,coexpression:0.049, BioGrid: physical, BioGrid_PubMed: 31180492,29656893,12607005, BioGrid_Type: Affinity Capture-Western,Affinity Capture-MS,Proximity Label-MS, String_Score_Physical: 961, String_Score_Combined: 985	9656	Direct
2309	2310	Direct		FOXO3	FOXO3B	208	FALSE	Direct		2309	BioGrid: physical, BioGrid_PubMed: 25609649, BioGrid_Type: Affinity Capture-MS	2310	Direct
2744	4171	Direct		GLS	MCM2	294	FALSE	Direct		2744	InWeb_IM: experimental, BioGrid: physical, BioGrid_PubMed: 25963833, BioGrid_Type: Affinity Capture-MS	4171	Direct
2744	57509	Direct		GLS	MTUS1	208	FALSE	Direct		2744	BioGrid: physical, BioGrid_PubMed: 30021884, BioGrid_Type: Proximity Label-MS	57509	Direct
3082	6382	Direct		HGF	SDC1	923	FALSE	Direct		3082	StringDB: physical, StringEvidence: textmining:0.961,database:0.896,experiments:0.239, OmniPath: omnipath,ligrecextra,pathwayextra, OmniPath_Reference: Baccin2019;CellTalkDB;Cellinker;EMBRACE;Fantom5_LRdb;HPRD;HPRD_LRdb;HPRD_talklr;LRdb;Ramilowski2015;Ramilowski2015_Baccin2019;STRING_talklr;connectomeDB2020;iTALK;talklr,HPRD;Wang, InWeb_IM: experimental, BioGrid: physical, BioGrid_PubMed: 1183049…	6382	Direct
3082	7448	Direct		HGF	VTN	213	FALSE	Direct		3082	StringDB: physical, StringEvidence: textmining:0.568,experiments:0.179, InWeb_IM: experimental, String_Score_Physical: 213, String_Score_Combined: 660	7448	Direct
3827	7448	Direct		KNG1	VTN	294	FALSE	Direct		3827	InWeb_IM: experimental, BioGrid: physical, BioGrid_PubMed: 10887113, BioGrid_Type: Reconstituted Complex	7448	Direct

## Sheet: Sheet20
Protein Id	Gene Symbol	Description	Group ID	Number of peptides	Collapsed?	shcGAS-1/shGFP	shcGAS-2/shGFP	shGFP	shcGAS-1	shcGAS-2	default~rq_126_sn_median	default~rq_126_sn_mean	default~rq_126_sn_std_dev	default~rq_126_sn_sum	default~rq_126_sn_scaled	default~rq_127_sn_median	default~rq_127_sn_mean	default~rq_127_sn_std_dev	default~rq_127_sn_sum	default~rq_127_sn_scaled	default~rq_128_sn_median	default~rq_128_sn_mean	default~rq_128_sn_std_dev	default~rq_128_sn_sum	default~rq_128_sn_scaled	default~rq_129_sn_median	default~rq_129_sn_mean	default~rq_129_sn_std_dev	default~rq_129_sn_sum	default~rq_129_sn_scaled	default~rq_130_sn_median	default~rq_130_sn_mean	default~rq_130_sn_std_dev	default~rq_130_sn_sum	default~rq_130_sn_scaled	default~rq_131_sn_median	default~rq_131_sn_mean	default~rq_131_sn_std_dev	default~rq_131_sn_sum	default~rq_131_sn_scaled	default~rq_127to126_median	default~rq_127to126_mean	default~rq_127to126_std_dev	default~rq_128to126_median	default~rq_128to126_mean	default~rq_128to126_std_dev	default~rq_129to126_median	default~rq_129to126_mean	default~rq_129to126_std_dev
IPI:IPI00018214.1	MAX	Isoform 1 of Protein max	5075	1	C	0.000271119	1.44376	1.89659	0.000514201	2.73822	2.9474e-05	2.9474e-05	0	2.9474e-05	0.000635856	0.000514201	0.000514201	0	0.000514201	0.0110931	0	0	0	0	0	1.89656	1.89656	0	1.89656	40.9153	0	0	0	0	0	2.73822	2.73822	0	2.73822	59.0729	0	0	0	0	0	0	0.923385	0.923385	0
IPI:IPI00383798.3	PRODH	Isoform 4 of Proline dehydrogenase, mitochondrial	3564	1	C	0.0601475	0.585505	72.9773	4.3894	42.7286	34.9546	34.9546	0	34.9546	29.1057	0.865162	0.865162	0	0.865162	0.720395	20.1587	20.1587	0	20.1587	16.7856	38.0227	38.0227	0	38.0227	31.6604	3.52424	3.52424	0	3.52424	2.93453	22.5699	22.5699	0	22.5699	18.7933	-5.12741	-5.12741	0	-0.79408	-0.79408	0	0.121377	0.121377	0
IPI:IPI00298007.3	C6orf150	Isoform 1 of Uncharacterized protein C6orf150	5117	1	C	0.125422	0.492576	107.608	13.4964	53.0053	51.4709	51.4709	0	51.4709	29.5623	7.08681	7.08681	0	7.08681	4.07031	25.3201	25.3201	0	25.3201	14.5426	56.1374	56.1374	0	56.1374	32.2425	6.40964	6.40964	0	6.40964	3.68137	27.6852	27.6852	0	27.6852	15.901	-2.86055	-2.86055	0	-1.02348	-1.02348	0	0.125206	0.125206	0
IPI:IPI00002570.1	EIF4EBP2	Eukaryotic translation initiation factor 4E-binding protein 2	3918	2	C	0.142524	1.38519	91.9041	13.0986	127.305	22.4073	22.4073	20.8198	44.8146	19.2911	3.89042	3.89042	3.4536	7.78083	3.34937	31.304	31.304	30.7539	62.608	26.9505	23.5448	23.5448	18.3292	47.0895	20.2703	2.65886	2.65886	2.51842	5.31773	2.28909	32.3484	32.3484	28.3411	64.6968	27.8496	-2.47972	-2.47972	3.11177	0.41467	0.41467	0.141616	0.218622	0.218622	0.34374
IPI:IPI00299468.3	SCD	Acyl-CoA desaturase	4862	1	C	0.166378	0.453614	183.716	30.5663	83.3363	88.9016	88.9016	0	88.9016	29.8709	11.6847	11.6847	0	11.6847	3.92605	41.7607	41.7607	0	41.7607	14.0316	94.8149	94.8149	0	94.8149	31.8578	18.8816	18.8816	0	18.8816	6.34422	41.5756	41.5756	0	41.5756	13.9694	-2.92759	-2.92759	0	-1.09007	-1.09007	0	0.0929041	0.0929041	0
IPI:IPI00101048.6	HAVCR1	hepatitis A virus cellular receptor 1	1456	2	C	0.192603	0.770488	391.261	75.3581	301.462	92.6443	92.6443	39.1912	185.289	24.1236	19.321	19.321	11.0182	38.642	5.03097	76.2594	76.2594	50.135	152.519	19.8571	102.986	102.986	55.3436	205.972	26.8165	18.358	18.358	13.5839	36.7161	4.78023	74.4717	74.4717	53.8833	148.943	19.3916	-2.32193	-2.32193	0.242705	-0.388804	-0.388804	0.397747	0.107803	0.107803	0.186664
IPI:IPI00297635.5	ACSM3	Isoform 1 of Acyl-coenzyme A synthetase ACSM3, mitochondrial	4719	2	C	0.194973	1.67851	117.436	22.8969	197.118	25.9685	25.9685	24.1977	51.9369	15.3909	5.21241	5.21241	0.430745	10.4248	3.08928	50.3686	50.3686	40.4085	100.737	29.8524	32.7497	32.7497	25.1663	65.4995	19.41	6.23606	6.23606	3.30495	12.4721	3.69597	48.1904	48.1904	41.88	96.3809	28.5614	-1.90847	-1.90847	1.49419	1.08638	1.08638	0.300625	0.493048	0.493048	0.371173
IPI:IPI00022525.3	LPAR1	cDNA FLJ61127, highly similar to Lysophosphatidic acid receptor Edg-2	5140	1	C	0.198232	0.859694	89.8073	17.8026	77.2068	44.3412	44.3412	0	44.3412	23.992	8.24421	8.24421	0	8.24421	4.46075	38.7532	38.7532	0	38.7532	20.9684	45.4661	45.4661	0	45.4661	24.6007	9.55843	9.55843	0	9.55843	5.17184	38.4536	38.4536	0	38.4536	20.8063	-2.42719	-2.42719	0	-0.194333	-0.194333	0	0.0361444	0.0361444	0
IPI:IPI00009294.1	CRIM1	Cysteine-rich motor neuron 1 protein	5405	1	C	0.223095	2.16543	11.1181	2.48039	24.0755	6.47551	6.47551	0	6.47551	17.1883	1.11091	1.11091	0	1.11091	2.94875	14.0594	14.0594	0	14.0594	37.3185	4.64258	4.64258	0	4.64258	12.323	1.36948	1.36948	0	1.36948	3.63509	10.0161	10.0161	0	10.0161	26.5863	-2.54325	-2.54325	0	1.11847	1.11847	0	-0.480066	-0.480066	0
IPI:IPI00784883.4	MSL1	Isoform 1 of Male-specific lethal 1 homolog	5	1	C	0.225719	0.669839	123.133	27.7935	82.4796	56.4483	56.4483	0	56.4483	24.1845	12.8793	12.8793	0	12.8793	5.51797	39.9464	39.9464	0	39.9464	17.1145	66.6851	66.6851	0	66.6851	28.5704	14.9142	14.9142	0	14.9142	6.38981	42.5332	42.5332	0	42.5332	18.2228	-2.13188	-2.13188	0	-0.498863	-0.498863	0	0.240433	0.240433	0
IPI:IPI00002211.3	SEMA6A	Isoform 2 of Semaphorin-6A	5067	1	C	0.227378	0.865517	266.39	60.5713	230.565	128.597	128.597	0	128.597	23.0656	25.7946	25.7946	0	25.7946	4.62662	112.922	112.922	0	112.922	20.2541	137.793	137.793	0	137.793	24.7151	34.7767	34.7767	0	34.7767	6.23767	117.643	117.643	0	117.643	21.1009	-2.31771	-2.31771	0	-0.187532	-0.187532	0	0.0996527	0.0996527	0
IPI:IPI00332155.1	GPRIN1	Isoform 1 of G protein-regulated inducer of neurite outgrowth 1	4091	2	C	0.231881	0.305615	273.207	63.3514	83.4962	64.2841	64.2841	0.0324406	128.568	30.6074	15.551	15.551	5.35829	31.102	7.40426	18.2619	18.2619	2.20314	36.5238	8.695	72.3197	72.3197	3.35417	144.639	34.4334	16.1247	16.1247	5.94853	32.2494	7.67743	23.4862	23.4862	4.3723	46.9724	11.1824	-2.0916	-2.0916	0.506573	-1.82089	-1.82089	0.173745	0.169151	0.169151	0.0662078
IPI:IPI00298067.4	PDZK1	Na(+)/H(+) exchange regulatory cofactor NHE-RF3	973	45	C	0.237989	0.966511	4014.12	955.316	3879.69	24.4161	44.3977	44.5874	1997.9	22.5773	6.74934	9.86101	9.75825	443.745	5.01457	27.4165	43.8659	43.0212	1973.97	22.3069	25.6608	44.805	43.7937	2016.22	22.7845	6.90935	11.3682	10.7413	511.571	5.78104	27.3947	42.3494	41.8934	1905.72	21.5357	-1.99439	-2.11995	1.00065	0.0415998	0.0140151	0.314483	0.0273077	0.0681806	0.343697
IPI:IPI00428447.1	MTUS1	Isoform 1 of Mitochondrial tumor suppressor 1	5368	1	C	0.263536	0.488585	48.2254	12.7091	23.5622	22.3524	22.3524	0	22.3524	26.4536	5.31024	5.31024	0	5.31024	6.28455	12.0336	12.0336	0	12.0336	14.2415	25.873	25.873	0	25.873	30.6201	7.39887	7.39887	0	7.39887	8.75639	11.5286	11.5286	0	11.5286	13.6438	-2.07358	-2.07358	0	-0.89336	-0.89336	0	0.211017	0.211017	0
IPI:IPI00375676.3	FTL	Ferritin	1343	3	C	0.265137	1.44272	328.009	86.9673	473.224	77.192	56.7591	43.5793	170.277	19.171	19.1696	14.8966	10.2021	44.6898	5.03149	112.678	84.0458	64.2565	252.137	28.3874	73.4901	52.5773	39.1167	157.732	17.7586	17.7372	14.0925	9.79749	42.2775	4.7599	94.4117	73.6957	57.3271	221.087	24.8916	-1.95556	-1.67049	0.541248	0.578912	0.587373	0.0465026	-0.0709013	-0.0304187	0.163162
IPI:IPI00515018.3	KMO	Isoform 3 of Kynurenine 3-monooxygenase	2072	4	C	0.270472	0.626269	268.73	72.6839	168.297	32.7255	31.3303	11.6988	125.321	24.5867	6.22278	8.3288	5.41555	33.3152	6.53608	20.6452	19.5981	8.24712	78.3923	15.3797	38.3255	35.8523	14.4157	143.409	28.1354	8.9508	9.84219	4.20934	39.3687	7.72372	24.2189	22.4763	8.2402	89.9051	17.6384	-2.09024	-2.00808	0.900559	-0.692346	-0.69382	0.340611	0.173995	0.172152	0.108152
IPI:IPI00023807.3	SEMA4D	Semaphorin-4D	5283	1	C	0.271519	0.840525	198.995	54.0308	167.26	94.2489	94.2489	0	94.2489	22.425	24.0822	24.0822	0	24.0822	5.72997	83.1415	83.1415	0	83.1415	19.7821	104.746	104.746	0	104.746	24.9225	29.9486	29.9486	0	29.9486	7.12577	84.1187	84.1187	0	84.1187	20.0146	-1.96851	-1.96851	0	-0.180907	-0.180907	0	0.152345	0.152345	0
IPI:IPI00219617.5	PRPS2	Isoform 1 of Ribose-phosphate pyrophosphokinase 2	3586	10	C	0.272644	0.98592	953.805	260.049	940.375	30.8904	48.0248	43.4701	480.248	22.2933	13.5925	12.9489	9.27342	129.489	6.01094	32.2543	49.0366	42.8869	490.366	22.7629	31.4915	47.3557	41.7455	473.557	21.9827	11.3039	13.056	9.16272	130.56	6.06066	32.3122	45.0009	36.8763	450.009	20.8895	-2.14208	-1.67432	1.27569	0.0103842	-0.00518248	0.244037	-0.00536647	0.0519631	0.229998
IPI:IPI00016745.1	FPGS	Isoform Mitochondrial of Folylpolyglutamate synthase, mitochondrial	3673	3	C	0.277463	0.845093	214.419	59.4934	181.204	37.4573	34.4909	20.2168	103.473	22.7354	10.8911	9.41528	3.3758	28.2458	6.20629	27.9144	30.9821	21.2143	92.9463	20.4225	40.9442	36.9821	21.2843	110.946	24.3776	9.77104	10.4159	5.49299	31.2476	6.86585	27.0163	29.4193	18.7523	88.2578	19.3923	-1.7821	-1.7243	0.475863	-0.175785	-0.195474	0.219584	0.111449	0.105941	0.0256696
IPI:IPI00879023.1	PPP1R12C	Isoform 4 of Protein phosphatase 1 regulatory subunit 12C	80	1	C	0.281909	1.88219	65.1559	18.368	122.636	32.1296	32.1296	0	32.1296	15.5848	9.40337	9.40337	0	9.40337	4.56121	59.2562	59.2562	0	59.2562	28.7429	33.0263	33.0263	0	33.0263	16.0198	8.96467	8.96467	0	8.96467	4.34841	63.3794	63.3794	0	63.3794	30.7429	-1.77265	-1.77265	0	0.883065	0.883065	0	0.0397157	0.0397157	0
IPI:IPI00028392.3	C1orf116	Isoform 1 of Specifically androgen-regulated gene protein	5186	2	C	0.284114	0.48845	168.191	47.7855	82.1529	38.0471	38.0471	31.9369	76.0943	25.5239	10.4186	10.4186	6.78629	20.8372	6.98931	20.449	20.449	14.6555	40.8979	13.7182	46.0483	46.0483	42.0042	92.0967	30.8915	13.4741	13.4741	9.5557	26.9483	9.03913	20.6275	20.6275	16.6323	41.255	13.8379	-1.72732	-1.72732	0.377604	-0.796567	-0.796567	0.254523	0.20064	0.20064	0.170513
IPI:IPI00185219.1	GAS2L3	GAS2-like protein 3	4327	2	C	0.292701	0.747467	121.269	35.4956	90.6448	29.489	29.489	21.9676	58.978	23.8382	8.45069	8.45069	2.22004	16.9014	6.83133	23.6404	23.6404	13.643	47.2809	19.1104	31.1456	31.1456	25.4003	62.2913	25.1774	9.2971	9.2971	0.571653	18.5942	7.51555	21.6819	21.6819	11.745	43.3639	17.5272	-1.59393	-1.59393	0.811418	-0.215879	-0.215879	0.310823	0.0216553	0.0216553	0.146528
IPI:IPI00641181.5	MARCKSL1	MARCKS-related protein	44	7	C	0.298304	0.778992	817.714	243.927	636.993	34.1241	58.403	71.5707	408.821	24.0676	10.5565	16.2308	15.6961	113.615	6.68863	23.6458	46.7679	64.5207	327.375	19.2728	36.6744	58.4133	67.5194	408.893	24.0719	11.1008	18.6159	19.4084	130.312	7.67155	25.1164	44.2312	58.459	309.618	18.2275	-1.61581	-1.64133	0.471772	-0.46152	-0.456124	0.185893	0.0464025	0.0264732	0.119853
IPI:IPI00020078.1	HNF1B	Isoform A of Hepatocyte nuclear factor 1-beta	3215	7	C	0.298807	0.960302	574.56	171.682	551.751	23.8207	40.4975	45.6742	283.483	21.8401	1.83855	17.7745	40.279	124.421	9.58567	24.6095	37.9019	40.7078	265.313	20.4403	24.6558	41.5825	47.4618	291.077	22.4252	3.91611	6.75162	8.96128	47.2613	3.6411	23.7944	40.9198	49.8678	286.438	22.0678	-3.68224	-3.06154	1.7414	-0.0355251	-0.05406	0.115683	0.0563394	0.0545138	0.22452
IPI:IPI00329349.9	KLHDC10	Isoform 2 of Kelch domain-containing protein 10	4148	2	C	0.301145	0.000191667	8.51543	2.56438	0.00163212	2.4961	2.4961	1.09111	4.9922	45.0501	0	0	0	0	0	0.00081597	0.00081597	0.00115396	0.00163194	0.0147268	1.76161	1.76161	2.4913	3.52323	31.7939	1.28219	1.28219	1.81329	2.56438	23.1412	9.15601e-08	9.15601e-08	1.29486e-07	1.8312e-07	1.65249e-06	-1.24724	-1.24724	0.65196	-1.24724	-1.24724	0.65196	-0.338793	-0.338793	0.632781
IPI:IPI00296099.6	THBS1	Thrombospondin-1	1030	61	C	0.305679	0.946485	5438.51	1662.44	5147.47	37.8502	44.4037	36.9949	2708.63	22.1141	8.63821	12.5491	11.8428	765.493	6.24973	39.8341	42.3245	31.9351	2581.79	21.0786	38.661	44.7522	37.4446	2729.88	22.2876	11.2671	14.704	13.893	896.945	7.32294	38.3955	42.0603	31.4382	2565.68	20.947	-1.77602	-1.8759	1.20096	-0.00756579	0.0227818	0.29401	-0.00225262	0.0783918	0.432462
IPI:IPI00009946.4	TOMM34	Mitochondrial import receptor subunit TOM34	157	10	C	0.306021	1.09543	1449.01	443.429	1587.29	22.3691	70.7818	104.315	707.818	20.3411	7.95494	21.4773	26.0723	214.773	6.1721	26.4317	81.0035	117.347	810.035	23.2786	24.7565	74.1196	110.122	741.195	21.3003	6.96698	22.8656	27.3925	228.656	6.57106	26.1276	77.7259	116.314	777.259	22.3367	-1.54816	-1.53479	0.397922	0.281233	0.282828	0.28681	0.0695126	0.0447993	0.292468
IPI:IPI00232571.1	GPC4	Glypican-4	4037	11	C	0.315356	1.12223	1449.59	457.137	1626.77	31.5599	64.2963	93.7867	707.259	20.0158	13.6988	19.8451	16.9834	218.296	6.17788	36.1564	75.4107	104.346	829.518	23.4758	31.207	67.4846	96.4685	742.331	21.0084	14.8946	21.7128	19.3053	238.841	6.75932	37.4316	72.4779	101.312	797.256	22.5628	-1.14733	-1.3271	0.57293	0.291922	0.264441	0.0958094	0.020625	0.037637	0.165858
IPI:IPI00023635.1	IMPA2	Isoform 1 of Inositol monophosphatase 2	1509	3	C	0.319002	0.894801	389.33	124.197	348.373	62.6406	61.8235	14.7243	185.471	21.5188	9.65312	17.3635	18.1432	52.0906	6.04369	56.9915	60.1641	21.9102	180.492	20.9412	70.6654	67.9532	17.8819	203.859	23.6523	14.2161	24.0355	20.9221	72.1065	8.36598	48.7806	55.9604	19.5674	167.881	19.478	-2.2746	-2.37396	1.42728	-0.13635	-0.07543	0.18586	0.147624	0.128941	0.0566679
IPI:IPI00044369.2	PLXDC2	Isoform 1 of Plexin domain-containing protein 2	1952	1	C	0.321935	1.02119	117.941	37.9692	120.44	56.7244	56.7244	0	56.7244	20.5263	18.7987	18.7987	0	18.7987	6.8025	60.3795	60.3795	0	60.3795	21.849	61.2163	61.2163	0	61.2163	22.1518	19.1705	19.1705	0	19.1705	6.93704	60.0601	60.0601	0	60.0601	21.7334	-1.59334	-1.59334	0	0.0900886	0.0900886	0	0.109946	0.109946	0
IPI:IPI00181836.7	KCTD14	potassium channel tetramerisation domain containing 14	4042	1	C	0.322051	1.12195	263.642	84.9062	295.793	126.35	126.35	0	126.35	19.6092	46.889	46.889	0	46.889	7.27704	144.518	144.518	0	144.518	22.4288	137.292	137.292	0	137.292	21.3074	38.0172	38.0172	0	38.0172	5.90016	151.275	151.275	0	151.275	23.4775	-1.43011	-1.43011	0	0.193817	0.193817	0	0.119819	0.119819	0
IPI:IPI00410259.2	PHLDB2	Isoform 1 of Pleckstrin homology-like domain family B member 2	1810	20	C	0.331159	0.931198	2097.39	694.57	1953.09	42.6953	52.1983	32.0941	1043.97	22.0012	15.5147	16.1	9.86214	322.001	6.78605	42.417	49.2346	32.1681	984.692	20.752	43.084	52.6711	32.4148	1053.42	22.2005	17.5422	18.6285	10.7257	372.569	7.85175	41.6486	48.4197	30.3651	968.393	20.4085	-1.66987	-1.63172	0.58597	-0.00243403	-0.109758	0.246901	0.0113755	-0.00223287	0.154788
IPI:IPI00012856.1	FOXO3B;FOXO3	Forkhead box protein O3	5201	1	C	0.331389	0.724368	49.7896	16.4997	36.066	20.7533	20.7533	0	20.7533	20.2757	7.05541	7.05541	0	7.05541	6.89306	16.7683	16.7683	0	16.7683	16.3824	29.0363	29.0363	0	29.0363	28.3682	9.4443	9.4443	0	9.4443	9.22698	19.2977	19.2977	0	19.2977	18.8537	-1.55654	-1.55654	0	-0.307603	-0.307603	0	0.48452	0.48452	0
IPI:IPI00396399.5	TGFB1I1	Isoform 2 of Transforming growth factor beta-1-induced transcript 1 protein	1845	2	C	0.333829	0.859423	133.182	44.46	114.46	31.4722	31.4722	5.12732	62.9444	21.5488	10.0175	10.0175	3.86259	20.035	6.85892	27.2139	27.2139	7.2549	54.4279	18.6332	35.1187	35.1187	11.4155	70.2375	24.0456	12.2125	12.2125	0.484309	24.425	8.36183	30.0159	30.0159	11.9766	60.0317	20.5517	-1.69764	-1.69764	0.334628	-0.226194	-0.226194	0.153174	0.128647	0.128647	0.241401
IPI:IPI00302647.4	CC2D1A	Isoform 1 of Coiled-coil and C2 domain-containing protein 1A	1692	15	C	0.338688	1.00778	1495.08	506.366	1506.71	54.7772	50.1415	31.8754	752.122	21.4392	12.3826	14.9363	11.6954	224.044	6.38637	55.3818	50.4676	32.042	757.014	21.5787	56.3654	49.5307	30.7027	742.961	21.1781	16.3709	18.8214	14.7544	282.322	8.04757	59.5894	49.9797	30.8866	749.695	21.3701	-1.71843	-1.7118	0.990225	0.0489633	-0.0371503	0.174237	0.0156323	-0.0138368	0.260364
IPI:IPI00022200.3	COL6A3	Isoform 1 of Collagen alpha-3(VI) chain	2532	24	C	0.340309	0.435818	2858.85	972.892	1245.94	47.3595	57.418	43.7127	1378.03	27.139	15.1937	19.3278	16.2472	463.867	9.1354	20.4683	25.6171	17.695	614.809	12.1081	49.0772	61.7009	48.0226	1480.82	29.1633	17.3414	21.2094	17.7402	509.025	10.0247	22.377	26.297	17.8092	631.129	12.4295	-1.44471	-1.6135	0.735483	-1.20996	-1.0932	0.385624	0.0949907	0.0921899	0.137915
IPI:IPI00411298.5	CNKSR3	Connector enhancer of kinase suppressor of ras 3	5189	1	C	0.343227	0.902338	116.028	39.8239	104.697	52.6231	52.6231	0	52.6231	20.1971	18.43	18.43	0	18.43	7.07353	50.1606	50.1606	0	50.1606	19.2519	63.4049	63.4049	0	63.4049	24.3352	21.3939	21.3939	0	21.3939	8.21112	54.5359	54.5359	0	54.5359	20.9312	-1.51364	-1.51364	0	-0.0691424	-0.0691424	0	0.268897	0.268897	0
IPI:IPI00478789.3	PHLDB1	Isoform 2 of Pleckstrin homology-like domain family B member 1	1810	21	C	0.34447	1.22192	1660.42	571.966	2028.91	31.2912	39.4969	22.9774	829.434	19.4644	12.9838	13.8276	9.28191	290.38	6.81434	43.8104	48.0114	26.0176	1008.24	23.6604	32.0249	39.5709	22.4773	830.988	19.5008	11.5117	13.4089	9.17673	281.586	6.60799	42.7682	48.6034	27.9943	1020.67	23.9521	-1.4448	-1.61745	0.884793	0.296342	0.343626	0.252577	-0.000932397	0.0268918	0.232307
IPI:IPI00000459.6	PRRG1	Transmembrane gamma-carboxyglutamic acid protein 1	5057	1	C	0.346196	1.12594	5.28002	1.82792	5.945	2.27829	2.27829	0	2.27829	17.4543	1.82792	1.82792	0	1.82792	14.0039	1.31166	1.31166	0	1.31166	10.0488	3.00173	3.00173	0	3.00173	22.9966	0	0	0	0	0	4.63334	4.63334	0	4.63334	35.4965	-0.317754	-0.317754	0	-0.796556	-0.796556	0	0.397842	0.397842	0
IPI:IPI00332887.5	SIRPA	signal-regulatory protein alpha precursor	1249	10	C	0.357154	1.08502	1239.67	442.754	1345.07	60.0931	62.7522	42.4184	627.522	20.7274	15.8033	19.5995	17.872	195.995	6.47381	61.3604	68.7282	47.8193	687.282	22.7013	58.0093	61.2151	40.6288	612.151	20.2197	20.0313	24.6759	19.1424	246.759	8.1506	56.2618	65.7792	46.3133	657.792	21.7272	-1.81678	-1.91288	0.545085	0.112826	0.139793	0.240223	-0.0442068	-0.0573521	0.14997
IPI:IPI00215889.7	UPK1B	Uroplakin-1b	2541	1	C	0.357659	1.57994	62.4189	22.3247	98.618	32.26	32.26	0	32.26	17.5936	10.4149	10.4149	0	10.4149	5.67999	47.8432	47.8432	0	47.8432	26.0923	30.1589	30.1589	0	30.1589	16.4478	11.9098	11.9098	0	11.9098	6.49524	50.7748	50.7748	0	50.7748	27.6911	-1.63109	-1.63109	0	0.56857	0.56857	0	-0.0971628	-0.0971628	0
IPI:IPI00260630.7	CCDC80	Isoform 1 of Coiled-coil domain-containing protein 80	3568	4	C	0.357869	0.987547	165.377	59.1833	163.317	18.6794	20.7916	16.2649	83.1664	21.4414	5.54748	6.45089	4.36034	25.8036	6.6525	21.4626	21.4842	14.7608	85.9368	22.1556	18.1814	20.5526	15.566	82.2106	21.195	7.97582	8.34492	6.02608	33.3797	8.60573	17.4329	19.3452	15.3855	77.3807	19.9498	-1.71817	-1.53237	0.747044	0.209935	0.143666	0.294599	0.0325643	0.0262101	0.0928232
IPI:IPI00301294.2	FAM134A	Protein FAM134A	2783	1	C	0.359381	0.932627	16.1665	5.80992	15.0773	8.48633	8.48633	0	8.48633	22.9028	2.04649	2.04649	0	2.04649	5.52303	8.21608	8.21608	0	8.21608	22.1735	7.68013	7.68013	0	7.68013	20.727	3.76343	3.76343	0	3.76343	10.1567	6.8612	6.8612	0	6.8612	18.5169	-2.05199	-2.05199	0	-0.0466906	-0.0466906	0	-0.14401	-0.14401	0
IPI:IPI00060715.1	KCTD12	BTB/POZ domain-containing protein KCTD12	3948	2	C	0.359555	0.628208	109.801	39.4794	68.9777	26.3425	26.3425	4.42464	52.685	24.1389	9.68274	9.68274	0.301029	19.3655	8.87275	16.5864	16.5864	4.33129	33.1728	15.1989	28.5579	28.5579	5.48787	57.1158	26.1689	10.0569	10.0569	1.39837	20.1139	9.21565	17.9025	17.9025	3.59847	35.8049	16.4049	-1.43401	-1.43401	0.288332	-0.682166	-0.682166	0.137637	0.113301	0.113301	0.0354902
IPI:IPI00339381.3	HLTF	Isoform 1 of Helicase-like transcription factor	2916	11	C	0.360235	0.652775	915.799	329.903	597.811	31.4314	40.7296	32.2491	448.026	24.3028	7.98109	14.0426	11.44	154.468	8.37902	18.8001	27.3654	19.6906	301.02	16.3286	35.4534	42.5248	35.1108	467.773	25.374	12.1829	15.9486	10.6985	175.435	9.51634	18.1981	26.981	18.7646	296.791	16.0992	-1.81948	-1.61273	0.743098	-0.532057	-0.465433	0.378306	0.0863712	0.102705	0.352695
IPI:IPI00004045.1	RBPMS	Isoform A of RNA-binding protein with multiple splicing	3605	9	C	0.365697	1.10818	343.486	125.612	380.645	8.1639	18.46	22.4684	166.14	19.5518	4.19997	7.1058	7.57819	63.9522	7.52607	9.93606	21.6681	25.8313	195.013	22.9497	10.2609	19.7051	24.4231	177.346	20.8705	4.10537	6.85107	7.14435	61.6596	7.25627	10.825	20.6258	23.3839	185.632	21.8457	-0.961042	-1.25423	1.10258	0.199489	0.223674	0.234815	0.171594	0.103795	0.305238
IPI:IPI00218914.5	ALDH1A1	Retinal dehydrogenase 1	1626	80	C	0.366329	1.72849	4145.48	1518.61	7165.43	16.8944	26.8901	26.5777	2151.21	16.7676	7.44171	9.31228	8.60927	744.983	5.80679	31.548	45.7893	47.1448	3663.14	28.5525	16.7223	24.9283	24.9791	1994.27	15.5444	7.92131	9.67034	9.14833	773.627	6.03006	29.9809	43.7787	43.6078	3502.29	27.2987	-1.5341	-1.54427	0.964404	0.72225	0.698114	0.412304	-0.107493	-0.133436	0.331562
IPI:IPI00006372.3	TEX264	Testis-expressed sequence 264 protein	3734	3	C	0.366567	0.902069	441.055	161.676	397.862	55.3776	74.1439	38.661	222.432	22.23	19.4138	25.2784	16.3856	75.8352	7.57902	45.542	65.5301	38.4623	196.59	19.6474	50.2797	72.8742	39.8117	218.623	21.8493	17.036	28.6137	22.027	85.8412	8.57903	43.6323	67.0907	43.1049	201.272	20.1153	-1.43753	-1.6297	0.439188	-0.110366	-0.209019	0.189463	0.00287377	-0.0351506	0.09131
IPI:IPI00018272.3	PNPO	Pyridoxine-5'-phosphate oxidase	3858	3	C	0.369489	1.06536	539.876	199.478	575.162	87.0864	88.7866	49.7585	266.36	20.263	30.6448	32.5827	21.8508	97.748	7.43605	97.2096	96.0471	55.7522	288.141	21.92	93.3739	91.1721	55.9991	273.516	20.8074	35.3752	33.9099	16.0942	101.73	7.73896	97.7565	95.6736	52.0411	287.021	21.8347	-1.5068	-1.53376	0.215879	0.117588	0.0899393	0.0859404	0.0673866	-0.0194897	0.17998
IPI:IPI00783565.1	SLC6A6	Sodium- and chloride-dependent taurine transporter	2709	6	C	0.374389	0.761898	852.36	319.114	649.411	78.0616	70.4263	42.5149	422.558	23.2062	16.9979	23.8312	29.2086	142.987	7.85261	54.7159	55.0243	35.6654	330.146	18.1311	74.0813	71.6337	43.9084	429.802	23.604	22.6831	29.3545	30.9005	176.127	9.6726	54.9569	53.2109	35.8321	319.265	17.5335	-2.34172	-2.0655	0.731416	-0.349814	-0.342789	0.166452	0.0120303	0.0678887	0.215026
IPI:IPI00007256.1	ZHX2	Zinc fingers and homeoboxes protein 2	3585	6	C	0.375461	0.754764	765.083	287.259	577.457	57.1685	61.7193	28.3199	370.316	22.7216	23.8129	24.2184	8.08476	145.31	8.91584	41.0681	46.9252	18.1685	281.551	17.2752	61.3208	65.7944	28.5432	394.767	24.2218	23.5779	23.6582	7.6284	141.949	8.70962	47.8301	49.3176	17.0482	295.906	18.156	-1.26369	-1.33041	0.48262	-0.391665	-0.365229	0.157476	0.119855	0.101615	0.0883525
IPI:IPI00789805.3	DIAPH3	Isoform 3 of Protein diaphanous homolog 3	3481	10	C	0.379683	0.532785	1082.57	411.031	576.774	36.1939	53.505	43.5626	535.05	25.8432	13.3163	21.1408	22.028	211.408	10.2111	22.8647	29.2185	25.595	292.185	14.1127	41.0261	54.7515	42.1259	547.515	26.4453	14.5124	19.9623	20.7522	199.623	9.64189	24.785	28.4589	21.2163	284.589	13.7458	-1.29535	-1.44563	0.880458	-0.749369	-0.874666	0.2921	0.0141713	0.0434501	0.142899
IPI:IPI00479760.7	AAK1	AP2-associated protein kinase 1	1656	9	C	0.380414	1.03929	762.351	290.009	792.301	36.1003	40.9183	30.8012	368.265	19.9638	14.6481	16.0596	10.2954	144.537	7.83541	40.5332	44.7942	36.7354	403.148	21.8548	39.4408	43.7873	33.2543	394.086	21.3636	14.663	16.1636	9.82378	145.472	7.88612	40.6308	43.2393	32.6347	389.153	21.0962	-1.3013	-1.24289	0.925262	0.211821	0.147909	0.335669	0.0593092	0.0619404	0.166796
IPI:IPI00002441.2	SDC1	Syndecan-1	3360	1	C	0.388282	0.776483	27.1657	10.5479	21.0937	14.6201	14.6201	0	14.6201	24.861	4.69613	4.69613	0	4.69613	7.98561	10.1586	10.1586	0	10.1586	17.2744	12.5456	12.5456	0	12.5456	21.3333	5.85181	5.85181	0	5.85181	9.95081	10.9351	10.9351	0	10.9351	18.5948	-1.63841	-1.63841	0	-0.525251	-0.525251	0	-0.220777	-0.220777	0
IPI:IPI00852806.1	EXOC6B	SEC15-like 2	3117	7	C	0.390676	0.799252	837.074	327.025	669.033	49.1733	58.4652	42.0656	409.256	22.3255	24.391	23.0021	19.438	161.015	8.78358	44.1252	48.6714	36.5667	340.7	18.5857	58.1635	61.1169	45.9958	427.818	23.3381	24.5513	23.7157	15.2157	166.01	9.05608	44.9988	46.9048	37.4583	328.333	17.9111	-1.4669	-1.56562	0.543657	-0.258734	-0.280324	0.158	0.0950818	0.0425162	0.199717
IPI:IPI00013214.2	MCM3	MCM3 minichromosome maintenance deficient 3 (S. cerevisiae), isoform CRA_b	1189	61	C	0.391943	0.483278	6278.44	2460.79	3034.23	38.8304	49.4519	45.9329	3016.56	25.6217	12.8872	19.4215	17.8675	1184.71	10.0626	15.1709	24.3705	19.9776	1486.6	12.6267	41.2767	53.4735	50.2363	3261.88	27.7054	13.3102	20.9193	18.4903	1276.08	10.8386	17.6716	25.371	20.6317	1547.63	13.1451	-1.50127	-1.30014	0.656803	-1.03193	-0.93427	0.445938	0.117493	0.11294	0.191914
IPI:IPI00385437.1	OGFRL1	Opioid growth factor receptor-like protein 1	3891	6	C	0.392835	1.54134	393.802	154.699	606.982	32.6705	32.7971	9.78305	196.782	17.0303	12.4703	13.779	8.42854	82.6741	7.15493	48.4724	50.3523	14.6603	302.114	26.1461	30.1879	32.8367	7.99403	197.02	17.0509	11.4773	12.0042	4.20807	72.0253	6.23335	51.3268	50.8114	13.4234	304.868	26.3845	-1.41149	-1.41175	0.907151	0.568864	0.62942	0.163953	0.0151755	0.0267812	0.215429
IPI:IPI00005918.1	AMACR	Alpha-methyl-acyl-CoA racemase	3803	8	C	0.393751	1.92836	512.923	201.964	989.098	17.533	33.1607	31.3791	265.286	15.5686	6.625	12.1908	11.2496	97.5261	5.72341	44.6697	62.0229	57.5566	496.183	29.119	18.8606	30.9547	28.6295	247.637	14.5328	7.44757	13.0547	12.0373	104.438	6.12904	41.8231	61.6144	59.0531	492.915	28.9272	-1.48328	-1.37306	0.838776	0.774982	0.829093	0.448189	-0.118739	-0.0881097	0.21174
IPI:IPI00328847.5	NAT11	Isoform 1 of N-acetyltransferase 11	4707	1	C	0.396158	0.720519	36.1391	14.3168	26.0389	18.3063	18.3063	0	18.3063	23.9315	6.67577	6.67577	0	6.67577	8.72709	12.0918	12.0918	0	12.0918	15.8073	17.8328	17.8328	0	17.8328	23.3125	7.64102	7.64102	0	7.64102	9.98894	13.9471	13.9471	0	13.9471	18.2327	-1.45534	-1.45534	0	-0.598315	-0.598315	0	-0.0378071	-0.0378071	0
IPI:IPI00306305.9	OBSL1	Isoform 2 of Obscurin-like protein 1	466	4	C	0.400308	0.966137	450.644	180.396	435.384	61.3873	56.8925	27.5612	227.57	21.3395	21.3054	20.536	8.48804	82.1441	7.70276	58.816	56.5161	22.3385	226.065	21.1984	61.6375	55.7685	28.1915	223.074	20.918	27.4537	24.5631	10.1298	98.2523	9.21324	54.7027	52.3298	19.8989	209.319	19.6281	-1.38714	-1.42132	0.18058	0.116853	0.0481826	0.237027	-0.0231341	-0.0592885	0.131453
IPI:IPI00011858.1	PDZK1IP1	PDZK1-interacting protein 1	5202	1	C	0.40062	1.2721	30.6714	12.2876	39.017	15.1237	15.1237	0	15.1237	18.449	5.46665	5.46665	0	5.46665	6.6686	21.2495	21.2495	0	21.2495	25.9216	15.5477	15.5477	0	15.5477	18.9661	6.82092	6.82092	0	6.82092	8.32063	17.7675	17.7675	0	17.7675	21.6741	-1.46808	-1.46808	0	0.490614	0.490614	0	0.0398873	0.0398873	0
IPI:IPI00640118.1	LOC100131801	similar to hCG2036585	4813	1	C	0.401572	0.809636	176.512	70.882	142.91	89.0808	89.0808	0	89.0808	22.8235	30.0862	30.0862	0	30.0862	7.70842	70.1902	70.1902	0	70.1902	17.9835	87.4307	87.4307	0	87.4307	22.4007	40.7958	40.7958	0	40.7958	10.4523	72.7199	72.7199	0	72.7199	18.6316	-1.56601	-1.56601	0	-0.343845	-0.343845	0	-0.0269741	-0.0269741	0
IPI:IPI00328521.9	UIMC1	Isoform 4 of BRCA1-A complex subunit RAP80	536	2	C	0.401709	0.687575	177.007	71.1054	121.706	42.8233	42.8233	37.5862	85.6466	23.1591	16.8908	16.8908	16.4648	33.7816	9.13464	30.4114	30.4114	27.8495	60.8228	16.4467	45.6803	45.6803	40.7718	91.3606	24.7042	18.6619	18.6619	15.7167	37.3238	10.0925	30.4414	30.4414	30.9145	60.8829	16.4629	-1.45621	-1.45621	0.245931	-0.534973	-0.534973	0.0918474	0.0775941	0.0775941	0.0352067
IPI:IPI00796856.1	MYD88	Myeloid differentiation primary response protein MyD88	3807	4	C	0.403035	1.10365	552.863	222.823	610.165	69.5198	69.7851	41.1016	279.14	20.1422	20.1845	25.5789	23.4432	102.316	7.38287	69.1673	76.2811	44.1431	305.124	22.0171	65.2212	68.4307	40.8565	273.723	19.7513	27.0456	30.1267	20.0506	120.507	8.69552	66.3559	76.2602	46.8839	305.041	22.0111	-1.68865	-1.79002	0.910089	0.194221	0.155137	0.166951	-0.0177318	-0.0283503	0.0707902
IPI:IPI00023814.2	NEO1	Isoform 1 of Neogenin	4681	5	C	0.404247	0.882551	313.821	126.861	276.963	21.3032	30.3369	31.9036	151.684	21.1364	12.6444	11.6908	10.8072	58.4539	8.14524	22.6882	26.4079	25.9146	132.04	18.399	28.6622	32.4273	33.9367	162.137	22.5929	12.9562	13.6814	12.0354	68.4072	9.53219	25.9867	28.9846	28.0486	144.923	20.1943	-0.75257	-0.907802	0.698015	0	-0.0595779	0.194281	0.0390026	-0.201172	0.779431
IPI:IPI00010477.1	LGALS9	Isoform Long of Galectin-9	4976	3	C	0.404936	1.45889	178.467	72.2676	260.363	35.0421	30.7276	9.44902	92.1827	18.0362	9.94252	12.5797	7.18029	37.7392	7.38396	39.365	40.9724	12.5047	122.917	24.0497	30.3305	28.7614	8.81017	86.2841	16.8821	9.7621	11.5095	4.16987	34.5284	6.75574	47.3604	45.8153	14.3201	137.446	26.8923	-1.00046	-1.38422	0.801117	0.541167	0.423388	0.221551	-0.0456359	-0.0920365	0.101388
IPI:IPI00002732.2	EXTL2	EXTL2 protein (Fragment)	1649	3	C	0.406445	0.917108	171.815	69.8332	157.573	33.4802	28.9124	14.9561	86.7373	21.7267	12.2885	10.9852	2.82573	32.9555	8.25496	31.6476	26.2969	9.77766	78.8907	19.7612	35.7501	28.3591	14.0504	85.0773	21.3109	13.4426	12.2926	5.61824	36.8777	9.23742	29.3603	26.2273	14.1715	78.6819	19.7089	-1.446	-1.25664	0.531376	-0.0548426	-0.0438648	0.337111	-0.00582659	-0.0181502	0.175514
IPI:IPI00470559.2	KANK2	Isoform 1 of KN motif and ankyrin repeat domain-containing protein 2	4993	6	C	0.407133	1.12	238.089	96.934	266.659	15.8259	20.465	16.9909	122.79	20.4078	4.96269	6.73741	5.46327	40.4244	6.71857	15.8776	22.7029	21.977	136.217	22.6394	14.359	19.2165	17.626	115.299	19.1628	6.48893	9.41827	7.34791	56.5096	9.39193	16.6271	21.7403	19.9972	130.442	21.6795	-1.17891	-1.51372	1.23938	0.131157	0.0114255	0.390116	-0.195143	-0.152458	0.209198
IPI:IPI00030938.4	TSPAN2	Tetraspanin-2	3707	1	C	0.407674	1.27978	42.8963	17.4877	54.8978	21.5473	21.5473	0	21.5473	18.691	8.21714	8.21714	0	8.21714	7.12787	29.2888	29.2888	0	29.2888	25.4063	21.349	21.349	0	21.349	18.519	9.27056	9.27056	0	9.27056	8.04165	25.609	25.609	0	25.609	22.2143	-1.3908	-1.3908	0	0.442844	0.442844	0	-0.0133342	-0.0133342	0
IPI:IPI00022145.6	NUCKS1	Isoform 1 of Nuclear ubiquitous casein and cyclin-dependent kinases substrate	2046	7	C	0.408664	0.681992	383.384	156.675	261.465	14.5392	26.7152	24.1452	187.007	23.3314	9.15009	10.7136	8.99975	74.9949	9.35654	8.5537	17.949	16.4399	125.643	15.6755	16.6745	28.0538	26.6044	196.377	24.5004	7.27034	11.6686	10.7708	81.6804	10.1906	15.6723	19.4031	14.6667	135.822	16.9455	-1.02689	-1.33391	0.806161	-0.614007	-0.62913	0.272315	0.100912	0.0394256	0.170558
IPI:IPI00001022.5	PNKD	Isoform 2 of Probable hydrolase PNKD	1933	2	C	0.409434	0.986408	156.509	64.0803	154.382	37.7312	37.7312	46.8383	75.4624	20.1248	16.1935	16.1935	13.8612	32.387	8.63718	37.9119	37.9119	45.5993	75.8238	20.2212	40.5234	40.5234	47.9701	81.0469	21.6141	15.8466	15.8466	15.8673	31.6933	8.45219	39.2791	39.2791	46.8988	78.5582	20.9504	-0.487751	-0.487751	1.35596	0.141728	0.141728	0.220556	0.294669	0.294669	0.315807
IPI:IPI00045473.1	JMJD8	Isoform 1 of JmjC domain-containing protein 8	4759	1	C	0.409478	0.86139	116.773	47.8158	100.587	61.5015	61.5015	0	61.5015	23.1928	22.8053	22.8053	0	22.8053	8.6001	49.5983	49.5983	0	49.5983	18.704	55.2711	55.2711	0	55.2711	20.8432	25.0105	25.0105	0	25.0105	9.43169	50.9885	50.9885	0	50.9885	19.2282	-1.43125	-1.43125	0	-0.310332	-0.310332	0	-0.154098	-0.154098	0
IPI:IPI00646410.2	AOF1	Isoform 2 of Flavin-containing amine oxidase domain-containing protein 1	2102	1	C	0.409922	1.17011	13.791	5.65322	16.1369	7.16959	7.16959	0	7.16959	20.15	1.90844	1.90844	0	1.90844	5.36362	7.48041	7.48041	0	7.48041	21.0236	6.62136	6.62136	0	6.62136	18.6092	3.74478	3.74478	0	3.74478	10.5246	8.65651	8.65651	0	8.65651	24.329	-1.9095	-1.9095	0	0.0612273	0.0612273	0	-0.114763	-0.114763	0
IPI:IPI00329002.4	SESTD1	SEC14 domain and spectrin repeat-containing protein 1	4370	2	C	0.411382	1.0998	166.06	68.3139	182.633	20.6793	20.6793	14.0919	41.3587	9.91796	22.9092	22.9092	25.7194	45.8183	10.9874	29.103	29.103	31.2369	58.206	13.958	62.3507	62.3507	73.9777	124.701	29.9039	11.2478	11.2478	6.45627	22.4956	5.39454	62.2137	62.2137	76.127	124.427	29.8382	-0.379255	-0.379255	1.13511	0.0646176	0.0646176	0.955543	0.904967	0.904967	1.41243
IPI:IPI00411614.1	WDHD1	WD repeat and HMG-box DNA-binding protein 1	109	12	C	0.411551	0.54022	1736.78	714.774	938.242	68.4424	69.4496	42.6231	833.395	24.5854	29.5088	27.9582	17.5369	335.498	9.89729	34.6553	37.5938	23.2205	451.126	13.3084	76.9156	75.282	47.2957	903.384	26.6501	33.714	31.6063	18.8684	379.276	11.1888	43.5808	40.593	22.8832	487.116	14.3701	-1.52747	-1.4692	0.704443	-0.896385	-0.896002	0.25901	0.104773	0.0855479	0.122535
IPI:IPI00748700.2	GINS3	Isoform 1 of DNA replication complex GINS protein PSF3	4209	4	C	0.411858	0.418367	719.569	296.36	301.044	88.9392	84.6959	27.5068	338.784	25.7244	37.3687	37.7593	15.6306	151.037	11.4685	38.6789	36.8431	11.5397	147.372	11.1902	102.801	95.1964	29.7369	380.785	28.9137	39.5996	36.3307	7.25227	145.323	11.0346	40.4704	38.4179	9.29462	153.672	11.6685	-1.26895	-1.2014	0.523524	-1.20167	-1.19557	0.0243279	0.177074	0.171163	0.050272
IPI:IPI00002406.2	BCAM	Lutheran blood group glycoprotein	871	4	C	0.413671	0.85885	298.476	123.471	256.346	36.6509	36.3456	13.0904	145.382	21.4335	12.5463	15.0283	6.76461	60.1133	8.86243	32.5753	31.2091	13.3231	124.836	18.4045	37.8881	38.2734	11.3328	153.094	22.5704	13.8549	15.8394	6.47965	63.3577	9.34075	33.932	32.8775	12.1021	131.51	19.3884	-1.4497	-1.2946	0.956131	-0.171333	-0.259396	0.235928	0.0586213	0.0992305	0.252598
IPI:IPI00011232.3	CALCOCO1	Isoform 1 of Calcium-binding and coiled-coil domain-containing protein 1	4090	1	C	0.414631	1.35951	61.7423	25.6003	83.9391	28.4365	28.4365	0	28.4365	16.6022	14.1235	14.1235	0	14.1235	8.24576	40.1923	40.1923	0	40.1923	23.4656	33.3058	33.3058	0	33.3058	19.445	11.4768	11.4768	0	11.4768	6.70056	43.7468	43.7468	0	43.7468	25.5409	-1.00965	-1.00965	0	0.499178	0.499178	0	0.22803	0.22803	0
IPI:IPI00443799.2	SLC38A10	Isoform 1 of Putative sodium-coupled neutral amino acid transporter 10	3259	2	C	0.415229	1.21495	197.614	82.0548	240.09	49.0948	49.0948	6.48084	98.1895	18.8914	20.8551	20.8551	9.88396	41.7103	8.02495	60.4738	60.4738	0.188185	120.948	23.27	49.7121	49.7121	0.292484	99.4241	19.1289	20.1723	20.1723	8.32849	40.3445	7.76218	59.5708	59.5708	1.64	119.142	22.9225	-1.31479	-1.31479	0.520213	0.30705	0.30705	0.195491	0.0243268	0.0243268	0.182513
IPI:IPI00019176.3	RARRES2	Retinoic acid receptor responder protein 2	904	4	C	0.416858	0.993384	212.373	88.5294	210.968	17.9061	26.8716	24.0921	107.487	20.9988	9.56374	11.1336	5.23709	44.5344	8.70034	17.953	26.7787	23.8123	107.115	20.9262	18.3517	26.2214	22.2694	104.886	20.4907	9.18054	10.9988	5.12497	43.995	8.59497	17.2663	25.9633	22.5472	103.853	20.289	-0.904801	-1.00196	0.535147	-0.00160099	0.000824137	0.0518973	-0.0214699	-0.0037154	0.08502
IPI:IPI00647163.1	TCEAL4	Isoform 2 of Transcription elongation factor A protein-like 4	5081	3	C	0.419365	0.892331	406.152	170.326	362.422	75.476	64.6406	38.6419	193.922	20.6542	22.9961	26.2773	14.2522	78.8319	8.3962	68.3525	57.1242	32.5216	171.373	18.2525	81.3563	70.7434	41.4937	212.23	22.6041	29.4483	30.4981	13.6309	91.4942	9.74483	68.229	63.6831	33.1457	191.049	20.3482	-1.20724	-1.18721	0.53772	-0.143023	-0.152584	0.0715914	0.130992	0.146485	0.0479124
IPI:IPI00411375.3	MAP4	microtubule-associated protein 4 isoform 2	4874	48	C	0.419667	0.888359	5030.84	2111.28	4469.19	42.6637	52.1389	36.5667	2502.67	21.5537	13.8862	21.0971	21.4507	1012.66	8.72132	36.1989	47.299	32.3764	2270.35	19.5529	44.9256	52.6701	36.1435	2528.17	21.7733	15.3206	22.888	19.9407	1098.62	9.46167	32.9487	45.8091	32.1515	2198.84	18.9371	-1.30033	-1.43345	0.818725	-0.0528308	-0.104828	0.32392	0.0308309	0.0472361	0.179971
IPI:IPI00168520.3	MATN2	Isoform 2 of Matrilin-2	1122	6	C	0.419992	0.95395	294.311	123.608	280.758	22.5831	23.8524	13.609	143.114	20.4836	8.64258	9.49905	5.4853	56.9943	8.15744	22.4676	24.0974	14.3744	144.584	20.694	24.6492	25.1995	14.7025	151.197	21.6404	9.95294	11.1023	5.97851	66.6139	9.53427	21.0224	22.6957	12.4321	136.174	19.4903	-1.21486	-1.31222	0.270889	0.0275219	-0.0211171	0.271716	0.107653	0.0425829	0.282607
IPI:IPI00006714.3	PTPN13	Isoform 3 of Tyrosine-protein phosphatase non-receptor type 13	1305	34	C	0.42034	1.52112	2556.36	1074.54	3888.54	32.1658	37.9061	32.3117	1288.81	17.1397	8.5507	15.4581	15.3353	525.577	6.98957	42.0393	57.9434	52.8976	1970.07	26.1997	33.5282	37.2809	31.9598	1267.55	16.857	9.0719	16.146	16.0552	548.964	7.3006	42.0585	56.4255	50.1977	1918.47	25.5134	-1.22261	-1.40263	0.84749	0.604122	0.540879	0.355949	-0.0362365	-0.0356868	0.311075
IPI:IPI00439194.1	MBD3	Isoform 1 of Methyl-CpG-binding domain protein 3	2600	2	C	0.420803	0.624608	212.824	89.557	132.932	48.6931	48.6931	29.5166	97.3861	22.3715	21.6196	21.6196	10.9407	43.2391	9.93289	32.8898	32.8898	19.7751	65.7797	15.1109	57.7189	57.7189	28.6292	115.438	26.5184	23.159	23.159	14.2424	46.3179	10.6401	33.576	33.576	21.5046	67.152	15.4262	-1.12378	-1.12378	0.171015	-0.563452	-0.563452	0.00868625	0.297077	0.297077	0.187583
IPI:IPI00027799.2	FAM107B	Isoform 2 of Protein FAM107B	4621	5	C	0.42287	0.869745	349.253	147.689	303.761	35.6745	33.4237	24.5839	167.118	20.8714	17.0015	14.7308	8.60896	73.6542	9.19869	33.7684	31.0601	20.0343	155.3	19.3955	36.2017	36.427	26.6304	182.135	22.7469	16.0899	14.8069	10.9434	74.0344	9.24617	32.2963	29.6921	19.8465	148.461	18.5413	-1.06717	-0.989517	0.401048	0.0226946	-0.0104708	0.190559	0.126887	0.156843	0.150143
IPI:IPI00216184.3	PICALM	Isoform 2 of Phosphatidylinositol-binding clathrin assembly protein	3372	18	C	0.422948	1.18625	1534.84	649.156	1820.7	44.5519	41.5468	25.2448	747.842	18.6741	13.7811	17.3581	13.3974	312.445	7.80197	54.616	51.1213	31.8686	920.184	22.9776	47.2912	43.7219	27.7766	786.994	19.6518	13.4921	18.7062	13.8566	336.711	8.40792	53.8287	50.0288	31.907	900.519	22.4866	-1.33329	-1.48461	0.638428	0.331233	0.276788	0.262899	0.0301497	-0.00879612	0.301971
IPI:IPI00397883.6	-	Uncharacterized protein FLJ45252	1663	7	C	0.424712	1.02432	422.846	179.588	433.129	32.6076	29.5367	19.7982	206.757	19.9657	13.5682	12.8906	9.52972	90.2345	8.71357	37.384	31.0928	22.9339	217.649	21.0175	37.4276	30.8699	18.3336	216.089	20.8668	8.41893	12.7648	10.4392	89.3534	8.62849	35.6704	30.7828	19.5151	215.48	20.808	-0.973286	-1.19409	0.875737	0.0210168	0.034044	0.182827	0.196938	0.199076	0.363391
IPI:IPI00176642.3	AURKB	Serine/threonine-protein kinase 12	2703	2	C	0.425616	0.363729	255.632	108.801	92.9807	63.6938	63.6938	80.6629	127.388	27.8495	25.6661	25.6661	28.4949	51.3322	11.2223	24.2306	24.2306	28.6562	48.4611	10.5946	64.1221	64.1221	77.3937	128.244	28.0368	28.7344	28.7344	32.377	57.4688	12.5639	22.2598	22.2598	25.0788	44.5196	9.7329	-0.834366	-0.834366	0.796964	-1.09332	-1.09332	0.490467	0.237336	0.237336	0.367722
IPI:IPI00031614.2	GINS4	Isoform 1 of DNA replication complex GINS protein SLD5	2146	5	C	0.426852	0.519544	395.283	168.727	205.367	21.2796	38.9628	31.2799	194.814	25.3209	12.5784	15.8966	13.0076	79.483	10.3308	12.8995	20.3763	16.3733	101.881	13.242	29.3372	40.0939	29.6932	200.469	26.056	12.4082	17.8488	14.7972	89.2442	11.5995	10.4826	20.6973	15.5786	103.486	13.4506	-1.31508	-1.40126	0.447253	-0.929881	-0.938284	0.239422	0.0275417	0.0530711	0.269736
IPI:IPI00549171.5	REPIN1	Replication initiator 1	5038	3	C	0.429216	0.981928	202.294	86.8278	198.638	43.798	33.6766	18.7371	101.03	20.713	15.3773	15.5375	5.17261	46.6125	9.55645	43.2271	33.1432	20.8987	99.4296	20.385	42.0736	33.7545	21.0741	101.264	20.761	10.8238	13.4051	4.68238	40.2153	8.2449	42.7475	33.0695	19.8935	99.2086	20.3397	-1.07509	-0.945494	0.683348	-0.0636313	-0.12086	0.258758	-0.0579497	-0.0764138	0.215167
IPI:IPI00100933.1	PTER	Phosphotriesterase-related protein	1662	12	C	0.430277	0.941911	1609.35	692.466	1515.87	55.8293	65.8549	54.1793	790.259	20.7	23.5134	28.0646	24.9363	336.775	8.82145	50.3659	63.1781	55.3817	758.137	19.8586	58.8116	68.2577	56.1598	819.092	21.4552	25.9338	29.6409	25.8195	355.691	9.31693	55.2	63.144	53.5471	757.728	19.8478	-1.27456	-1.31123	0.515391	-0.107712	-0.0555196	0.20838	0.0559417	0.0392921	0.149296
IPI:IPI00100193.4	FLJ11506	Alpha- and gamma-adaptin-binding protein p34	358	5	C	0.432441	0.936928	145.769	63.0366	136.575	14.697	14.3857	6.3255	71.9284	20.8258	6.21955	6.07283	1.86755	30.3641	8.79149	14.0863	14.2822	5.84952	71.4109	20.676	16.4509	14.7681	6.21345	73.8407	21.3795	7.17509	6.53449	1.71816	32.6725	9.45984	13.6411	13.0329	4.19983	65.1643	18.8674	-1.24064	-1.17356	0.259539	0.14131	0.00898726	0.346655	0.0354653	0.0275104	0.272541
IPI:IPI00100239.1	METTL9	Isoform 1 of Methyltransferase-like protein 9	927	1	C	0.434284	0.720603	159.365	69.2096	114.839	79.0274	79.0274	0	79.0274	23.0123	34.2071	34.2071	0	34.2071	9.96091	56.2077	56.2077	0	56.2077	16.3673	80.3376	80.3376	0	80.3376	23.3938	35.0025	35.0025	0	35.0025	10.1925	58.6312	58.6312	0	58.6312	17.0731	-1.20806	-1.20806	0	-0.491586	-0.491586	0	0.0237223	0.0237223	0
IPI:IPI00020944.1	FDFT1	Squalene synthetase	1158	10	C	0.438034	0.96142	623.354	273.05	599.305	23.9191	30.8255	24.0546	308.255	20.6093	10.9406	12.8764	9.72966	128.764	8.60887	21.3968	29.9622	25.9732	299.622	20.0321	24.9923	31.5099	24.285	315.099	21.0669	11.5109	14.4286	11.6179	144.286	9.64666	21.8496	29.9683	25.9923	299.683	20.0362	-1.31006	-1.12894	0.827854	-0.10784	-0.0948617	0.232923	0.057809	0.0261209	0.172251
IPI:IPI00395488.2	VASN	Vasorin	4278	5	C	0.440174	2.15101	191.359	84.2311	411.614	13.7916	18.996	12.3255	94.9802	13.8213	9.48042	8.594	4.87606	42.97	6.25288	34.84	40.974	27.8024	204.87	29.8121	12.5598	19.2757	13.8944	96.3785	14.0247	8.88231	8.25222	7.07597	41.2611	6.0042	36.5924	41.3488	23.9052	206.744	30.0848	-1.16792	-1.29166	1.29204	1.10965	1.04294	0.428084	-0.0100447	-0.0124835	0.271733
IPI:IPI00658177.1	ITFG3	Protein	4709	1	C	0.443303	1.05689	70.4351	31.2241	74.4421	32.9592	32.9592	0	32.9592	18.716	14.2964	14.2964	0	14.2964	8.11827	37.4558	37.4558	0	37.4558	21.2695	37.4759	37.4759	0	37.4759	21.2809	16.9277	16.9277	0	16.9277	9.61246	36.9863	36.9863	0	36.9863	21.0029	-1.20503	-1.20503	0	0.184509	0.184509	0	0.185283	0.185283	0
IPI:IPI00514645.1	BCL2L15	Bcl-2-like protein 15	3334	1	C	0.443424	0.848888	6.3944	2.83543	5.42813	3.37483	3.37483	0	3.37483	23.0239	0	0	0	0	0	3.01716	3.01716	0	3.01716	20.5838	3.01957	3.01957	0	3.01957	20.6002	2.83543	2.83543	0	2.83543	19.344	2.41097	2.41097	0	2.41097	16.4482	-1.75481	-1.75481	0	-0.161623	-0.161623	0	-0.160473	-0.160473	0
IPI:IPI00164481.2	STAU2	Isoform 2 of Double-stranded RNA-binding protein Staufen homolog 2	1488	13	C	0.445108	0.907378	887.298	394.943	805.115	32.7077	33.5073	19.6763	435.595	20.8683	13.807	14.39	6.86235	187.07	8.96206	28.6075	31.806	17.8476	413.479	19.8087	37.9057	34.7464	20.3703	451.703	21.64	13.6147	15.9902	8.85535	207.873	9.95866	26.2448	30.1258	16.9675	391.636	18.7623	-1.2979	-1.09148	0.691783	-0.0717662	-0.0345789	0.22129	0.0304218	0.0462337	0.110246
IPI:IPI00005264.1	PKP2	Isoform 2 of Plakophilin-2	719	1	C	0.44642	0.777757	142.888	63.7881	111.132	67.9942	67.9942	0	67.9942	21.3947	30.3305	30.3305	0	30.3305	9.54366	53.6365	53.6365	0	53.6365	16.877	74.8938	74.8938	0	74.8938	23.5657	33.4576	33.4576	0	33.4576	10.5276	57.4956	57.4956	0	57.4956	18.0913	-1.16464	-1.16464	0	-0.342198	-0.342198	0	0.139434	0.139434	0
IPI:IPI00171856.1	DOHH	Deoxyhypusine hydroxylase	1185	6	C	0.446722	1.05635	703.409	314.228	743.049	18.8258	56.3727	70.1773	338.236	19.2105	12.3333	26.4023	30.3598	158.414	8.99728	19.7136	61.6864	79.9876	370.119	21.0213	17.2025	60.8622	77.4889	365.173	20.7404	10.6187	25.969	30.1864	155.814	8.84961	22.7953	62.155	79.0124	372.93	21.1809	-1.16607	-1.01102	0.681691	0.217181	0.128862	0.223601	0.0160917	0.053204	0.218094
IPI:IPI00807339.2	COBLL1	cDNA FLJ56478, highly similar to Homo sapiens COBL-like 1 (COBLL1), mRNA	2033	26	C	0.447705	1.2898	1884.65	843.769	2430.82	29.6809	36.1677	31.8119	940.36	18.2267	12.0934	16.0664	13.9289	417.728	8.09668	39.4626	47.2705	39.7834	1229.03	23.8219	28.2312	36.319	30.5741	944.294	18.3029	12.1901	16.3862	13.5367	426.041	8.25781	38.5341	46.2227	38.9115	1201.79	23.2939	-1.31202	-1.22587	0.858321	0.331979	0.365945	0.278942	-0.0321195	0.00699945	0.265166
IPI:IPI00607799.5	BDH2	Isoform 1 of 3-hydroxybutyrate dehydrogenase type 2	2681	3	C	0.448873	1.31482	304.62	136.736	400.519	32.1999	50.5608	42.1269	151.683	18.0173	12.8523	22.8563	20.6162	68.5689	8.14479	45.493	68.5418	49.1498	205.625	24.4247	31.4087	50.979	42.6172	152.937	18.1663	13.6465	22.7222	20.4245	68.1667	8.09702	40.0166	64.9645	50.1439	194.894	23.15	-1.17978	-1.19645	0.121111	0.498588	0.533417	0.213157	0.0161879	0.0145664	0.0496687
IPI:IPI00018349.5	MCM4	DNA replication licensing factor MCM4	944	46	C	0.449156	0.488405	5096.67	2289.2	2489.24	44.2492	53.7691	44.6366	2473.38	25.0466	20.4586	23.32	19.5137	1072.72	10.8629	22.0027	26.7802	22.1097	1231.89	12.4747	47.6979	57.0281	47.045	2623.29	26.5647	24.058	26.4452	21.5121	1216.48	12.3187	23.7943	27.3336	24.0869	1257.35	12.7325	-1.16935	-1.13712	0.612643	-1.02342	-0.914977	0.533525	0.106912	0.0789155	0.157629
IPI:IPI00217882.3	SORT1	Sortilin	4578	1	C	0.450121	0.963253	115.851	52.1468	111.593	58.9707	58.9707	0	58.9707	21.0918	25.0506	25.0506	0	25.0506	8.95972	59.1468	59.1468	0	59.1468	21.1548	56.8799	56.8799	0	56.8799	20.344	27.0962	27.0962	0	27.0962	9.69137	52.4466	52.4466	0	52.4466	18.7583	-1.23516	-1.23516	0	0.00430214	0.00430214	0	-0.0520782	-0.0520782	0
IPI:IPI00829992.2	MYO1C	Isoform 3 of Myosin-Ic	718	61	C	0.451898	1.05171	4268.82	1929.07	4489.54	28.2166	34.5001	28.5399	2104.51	19.6914	12.3186	15.5471	12.2122	948.373	8.87372	30.3897	37.0521	29.5948	2260.18	21.148	25.7345	35.4805	30.7793	2164.31	20.251	10.955	16.077	12.8402	980.698	9.17618	28.0124	36.5469	28.7097	2229.36	20.8597	-1.15954	-1.10646	0.693626	0.0833659	0.0894181	0.229852	0.00334139	0.00156523	0.238416
IPI:IPI00179438.5	DAB2	Isoform 1 of Disabled homolog 2	785	15	C	0.452289	1.64288	999.483	452.055	1642.03	22.7037	33.0771	25.2742	496.157	16.0383	12.3853	15.2978	13.168	229.467	7.41755	46.9498	54.5669	38.6272	818.503	26.4582	25.0488	33.555	24.8543	503.326	16.2701	11.2424	14.8392	12.0336	222.588	7.19519	41.9263	54.902	37.3129	823.529	26.6207	-1.37019	-1.17497	0.859321	0.759521	0.751607	0.229162	0.0849209	0.0400573	0.251273
IPI:IPI00152488.1	CD99L2	Isoform 3 of CD99 antigen-like protein 2	2764	7	C	0.452684	1.04306	664.609	300.858	693.228	16.9924	48.1206	49.4024	336.844	20.3078	12.4282	20.7397	19.8348	145.178	8.75254	26.5586	51.1857	50.5717	358.3	21.6013	17.1223	46.8236	50.1297	327.765	19.7604	11.4277	22.24	21.5369	155.68	9.38571	25.5917	47.8468	47.5022	334.928	20.1922	-1.07108	-1.02541	0.436033	0.0661715	0.0884221	0.304822	-0.021015	-0.064794	0.201873
IPI:IPI00441498.1	FOLR1	Folate receptor alpha	2295	4	C	0.452825	1.40737	269.596	122.08	379.421	35.7669	35.6184	27.6291	142.474	18.4768	15.1528	15.2409	10.1485	60.9638	7.90612	45.4385	46.732	38.2644	186.928	24.2419	34.043	31.7805	24.6135	127.122	16.4859	11.6027	15.279	12.8296	61.1161	7.92587	49.1297	48.1232	37.0273	192.493	24.9635	-1.10834	-1.03953	0.36699	0.340169	0.307309	0.160464	-0.247177	-0.217902	0.238554
IPI:IPI00026182.5	CAPZA2	F-actin-capping protein subunit alpha-2	2675	15	C	0.45305	1.38844	401.393	181.851	557.311	12.5349	13.3661	9.33891	200.491	17.5784	5.39695	5.37248	3.4364	80.5872	7.06561	15.5938	19.3653	14.7717	290.479	25.4682	11.7699	13.3934	10.2872	200.902	17.6144	7.39028	6.75096	4.97355	101.264	8.87851	15.8933	17.7888	12.6224	266.832	23.3949	-0.970044	-1.22468	0.69713	0.609379	0.549126	0.322139	-0.0137248	0.0101595	0.2803
IPI:IPI00031517.1	MCM6	DNA replication licensing factor MCM6	589	48	C	0.453687	0.479799	5589.49	2535.88	2681.83	50.8904	56.5592	36.1314	2714.84	25.1206	24.6004	25.4479	15.6365	1221.5	11.3026	24.319	27.5897	17.5191	1324.3	12.2539	54.6915	59.8886	38.0325	2874.65	26.5994	25.6632	27.383	16.2156	1314.38	12.1621	27.0909	28.2819	17.339	1357.53	12.5613	-1.18135	-1.09945	0.514351	-1.07654	-0.96645	0.446248	0.0958309	0.09792	0.169458
IPI:IPI00031681.1	CDK2	Cell division protein kinase 2	719	6	C	0.453702	0.69613	604.564	274.292	420.855	51.6954	48.3877	22.4403	290.326	22.3377	19.7681	21.9971	7.62529	131.983	10.1548	32.814	34.8584	12.9678	209.15	16.092	55.2022	52.373	24.2044	314.238	24.1775	21.8542	23.7181	9.9057	142.309	10.9493	33.1854	35.2842	15.6443	211.705	16.2886	-1.11161	-1.04322	0.744192	-0.490881	-0.398108	0.328914	0.179848	0.127829	0.111524
IPI:IPI00022305.4	BZW2	Basic leucine zipper and W2 domain-containing protein 2	2408	26	C	0.454658	0.998744	3606.33	1639.64	3601.8	63.2387	69.023	26.2518	1794.6	20.283	28.4707	31.3868	15.1116	816.057	9.22331	64.2514	70.3971	26.2847	1830.32	20.6868	64.9459	69.6819	25.2856	1811.73	20.4767	27.8885	31.6765	14.564	823.588	9.30842	64.0692	68.1338	25.0183	1771.48	20.0217	-1.23862	-1.19975	0.727666	0.0635429	0.031373	0.170848	0.0234164	0.0209996	0.121794
IPI:IPI00001754.1	F11R	Junctional adhesion molecule A	3832	11	C	0.455284	0.758071	991.555	451.439	751.669	38.9123	43.5973	36.1073	479.57	21.8516	15.0102	20.2149	17.8081	222.364	10.132	31.5617	34.7665	27.9481	382.431	17.4255	34.7768	46.5441	37.5756	511.985	23.3286	17.3965	20.825	18.1442	229.075	10.4378	30.4856	33.5671	25.7781	369.238	16.8244	-0.916784	-1.03876	0.547098	-0.301303	-0.26821	0.200104	0.0940427	0.0548572	0.295462
IPI:IPI00215893.8	HMOX1	Heme oxygenase 1	3752	2	C	0.456112	1.53151	77.1354	35.1824	118.133	19.163	19.163	10.0214	38.3259	16.6308	9.42288	9.42288	4.4386	18.8458	8.17777	29.18	29.18	26.0791	58.3599	25.3242	19.4048	19.4048	11.8243	38.8095	16.8407	8.16831	8.16831	3.89479	16.3366	7.08898	29.8867	29.8867	24.9952	59.7734	25.9376	-1.00284	-1.00284	0.0854642	0.344989	0.344989	0.727371	-0.0239823	-0.0239823	0.148519
IPI:IPI00218753.1	TOP2A	Isoform 3 of DNA topoisomerase 2-alpha	543	42	C	0.456471	0.612388	4332.68	1977.74	2653.28	40.1216	50.0729	37.4371	2103.06	23.4619	15.673	22.4417	16.3341	942.551	10.5152	22.363	31.2649	22.9267	1313.12	14.6493	42.8394	53.0861	39.0507	2229.62	24.8738	18.1972	24.6475	17.473	1035.19	11.5487	25.3059	31.9086	22.2472	1340.16	14.951	-1.25576	-1.14848	0.536578	-0.680143	-0.658718	0.317458	0.058654	0.0871248	0.141396
IPI:IPI00014319.5	IVNS1ABP	Influenza virus NS1A-binding protein	5157	2	C	0.457003	1.13556	225.539	103.072	256.112	56.8232	56.8232	25.1656	113.646	19.4359	24.3978	24.3978	7.48117	48.7957	8.3451	64.0683	64.0683	34.6657	128.137	21.9141	55.9466	55.9466	28.5734	111.893	19.1361	27.1381	27.1381	3.93228	54.2762	9.28238	63.9874	63.9874	29.4771	127.975	21.8864	-1.18001	-1.18001	0.211632	0.133418	0.133418	0.161291	-0.0487802	-0.0487802	0.110479
IPI:IPI00645643.2	BICC1	Isoform 1 of Protein bicaudal C homolog 1	3491	21	C	0.4584	0.869104	2192.73	1005.15	1905.71	30.5863	50.8515	51.9958	1067.88	20.9242	16.0581	23.2267	30.8287	487.761	9.55723	25.9237	45.1835	45.7939	948.855	18.5919	31.1118	53.5641	60.1048	1124.85	22.0403	15.18	24.6374	27.9616	517.386	10.1377	29.5255	45.5645	48.1973	956.855	18.7487	-1.3437	-1.29572	0.632015	-0.146523	-0.146929	0.21056	0.0740438	0.0385577	0.226967
IPI:IPI00797279.1	UHRF1	ubiquitin-like with PHD and ring finger domains 1 isoform 2	2975	6	C	0.460035	0.328704	350.165	161.088	115.101	22.9898	28.1205	19.2808	168.723	26.9373	12.195	13.0391	6.44258	78.2344	12.4904	7.48367	8.43516	5.16246	50.6109	8.08024	23.8299	30.2404	22.4985	181.442	28.968	12.0262	13.809	8.73222	82.8538	13.2279	8.43478	10.7483	5.16972	64.4899	10.2961	-0.896404	-0.911919	0.408321	-1.74023	-1.59201	0.475027	0.109922	0.103076	0.26404
IPI:IPI00024462.3	DHODH	Dihydroorotate dehydrogenase, mitochondrial	4014	4	C	0.460535	1.20393	376.135	173.223	452.84	53.4093	48.6706	23.6258	194.683	19.4256	22.5168	22.1146	11.0275	88.4582	8.82642	60.4154	55.7682	26.0146	223.073	22.2584	50.3297	45.3631	19.4744	181.452	18.1054	23.7694	21.1913	10.5724	84.7652	8.45793	60.2202	57.4417	26.176	229.767	22.9263	-1.0732	-1.14115	0.335775	0.229061	0.210124	0.0593672	-0.0705545	-0.0622913	0.117273
IPI:IPI00024035.1	CDH6	Isoform 1 of Cadherin-6	539	24	C	0.46096	1.66145	1433.03	660.567	2380.9	23.1528	30.8697	27.6037	740.872	16.5577	9.41478	13.9678	13.9891	335.227	7.49195	39.9485	50.5587	44.332	1213.41	27.1184	20.7501	28.8397	26.6455	692.154	15.4689	9.72184	13.5558	12.8483	325.34	7.271	36.4042	48.6454	42.5768	1167.49	26.0921	-1.14579	-1.15325	0.583625	0.759126	0.653025	0.365677	-0.120009	-0.137399	0.238968
IPI:IPI00004015.1	RUNX3	Isoform 1 of Runt-related transcription factor 3	5260	2	C	0.461733	0.81846	413.401	190.881	338.352	104.065	104.065	86.9964	208.131	22.0797	44.9418	44.9418	40.9724	89.8837	9.53537	81.9766	81.9766	75.9013	163.953	17.3931	102.635	102.635	83.2569	205.27	21.7762	50.4986	50.4986	43.7742	100.997	10.7144	87.1997	87.1997	70.9072	174.399	18.5013	-1.2887	-1.2887	0.176888	-0.437856	-0.437856	0.212376	0.00231891	0.00231891	0.0541145
IPI:IPI00299214.7	TK1	Thymidine kinase, cytosolic	3970	2	C	0.462095	0.332549	432.088	199.666	143.69	106.17	106.17	75.9453	212.341	27.3831	52.2191	52.2191	43.6346	104.438	13.4682	33.4235	33.4235	16.3538	66.8469	8.62047	109.874	109.874	77.1131	219.747	28.3383	47.6138	47.6138	26.834	95.2275	12.2804	38.4217	38.4217	20.6458	76.8434	9.90959	-1.12035	-1.12035	0.248742	-1.54626	-1.54626	0.400309	0.0586638	0.0586638	0.0259684
IPI:IPI00018350.3	MCM5	DNA replication licensing factor MCM5	950	35	C	0.46394	0.566665	4791.44	2222.94	2715.14	53.1888	66.9468	43.3709	2343.14	24.0828	24.1756	30.4682	19.4774	1066.39	10.9603	31.8386	38.8045	21.3824	1358.16	13.9591	57.6324	69.9515	44.4053	2448.3	25.1636	28.3557	33.0443	19.5032	1156.55	11.887	29.0827	38.7709	22.5431	1356.98	13.9471	-1.07956	-1.14499	0.546076	-0.747	-0.702564	0.365759	0.062437	0.0789463	0.13472
IPI:IPI00021000.1	SPP1	Isoform A of Osteopontin	1598	2	C	0.464323	1.4803	33.4875	15.549	49.5715	8.33698	8.33698	2.49633	16.674	16.9093	3.80944	3.80944	1.9805	7.61887	7.72642	12.6082	12.6082	6.18311	25.2163	25.5723	8.40677	8.40677	0.95869	16.8135	17.0509	3.96508	3.96508	2.80106	7.93015	8.04209	12.1776	12.1776	4.89189	24.3552	24.699	-1.2016	-1.2016	1.22549	0.53743	0.53743	0.299486	0.0404068	0.0404068	0.603498
IPI:IPI00020470.4	GLT8D1	Isoform 1 of Glycosyltransferase 8 domain-containing protein 1	4041	4	C	0.464715	0.965282	300.217	139.515	289.794	37.8245	36.962	15.603	147.848	20.2663	17.5772	17.4383	7.57223	69.7533	9.56145	37.1737	35.8825	14.8197	143.53	19.6744	39.8733	38.0924	16.2924	152.369	20.8861	18.1136	17.4405	7.24354	69.7621	9.56266	38.1911	36.5659	16.2149	146.264	20.0491	-1.04317	-1.09618	0.356312	-0.0810249	-0.0444234	0.129602	0.0472083	0.0364482	0.0530552
IPI:IPI00176469.2	CABC1	Isoform 1 of Chaperone activity of bc1 complex-like, mitochondrial	5296	1	C	0.464901	1.07438	124.817	58.0276	134.101	60.0497	60.0497	0	60.0497	18.9464	29.261	29.261	0	29.261	9.23218	67.1043	67.1043	0	67.1043	21.1722	64.7674	64.7674	0	64.7674	20.4349	28.7666	28.7666	0	28.7666	9.0762	66.9966	66.9966	0	66.9966	21.1382	-1.03718	-1.03718	0	0.160248	0.160248	0	0.109111	0.109111	0
IPI:IPI00016801.1	GLUD1	Glutamate dehydrogenase 1, mitochondrial	1252	38	C	0.465064	1.29763	2699.03	1255.22	3502.34	25.3649	35.7332	30.2245	1357.86	18.2102	11.8564	15.8209	12.599	601.195	8.0626	33.2776	46.8187	40.1715	1779.11	23.8595	26.3423	35.2939	29.4541	1341.17	17.9864	14.6807	17.2112	14.0171	654.026	8.77112	34.458	45.3481	38.4332	1723.23	23.1101	-1.01956	-1.05579	0.595374	0.370367	0.376982	0.289957	-0.00457268	-0.0262078	0.191511
IPI:IPI00030917.2	GRB14	Growth factor receptor-bound protein 14	5384	1	C	0.466329	0.933596	66.2389	30.8891	61.8404	32.1053	32.1053	0	32.1053	20.196	11.466	11.466	0	11.466	7.21276	29.6544	29.6544	0	29.6544	18.6543	34.1336	34.1336	0	34.1336	21.4719	19.4231	19.4231	0	19.4231	12.2182	32.186	32.186	0	32.186	20.2468	-1.48545	-1.48545	0	-0.114568	-0.114568	0	0.0883774	0.0883774	0
IPI:IPI00299904.3	MCM7	Isoform 1 of DNA replication licensing factor MCM7	945	42	C	0.46682	0.497545	4519.11	2109.61	2248.46	40.7878	51.8042	47.5107	2175.78	24.5098	18.5436	24.1865	22.7527	1015.83	11.4432	21.4533	26.287	21.1033	1104.06	12.437	43.1169	55.7936	49.3796	2343.33	26.3973	21.6704	26.0423	22.6042	1093.78	12.3212	22.3287	27.2476	21.6229	1144.4	12.8915	-1.20657	-1.06795	0.600421	-0.921039	-0.874136	0.402065	0.134492	0.0519339	0.432896
IPI:IPI00306518.3	FANCI	Isoform 3 of Fanconi anemia group I protein	2681	14	C	0.467233	0.522619	1556.08	727.05	813.236	37.3183	53.7284	42.4304	752.197	24.2929	18.3048	24.7611	20.1585	346.656	11.1956	20.3287	29.326	22.4705	410.564	13.2596	41.9264	57.42	45.237	803.88	25.9621	21.0127	27.171	20.9746	380.394	12.2852	20.7028	28.7623	22.3076	402.672	13.0047	-1.14652	-1.11548	0.331671	-0.879914	-0.861608	0.241823	0.130235	0.0887266	0.131272
IPI:IPI00021327.3	GRB2	Isoform 1 of Growth factor receptor-bound protein 2	630	11	C	0.468386	1.01384	1651.77	773.665	1674.63	72.6666	74.7361	45.3479	822.097	20.0509	31.3427	33.8319	23.258	372.151	9.07672	76.2572	77.2138	45.7032	849.352	20.7156	70.9301	75.4245	44.1156	829.67	20.2356	34.4083	36.5013	24.5744	401.514	9.79288	72.8994	75.025	45.2503	825.275	20.1284	-1.14345	-1.08709	0.482614	0.0695807	0.121992	0.303411	0.0207222	0.0616171	0.140559
IPI:IPI00013678.2	MTX1	Isoform 1 of Metaxin-1	3246	10	C	0.468762	1.01923	590.94	277.01	602.302	26.038	27.7704	15.0042	277.704	18.8882	11.5065	13.4774	8.00113	134.774	9.16674	29.9419	29.9838	16.9382	299.838	20.3936	34.6933	31.3236	18.4938	313.236	21.3049	13.3215	14.2236	6.78623	142.236	9.67428	30.3009	30.2464	17.0439	302.464	20.5723	-1.11893	-1.04469	0.514621	0.0905163	0.0846012	0.160599	0.0696489	0.114359	0.215929
IPI:IPI00216730.3	HIST2H2AB	Histone H2A type 2-B	974	2	C	0.470327	0.556898	177.245	83.3633	98.7076	42.3095	42.3095	30.2761	84.6189	23.55	19.0196	19.0196	13.1151	38.0392	10.5866	23.1308	23.1308	14.7014	46.2616	12.8749	46.3132	46.3132	29.1175	92.6265	25.7785	22.662	22.662	16.9007	45.3241	12.614	26.223	26.223	18.6512	52.446	14.5961	-1.13597	-1.13597	0.0498697	-0.820572	-0.820572	0.149671	0.184953	0.184953	0.162058
IPI:IPI00418328.2	WIPF1	Isoform 1 of WAS/WASL-interacting protein family member 1	5156	1	C	0.470338	0.773756	59.9513	28.1974	46.3877	31.2514	31.2514	0	31.2514	23.229	15.0042	15.0042	0	15.0042	11.1525	21.7582	21.7582	0	21.7582	16.1727	28.6999	28.6999	0	28.6999	21.3325	13.1932	13.1932	0	13.1932	9.80639	24.6295	24.6295	0	24.6295	18.3069	-1.05855	-1.05855	0	-0.522365	-0.522365	0	-0.122875	-0.122875	0
IPI:IPI00410618.4	KIAA1143	Uncharacterized protein KIAA1143	474	2	C	0.471076	0.590195	365.415	172.138	215.666	83.8919	83.8919	2.51932	167.784	22.2756	43.3001	43.3001	4.74561	86.6003	11.4974	51.0407	51.0407	12.5635	102.081	13.5527	98.8155	98.8155	2.05269	197.631	26.2382	42.769	42.769	4.40874	85.538	11.3563	56.7924	56.7924	13.849	113.585	15.0799	-0.95818	-0.95818	0.201766	-0.738749	-0.738749	0.402097	0.236376	0.236376	0.0133602
IPI:IPI00299086.3	SDCBP	Syntenin-1	2976	16	C	0.471614	0.896857	1004.57	473.768	900.953	22.3251	31.2831	29.3176	500.53	21.037	9.84442	14.9928	14.9069	239.884	10.0822	17.9889	28.0706	26.9324	449.13	18.8767	24.8296	31.5023	28.4129	504.037	21.1843	8.75586	14.6178	14.725	233.884	9.83001	22.6495	28.2389	24.7715	451.823	18.9898	-0.746929	-0.807444	0.786546	-0.0478905	-0.0900007	0.322427	0	0.078918	0.238162
IPI:IPI00478085.3	MEX3D	Isoform 1 of RNA-binding protein MEX3D	4613	2	C	0.472763	0.691253	177.298	83.8199	122.558	42.6606	42.6606	11.509	85.3212	22.2379	21.1356	21.1356	4.46017	42.2712	11.0174	29.828	29.828	2.56656	59.6559	15.5485	45.9883	45.9883	6.57129	91.9766	23.9725	20.7744	20.7744	7.17242	41.5487	10.8291	31.4509	31.4509	1.53349	62.9018	16.3945	-1.00273	-1.00273	0.0873007	-0.492174	-0.492174	0.269747	0.1277	0.1277	0.187184
IPI:IPI00256376.6	ECHDC3	Isoform 1 of Enoyl-CoA hydratase domain-containing protein 3, mitochondrial	4952	2	C	0.473627	0.858272	204.223	96.7255	175.279	50.4424	50.4424	38.3414	100.885	21.1842	24.2333	24.2333	21.7809	48.4666	10.1772	43.1663	43.1663	36.9772	86.3325	18.1285	51.6688	51.6688	41.6613	103.338	21.6992	24.1295	24.1295	19.6035	48.2589	10.1336	44.4732	44.4732	33.8213	88.9464	18.6773	-1.18494	-1.18494	0.306185	-0.308564	-0.308564	0.207173	-0.00302172	-0.00302172	0.0961942
IPI:IPI00291175.7	VCL	Isoform 1 of Vinculin	918	195	C	0.474907	1.10643	15783	7495.44	17462.7	30.0538	40.8538	38.8611	7966.49	19.5539	12.9874	18.5735	16.1884	3621.84	8.88989	34.6926	45.1354	42.6992	8801.4	21.6032	30.6535	40.0845	38.3455	7816.47	19.1857	14.7741	19.8646	17.7986	3873.6	9.50784	32.8883	44.417	41.9184	8661.31	21.2594	-1.08472	-1.03401	0.659589	0.178254	0.170434	0.31262	-0.0447844	-0.0216212	0.283045
IPI:IPI00011219.2	ARHGAP6	Isoform 3 of Rho GTPase-activating protein 6	2424	3	C	0.475882	1.19688	60.4702	28.7767	72.3754	9.21945	10.2429	6.18694	30.7288	19.0127	4.16737	4.47787	0.611428	13.4336	8.31172	11.9972	11.8782	7.05745	35.6346	22.0481	11.308	9.91381	2.66437	29.7414	18.4018	5.75498	5.11437	1.53725	15.3431	9.49319	11.7975	12.2469	5.59835	36.7408	22.7325	-1.1747	-1.01018	0.788541	0.16138	0.193801	0.172241	0.29459	0.10514	0.576284
IPI:IPI00472058.1	NDUFB11	Neuronal protein	5100	7	C	0.47611	0.958	216.192	102.931	207.112	6.76244	14.4862	19.1067	101.404	19.2697	4.02602	7.26722	9.38551	50.8705	9.66689	7.29508	14.8317	14.9091	103.822	19.7292	8.66341	16.3983	18.6591	114.788	21.8132	3.94563	7.43725	7.8866	52.0607	9.89307	7.37026	14.7557	15.4159	103.29	19.6281	-0.83948	-0.954692	0.612773	0.339139	0.250718	0.277098	0.334074	0.35736	0.37627
IPI:IPI00060423.4	CTHRC1	Isoform 1 of Collagen triple helix repeat-containing protein 1	4464	3	C	0.476267	0.535374	583.435	277.871	312.356	95.6536	95.9549	5.25396	287.865	24.527	48.0563	43.5163	16.374	130.549	11.1232	55.0135	52.313	10.8826	156.939	13.3717	96.7004	98.5235	5.91925	295.57	25.1836	59.3801	49.1074	19.1176	147.322	12.5523	51.5044	51.8057	11.8543	155.417	13.2421	-1.07659	-1.22048	0.563094	-0.881532	-0.896078	0.268549	0.0448996	0.0378408	0.0195874
IPI:IPI00328702.2	C9orf140	Protein C9orf140	1647	2	C	0.478628	0.410572	220.768	105.666	90.6411	54.8958	54.8958	30.1365	109.792	26.3242	23.2958	23.2958	9.0877	46.5916	11.1711	20.1099	20.1099	5.50258	40.2199	9.64332	55.4882	55.4882	31.6304	110.976	26.6083	29.5371	29.5371	9.00409	59.0741	14.1639	25.2106	25.2106	8.06264	50.4212	12.0892	-1.17589	-1.17589	0.258064	-1.35849	-1.35849	0.436027	0.00540877	0.00540877	0.0360262
IPI:IPI00034205.1	AIF1L	Isoform 1 of Allograft inflammatory factor 1-like	3337	3	C	0.479432	1.34547	506.962	243.054	682.1	84.7273	85.7152	40.9664	257.145	17.9556	45.7145	37.7127	19.7643	113.138	7.90006	120.363	118.26	62.0187	354.78	24.7731	76.4555	83.2724	44.9964	249.817	17.4439	46.7301	43.3052	20.6901	129.916	9.07158	107.486	109.107	60.4901	327.32	22.8557	-1.28401	-1.24929	0.34308	0.494854	0.429493	0.12343	-0.105059	-0.0690822	0.101989
IPI:IPI00012885.1	PTK2	Isoform 1 of Focal adhesion kinase 1	1780	30	C	0.479992	1.0853	2220.44	1065.79	2409.84	28.7054	36.3253	26.7805	1089.76	19.1317	14.1993	17.599	13.9954	527.97	9.26901	33.1075	40.0564	28.3115	1201.69	21.0968	34.1556	37.6894	27.7127	1130.68	19.8502	15.7838	17.9274	13.3368	537.823	9.442	36.0324	40.2717	27.9867	1208.15	21.2102	-1.19957	-1.04834	0.70641	0.144823	0.162123	0.199777	0.0490078	0.0632115	0.265388
IPI:IPI00293402.3	STX10	Isoform 1 of Syntaxin-10	3432	3	C	0.48107	1.09182	267.046	128.468	291.567	41.8879	44.2712	15.7725	132.814	19.3302	17.8724	20.1414	4.68821	60.4243	8.79436	41.5001	48.9243	18.729	146.773	21.3618	41.1052	44.7439	13.2369	134.232	19.5365	20.4962	22.6812	6.11928	68.0436	9.9033	38.7125	48.2648	16.7995	144.794	21.0739	-1.25883	-1.09901	0.312569	0.200865	0.140035	0.133842	-0.0272155	0.0363421	0.121529
IPI:IPI00032314.2	LAGE3	L antigen family member 3	4173	3	C	0.481742	0.890189	67.0988	32.3243	59.7306	13.9092	11.4489	7.57798	34.3468	21.5809	4.23342	5.63497	4.02084	16.9049	10.6218	11.8045	9.32292	5.49708	27.9688	17.5734	13.7225	10.9173	6.03079	32.752	20.5788	3.90461	5.1398	5.85593	15.4194	9.68837	11.2814	10.5873	5.37958	31.7618	19.9567	-0.782437	-0.911409	0.748633	-0.236705	-0.204134	0.226381	0.112241	0.0671083	0.396545
IPI:IPI00642238.4	HP1BP3	Isoform 1 of Heterochromatin protein 1-binding protein 3	4068	29	C	0.484233	1.17146	2374.03	1149.58	2781.07	40.1455	41.0612	30.7947	1190.77	18.8871	18.0202	20.2672	14.24	587.75	9.32244	45.0847	48.2047	35.2597	1397.94	22.173	40.4539	40.8019	28.4953	1183.26	18.7679	20.4357	19.3736	14.5226	561.834	8.91138	45.3214	47.6942	34.09	1383.13	21.9382	-1.05032	-0.941136	0.651856	0.281973	0.270966	0.286504	0.0189317	0.0897304	0.340131
IPI:IPI00170548.1	ATAD2	Isoform 1 of ATPase family AAA domain-containing protein 2	3851	5	C	0.484309	0.200783	628.947	304.605	126.282	56.1962	57.8165	53.4836	289.083	27.2762	27.9433	27.7578	26.6188	138.789	13.0954	10.3398	11.0305	9.59709	55.1524	5.20387	63.8989	67.9729	60.5438	339.864	32.0677	33.2025	33.1631	29.4963	165.816	15.6454	10.6255	14.2259	12.3918	71.1294	6.71138	-1.00797	-1.08768	0.231842	-2.64914	-2.32396	0.879378	0.212994	0.3404	0.254597
IPI:IPI00470805.2	MDC1	Isoform 2 of Mediator of DNA damage checkpoint protein 1	921	12	C	0.484776	0.644478	1219.21	591.045	785.755	45.1978	48.8715	35.7994	586.458	22.5907	22.0645	23.6729	18.1288	284.075	10.9427	32.1412	33.0666	22.9901	396.799	15.2849	49.7002	52.7295	40.32	632.754	24.3741	22.5671	25.5809	18.511	306.97	11.8247	34.21	32.413	21.576	388.956	14.9828	-0.759893	-0.857658	0.828325	-0.40187	-0.393132	0.537398	0.0360358	0.0225357	0.17311
IPI:IPI00003451.2	CYP1B1	Cytochrome P450 1B1	1147	3	C	0.485813	1.36661	192.237	93.3912	262.714	28.4645	30.3374	25.242	91.0121	16.5977	9.61938	16.1124	12.946	48.3372	8.81517	28.0097	44.8888	46.5857	134.667	24.5589	28.067	33.7418	25.2899	101.225	18.4603	8.97491	15.018	13.2255	45.054	8.2164	26.6623	42.6822	41.4457	128.047	23.3516	0.124031	-0.696605	1.61155	0.580148	0.448633	0.421781	0.120612	0.350838	0.52553
IPI:IPI00013679.1	DUT	Isoform 1 of Deoxyuridine 5'-triphosphate nucleotidohydrolase, mitochondrial	939	7	C	0.487395	0.517378	743.41	362.334	384.624	49.3562	51.7109	29.3893	361.976	24.2877	19.8527	24.439	13.2674	171.073	11.4786	21.6866	27.675	12.2884	193.725	12.9985	47.8805	54.4906	32.7483	381.434	25.5933	24.9376	27.323	13.8436	191.261	12.8331	20.8925	27.2712	13.0494	190.899	12.8088	-0.902237	-1.01686	0.516421	-0.486183	-0.786546	0.638229	0.095361	0.036376	0.180843
IPI:IPI00075081.1	FANCD2	Isoform 1 of Fanconi anemia group D2 protein	3191	6	C	0.488048	0.554982	869.26	424.241	482.424	74.0473	70.8633	39.8677	425.18	23.9413	30.9422	33.2403	16.3853	199.442	11.2303	38.0507	38.7636	19.253	232.582	13.0964	74.9027	74.0134	39.9611	444.08	25.0056	39.0847	37.4665	17.6391	224.799	12.6581	40.0843	41.6403	21.1626	249.842	14.0683	-0.96861	-1.02204	0.692267	-0.773164	-0.787346	0.248197	0.0484722	0.0659408	0.155464
IPI:IPI00184330.5	MCM2	DNA replication licensing factor MCM2	951	31	C	0.493088	0.521133	2919.85	1439.74	1521.63	28.5993	45.4648	56.6648	1409.41	23.9646	12.2481	21.9661	23.8602	680.949	11.5784	13.0097	24.2423	28.8692	751.513	12.7782	32.8552	48.7239	59.9938	1510.44	25.6824	13.0832	24.4772	27.8116	758.793	12.902	14.233	24.8424	27.4575	770.116	13.0945	-0.995506	-1.00031	0.75744	-0.924765	-0.834751	0.494426	0.0689101	0.0921188	0.251572
IPI:IPI00014340.2	PPP1R12C	Isoform 1 of Protein phosphatase 1 regulatory subunit 12C	80	4	C	0.493251	1.56232	257.936	127.227	402.979	25.9078	32.5229	30.5772	130.092	16.5061	13.2001	15.4011	13.2891	61.6044	7.81641	41.8774	51.6985	48.3052	206.794	26.2382	25.695	31.9609	28.0616	127.844	16.2209	14.5444	16.4057	13.533	65.6229	8.32628	36.2468	49.0463	49.4469	196.185	24.8921	-1.11447	-0.996544	0.263615	0.701555	0.660863	0.21771	0.03637	0.0953558	0.298719
IPI:IPI00328443.1	C14orf159	Isoform 3 of UPF0317 protein C14orf159, mitochondrial	69	1	C	0.494114	0.850779	71.6381	35.3974	60.9482	33.9513	33.9513	0	33.9513	20.211	17.4423	17.4423	0	17.4423	10.3833	30.6247	30.6247	0	30.6247	18.2308	37.6868	37.6868	0	37.6868	22.4348	17.9551	17.9551	0	17.9551	10.6886	30.3235	30.3235	0	30.3235	18.0515	-0.960872	-0.960872	0	-0.148768	-0.148768	0	0.150595	0.150595	0
IPI:IPI00006130.3	KIAA0494	EF-hand domain-containing protein KIAA0494	309	3	C	0.494506	1.67544	127.094	62.8489	212.939	22.7088	20.7832	10.5558	62.3495	15.4759	5.48632	10.4774	11.3976	31.4321	7.80181	39.0069	36.4495	16.8649	109.349	27.1416	23.0522	21.5816	9.61102	64.7449	16.0704	5.78828	10.4723	10.4777	31.4168	7.79802	36.7407	34.53	13.4517	103.59	25.7122	-1.95322	-1.45512	1.32862	0.78048	0.84426	0.111913	0.0216568	0.0987942	0.147249
IPI:IPI00018597.1	SYK	Isoform Long of Tyrosine-protein kinase SYK	3211	5	C	0.494802	0.722901	437.284	216.369	316.113	45.9747	42.9171	40.1676	214.586	22.1276	16.0918	19.814	21.9587	99.0702	10.2159	30.1052	31.9471	30.4552	159.736	16.4716	48.1789	44.5396	41.36	222.698	22.9641	23.2471	23.4599	22.689	117.299	12.0956	29.8429	31.2753	32.1862	156.377	16.1252	-1.51452	-1.5988	0.694916	-0.428136	-0.563104	0.485754	0.0901356	0.192565	0.275642
IPI:IPI00100980.9	EHD2	EH domain-containing protein 2	537	15	C	0.494923	0.870839	1675.75	829.367	1459.31	39.5496	55.2088	46.2967	828.132	20.8891	16.9051	26.7778	31.0619	401.667	10.1318	36.2094	49.6303	46.2368	744.455	18.7784	42.4403	56.5079	48.3253	847.618	21.3806	17.5015	28.5133	30.3588	427.7	10.7884	35.7351	47.6569	44.1025	714.853	18.0317	-1.19581	-1.12748	0.386257	-0.193618	-0.179042	0.171628	0.0101172	0.0179163	0.138361
IPI:IPI00022826.1	BTBD2	Isoform 1 of BTB/POZ domain-containing protein 2	610	2	C	0.496015	1.11033	151.048	74.9221	167.713	35.8603	35.8603	2.33193	71.7207	18.2179	17.3081	17.3081	4.97721	34.6162	8.79291	43.6049	43.6049	2.59848	87.2098	22.1523	39.6638	39.6638	8.44645	79.3275	20.1501	20.153	20.153	1.94941	40.3059	10.2382	40.2514	40.2514	2.43887	80.5028	20.4486	-1.07988	-1.07988	0.326851	0.282345	0.282345	0.179905	0.130415	0.130415	0.215696
IPI:IPI00219358.7	MPI	Isoform 1 of Mannose-6-phosphate isomerase	2806	9	C	0.497065	1.50395	456.073	226.698	685.911	18.0907	26.0056	17.749	234.05	17.1004	10.9212	12.0508	6.49237	108.457	7.92419	29.2857	38.804	28.2123	349.236	25.5162	15.8581	24.6692	16.5932	222.023	16.2217	10.6583	13.1379	7.01686	118.241	8.63906	26.5379	37.4083	26.9438	336.675	24.5985	-1.14938	-1.05838	0.501861	0.598839	0.518455	0.360274	-0.137337	-0.0559703	0.2107
IPI:IPI00060627.2	CCDC124	Coiled-coil domain-containing protein 124	136	12	C	0.497888	0.919211	893.239	444.733	821.075	29.3322	36.1625	28.485	433.951	20.0992	15.4008	18.0811	12.6067	216.973	10.0495	28.3706	33.3864	26.556	400.637	18.5562	31.5662	38.274	29.322	459.288	21.2727	20.454	18.98	12.6727	227.76	10.5491	30.9155	35.0365	27.3131	420.438	19.4733	-0.775995	-0.843686	0.550344	-0.103793	-0.134877	0.312514	0.103266	0.0778278	0.270161
IPI:IPI00031587.2	CHML	Rab proteins geranylgeranyltransferase component A 2	1150	1	C	0.498589	0.641813	173.537	86.5239	111.379	85.9695	85.9695	0	85.9695	23.1449	45.7844	45.7844	0	45.7844	12.3262	55.197	55.197	0	55.197	14.8603	87.5679	87.5679	0	87.5679	23.5753	40.7395	40.7395	0	40.7395	10.968	56.1816	56.1816	0	56.1816	15.1253	-0.908969	-0.908969	0	-0.639235	-0.639235	0	0.0265774	0.0265774	0
IPI:IPI00014213.1	LARS2	Probable leucyl-tRNA synthetase, mitochondrial	1576	4	C	0.499158	1.29509	297.244	148.372	384.957	25.443	36.1963	36.8064	144.785	17.432	15.0011	17.7014	13.1372	70.8058	8.52493	31.1171	48.1989	53.3044	192.796	23.2124	28.0783	38.1149	38.19	152.459	18.3559	17.2388	19.3915	14.5297	77.5659	9.33884	33.9572	48.0403	49.3829	192.161	23.136	-0.616578	-0.681136	0.542507	0.395884	0.2854	0.413027	0.0806611	0.0677501	0.188703
IPI:IPI00470594.1	C1orf144	Isoform 1 of UPF0485 protein C1orf144	3185	3	C	0.500775	0.967002	355.441	177.996	343.712	66.8624	57.8291	19.135	173.487	19.7785	33.3172	28.9953	8.63373	86.986	9.91689	62.0435	57.2998	15.6143	171.899	19.5975	69.9894	60.6512	20.6588	181.954	20.7437	33.4358	30.3367	6.56617	91.0101	10.3757	58.4965	57.2711	17.8753	171.813	19.5877	-0.949811	-0.982882	0.0921255	-0.0160532	0.00971606	0.13241	0.0444719	0.0646371	0.0924902
IPI:IPI00161119.3	NFKBIB	Isoform 1 of NF-kappa-B inhibitor beta	1066	1	C	0.501319	0.692675	77.8891	39.0473	53.9518	36.4671	36.4671	0	36.4671	21.3398	16.157	16.157	0	16.157	9.45471	27.7178	27.7178	0	27.7178	16.2198	41.422	41.422	0	41.422	24.2393	22.8903	22.8903	0	22.8903	13.3949	26.234	26.234	0	26.234	15.3515	-1.17444	-1.17444	0	-0.395785	-0.395785	0	0.183801	0.183801	0
IPI:IPI00455835.1	PLEKHA2	Pleckstrin homology domain-containing family A member 2	1942	14	C	0.501519	0.860248	1624.56	814.749	1397.53	43.8811	56.7108	36.9043	793.951	20.6928	21.3887	27.801	17.2953	389.215	10.1442	37.9144	50.1779	32.0334	702.491	18.3091	41.4749	59.3294	39.4497	830.611	21.6483	25.558	30.3953	20.329	425.534	11.0908	34.9063	49.6454	31.6324	695.036	18.1148	-1.00698	-1.02606	0.377057	-0.158417	-0.156369	0.18421	0.11462	0.0535421	0.125177
IPI:IPI00013912.1	C1orf198	Uncharacterized protein C1orf198	2910	2	C	0.501626	0.886143	110.4	55.3794	97.83	26.9402	26.9402	6.40405	53.8804	20.4395	12.4721	12.4721	2.69802	24.9441	9.46254	25.7916	25.7916	1.34363	51.5832	19.5681	28.2597	28.2597	5.45258	56.5194	21.4406	15.2177	15.2177	2.43374	30.4353	11.5456	23.1234	23.1234	7.45025	46.2468	17.5437	-1.10746	-1.10746	0.660794	-0.0431636	-0.0431636	0.421426	0.0761063	0.0761063	0.626342
IPI:IPI00010208.2	KRCC1	Lysine-rich coiled-coil protein 1	4117	1	C	0.501775	0.767679	59.7174	29.9647	45.8438	31.7405	31.7405	0	31.7405	23.4202	15.5324	15.5324	0	15.5324	11.4609	22.6954	22.6954	0	22.6954	16.7462	27.9769	27.9769	0	27.9769	20.6432	14.4323	14.4323	0	14.4323	10.6491	23.1484	23.1484	0	23.1484	17.0805	-1.03104	-1.03104	0	-0.483923	-0.483923	0	-0.182089	-0.182089	0
IPI:IPI00550821.2	CPSF7	Isoform 1 of Cleavage and polyadenylation specificity factor subunit 7	2020	10	C	0.503609	0.739368	885.548	445.97	654.746	49.8665	44.5564	24.3246	445.564	22.4323	24.4479	21.3979	11.424	213.979	10.7729	34.0782	33.5894	19.4756	335.894	16.9109	49.2507	43.9984	24.2859	439.984	22.1514	26.2557	23.1991	11.8524	231.991	11.6798	34.1167	31.8852	17.8851	318.852	16.0528	-1.16673	-1.09656	0.323866	-0.50751	-0.467382	0.247137	-0.00331798	-0.0593962	0.193251
IPI:IPI00015104.1	CKS1B	Cyclin-dependent kinases regulatory subunit 1	4388	2	C	0.505209	0.577728	415.365	209.846	239.968	103.656	103.656	15.6528	207.311	23.9617	50.0445	50.0445	22.3085	100.089	11.5686	60.2187	60.2187	25.104	120.437	13.9205	104.027	104.027	10.1453	208.054	24.0474	54.8786	54.8786	26.061	109.757	12.6861	59.7657	59.7657	16.4859	119.531	13.8158	-1.11773	-1.11773	0.447089	-0.840818	-0.840818	0.401128	0.00998841	0.00998841	0.0777677
IPI:IPI00015096.3	STAP2	signal transducing adaptor family member 2 isoform 1	1510	5	C	0.506334	0.951889	561.221	284.165	534.22	24.1504	53.9842	74.1845	269.921	19.5651	12.559	27.765	31.9222	138.825	10.0627	28.2701	54.6794	71.5559	273.397	19.817	30.7754	58.2599	73.8483	291.3	21.1147	11.8184	29.0679	36.5066	145.34	10.5349	27.1095	52.1647	69.993	260.823	18.9057	-0.647605	-0.66826	0.419306	0.117693	0.055398	0.170015	0.339958	0.24873	0.150226
IPI:IPI00307592.6	ABCA2	ATP-binding cassette, sub-family A, member 2 isoform a	2438	1	C	0.50664	1.11315	132.382	67.07	147.361	65.7339	65.7339	0	65.7339	18.9537	34.5543	34.5543	0	34.5543	9.96337	70.9118	70.9118	0	70.9118	20.4467	66.648	66.648	0	66.648	19.2173	32.5157	32.5157	0	32.5157	9.37556	76.4493	76.4493	0	76.4493	22.0434	-0.927773	-0.927773	0	0.10939	0.10939	0	0.0199248	0.0199248	0
IPI:IPI00221255.1	MYLK	Isoform 2 of Myosin light chain kinase, smooth muscle	1661	29	C	0.507031	1.35875	2426.59	1230.36	3297.13	40.972	41.8137	25.1015	1212.6	17.4372	19.9972	20.8735	12.618	605.331	8.70469	56.8164	56.9312	32.5712	1651.01	23.7416	42.1117	41.8618	25.715	1213.99	17.4573	18.9141	21.5526	13.4344	625.025	8.9879	57.7619	56.7628	32.3063	1646.12	23.6713	-1.12494	-1.03485	0.469282	0.438387	0.434002	0.21519	-0.0118484	-0.0146736	0.176167
IPI:IPI00001735.6	NCOR2	Isoform 1 of Nuclear receptor corepressor 2	548	17	C	0.507188	0.807093	1530.68	776.342	1235.4	31.9383	43.8267	36.3824	745.054	21.0323	17.4082	22.7126	23.3679	386.114	10.8997	32.2999	36.8312	27.7114	626.13	17.6752	34.2178	46.2132	38.9058	785.625	22.1776	20.108	22.9546	21.2518	390.228	11.0158	32.4845	35.8394	26.6082	609.27	17.1993	-1.08492	-1.17148	0.481019	-0.215336	-0.260869	0.282087	0.0580222	0.0396159	0.259885
IPI:IPI00217843.1	C5orf54	Transposon-derived Buster3 transposase-like protein	4186	1	C	0.507986	0.896791	82.0213	41.6657	73.556	35.9148	35.9148	0	35.9148	18.2084	16.3095	16.3095	0	16.3095	8.26872	35.9389	35.9389	0	35.9389	18.2206	46.1065	46.1065	0	46.1065	23.3755	25.3562	25.3562	0	25.3562	12.8553	37.6171	37.6171	0	37.6171	19.0715	-1.13887	-1.13887	0	0.000967601	0.000967601	0	0.360391	0.360391	0
IPI:IPI00783285.1	RAB11FIP5	Putative uncharacterized protein DKFZp434H018	113	19	C	0.508433	1.00581	1031.82	524.612	1037.81	11.8028	26.8821	29.0875	510.76	19.6882	4.87087	13.116	16.9258	249.204	9.60601	11.5945	27.3045	29.4301	518.785	19.9975	12.7574	27.4243	29.6997	521.062	20.0853	8.32438	14.4951	17.7795	275.408	10.6161	14.2281	27.3172	28.9339	519.027	20.0069	-1.39694	-1.30044	0.92234	-0.0256828	-0.0318777	0.331812	0.000151976	0.0522532	0.287989
IPI:IPI00449923.1	RAI1	Isoform 1 of Retinoic acid-induced protein 1	3316	4	C	0.509413	0.888279	392.907	200.152	349.011	57.4444	48.7211	31.7789	194.884	20.6868	21.7359	24.0967	19.2929	96.387	10.2314	55.6959	46.0807	28.8301	184.323	19.5657	59.5751	49.5056	32.1715	198.023	21.02	24.9703	25.9412	18.8415	103.765	11.0146	48.8479	41.172	25.953	164.688	17.4815	-0.884864	-0.82739	0.966955	-0.0421264	0.00509196	0.179794	-0.000298155	-0.0387902	0.151352
IPI:IPI00878314.1	MAP4	110 kDa protein	4874	69	C	0.510217	1.03334	6903.34	3522.2	7133.48	33.9496	49.4508	39.8714	3412.1	19.4322	19.9866	25.1722	19.8743	1736.88	9.89168	39.6852	51.9039	38.2143	3581.37	20.3962	36.1209	50.5976	39.6897	3491.24	19.8829	21.2223	25.8741	20.6555	1785.32	10.1675	39.6253	51.4799	36.6595	3552.11	20.2296	-0.894695	-0.905115	0.568016	0.117054	0.17559	0.322967	0.0239358	0.0586267	0.284353
IPI:IPI00296635.5	GBE1	1,4-alpha-glucan-branching enzyme	2243	28	C	0.510674	0.881573	2800.72	1430.26	2469.04	43.1994	50.1107	35.6424	1403.1	20.9417	19.7816	24.5791	19.9821	688.215	10.2718	37.6018	44.3329	31.6928	1241.32	18.5271	43.1919	49.9152	34.8903	1397.62	20.86	22.4945	26.5015	19.4898	742.041	11.0752	37.6134	43.8471	30.4876	1227.72	18.3241	-1.22775	-1.13531	0.550996	-0.143125	-0.163482	0.281594	0.0131412	0.0222709	0.144123
IPI:IPI00375254.1	FBXO18	F-box only protein, helicase, 18 isoform 1	4450	2	C	0.510918	0.923791	101.374	51.794	93.6487	25.8624	25.8624	23.5814	51.7248	20.9567	14.8715	14.8715	14.0483	29.7431	12.0507	22.1181	22.1181	19.0045	44.2362	17.9227	24.8247	24.8247	19.0044	49.6495	20.1159	11.0255	11.0255	11.4357	22.0509	8.93412	24.7062	24.7062	20.8236	49.4125	20.0199	-0.836956	-0.836956	0.0832751	-0.170331	-0.170331	0.124848	0.0783834	0.0783834	0.326901
IPI:IPI00439446.2	MAN1A1	Mannosidase, alpha, class 1A, member 1, isoform CRA_a	2080	2	C	0.511018	0.864555	128.38	65.6042	110.991	32.3187	32.3187	39.0361	64.6375	21.1944	15.6444	15.6444	15.761	31.2889	10.2595	27.0893	27.0893	29.7608	54.1786	17.7649	31.871	31.871	36.2327	63.742	20.9007	17.1576	17.1576	20.3313	34.3153	11.2518	28.4063	28.4063	31.6166	56.8126	18.6286	-0.614585	-0.614585	0.773347	0.0210893	0.0210893	0.476767	0.173345	0.173345	0.329614
IPI:IPI00438701.1	MBD1	Isoform 1 of Methyl-CpG-binding domain protein 1	5132	1	C	0.511341	0.945795	64.1691	32.8123	60.6908	32.9956	32.9956	0	32.9956	20.9267	15.1777	15.1777	0	15.1777	9.62611	29.447	29.447	0	29.447	18.6761	31.1735	31.1735	0	31.1735	19.771	17.6346	17.6346	0	17.6346	11.1844	31.2438	31.2438	0	31.2438	19.8157	-1.12032	-1.12032	0	-0.164151	-0.164151	0	-0.0819554	-0.0819554	0
IPI:IPI00303812.7	C9orf82	Uncharacterized protein C9orf82	5414	1	C	0.511428	0.972921	149.163	76.2859	145.123	72.0053	72.0053	0	72.0053	19.4309	36.4997	36.4997	0	36.4997	9.84957	77.3305	77.3305	0	77.3305	20.8679	77.1573	77.1573	0	77.1573	20.8211	39.7862	39.7862	0	39.7862	10.7364	67.7929	67.7929	0	67.7929	18.2941	-0.980216	-0.980216	0	0.102934	0.102934	0	0.0997005	0.0997005	0
IPI:IPI00007365.1	TRIM38	Tripartite motif-containing protein 38	3307	6	C	0.511826	1.1714	462.939	236.944	542.289	37.6774	38.3394	22.48	230.037	18.5189	14.7594	18.0176	10.2595	108.106	8.70297	44.7956	46.5104	28.4704	279.062	22.4657	36.5771	38.817	20.5119	232.902	18.7496	18.4584	21.473	14.5588	128.838	10.372	44.6731	43.8712	26.2184	263.227	21.1909	-1.08408	-1.01392	0.348616	0.311671	0.299589	0.235109	0.0318326	0.0652832	0.205155
IPI:IPI00218288.6	SEC24D	Isoform 2 of Protein transport protein Sec24D	2124	26	C	0.512464	1.75268	1680.75	861.324	2945.82	25.6701	33.0133	26.6852	858.345	15.6407	12.6485	17.1067	12.4989	444.774	8.10464	41.149	57.5739	48.6067	1496.92	27.2768	25.1444	31.6309	26.6446	822.405	14.9858	13.2048	16.0211	10.0502	416.55	7.59034	40.0966	55.7269	45.9636	1448.9	26.4017	-0.850127	-0.809456	0.550767	0.796351	0.769737	0.397589	-0.0509132	-0.0791688	0.292685
IPI:IPI00217466.3	HIST1H1D	Histone H1.3	142	3	C	0.513816	0.591327	742.291	381.401	438.937	129.521	117.403	21.4006	352.208	22.5395	47.8014	58.9138	22.8141	176.741	11.3105	60.8636	71.7796	22.3307	215.339	13.7805	140.268	130.028	20.844	390.083	24.9632	60.5753	68.22	26.5964	204.66	13.0972	74.0094	74.5326	19.648	223.598	14.3091	-0.955407	-1.04346	0.488452	-0.701329	-0.735435	0.343586	0.145319	0.151485	0.039923
IPI:IPI00025478.1	IRF9	Interferon regulatory factor 9	5413	1	C	0.514249	1.55459	73.2075	37.6469	113.808	35.2781	35.2781	0	35.2781	15.7027	15.6905	15.6905	0	15.6905	6.98404	58.3131	58.3131	0	58.3131	25.956	37.9294	37.9294	0	37.9294	16.8829	21.9564	21.9564	0	21.9564	9.7731	55.4944	55.4944	0	55.4944	24.7013	-1.16888	-1.16888	0	0.725049	0.725049	0	0.104543	0.104543	0
IPI:IPI00105407.1	AKR1B10	Aldo-keto reductase family 1 member B10	4828	2	C	0.515434	0.972412	202.356	104.301	196.773	48.7998	48.7998	51.5403	97.5995	19.3869	26.3329	26.3329	26.027	52.6659	10.4614	46.17	46.17	46.0894	92.34	18.3422	52.3781	52.3781	58.0757	104.756	20.8085	25.8175	25.8175	30.4412	51.635	10.2566	52.2166	52.2166	52.0966	104.433	20.7443	-0.785023	-0.785023	0.205227	0.0111025	0.0111025	0.177115	0.00263747	0.00263747	0.183648
IPI:IPI00395333.1	BMP2KL	Putative BMP-2-inducible kinase-like protein	5428	4	C	0.517559	0.923025	515.244	266.669	475.583	57.6954	60.7926	24.5651	243.17	19.3377	36.4533	34.5224	13.6949	138.09	10.9813	56.7589	58.207	20.1511	232.828	18.5152	68.4884	68.0184	22.3181	272.074	21.6362	30.4359	32.1446	11.4452	128.579	10.225	59.6611	60.6888	20.5665	242.755	19.3047	-0.92577	-0.828479	0.229758	-0.040622	-0.0402471	0.108861	0.234184	0.187981	0.116664
IPI:IPI00550382.2	SLC29A1	Solute carrier family 29 (Nucleoside transporters), member 1, isoform CRA_b	3310	2	C	0.518732	0.663107	175.792	91.1889	116.569	44.7738	44.7738	53.6555	89.5477	23.3471	21.3679	21.3679	25.2003	42.7357	11.1422	27.9736	27.9736	34.8666	55.9472	14.5867	43.1221	43.1221	50.8086	86.2442	22.4858	24.2266	24.2266	26.1894	48.4532	12.6328	30.3108	30.3108	35.4415	60.6217	15.8054	-1.01159	-1.01159	0.0935618	-0.847061	-0.847061	0.275432	0.00447241	0.00447241	0.0987862
IPI:IPI00298289.1	RTN4	Isoform 2 of Reticulon-4	4256	18	C	0.518789	0.856682	1087.28	564.07	931.455	25.3824	28.4812	25.6284	512.661	19.849	11.7739	16.0803	17.3964	289.445	11.2066	21.9686	25.2771	22.3016	454.988	17.616	23.7541	31.9234	31.7374	574.621	22.2479	12.383	15.2569	13.0595	274.625	10.6328	21.2278	26.4704	28.3696	476.467	18.4477	-1.01499	-1.03273	0.670944	-0.153517	-0.311219	0.63005	0.113617	0.111406	0.370378
IPI:IPI00008917.4	DCDC2	Isoform 1 of Doublecortin domain-containing protein 2	4597	12	C	0.519978	0.836405	1215.86	632.222	1016.95	42.6045	48.4815	31.5976	581.778	20.3061	11.2262	24.6665	28.1608	295.998	10.3314	32.9538	41.2321	32.0154	494.785	17.2698	46.3813	52.8404	35.3866	634.085	22.1318	16.8374	28.0187	27.5113	336.224	11.7354	36.2384	43.5141	34.1484	522.169	18.2255	-1.60408	-1.52834	0.908994	-0.338978	-0.307794	0.217	0.0930851	0.144549	0.167588
IPI:IPI00289861.4	ZCCHC11	Isoform 1 of Zinc finger CCHC domain-containing protein 11	4594	1	C	0.52226	0.934909	133.46	69.7007	124.773	64.0844	64.0844	0	64.0844	19.5419	34.0619	34.0619	0	34.0619	10.3868	64.1229	64.1229	0	64.1229	19.5537	69.3753	69.3753	0	69.3753	21.1553	35.6388	35.6388	0	35.6388	10.8677	60.6498	60.6498	0	60.6498	18.4946	-0.911814	-0.911814	0	0.000866727	0.000866727	0	0.114449	0.114449	0
IPI:IPI00300086.3	QPRT	Nicotinate-nucleotide pyrophosphorylase [carboxylating]	2343	21	C	0.522901	1.35928	2016.91	1054.65	2741.55	43.6458	50.0169	39.5666	1050.36	18.0688	27.3795	25.0527	17.184	526.107	9.05037	68.4123	65.7808	53.2028	1381.4	23.7635	39.9793	46.0264	36.2171	966.555	16.6272	27.0794	25.1686	18.1752	528.54	9.09221	61.1736	64.7691	50.3954	1360.15	23.398	-1.07165	-0.860394	0.741016	0.386736	0.399049	0.345632	-0.103139	-0.0986112	0.319516
IPI:IPI00030357.7	DHFR	Dihydrofolate reductase	4506	9	C	0.524054	0.442418	958.38	502.243	424.005	42.5061	52.2077	37.219	469.869	24.9316	22.6572	26.124	19.5921	235.116	12.4755	15.0318	23.4507	16.9685	211.056	11.1988	44.6169	54.279	41.81	488.511	25.9208	22.7703	29.6808	20.7537	267.127	14.174	18.5301	23.661	16.0305	212.949	11.2992	-0.941877	-1.03477	0.252729	-1.12435	-1.14729	0.309686	0.0447212	-0.0400902	0.19394
IPI:IPI00302944.3	COL12A1	Isoform 4 of Collagen alpha-1(XII) chain	1277	2	C	0.524067	0.994384	217.059	113.753	215.84	52.1318	52.1318	40.8757	104.264	19.0731	24.6897	24.6897	17.3959	49.3794	9.03305	53.1906	53.1906	29.8828	106.381	19.4605	56.3977	56.3977	36.8843	112.795	20.6339	32.187	32.187	23.1801	64.374	11.776	54.7295	54.7295	34.7435	109.459	20.0235	-1.01911	-1.01911	0.158792	0.170063	0.170063	0.416971	0.20485	0.20485	0.253674
IPI:IPI00220116.7	OSBPL5	Oxysterol-binding protein-related protein 5	378	4	C	0.524558	1.13164	526.243	276.045	595.517	57.4391	65.7573	31.8301	263.029	18.8173	31.9076	34.3496	13.1029	137.399	9.82959	61.8387	73.0997	32.8375	292.399	20.9184	55.952	65.8034	34.5322	263.214	18.8305	30.9909	34.6616	14.417	138.646	9.91885	65.649	75.7796	34.0815	303.118	21.6853	-0.872173	-0.896641	0.15354	0.117569	0.174892	0.124968	-0.0374914	-0.0168901	0.0489933
IPI:IPI00815713.1	TCOF1	Isoform 4 of Treacle protein	614	38	C	0.526857	0.748204	4972.83	2619.97	3720.69	54.4429	65.7963	49.1758	2500.26	22.0998	24.9418	31.9555	26.5932	1214.31	10.7333	38.3851	49.1248	33.6756	1866.74	16.5001	53.1401	65.0677	47.0774	2472.57	21.8551	30.7261	36.991	32.5631	1405.66	12.4246	44.9529	48.7882	31.419	1853.95	16.3871	-0.98355	-1.0489	0.465461	-0.386375	-0.363835	0.289746	0.00575399	0.00966918	0.209495
IPI:IPI00027681.1	NNMT	Nicotinamide N-methyltransferase	3072	21	C	0.52727	1.11751	1545.34	814.81	1726.93	37.7947	36.9174	22.5828	775.266	18.9687	20.1134	18.6723	11.6597	392.118	9.5941	36.2745	41.506	27.1187	871.627	21.3264	35.8476	36.67	22.105	770.071	18.8416	20.337	20.1282	12.9319	422.692	10.3422	35.6479	40.7285	26.1893	855.3	20.9269	-1.01766	-0.971914	0.555635	0.205199	0.234673	0.348878	-0.00973268	-0.0128622	0.332346
IPI:IPI00020928.1	TFAM	Transcription factor A, mitochondrial	3543	7	C	0.527508	0.741569	1004.61	529.94	744.988	86.5604	69.9545	47.1825	489.681	21.4816	45.1452	35.9469	19.4179	251.628	11.0386	63.7223	54.161	33.3717	379.127	16.6317	87.9312	73.5612	48.8096	514.929	22.5892	50.1155	39.7588	21.6813	278.312	12.2091	72.2346	52.2659	31.5038	365.861	16.0498	-0.880079	-0.69341	0.579106	-0.192959	-0.231099	0.343302	0.0834489	0.0988429	0.0664026
IPI:IPI00003438.2	DNAJC8	DnaJ homolog subfamily C member 8	1309	18	C	0.52798	0.867152	2168.8	1145.08	1880.68	50.2608	58.8749	36.5135	1059.75	20.4011	25.5597	30.5714	19.2887	550.285	10.5935	49.2535	53.6625	31.2037	965.925	18.5949	56.7127	61.6138	38.2587	1109.05	21.3502	29.3059	33.0443	20.1815	594.798	11.4504	47.5611	50.8196	29.0808	914.754	17.6098	-1.0062	-0.970643	0.240991	-0.00445867	-0.0968984	0.286824	0.0778208	0.0435484	0.163899
IPI:IPI00006196.3	NUMA1	Isoform 2 of Nuclear mitotic apparatus protein 1	719	101	C	0.529514	0.863955	7881.81	4173.53	6809.53	29.5949	38.369	32.5985	3875.27	20.5422	13.4404	20.237	20.2914	2043.94	10.8346	24.5434	33.2576	27.0405	3359.01	17.8057	29.2816	39.6687	34.3245	4006.54	21.2381	14.5778	21.0851	19.9336	2129.59	11.2887	26.6601	34.1636	28.16	3450.52	18.2907	-1.04722	-0.958926	0.68547	-0.140904	-0.129676	0.390031	0.0478754	0.0770954	0.309698
IPI:IPI00644873.1	HAUS6	Family with sequence similarity 29, member A	1127	4	C	0.53117	0.708304	489.766	260.149	346.903	55.0609	58.1993	31.2722	232.797	21.2248	34.5447	31.8938	13.3147	127.575	11.6314	43.6678	42.953	18.965	171.812	15.6646	61.9553	64.2422	32.4483	256.969	23.4286	34.2771	33.1434	13.5609	132.574	12.0871	46.6827	43.7727	20.1811	175.091	15.9635	-0.813958	-0.810345	0.330507	-0.361042	-0.389648	0.174279	0.155758	0.161492	0.0905259
IPI:IPI00031131.4	C20orf3	Isoform 1 of Adipocyte plasma membrane-associated protein	3622	31	C	0.531488	1.31692	2301.75	1223.35	3031.23	29.5971	38.171	39.0907	1183.3	18.0482	15.1582	19.9863	18.8785	619.577	9.45003	45.9288	50.1675	47.1071	1555.19	23.7204	31.6562	36.0792	34.5144	1118.45	17.0591	13.4937	19.4767	19.0459	603.776	9.20904	41.3269	47.6143	44.2799	1476.04	22.5132	-0.724303	-0.682929	0.596637	0.45144	0.437572	0.315438	-0.0134555	-0.00392645	0.451196
IPI:IPI00011107.2	IDH2	Isocitrate dehydrogenase [NADP], mitochondrial	1975	61	C	0.532384	0.809826	6769.59	3604.02	5482.19	41.4982	55.1581	51.5923	3364.64	21.2203	20.3386	28.5231	23.7367	1739.91	10.9734	36.2132	45.8134	39.2519	2794.62	17.6252	42.7232	55.8188	49.9464	3404.95	21.4745	24.5091	30.5591	24.5959	1864.11	11.7566	34.4168	44.0585	36.9362	2687.57	16.9501	-0.990241	-0.924349	0.514598	-0.199103	-0.21221	0.276782	0.0202555	0.0611492	0.183194
IPI:IPI00217851.6	PHACTR4	Isoform 1 of Phosphatase and actin regulator 4	3735	5	C	0.533402	1.20784	379.378	202.361	458.227	25.2345	37.3148	36.9179	186.574	17.9404	15.8523	20.3979	17.1211	101.989	9.807	33.5953	46.8635	44.0066	234.318	22.5313	25.5084	38.5608	36.3757	192.804	18.5395	14.7937	20.0743	17.4672	100.372	9.65143	35.056	44.7817	40.8076	223.909	21.5304	-1.00912	-0.566155	0.81425	0.41286	0.473119	0.336344	0.155796	0.0905669	0.127527
IPI:IPI00177888.4	LENG8	Isoform 1 of Leukocyte receptor cluster member 8	4081	2	C	0.533459	0.812395	185.479	98.9457	150.683	47.1444	47.1444	24.0596	94.2887	21.6702	23.8541	23.8541	3.88961	47.7083	10.9647	37.5076	37.5076	14.2052	75.0152	17.2406	45.5954	45.5954	26.3089	91.1907	20.9582	25.6187	25.6187	7.54073	51.2374	11.7758	37.8336	37.8336	19.7933	75.6673	17.3905	-0.891858	-0.891858	0.534686	-0.282943	-0.282943	0.210936	-0.0789034	-0.0789034	0.112906
IPI:IPI00329088.4	CHD1L	Isoform 1 of Chromodomain-helicase-DNA-binding protein 1-like	2840	5	C	0.533537	0.779125	421.573	224.925	328.458	20.0604	40.5157	38.2189	202.579	20.7782	25.851	22.3024	15.8052	111.512	11.4376	18.7535	32.2472	24.723	161.236	16.5378	31.2032	43.7987	37.8279	218.994	22.4619	16.0254	22.6825	20.64	113.413	11.6326	22.6128	33.4445	25.0336	167.222	17.1518	-1.12263	-0.637019	0.746271	-0.0971857	-0.0879123	0.41747	0.085278	0.252967	0.435628
IPI:IPI00152011.4	ARHGAP29	Isoform 1 of Rho GTPase-activating protein 29	620	18	C	0.534266	1.13801	1555.96	831.294	1770.69	38.9646	42.0251	28.2766	756.452	18.1929	20.6287	23.181	18.2593	417.258	10.0352	47.8285	49.339	31.8025	888.101	21.3591	41.3511	44.4169	29.0808	799.504	19.2284	18.5075	23.002	18.4503	414.036	9.9577	46.9094	49.0328	31.4543	882.591	21.2266	-1.07869	-0.910144	0.486682	0.248156	0.263226	0.292774	0.0817329	0.0844302	0.162394
IPI:IPI00306087.5	WRAP53	Telomerase Cajal body protein 1	3931	2	C	0.535014	0.679587	92.9579	49.7338	63.173	23.6433	23.6433	20.7232	47.2867	22.9698	13.462	13.462	10.8444	26.9239	13.0785	16.5008	16.5008	12.8213	33.0017	16.0308	22.8356	22.8356	18.4839	45.6712	22.1851	11.4049	11.4049	8.81863	22.8099	11.08	15.0856	15.0856	12.6869	30.1713	14.6559	-0.74585	-0.74585	0.1585	-0.428472	-0.428472	0.218467	0.0131942	0.0131942	0.150198
IPI:IPI00419933.3	PLEKHA7	Isoform 1 of Pleckstrin homology domain-containing family A member 7	778	1	C	0.535213	1.28603	89.0427	47.6568	114.511	39.3125	39.3125	0	39.3125	15.6492	26.2543	26.2543	0	26.2543	10.4511	58.8155	58.8155	0	58.8155	23.4128	49.7302	49.7302	0	49.7302	19.7962	21.4025	21.4025	0	21.4025	8.51974	55.6959	55.6959	0	55.6959	22.171	-0.582434	-0.582434	0	0.581208	0.581208	0	0.339134	0.339134	0
IPI:IPI00030781.1	STAT1	Isoform Alpha of Signal transducer and activator of transcription 1-alpha/beta	3221	100	C	0.53541	1.03121	7946.99	4254.9	8194.99	25.0646	39.8843	49.5235	3988.43	19.5541	13.9295	20.6506	20.6418	2065.06	10.1244	28.173	41.6336	42.6113	4163.36	20.4118	24.216	39.5856	50.7199	3958.56	19.4077	14.4933	21.8984	23.2185	2189.84	10.7361	26.4722	40.3163	40.8926	4031.63	19.7659	-0.851388	-0.790821	0.584941	0.13264	0.151255	0.307698	-0.038888	0.00433472	0.219739
IPI:IPI00022831.1	TBP	TATA-box-binding protein	4714	1	C	0.535879	0.787617	184.374	98.8023	145.216	91.2028	91.2028	0	91.2028	21.2895	49.0364	49.0364	0	49.0364	11.4466	70.5066	70.5066	0	70.5066	16.4584	93.1713	93.1713	0	93.1713	21.749	49.7659	49.7659	0	49.7659	11.6169	74.7095	74.7095	0	74.7095	17.4395	-0.895225	-0.895225	0	-0.37132	-0.37132	0	0.0308074	0.0308074	0
IPI:IPI00018274.1	EGFR	Isoform 1 of Epidermal growth factor receptor	428	41	C	0.536017	1.06912	3783.11	2027.81	4044.61	38.0337	47.0919	33.3747	1930.77	19.5907	21.7306	23.7894	15.2944	975.363	9.89661	42.307	49.7565	33.4808	2040.02	20.6992	37.7737	45.1789	31.9788	1852.34	18.7949	22.0364	25.6696	16.4993	1052.45	10.6788	39.9188	48.8925	32.8956	2004.59	20.3398	-0.931484	-0.903583	0.582996	0.0818317	0.130003	0.284934	-0.0158589	-0.0559054	0.20204
IPI:IPI00027461.2	CREB5	Isoform 1 of Cyclic AMP-responsive element-binding protein 5	5372	2	C	0.536122	0.552289	460.556	246.914	254.36	113.083	113.083	42.2874	226.165	23.514	57.3262	57.3262	19.5107	114.652	11.9202	62.6158	62.6158	15.2952	125.232	13.0201	117.195	117.195	38.0688	234.391	24.3692	66.1312	66.1312	13.1043	132.262	13.7511	64.5638	64.5638	12.7635	129.128	13.4252	-0.970861	-0.970861	0.0517906	-0.822338	-0.822338	0.196653	0.0647282	0.0647282	0.0754825
IPI:IPI00007694.5	PPME1	Isoform 1 of Protein phosphatase methylesterase 1	2846	28	C	0.536708	1.39316	1920.04	1030.5	2674.92	29.9433	34.1907	26.1341	957.339	17.018	15.6388	18.4037	13.1089	515.303	9.16019	41.007	48.582	37.2356	1360.3	24.1811	28.9609	34.3821	26.8478	962.698	17.1132	13.8413	18.3999	13.8135	515.197	9.15831	38.7973	46.9509	37.5227	1314.62	23.3692	-0.965775	-0.817768	0.465402	0.529739	0.531229	0.292082	0.0162986	0.0371418	0.236314
IPI:IPI00028122.1	PSIP1	Isoform 1 of PC4 and SFRS1-interacting protein	122	22	C	0.536866	0.811211	2037.7	1093.97	1653.01	32.5968	46.3295	33.0869	1019.25	21.3023	18.7788	23.9663	15.552	527.259	11.0197	27.7607	37.9439	27.4478	834.765	17.4466	32.7727	46.2934	34.1334	1018.45	21.2857	19.8896	25.7597	15.9555	566.713	11.8443	29.4393	37.1927	26.5528	818.24	17.1012	-0.909664	-0.820847	0.533395	-0.301732	-0.306109	0.177395	0.00560004	-1.38903e-05	0.137192
IPI:IPI00741097.2	GSTT1	Glutathione S-transferase theta-1	2184	1	C	0.536935	1.2873	54.4004	29.2095	70.0296	26.0557	26.0557	0	26.0557	16.959	17.4987	17.4987	0	17.4987	11.3895	35.2811	35.2811	0	35.2811	22.9635	28.3447	28.3447	0	28.3447	18.4488	11.7108	11.7108	0	11.7108	7.62228	34.7485	34.7485	0	34.7485	22.6169	-0.574349	-0.574349	0	0.437295	0.437295	0	0.121478	0.121478	0
IPI:IPI00186903.4	APOL1	Isoform 2 of Apolipoprotein L1	1620	7	C	0.537207	0.695121	711.867	382.42	494.834	49.0981	49.151	22.7893	344.057	21.6507	27.2386	27.4501	12.8252	192.15	12.0916	35.1676	35.3133	16.5453	247.193	15.5553	53.7242	52.5442	24.1251	367.81	23.1455	26.9936	27.1815	11.9986	190.27	11.9733	38.7743	35.3773	14.2817	247.641	15.5835	-0.788854	-0.837105	0.211735	-0.490846	-0.528901	0.237809	0.132675	0.117009	0.136927
IPI:IPI00026309.3	GMNN	Geminin	1527	1	C	0.537208	0.575062	165.134	88.7115	94.9625	80.503	80.503	0	80.503	23.0794	42.6024	42.6024	0	42.6024	12.2137	45.3018	45.3018	0	45.3018	12.9876	84.6314	84.6314	0	84.6314	24.263	46.1091	46.1091	0	46.1091	13.219	49.6607	49.6607	0	49.6607	14.2372	-0.918108	-0.918108	0	-0.829475	-0.829475	0	0.0721505	0.0721505	0
IPI:IPI00646659.2	STK17A	Serine/threonine-protein kinase 17A	3121	5	C	0.537269	1.43203	266.323	143.087	381.383	39.9211	27.1153	19.9533	135.577	17.1444	17.2665	12.9375	8.84882	64.6874	8.18007	52.492	38.8766	27.0782	194.383	24.5807	34.0518	26.1492	18.0869	130.746	16.5335	22.6281	15.68	12.1645	78.3998	9.91408	52.9637	37.4001	25.4592	187	23.6472	-1.05973	-0.992188	0.381782	0.559292	0.644006	0.283504	-0.00345363	0.0638817	0.245788
IPI:IPI00291483.3	AKR1C3	Aldo-keto reductase family 1 member C3	1112	11	C	0.537316	2.11958	521.689	280.312	1105.76	7.57461	25.1669	31.0622	276.836	14.511	8.71769	14.036	16.0502	154.396	8.09307	12.2596	50.9553	75.5159	560.508	29.3804	9.68016	22.2593	24.8952	244.853	12.8346	8.75967	11.4469	11.8642	125.916	6.60021	12.8139	49.5683	71.5098	545.251	28.5807	-0.810872	-0.731474	0.570194	0.810005	0.548267	0.638587	-0.0627163	-0.112628	0.367786
IPI:IPI00002569.3	EIF4EBP1	Eukaryotic translation initiation factor 4E-binding protein 1	5074	1	C	0.539789	0.956398	28.6521	15.4661	27.4028	13.8127	13.8127	0	13.8127	19.3129	9.53295	9.53295	0	9.53295	13.3289	13.701	13.701	0	13.701	19.1566	14.8394	14.8394	0	14.8394	20.7483	5.93313	5.93313	0	5.93313	8.29566	13.7018	13.7018	0	13.7018	19.1577	-0.535005	-0.535005	0	-0.011723	-0.011723	0	0.103433	0.103433	0
IPI:IPI00514311.1	CTTNBP2NL	CTTNBP2 N-terminal-like protein	2859	11	C	0.540536	0.711992	1075.91	581.567	766.037	40.7538	48.1449	33.8448	529.594	21.8523	16.9293	29.6204	41.8707	325.825	13.4443	33.6259	34.3407	20.9566	377.747	15.5868	41.8155	49.6648	34.9325	546.313	22.5422	22.498	23.2493	14.6398	255.742	10.5526	31.1874	35.2991	24.2466	388.29	16.0218	-1.21652	-1.16372	0.794935	-0.526037	-0.531333	0.467645	0.0462583	0.00856703	0.217648
IPI:IPI00014072.1	CHEK2	Isoform 1 of Serine/threonine-protein kinase Chk2	2799	3	C	0.540997	0.693612	235.568	127.442	163.393	10.5956	38.5336	50.2399	115.601	21.9606	9.25502	18.5939	18.3744	55.7816	10.5968	12.9775	25.6818	24.9102	77.0452	14.6362	13.0394	39.989	49.7241	119.967	22.79	9.18292	23.8867	25.9743	71.66	13.6132	14.3721	28.7826	28.6353	86.3477	16.4034	-0.324794	-0.599862	0.592253	0.192967	-0.114121	0.620126	0.17381	0.161892	0.14384
IPI:IPI00000155.6	N-PAC	Isoform 1 of Nuclear protein NP60	2335	10	C	0.541236	0.671696	1055.97	571.529	709.291	49.4191	50.8849	29.563	508.849	21.7756	27.3849	27.8917	14.7181	278.917	11.9359	33.3647	35.6597	20.526	356.597	15.2601	52.1966	54.7122	29.5889	547.122	23.4134	25.5144	29.2612	15.8188	292.612	12.5219	32.2108	35.2694	20.3701	352.694	15.0931	-0.888689	-0.850601	0.262681	-0.54013	-0.516927	0.251414	0.104441	0.135812	0.122248
IPI:IPI00019869.3	S100A2	Protein S100-A2	5302	1	C	0.541529	0.844179	151.916	82.2666	128.244	78.2852	78.2852	0	78.2852	21.6003	36.1879	36.1879	0	36.1879	9.98491	69.0089	69.0089	0	69.0089	19.0408	73.6303	73.6303	0	73.6303	20.3159	46.0787	46.0787	0	46.0787	12.714	59.235	59.235	0	59.235	16.344	-1.11323	-1.11323	0	-0.181957	-0.181957	0	-0.0884405	-0.0884405	0
IPI:IPI00333010.8	CHERP	Isoform 1 of Calcium homeostasis endoplasmic reticulum protein	3503	8	C	0.542281	0.986155	860.471	466.617	848.558	58.4698	53.8357	32.5586	430.686	19.7958	32.206	28.2826	15.4672	226.261	10.3997	57.2994	53.7286	32.4736	429.829	19.7564	57.7837	53.7232	31.7767	429.785	19.7544	34.3324	30.0445	14.7549	240.356	11.0476	54.8115	52.3411	31.346	418.729	19.2462	-0.919853	-0.869234	0.345992	0.0124884	-0.0157589	0.287051	0.0355763	0.0166374	0.130088
IPI:IPI00792611.2	KIAA0802	Isoform 1 of Uncharacterized protein KIAA0802	598	17	C	0.543652	1.1877	1370.22	744.924	1627.41	39.2017	39.6622	16.9275	674.258	18.016	18.9105	21.3607	14.2939	363.131	9.70275	49.2297	48.0278	17.5176	816.472	21.8159	40.6695	40.9391	17.7631	695.965	18.5959	19.9413	22.4584	13.8561	381.793	10.2014	49.233	47.7024	18.7488	810.941	21.6681	-0.761863	-0.893073	0.868496	0.30975	0.326764	0.194912	0.0160738	0.110066	0.381371
IPI:IPI00006378.3	CCDC72	Coiled-coil domain-containing protein 72	3561	4	C	0.544053	0.573583	1068.28	581.203	612.749	121.718	128.342	34.0223	513.367	22.6929	67.8613	71.2866	32.4349	285.146	12.6046	76.0797	75.3009	7.00221	301.204	13.3144	145.436	138.729	32.0023	554.916	24.5295	75.0383	74.0143	28.4804	296.057	13.0869	73.6698	77.8864	14.4997	311.545	13.7716	-0.891087	-0.930025	0.788136	-0.585651	-0.737685	0.365964	0.011112	0.117255	0.292976
IPI:IPI00220291.1	GFRA1	Isoform 2 of GDNF family receptor alpha-1	2678	9	C	0.544405	1.4468	873.116	475.329	1263.22	35.0263	48.7763	36.4292	438.986	16.8087	21.8767	26.0699	17.0977	234.629	8.98389	52.3275	70.1151	50.3213	631.036	24.1622	36.39	48.2366	39.4378	434.13	16.6227	18.2731	26.7444	19.3067	240.7	9.21632	54.1029	70.2428	50.0049	632.185	24.2062	-0.712881	-0.737687	0.515656	0.57913	0.546786	0.118705	0.0299014	-0.0759452	0.303786
IPI:IPI00438923.3	CRYZL1	Quinone oxidoreductase-like protein 1	3412	10	C	0.544779	1.24686	961.743	523.937	1199.16	34.6438	48.0214	34.6372	480.214	17.8861	15.1189	27.0992	25.7936	270.992	10.0934	44.2329	60.8828	43.4006	608.828	22.6765	35.0774	48.1529	34.0403	481.529	17.9351	16.3315	25.2945	19.2397	252.945	9.42123	42.0635	59.0331	40.4616	590.331	21.9876	-1.04787	-0.981549	0.430136	0.351997	0.347682	0.0737657	-0.0238857	0.0317804	0.178062
IPI:IPI00216345.2	LRRN4	Leucine-rich repeat neuronal protein 4	1274	3	C	0.545168	0.909941	364.149	198.522	331.354	43.9983	60.7316	54.1881	182.195	20.3792	32.3855	33.2402	24.1115	99.7206	11.1541	44.4762	54.9565	43.8718	164.87	18.4413	46.2549	60.6512	49.8034	181.954	20.3522	36.3992	32.9339	21.0214	98.8018	11.0514	48.9326	55.4947	38.8711	166.484	18.6219	-0.819433	-0.777309	0.316259	0.0155884	-0.0619566	0.149606	0.0721601	0.0753112	0.140687
IPI:IPI00007956.4	TXNIP	Thioredoxin-interacting protein	800	5	C	0.54517	0.872439	333.488	181.808	290.948	20.0782	33.5461	27.4043	167.731	20.804	6.22287	17.1125	16.0544	85.5626	10.6125	15.0932	29.3594	24.2692	146.797	18.2075	20.3153	33.1515	26.1713	165.757	20.5592	8.23037	19.249	18.0208	96.2452	11.9375	15.1246	28.8302	23.7221	144.151	17.8793	-1.3545	-1.19215	0.674455	-0.289349	-0.25826	0.325794	0.0169336	0.00923735	0.0478867
IPI:IPI00009802.1	VCAN	Isoform V0 of Versican core protein	1738	46	C	0.5455	1.48353	4017.73	2191.67	5960.44	24.4866	44.3503	48.2458	2040.11	16.7637	13.9028	23.9539	26.1662	1101.88	9.05417	40.4747	64.895	73.9568	2985.17	24.5292	24.6264	42.9917	44.265	1977.62	16.2501	15.2761	23.6911	26.7228	1089.79	8.95486	41.9982	64.6798	72.268	2975.27	24.4479	-0.939847	-0.883776	0.657449	0.493287	0.54735	0.362754	0.0150904	-0.0481444	0.240766
IPI:IPI00019022.2	ABCB8	Isoform Long of ATP-binding cassette sub-family B member 8, mitochondrial	4559	1	C	0.546588	1.13517	78.2581	42.7749	88.8362	40.9708	40.9708	0	40.9708	19.5221	18.6409	18.6409	0	18.6409	8.88217	47.6894	47.6894	0	47.6894	22.7234	37.2873	37.2873	0	37.2873	17.7669	24.134	24.134	0	24.134	11.4995	41.1468	41.1468	0	41.1468	19.606	-1.13612	-1.13612	0	0.219073	0.219073	0	-0.135912	-0.135912	0
IPI:IPI00024990.6	ALDH6A1	Methylmalonate-semialdehyde dehydrogenase [acylating], mitochondrial	1202	7	C	0.548073	1.63907	400.527	219.518	656.493	27.4355	28.4913	16.9478	199.439	15.6235	16.2643	15.2018	7.96362	106.413	8.33603	46.2153	47.2991	29.0045	331.094	25.9369	24.5826	28.7268	17.4701	201.088	15.7526	15.6402	16.1578	9.82065	113.105	8.86027	41.0785	46.4856	28.3303	325.399	25.4908	-0.754341	-0.820825	0.224348	0.689755	0.689401	0.114811	-0.0541372	0.0375418	0.22758
IPI:IPI00793199.1	ANXA4	annexin IV	332	72	C	0.549386	1.15583	4604.83	2529.83	5322.39	20.8578	32.088	28.1313	2310.33	18.5464	13.7474	16.9778	15.0264	1222.4	9.81293	23.3946	37.3186	32.0394	2686.94	21.5696	21.1581	31.868	27.4538	2294.5	18.4193	13.9184	18.1587	15.4433	1307.43	10.4955	24.1949	36.6035	29.7783	2635.45	21.1563	-0.890181	-0.932367	0.552159	0.194341	0.211225	0.293595	-0.0312124	-0.0506327	0.455451
IPI:IPI00006663.1	ALDH2	Aldehyde dehydrogenase, mitochondrial	1626	23	C	0.549593	1.66201	1682.61	924.752	2796.51	30.2722	37.5991	25.5192	864.779	16.0029	15.801	19.7389	12.0487	453.995	8.40129	42.6339	60.5543	46.5886	1392.75	25.7732	27.0955	35.5579	25.3995	817.833	15.1342	16.7792	20.4677	12.3349	470.757	8.71147	44.6556	61.0332	44.9221	1403.76	25.977	-0.0299389	-0.752826	1.32438	0.494007	0.531313	0.276958	-0.0568606	-0.0990083	0.180562
IPI:IPI00301163.1	KTELC1	KTEL motif-containing protein 1	1597	8	C	0.550958	1.268	525.32	289.429	666.106	18.6295	32.4651	29.6938	259.721	17.5386	9.93804	17.1333	16.4394	137.066	9.25587	24.903	41.7771	36.8919	334.217	22.5692	17.0918	33.1999	29.9539	265.599	17.9355	13.0476	19.0454	17.0836	152.363	10.2889	24.8561	41.4862	34.0777	331.889	22.412	-0.888814	-0.982845	0.402665	0.355687	0.38665	0.121603	0.0202526	0.0619656	0.245983
IPI:IPI00179953.2	NASP	Isoform 1 of Nuclear autoantigenic sperm protein	2011	38	C	0.550966	0.585773	3347.98	1844.62	1961.16	36.8103	42.9176	34.7574	1630.87	22.7974	22.3018	23.7529	18.4076	902.609	12.6173	23.4781	25.3332	18.6489	962.662	13.4567	38.1013	45.187	35.8632	1717.11	24.0029	23.5103	24.7899	19.5721	942.015	13.1681	24.5044	26.2762	18.5329	998.495	13.9576	-0.824245	-0.852024	0.47843	-0.750226	-0.716206	0.409208	0.110368	0.100576	0.179383
IPI:IPI00184821.1	COASY	Isoform 1 of Bifunctional coenzyme A synthase	2204	9	C	0.551002	1.19539	428.594	236.156	512.339	22.1643	23.1716	22.3396	208.545	17.717	12.8407	12.779	12.6758	115.011	9.77082	28.3605	28.1985	27.5495	253.787	21.5605	24.539	24.4499	24.4699	220.049	18.6943	8.62323	13.4605	14.1655	121.145	10.2919	28.1607	28.728	26.5478	258.552	21.9654	-0.874436	-0.835113	0.427034	0.284594	0.141656	0.543139	0.030727	0.045713	0.291366
IPI:IPI00642544.2	NPL2	Isoform 1 of Dihydrodipicolinate synthase-like, mitochondrial	1789	16	C	0.551239	1.8166	604.768	333.372	1098.62	10.8269	19.1113	18.6626	305.78	15.013	6.59769	10.4921	16.3504	167.873	8.24215	17.8709	34.7027	35.3817	555.243	27.2611	11.325	18.6867	17.51	298.988	14.6796	5.22919	10.3437	16.8233	165.499	8.12558	18.3802	33.9613	34.0305	543.38	26.6786	-1.3042	-1.33922	1.31487	0.824926	0.83775	0.304582	-0.00394603	0.0213815	0.230909
IPI:IPI00329563.1	UBE2L6	Isoform 1 of Ubiquitin/ISG15-conjugating enzyme E2 L6	3877	12	C	0.551365	1.10891	894.034	492.939	991.407	32.5073	36.9834	29.8211	443.801	18.6598	21.2467	19.6918	15.1953	236.301	9.93539	36.4801	40.2825	31.4439	483.389	20.3243	33.6243	37.5194	29.6244	450.233	18.9302	22.3562	21.3865	15.6936	256.638	10.7905	38.8941	42.3348	32.1081	508.018	21.3598	-0.83939	-0.955778	0.574424	0.132165	0.167899	0.185877	0.0355128	0.046315	0.175013
IPI:IPI00014843.5	LRRC16A	Isoform 1 of Leucine-rich repeat-containing protein 16A	3662	22	C	0.553233	1.20977	1786.23	988.199	2160.93	30.0684	40.8583	28.3439	898.882	18.2131	21.0867	21.6906	13.7986	477.193	9.66887	40.9152	49.7009	32.0881	1093.42	22.1548	27.7185	40.3338	28.5074	887.344	17.9793	19.8565	23.2275	14.8814	511.006	10.354	40.733	48.5233	32.1869	1067.51	21.6299	-0.904872	-0.837455	0.414322	0.343572	0.307457	0.221505	-0.0247419	-0.0366577	0.110612
IPI:IPI00549858.6	PCTK1	Serine/threonine-protein kinase PCTAIRE-1	719	3	C	0.554259	1.14782	120.704	66.9012	138.546	7.21824	19.8591	25.4656	59.5772	18.2667	3.31614	10.3097	12.5545	30.9292	9.48308	7.7411	23.6068	29.1803	70.8204	21.714	6.77544	20.3756	25.3991	61.1267	18.7418	3.06521	11.9907	15.656	35.972	11.0292	5.88861	22.5753	31.4015	67.7258	20.7652	-0.987292	-0.763769	0.73525	0.22026	0.394727	0.812545	0.0147938	0.158481	0.866765
IPI:IPI00004524.1	GCA	Grancalcin	1485	6	C	0.55543	1.20182	698.334	387.876	839.272	64.7953	56.8192	25.8075	340.915	17.7054	33.5355	31.8157	13.8806	190.894	9.9141	88.6746	71.6463	35.5732	429.878	22.3257	69.7875	59.5699	29.2264	357.419	18.5626	35.231	32.8304	15.8808	196.982	10.2303	83.1005	68.2324	35.1936	409.394	21.2619	-0.816048	-0.793129	0.21021	0.31256	0.217816	0.325241	0.0298081	0.0401516	0.127136
IPI:IPI00165434.4	YLPM1	YLP motif containing 1	2026	15	C	0.556964	0.757074	1115.42	621.246	844.453	26.2978	35.9282	28.5463	538.924	20.8795	16.2041	20.1491	12.6502	302.236	11.7095	20.1593	27.5412	21.0506	413.118	16.0054	30.2141	38.4328	29.2467	576.492	22.335	14.8023	21.2674	15.1958	319.01	12.3594	24.0398	28.7556	19.6558	431.335	16.7112	-0.603422	-0.669167	0.545576	-0.335706	-0.272444	0.4303	0.0940724	0.130674	0.299818
IPI:IPI00032140.4	SERPINH1	Serpin H1	357	40	C	0.557436	0.876257	3204.46	1786.28	2807.93	27.8494	40.3923	42.4127	1615.69	20.7175	16.5194	21.2943	17.0188	851.774	10.922	29.7987	35.3551	26.4411	1414.21	18.1339	27.2653	39.7192	43.3185	1588.77	20.3723	18.6671	23.3627	18.2428	934.508	11.9829	28.5128	34.8431	27.9674	1393.72	17.8713	-0.731408	-0.823852	0.605122	-0.0159932	-0.057826	0.401549	-0.0623462	-0.0612339	0.250097
IPI:IPI00328753.1	KTN1	Isoform 1 of Kinectin	1223	84	C	0.558012	0.99847	6750.68	3766.96	6740.35	35.73	39.7688	26.8329	3340.58	19.3567	17.966	21.7491	14.5298	1826.92	10.586	34.7229	40.6904	28.0351	3417.99	19.8053	36.1365	40.5964	28.2742	3410.1	19.7595	21.3082	23.0957	15.1738	1940.04	11.2414	35.5317	39.5519	26.4018	3322.36	19.2511	-0.879408	-0.825635	0.437346	0.0346756	0.033051	0.205648	0.0095572	0.00700964	0.232719
IPI:IPI00893197.1	PPP2R4	Serine/threonine-protein phosphatase 2A regulatory subunit B' (PP2A, subunit B', PR53 isoform) (Phosphotyrosyl phosphatase activator) (PTPA). Isoform 1	3875	13	C	0.558149	1.17019	844.996	471.634	988.809	31.2616	32.9356	23.8628	428.162	18.5718	18.1952	18.2376	11.8403	237.088	10.2839	31.5038	38.3379	28.544	498.393	21.6181	25.5049	32.0642	24.2591	416.834	18.0805	19.8378	18.042	12.2867	234.546	10.1736	35.3644	37.7243	27.3267	490.416	21.2721	-1.01273	-0.824207	0.583825	0.0650344	0.124803	0.251465	-0.0615077	-0.154537	0.377262
IPI:IPI00294004.1	PROS1	Vitamin K-dependent protein S	3232	1	C	0.558177	0.93015	66.1973	36.9498	61.5734	35.0176	35.0176	0	35.0176	21.2588	18.1496	18.1496	0	18.1496	11.0184	33.4488	33.4488	0	33.4488	20.3064	31.1797	31.1797	0	31.1797	18.9289	18.8002	18.8002	0	18.8002	11.4134	28.1246	28.1246	0	28.1246	17.0741	-0.948142	-0.948142	0	-0.0661276	-0.0661276	0	-0.167473	-0.167473	0
IPI:IPI00295772.5	CYP51A1	cytochrome P450, family 51, subfamily A, polypeptide 1 isoform 1	3814	5	C	0.558786	0.857242	733.556	409.901	628.835	84.8669	71.6421	45.4348	358.211	20.2117	46.2516	38.9293	25.4151	194.647	10.9828	75.07	63.2334	42.6529	316.167	17.8395	92.1788	75.069	46.8353	375.345	21.1785	51.0432	43.0508	27.582	215.254	12.1455	75.9757	62.5335	42.4423	312.668	17.642	-0.875699	-0.922007	0.20415	-0.176966	-0.227679	0.179636	0.0642407	0.0780811	0.0378475
IPI:IPI00032563.3	ZNF281	Zinc finger protein 281	3101	4	C	0.559011	0.986634	208.878	116.765	206.086	10.7594	26.2268	32.0315	104.907	19.7294	6.73302	13.2363	14.6499	52.9454	9.95721	13.8725	26.778	26.8895	107.112	20.1441	11.6599	25.9927	29.6358	103.971	19.5534	7.7745	15.9549	17.0187	63.8196	12.0023	12.9583	24.7435	25.6385	98.9742	18.6137	-1.03043	-0.878855	0.415101	0.356563	0.252258	0.271626	0.0487145	0.0808963	0.265473
IPI:IPI00163403.7	SHKBP1	Isoform 1 of SH3KBP1-binding protein 1	4302	3	C	0.559517	0.860317	384.285	215.014	330.607	49.1097	63.0464	24.5579	189.139	20.3396	29.4751	36.1205	13.9529	108.361	11.6529	42.8984	54.4396	21.7709	163.319	17.5629	48.9201	65.0488	29.034	195.146	20.9856	27.3809	35.5509	17.1247	106.653	11.4692	45.375	55.7628	26.644	167.288	17.9898	-0.809453	-0.803047	0.0777695	-0.200345	-0.215394	0.0307346	0.00865742	0.0247652	0.0773195
IPI:IPI00440727.1	BRD4	Isoform 1 of Bromodomain-containing protein 4	2418	7	C	0.56031	0.821701	546.828	306.393	449.329	33.9911	38.0659	10.397	266.461	20.4569	22.0168	22.8418	11.2296	159.893	12.2753	31.2882	31.5993	8.61322	221.195	16.9817	37.6654	40.0525	10.0902	280.367	21.5245	21.7713	20.9286	8.39373	146.5	11.2472	31.5897	32.5906	9.89816	228.134	17.5144	-0.974958	-0.855435	0.503997	-0.290982	-0.26714	0.132601	0.0313663	0.0803843	0.149937
IPI:IPI00410631.4	FAM45A;FAM45B	Protein FAM45A	2220	3	C	0.562058	0.964173	373.625	209.999	360.239	32.3793	61.3267	70.036	183.98	19.4922	18.5298	34.4119	40.9603	103.236	10.9376	41.208	60.8868	60.9063	182.66	19.3524	37.4047	63.2149	69.9216	189.645	20.0924	16.8189	35.5878	43.815	106.763	11.3113	40.6974	59.193	59.2599	177.579	18.8141	-0.805225	-1.0241	0.381144	0.235859	0.151871	0.248842	0.0119734	0.0478719	0.145685
IPI:IPI00008304.2	AKTIP	AKT interacting protein	2722	1	C	0.562203	1.01815	200.123	112.51	203.756	99.915	99.915	0	99.915	19.3488	52.2873	52.2873	0	52.2873	10.1256	108.213	108.213	0	108.213	20.9557	100.208	100.208	0	100.208	19.4055	60.2224	60.2224	0	60.2224	11.6622	95.5428	95.5428	0	95.5428	18.5021	-0.934242	-0.934242	0	0.115097	0.115097	0	0.00421857	0.00421857	0
IPI:IPI00097492.4	ZNF512	Zinc finger protein 512	897	3	C	0.562206	1.11845	173.793	97.7075	194.379	23.5236	26.6467	10.6991	79.94	17.159	13.0525	15.198	8.95219	45.5939	9.78664	31.2149	33.4125	14.6429	100.238	21.5158	27.3631	31.2844	12.7665	93.8531	20.1454	12.2245	17.3712	9.61751	52.1136	11.1861	26.8443	31.3802	20.3353	94.1406	20.2071	-0.849783	-0.907418	0.316637	0.346568	0.305901	0.127521	0.229697	0.229408	0.0111445
IPI:IPI00019359.4	KRT9	Keratin, type I cytoskeletal 9	2580	1	C	0.562635	0.348633	166.328	93.5818	57.9873	80.4888	80.4888	0	80.4888	25.3192	44.5003	44.5003	0	44.5003	13.9983	29.1543	29.1543	0	29.1543	9.171	85.8389	85.8389	0	85.8389	27.0021	49.0815	49.0815	0	49.0815	15.4394	28.833	28.833	0	28.833	9.06994	-0.854974	-0.854974	0	-1.46508	-1.46508	0	0.0928432	0.0928432	0
IPI:IPI00100247.3	TMX4	Thioredoxin-related transmembrane protein 4	3861	2	C	0.562814	1.43481	97.5629	54.9098	139.984	25.03	25.03	0.729131	50.0601	17.1171	12.9661	12.9661	2.4257	25.9321	8.86699	37.1062	37.1062	2.13487	74.2124	25.3755	23.7514	23.7514	0.738176	47.5028	16.2427	14.4888	14.4888	2.44734	28.9777	9.90836	32.886	32.886	4.8345	65.7719	22.4894	-0.961348	-0.961348	0.313523	0.567111	0.567111	0.125082	-0.0756899	-0.0756899	0.0868771
IPI:IPI00099650.2	JAG1	Protein jagged-1	1886	3	C	0.562975	1.08209	287.486	161.847	311.085	38.8732	48.0926	31.1992	144.278	18.9735	23.4513	29.0607	13.6854	87.1822	11.465	38.0689	53.7581	48.327	161.274	21.2086	39.1544	47.7358	31.308	143.208	18.8327	21.0484	24.8884	12.7943	74.6653	9.81898	38.1066	49.9369	43.3636	149.811	19.7011	-0.729107	-0.620692	0.338546	-0.0301602	-0.0714557	0.475427	-0.00738017	-0.0192253	0.0369961
IPI:IPI00258804.1	ATPIF1	ATPase inhibitory factor 1 isoform 3 precursor	3195	2	C	0.563408	0.654855	577.583	325.415	378.233	143.745	143.745	91.8527	287.491	22.4387	78.9233	78.9233	48.9994	157.847	12.3199	95.2445	95.2445	48.3965	190.489	14.8677	145.046	145.046	86.3796	290.092	22.6417	83.7842	83.7842	45.406	167.568	13.0787	93.872	93.872	40.6292	187.744	14.6534	-0.854706	-0.854706	0.032662	-0.528794	-0.528794	0.226316	0.0369106	0.0369106	0.0774757
IPI:IPI00298896.8	CLK3	Isoform 1 of Dual specificity protein kinase CLK3	5409	1	C	0.5636	1.00828	71.0711	40.0557	71.6595	37.5018	37.5018	0	37.5018	20.5168	19.761	19.761	0	19.761	10.811	35.6601	35.6601	0	35.6601	19.5092	33.5693	33.5693	0	33.5693	18.3653	20.2947	20.2947	0	20.2947	11.103	35.9994	35.9994	0	35.9994	19.6948	-0.924305	-0.924305	0	-0.0726511	-0.0726511	0	-0.159818	-0.159818	0
IPI:IPI00021088.1	KCNAB2	Isoform 1 of Voltage-gated potassium channel subunit beta-2	5204	2	C	0.563859	1.31506	200.981	113.325	264.303	50.9658	50.9658	30.8422	101.932	17.6166	25.9984	25.9984	15.5754	51.9969	8.98652	67.1837	67.1837	29.9721	134.367	23.2225	49.5247	49.5247	34.3597	99.0494	17.1185	30.6642	30.6642	21.402	61.3283	10.5993	64.9681	64.9681	37.2097	129.936	22.4566	-0.967886	-0.967886	0.0106904	0.46886	0.46886	0.266749	-0.0940943	-0.0940943	0.162191
IPI:IPI00300407.4	SDC2	Syndecan-2	5321	1	C	0.564019	0.870141	20.5592	11.5958	17.8894	9.69912	9.69912	0	9.69912	19.381	5.59507	5.59507	0	5.59507	11.1802	8.43984	8.43984	0	8.43984	16.8647	10.8601	10.8601	0	10.8601	21.701	6.00073	6.00073	0	6.00073	11.9908	9.44959	9.44959	0	9.44959	18.8824	-0.793698	-0.793698	0	-0.200638	-0.200638	0	0.163116	0.163116	0
IPI:IPI00619921.3	DIDO1	Isoform 4 of Death-inducer obliterator 1	707	15	C	0.564315	0.723424	1564.46	882.847	1131.77	43.7819	50.7997	24.6993	761.995	21.2903	28.4641	28.5785	14.632	428.677	11.9773	33.6143	37.202	17.4619	558.031	15.5915	50.3733	53.4976	26.0431	802.464	22.421	30.2757	30.278	14.7675	454.17	12.6896	36.0453	38.2491	17.1826	573.736	16.0303	-0.735124	-0.852018	0.311308	-0.428931	-0.382941	0.300163	0.0615003	0.0810681	0.10312
IPI:IPI00414431.2	NF2	Isoform 1 of Merlin	87	19	C	0.566024	0.82282	2224.98	1259.39	1830.76	49.6172	57.3089	34.9257	1088.87	20.4862	28.1255	32.4327	17.3973	616.221	11.5937	44.1342	47.6297	27.2687	904.965	17.0262	53.7824	59.7955	36.8063	1136.11	21.3751	27.8767	33.8511	18.1956	643.171	12.1007	41.2281	48.7259	28.3483	925.793	17.4181	-0.813989	-0.76079	0.337024	-0.225434	-0.233615	0.247716	0.0488757	0.0248628	0.177133
IPI:IPI00142487.2	KIAA1804	Isoform 1 of Mitogen-activated protein kinase kinase kinase	428	4	C	0.566342	0.946875	690.743	391.197	654.047	74.9769	84.1753	32.0508	336.701	19.3954	47.6529	46.6775	22.5098	186.71	10.7553	71.687	82.0076	34.8967	328.03	18.8959	78.1415	88.5105	32.0625	354.042	20.3943	48.3136	51.1218	24.4359	204.487	11.7793	69.786	81.5042	32.0286	326.017	18.7799	-0.898	-0.922171	0.627816	-0.0392167	-0.0553335	0.165287	0.10884	0.0786515	0.131941
IPI:IPI00328793.3	SREBF2	Sterol regulatory element-binding protein 2	4303	1	C	0.566715	1.21272	114.519	64.8998	138.88	59.8369	59.8369	0	59.8369	18.799	28.8042	28.8042	0	28.8042	9.04944	72.0462	72.0462	0	72.0462	22.6348	54.6823	54.6823	0	54.6823	17.1795	36.0956	36.0956	0	36.0956	11.3402	66.8336	66.8336	0	66.8336	20.9971	-1.05475	-1.05475	0	0.267887	0.267887	0	-0.129962	-0.129962	0
IPI:IPI00477802.1	TCEAL1	Isoform 2 of Transcription elongation factor A protein-like 1	4961	2	C	0.567471	0.619911	85.7393	48.6546	53.1507	21.2511	21.2511	17.2329	42.5023	22.6625	9.89722	9.89722	3.40584	19.7944	10.5545	13.6918	13.6918	4.6394	27.3836	14.6011	21.6185	21.6185	18.7134	43.237	23.0542	14.4301	14.4301	10.7029	28.8602	15.3884	12.8835	12.8835	7.58254	25.7671	13.7392	-0.85889	-0.85889	0.82482	-0.389293	-0.389293	0.832902	-0.026323	-0.026323	0.121748
IPI:IPI00550059.3	FOXRED2	Putative uncharacterized protein FOXRED2	3139	1	C	0.567691	0.76494	260.075	147.642	198.942	128.761	128.761	0	128.761	21.2246	71.5613	71.5613	0	71.5613	11.796	101.054	101.054	0	101.054	16.6574	131.314	131.314	0	131.314	21.6454	76.0809	76.0809	0	76.0809	12.541	97.8878	97.8878	0	97.8878	16.1356	-0.847442	-0.847442	0	-0.349573	-0.349573	0	0.0283246	0.0283246	0
IPI:IPI00009070.1	HBS1L	Isoform 1 of HBS1-like protein	2942	12	C	0.56837	1.25163	948.025	538.829	1186.57	36.9855	40.136	21.0088	481.632	18.0155	18.8922	23.0122	14.8925	276.146	10.3293	47.2206	49.8886	27.633	598.663	22.3931	34.0196	38.8661	20.8822	466.393	17.4455	17.4795	21.8902	13.8528	262.683	9.8257	47.8622	48.9924	27.2201	587.909	21.9908	-0.787922	-0.870129	0.397172	0.316201	0.279784	0.193059	-0.0352753	-0.0629842	0.201773
IPI:IPI00303207.3	ABCE1	ATP-binding cassette sub-family E member 1	503	37	C	0.570048	1.16064	2132.08	1215.39	2474.57	15.805	29.2326	25.5074	1081.6	18.5778	10.7094	15.9389	13.6683	589.739	10.1294	20.8861	34.3445	29.3272	1270.75	21.8265	16.8329	28.3913	23.8251	1050.48	18.0432	9.79363	16.9094	15.051	625.648	10.7462	20.5751	32.5357	27.4211	1203.82	20.677	-0.90338	-0.787591	0.582617	0.21237	0.204984	0.313829	-0.0282574	-0.0244171	0.250523
IPI:IPI00001662.2	OPCML	OPCML protein	5005	1	C	0.57055	1.29615	102.844	58.6777	133.302	47.3283	47.3283	0	47.3283	16.0531	28.75	28.75	0	28.75	9.75162	68.793	68.793	0	68.793	23.3336	55.5158	55.5158	0	55.5158	18.8302	29.9277	29.9277	0	29.9277	10.1511	64.5085	64.5085	0	64.5085	21.8804	-0.719138	-0.719138	0	0.53956	0.53956	0	0.230196	0.230196	0
IPI:IPI00101987.6	C19orf62	Isoform 1 of BRCA1-A complex subunit MERIT40	2089	10	C	0.570598	0.976898	777.002	443.356	759.052	33.5349	39.2633	30.095	392.633	19.8359	19.1592	21.5245	17.6833	215.245	10.8742	29.5061	36.0419	26.9975	360.419	18.2084	34.9918	38.4369	29.9369	384.369	19.4184	19.5398	22.8111	18.2058	228.111	11.5242	33.2402	39.8633	28.7852	398.633	20.139	-0.908505	-1.00451	0.463425	-0.0515989	-0.19929	0.377999	0.00274665	-0.090844	0.260427
IPI:IPI00014375.2	ENPEP	Glutamyl aminopeptidase	1627	30	C	0.570948	1.31227	2345.39	1339.1	3077.78	30.6745	39.7695	33.3018	1193.08	17.6432	13.4903	21.8993	21.3826	656.98	9.71538	39.9736	52.1394	44.0517	1564.18	23.131	29.8064	38.4105	31.3433	1152.31	17.0403	15.213	22.7372	20.2405	682.115	10.0871	37.2873	50.4533	44.9584	1513.6	22.383	-0.967793	-0.882178	0.560521	0.394428	0.324762	0.424816	-0.0475588	-0.0220968	0.240749
IPI:IPI00012301.1	GPS2	G protein pathway suppressor 2	4924	1	C	0.571311	0.496133	263.042	150.279	130.504	123.498	123.498	0	123.498	22.7091	63.3861	63.3861	0	63.3861	11.6556	61.5783	61.5783	0	61.5783	11.3232	139.544	139.544	0	139.544	25.6598	86.8927	86.8927	0	86.8927	15.9781	68.9255	68.9255	0	68.9255	12.6742	-0.962243	-0.962243	0	-1.00399	-1.00399	0	0.176238	0.176238	0
IPI:IPI00022186.2	ARHGEF4	Isoform 1 of Rho guanine nucleotide exchange factor 4	5425	1	C	0.571577	1.16798	28.4077	16.2372	33.1795	14.6535	14.6535	0	14.6535	18.829	7.14981	7.14981	0	7.14981	9.18711	14.0177	14.0177	0	14.0177	18.0119	13.7542	13.7542	0	13.7542	17.6734	9.08738	9.08738	0	9.08738	11.6768	19.1618	19.1618	0	19.1618	24.6218	-1.03527	-1.03527	0	-0.0640024	-0.0640024	0	-0.091377	-0.091377	0
IPI:IPI00478278.1	HAUS7	UCH interacting protein 1 isoform b	4916	1	C	0.572765	0.751475	219.726	125.851	165.119	107.969	107.969	0	107.969	21.1415	65.3876	65.3876	0	65.3876	12.8036	79.1972	79.1972	0	79.1972	15.5077	111.757	111.757	0	111.757	21.8833	60.4638	60.4638	0	60.4638	11.8395	85.9214	85.9214	0	85.9214	16.8244	-0.723523	-0.723523	0	-0.44709	-0.44709	0	0.0497583	0.0497583	0
IPI:IPI00021770.1	HMGCR	Isoform 1 of 3-hydroxy-3-methylglutaryl-coenzyme A reductase	3929	1	C	0.573307	0.850081	44.5086	25.5171	37.8359	20.4866	20.4866	0	20.4866	18.9934	11.3219	11.3219	0	11.3219	10.4967	17.8988	17.8988	0	17.8988	16.5943	24.022	24.022	0	24.022	22.2712	14.1952	14.1952	0	14.1952	13.1605	19.9371	19.9371	0	19.9371	18.4839	-0.855568	-0.855568	0	-0.194814	-0.194814	0	0.229678	0.229678	0
IPI:IPI00218962.3	C20orf43	cDNA FLJ52798	2442	6	C	0.57335	0.925989	672.607	385.639	622.827	58.9794	54.1451	30.8824	324.871	19.3252	26.4156	29.976	19.2881	179.856	10.6989	53.3036	55.0819	36.5885	330.491	19.6595	60.4424	57.956	34.8327	347.736	20.6854	32.805	34.2972	21.1701	205.783	12.2412	46.6974	48.7226	29.3719	292.336	17.3898	-0.768704	-0.830422	0.373622	0.00687177	-0.0118302	0.210815	0.0627607	0.10584	0.102366
IPI:IPI00069694.3	GTF2IRD1	Isoform 1 of General transcription factor II-I repeat domain-containing protein 1	3715	1	C	0.57383	0.850565	67.2713	38.6023	57.2186	32.5018	32.5018	0	32.5018	19.9285	19.3933	19.3933	0	19.3933	11.891	26.3414	26.3414	0	26.3414	16.1512	34.7695	34.7695	0	34.7695	21.3189	19.209	19.209	0	19.209	11.778	30.8772	30.8772	0	30.8772	18.9323	-0.744958	-0.744958	0	-0.303185	-0.303185	0	0.097306	0.097306	0
IPI:IPI00158020.8	SFRS14	Isoform 1 of Putative splicing factor, arginine/serine-rich 14	1425	21	C	0.573848	0.852249	2655.55	1523.88	2263.19	58.5006	62.0248	35.5428	1302.52	20.2173	33.8953	35.8943	22.8404	753.781	11.6999	47.392	53.9524	30.1948	1133	17.586	64.7341	64.4301	35.3219	1353.03	21.0013	34.0962	36.6715	20.6659	770.102	11.9532	49.1099	53.8184	31.0646	1130.19	17.5423	-0.749809	-0.777737	0.426852	-0.163691	-0.153811	0.233887	0.0759559	0.0950122	0.185909
IPI:IPI00103467.4	ALDH1B1	Aldehyde dehydrogenase X, mitochondrial	1626	20	C	0.574029	1.08873	1247.94	716.356	1358.67	21.0373	31.5381	26.4329	630.761	18.9818	12.9375	17.7671	16.0911	355.341	10.6935	22.7426	34.3426	28.8657	686.852	20.6698	19.6921	30.8591	28.1961	617.182	18.5732	11.8726	18.0508	15.5555	361.015	10.8642	21.6279	33.591	29.6106	671.819	20.2174	-0.830409	-0.913355	0.473693	0.145269	0.105627	0.27025	-0.0404618	-0.0777986	0.218635
IPI:IPI00031616.6	-	22 kDa protein	2790	6	C	0.574929	1.07194	511.924	294.32	548.752	31.9035	41.2147	19.6422	247.288	18.2501	18.905	23.7579	13.4849	142.548	10.5201	39.8673	44.8174	15.8145	268.904	19.8454	37.4919	44.106	22.2921	264.636	19.5304	21.2864	25.2954	13.1836	151.772	11.2009	38.0717	46.6413	19.8887	279.848	20.653	-0.869482	-0.839149	0.162722	0.19183	0.161884	0.240967	0.0861858	0.0796515	0.161812
IPI:IPI00745792.1	NMRAL1	NmrA-like family protein	1489	4	C	0.574998	1.38748	316.833	182.178	439.599	36.7234	40.3542	18.501	161.417	17.1974	21.9645	21.0859	12.4948	84.3435	8.986	48.2475	54.7659	26.1042	219.064	23.3392	31.4122	38.8541	21.5072	155.416	16.5581	25.0813	24.4587	16.7989	97.8348	10.4234	45.1981	55.1338	31.6051	220.535	23.4959	-1.00516	-1.10161	0.596405	0.436149	0.437164	0.0503592	0.00358852	-0.0896187	0.244156
IPI:IPI00016699.4	MTFR1	Mitochondrial fission regulator 1	4609	2	C	0.575982	0.687109	119.579	68.8751	82.1635	28.8153	28.8153	13.6527	57.6306	21.296	16.9462	16.9462	1.07541	33.8924	12.5241	19.0968	19.0968	8.22994	38.1936	14.1135	30.9739	30.9739	8.39034	61.9479	22.8913	17.4913	17.4913	1.68376	34.9827	12.927	21.985	21.985	5.53649	43.9699	16.248	-0.681445	-0.681445	0.619381	-0.577927	-0.577927	0.0688589	0.163137	0.163137	0.315306
IPI:IPI00017895.3	GPD2	Isoform 1 of Glycerol-3-phosphate dehydrogenase, mitochondrial	64	41	C	0.576132	0.98836	3413.14	1966.42	3373.41	27.7264	41.3899	33.47	1696.98	19.3875	19.0462	23.0609	16.6947	945.498	10.802	30.7386	41.0696	31.3761	1683.86	19.2375	27.0541	41.8575	33.4985	1716.16	19.6066	18.9523	24.9005	18.2874	1020.92	11.6637	33.8655	41.2086	31.2041	1689.55	19.3026	-0.923156	-0.779583	0.479412	0.0544872	0.0311335	0.284943	0.0129167	0.0094606	0.198509
IPI:IPI00783004.2	PLCB4	phospholipase C beta 4 isoform a	1439	25	C	0.576269	1.03334	2576.45	1484.73	2662.36	35.0739	51.266	50.0535	1281.65	19.0622	18.7833	29.0932	31.1189	727.331	10.8177	41.0524	54.3607	53.7658	1359.02	20.2128	36.9635	51.7922	48.4252	1294.8	19.2578	22.0494	30.2958	32.8668	757.396	11.2648	39.1993	52.1334	51.1519	1303.34	19.3847	-0.909484	-0.831249	0.46414	0.0894974	0.124566	0.3295	0.00459104	0.0693862	0.256382
IPI:IPI00000656.2	KIAA0892	Isoform 1 of Uncharacterized protein KIAA0892	4765	1	C	0.576854	1.10359	65.2101	37.6167	71.9653	32.7288	32.7288	0	32.7288	18.7244	20.1357	20.1357	0	20.1357	11.5198	31.9114	31.9114	0	31.9114	18.2568	32.4813	32.4813	0	32.4813	18.5828	17.481	17.481	0	17.481	10.001	40.0539	40.0539	0	40.0539	22.9152	-0.700805	-0.700805	0	-0.0364919	-0.0364919	0	-0.0109541	-0.0109541	0
IPI:IPI00021518.1	DDB2	Isoform 1 of DNA damage-binding protein 2	402	8	C	0.577442	0.829749	664.183	383.527	551.105	40.3706	41.0099	31.4049	328.08	20.5202	25.0558	24.3844	16.5415	195.075	12.2012	32.8739	33.8837	23.8136	271.07	16.9544	43.1324	42.0128	31.4879	336.103	21.022	23.9837	23.5565	18.3478	188.452	11.787	35.2759	35.0044	23.6718	280.035	17.5152	-0.656013	-0.724336	0.636261	-0.264657	-0.323642	0.526542	0.0326481	0.00374184	0.564462
IPI:IPI00005030.5	SH3BP4	Isoform 1 of SH3 domain-binding protein 4	676	16	C	0.57796	0.916526	1308.66	756.356	1199.42	40.6676	40.5315	26.2278	648.504	19.8657	23.2681	23.4678	13.6384	375.485	11.5023	31.1517	37.2231	23.9185	595.569	18.2441	41.405	41.26	25.086	660.16	20.2227	23.8909	23.8044	14.1168	380.871	11.6673	29.9202	37.7409	22.7416	603.855	18.4979	-0.806972	-0.673343	0.464631	-0.100866	-0.083375	0.268183	0.0582637	0.00859041	0.327227
IPI:IPI00015151.1	SCD5	Stearoyl-CoA desaturase 5, isoform CRA_d	961	1	C	0.57819	0.562072	71.8084	41.5189	40.3615	30.979	30.979	0	30.979	20.157	21.5856	21.5856	0	21.5856	14.045	20.8758	20.8758	0	20.8758	13.5831	40.8294	40.8294	0	40.8294	26.5663	19.9333	19.9333	0	19.9333	12.9699	19.4857	19.4857	0	19.4857	12.6787	-0.521222	-0.521222	0	-0.569461	-0.569461	0	0.398318	0.398318	0
IPI:IPI00012726.4	PABPC4	Isoform 1 of Polyadenylate-binding protein 4	3869	22	C	0.578248	0.768881	2712.93	1568.75	2085.92	50.7223	61.6027	46.0812	1355.26	21.2837	28.3507	34.3279	23.182	755.214	11.8603	40.9168	47.8654	31.3961	1053.04	16.5375	50.5824	61.7122	44.9329	1357.67	21.3215	28.5467	36.9787	26.1901	813.532	12.7761	43.0091	46.9491	29.0002	1032.88	16.2209	-0.83924	-0.797678	0.253285	-0.326243	-0.269917	0.330917	0.0145824	0.0380803	0.194886
IPI:IPI00304000.1	PML	Isoform PML-3 of Probable transcription factor PML	738	1	C	0.578939	1.15553	50.8703	29.4508	58.7821	28.7844	28.7844	0	28.7844	20.6928	15.0674	15.0674	0	15.0674	10.8318	29.4867	29.4867	0	29.4867	21.1977	22.0859	22.0859	0	22.0859	15.8773	14.3834	14.3834	0	14.3834	10.3401	29.2954	29.2954	0	29.2954	21.0602	-0.933857	-0.933857	0	0.0347794	0.0347794	0	-0.382163	-0.382163	0
IPI:IPI00024975.2	KIF15	Isoform 1 of Kinesin-like protein KIF15	1618	7	C	0.580189	0.834727	458.83	266.208	382.998	23.5588	30.7125	17.1363	214.988	19.4026	14.9434	18.0624	10.3556	126.437	11.4109	21.2879	26.914	16.7822	188.398	17.0028	26.3999	34.8346	19.6489	243.842	22.0067	13.394	19.9673	11.8408	139.771	12.6143	22.3349	27.8	15.547	194.6	17.5626	-0.815739	-0.798413	0.615588	-0.233516	-0.218813	0.200436	0.338188	0.184145	0.328516
IPI:IPI00217468.3	HIST1H1B	Histone H1.5	142	15	C	0.580773	0.664418	1928.14	1119.81	1281.09	58.858	65.7179	52.0228	985.769	22.7711	33.8499	35.8565	24.5291	537.847	12.4242	41.2062	44.1367	30.7266	662.051	15.2933	58.625	62.8245	44.1749	942.367	21.7685	35.3246	38.7975	28.2493	581.962	13.4432	43.2211	41.2692	26.099	619.038	14.2997	-0.783186	-0.727001	0.32691	-0.506524	-0.466591	0.281237	-0.000106323	0.0318138	0.209455
IPI:IPI00301428.7	ATP5SL	cDNA FLJ60315	3538	2	C	0.582004	0.833036	198.006	115.24	164.947	49.8476	49.8476	61.6328	99.6952	20.8483	28.4741	28.4741	30.5263	56.9482	11.909	42.1954	42.1954	49.8944	84.3908	17.6478	49.1556	49.1556	59.954	98.3113	20.5589	29.1462	29.1462	35.864	58.2923	12.1901	40.2779	40.2779	48.6486	80.5558	16.8459	-0.381835	-0.381835	0.733109	-0.0640608	-0.0640608	0.291402	0.0401998	0.0401998	0.0983033
IPI:IPI00016597.3	CLN6	Ceroid-lipofuscinosis neuronal protein 6	4362	1	C	0.582115	0.482085	29.7792	17.3349	14.3561	14.3834	14.3834	0	14.3834	23.3989	7.20261	7.20261	0	7.20261	11.7172	9.0071	9.0071	0	9.0071	14.6528	15.3958	15.3958	0	15.3958	25.0459	10.1323	10.1323	0	10.1323	16.4833	5.34902	5.34902	0	5.34902	8.70181	-0.997809	-0.997809	0	-0.675266	-0.675266	0	0.0981322	0.0981322	0
IPI:IPI00759472.1	INCENP	Isoform 2 of Inner centromere protein	2862	4	C	0.582775	0.444393	161.853	94.3241	71.9265	20.6756	19.8377	12.7479	79.3508	24.1846	9.95343	10.3788	5.90056	41.515	12.653	7.14052	8.8921	6.48512	35.5684	10.8406	21.851	20.6257	11.6253	82.5027	25.1453	13.4481	13.2023	6.44875	52.8091	16.0952	6.86155	9.08953	6.36388	36.3581	11.0813	-0.985033	-0.830031	0.486299	-1.03858	-1.14154	0.518685	0.145187	0.140156	0.212452
IPI:IPI00604494.2	CCDC92	Coiled-coil domain-containing protein 92	4851	1	C	0.582816	0.605587	90.5678	52.7844	54.8467	44.0792	44.0792	0	44.0792	22.2399	26.8777	26.8777	0	26.8777	13.561	27.196	27.196	0	27.196	13.7216	46.4886	46.4886	0	46.4886	23.4555	25.9067	25.9067	0	25.9067	13.0711	27.6507	27.6507	0	27.6507	13.951	-0.71369	-0.71369	0	-0.696707	-0.696707	0	0.076777	0.076777	0
IPI:IPI00453476.2	-	29 kDa protein	1435	97	C	0.582853	1.2189	3729.45	2173.72	4545.82	11.5832	19.2914	22.5495	1871.26	17.9086	6.83616	11.0105	13.2969	1068.01	10.2212	13.7886	23.6265	25.2054	2291.77	21.9329	10.7011	19.1566	21.9988	1858.19	17.7834	7.01049	11.3991	13.2274	1105.71	10.582	12.7868	23.2377	24.2077	2254.05	21.572	-0.938506	-0.887048	0.798433	0.362952	0.37041	0.354699	-0.0399618	0.0202088	0.37764
IPI:IPI00220156.1	TGFB2	Isoform B of Transforming growth factor beta-2	2849	5	C	0.58348	1.53534	563.671	328.891	865.427	46.7077	58.8802	29.8295	294.401	16.7465	31.2712	31.9062	22.091	159.531	9.07462	59.0437	86.6489	44.5996	433.244	24.6443	44.6155	53.854	28.4308	269.27	15.3169	32.2026	33.872	22.2724	169.36	9.63373	61.4624	86.4366	42.5975	432.183	24.5839	-1.14735	-1.04125	0.466905	0.569317	0.557018	0.146598	-0.0982606	-0.137126	0.108608
IPI:IPI00006203.3	ZBED1	Zinc finger BED domain-containing protein 1	4648	2	C	0.583686	0.865345	162.345	94.7586	140.485	41.5648	41.5648	43.1765	83.1297	20.9085	22.3647	22.3647	24.0489	44.7295	11.2502	35.5222	35.5222	37.9887	71.0443	17.8688	39.6078	39.6078	38.3203	79.2155	19.924	25.0146	25.0146	25.7651	50.0291	12.5831	34.7201	34.7201	30.9492	69.4403	17.4654	-0.957315	-0.957315	0.119506	-0.279138	-0.279138	0.0995809	0.0345461	0.0345461	0.207425
IPI:IPI00185769.3	RECQL5	cDNA FLJ61700, highly similar to ATP-dependent DNA helicase Q5	4075	1	C	0.583852	1.08775	24.3603	14.2228	26.4979	11.6339	11.6339	0	11.6339	17.876	9.14624	9.14624	0	9.14624	14.0536	11.6852	11.6852	0	11.6852	17.9548	12.7264	12.7264	0	12.7264	19.5548	5.07658	5.07658	0	5.07658	7.8004	14.8127	14.8127	0	14.8127	22.7604	-0.34708	-0.34708	0	0.00634629	0.00634629	0	0.129497	0.129497	0
IPI:IPI00293303.1	LGMN	Legumain	3154	8	C	0.584148	1.02339	740.679	432.666	758	29.565	46.3182	57.5655	370.546	19.1859	17.6635	26.1225	32.2162	208.98	10.8204	35.0568	48.495	52.4229	387.96	20.0875	30.1193	46.2667	56.2592	370.133	19.1645	22.2447	27.9607	29.7053	223.686	11.5819	35.8435	46.255	50.6317	370.04	19.1597	-0.889435	-0.928229	0.355088	0.196154	0.222707	0.298451	0.0370912	0.0537753	0.177986
IPI:IPI00375358.2	RFC1	Isoform 1 of Replication factor C subunit 1	227	20	C	0.584799	0.777278	2065.64	1207.98	1605.58	30.6933	50.7032	56.2568	1014.06	20.7834	17.5838	28.3299	31.9213	566.599	11.6125	21.2155	40.0833	49.0288	801.667	16.4303	32.7932	52.5789	57.802	1051.58	21.5522	18.9115	32.0692	35.2925	641.385	13.1453	23.771	40.1954	47.7191	803.909	16.4762	-0.812141	-0.795912	0.513131	-0.35102	-0.347808	0.346269	0.059715	0.0764264	0.214303
IPI:IPI00006952.3	LACTB2	Beta-lactamase-like protein 2	505	19	C	0.585291	0.962881	2164.4	1266.8	2084.06	34.9295	56.4239	71.3551	1072.05	19.4379	15.9293	33.207	36.3878	630.932	11.4397	32.2433	55.5533	70.3641	1055.51	19.138	35.4682	57.4921	71.6785	1092.35	19.8059	22.2594	33.4669	38.0031	635.872	11.5293	34.4479	54.1341	63.9115	1028.55	18.6491	-0.816931	-0.625621	0.661939	0.00612745	-0.0328189	0.409934	-0.0134739	-0.0965112	0.356036
IPI:IPI00219477.1	LFNG	Isoform 2 of Beta-1,3-N-acetylglucosaminyltransferase lunatic fringe	3126	3	C	0.586127	1.23334	215.699	126.427	266.03	38.3324	36.3258	10.8287	108.977	17.9193	21.5562	20.2424	3.67476	60.7271	9.98545	49.8611	45.7249	11.1913	137.175	22.5559	34.2754	35.5741	5.60227	106.722	17.5485	22.3792	21.9	2.86751	65.7	10.8032	44.4861	42.9515	4.03329	128.855	21.1877	-0.83046	-0.813398	0.71098	0.379352	0.347143	0.0972258	-0.141524	0.00543896	0.417467
IPI:IPI00041127.6	ASF1B	Histone chaperone ASF1B	3597	5	C	0.58653	0.533368	741.087	434.67	395.272	78.9085	72.9663	59.0984	364.831	23.2225	32.3205	42.0259	36.3213	210.13	13.3753	34.7289	39.2714	31.5392	196.357	12.4986	75.9729	75.2512	66.8367	376.256	23.9497	30.7921	44.908	37.966	224.54	14.2925	31.9697	39.7829	35.7574	198.915	12.6614	-0.69063	-0.79099	0.283307	-0.827747	-0.779483	0.300096	-0.0546959	0.0127003	0.235602
IPI:IPI00332106.2	PBXIP1	Isoform 1 of Pre-B-cell leukemia transcription factor-interacting protein 1	1693	12	C	0.58741	1.18172	948.212	556.989	1120.52	34.7626	39.533	26.0479	474.397	18.0673	19.6044	23.7028	14.2268	284.434	10.8326	45.2562	45.8615	26.1385	550.338	20.9595	30.8726	39.4846	26.7268	473.815	18.0452	18.6531	22.7129	15.1395	272.555	10.3802	45.8506	47.515	27.5502	570.18	21.7152	-0.77332	-0.723426	0.452951	0.293696	0.272424	0.26693	0.0122706	-0.00395596	0.166784
IPI:IPI00102096.3	SMAP1	Isoform 1 of Stromal membrane-associated protein 1	2948	2	C	0.588484	0.749907	172.238	101.359	129.163	43.1752	43.1752	34.3103	86.3504	21.4396	21.5632	21.5632	7.03028	43.1264	10.7077	32.5709	32.5709	28.9213	65.1418	16.1738	42.944	42.944	36.9767	85.8879	21.3248	29.1166	29.1166	16.8556	58.2331	14.4585	32.0104	32.0104	20.1391	64.0209	15.8955	-0.767318	-0.767318	0.817903	-0.494487	-0.494487	0.208648	-0.0681296	-0.0681296	0.145793
IPI:IPI00154774.3	C1orf102	Isoform 1 of Protein OSCP1	3943	1	C	0.58868	1.38618	66.2387	38.9934	91.8187	30.8358	30.8358	0	30.8358	15.6487	23.5586	23.5586	0	23.5586	11.9556	42.6916	42.6916	0	42.6916	21.6653	35.4029	35.4029	0	35.4029	17.9664	15.4348	15.4348	0	15.4348	7.83289	49.1271	49.1271	0	49.1271	24.9312	-0.388352	-0.388352	0	0.469345	0.469345	0	0.199259	0.199259	0
IPI:IPI00013894.1	STIP1	Stress-induced-phosphoprotein 1	22	113	C	0.589202	0.932697	12065.4	7108.98	11253.4	45.2205	53.1837	40.7921	6009.75	19.7509	27.3581	30.8724	24.132	3488.58	11.4651	46.5557	50.1964	36.1949	5672.2	18.6415	47.5141	53.5902	39.4056	6055.69	19.9018	27.703	32.0389	24.3761	3620.4	11.8983	46.6129	49.3911	35.3015	5581.2	18.3424	-0.806069	-0.758731	0.507447	0.0221898	-0.0318915	0.293139	0.0351326	0.0397447	0.222235
IPI:IPI00027705.2	PRIM2	Isoform 1 of DNA primase large subunit	4000	5	C	0.590007	0.500221	725.039	427.778	362.68	86.4974	71.6641	34.603	358.32	23.6437	50.7857	42.717	19.024	213.585	14.0934	40.0509	34.7251	16.7523	173.625	11.4567	84.9653	73.3438	32.8984	366.719	24.1979	42.9498	42.8386	19.8051	214.193	14.1335	46.9806	37.8109	15.1642	189.055	12.4748	-0.76511	-0.716848	0.0809639	-1.11082	-1.0381	0.234214	0.0249481	0.0592755	0.105696
IPI:IPI00057035.3	TRMT61B	Potential tRNA (adenine-N(1)-)-methyltransferase catalytic subunit TRMT61B	3472	1	C	0.590192	0.617749	98.0119	57.8458	60.5468	46.7618	46.7618	0	46.7618	21.6085	24.9231	24.9231	0	24.9231	11.5169	31.4509	31.4509	0	31.4509	14.5334	51.2501	51.2501	0	51.2501	23.6825	32.9227	32.9227	0	32.9227	15.2135	29.0959	29.0959	0	29.0959	13.4452	-0.907845	-0.907845	0	-0.572226	-0.572226	0	0.132226	0.132226	0
IPI:IPI00005791.1	NDC80	Kinetochore protein NDC80 homolog	1815	14	C	0.590577	0.770617	1740.25	1027.75	1341.07	69.6725	60.4547	31.4625	846.366	20.5975	38.1674	37.0668	21.458	518.935	12.629	55.4841	48.5633	23.9945	679.886	16.546	75.8094	63.8491	33.1003	893.888	21.754	43.8231	36.3442	16.8653	508.819	12.3828	56.3929	47.2274	24.9342	661.183	16.0908	-0.681346	-0.717644	0.382632	-0.33283	-0.28379	0.240593	0.0949774	0.0493774	0.191725
IPI:IPI00166680.1	MINK1	Isoform 3 of Misshapen-like kinase 1	2681	5	C	0.591592	1.2374	229.459	135.746	283.933	13.291	24.639	19.3061	123.195	18.9782	17.3467	13.2838	6.74408	66.419	10.2319	15.7116	28.6166	25.0078	143.083	22.042	9.50367	21.2528	18.476	106.264	16.37	19.653	13.8654	8.30579	69.3271	10.6799	16.7578	28.1701	22.9195	140.85	21.698	-0.774333	-0.697337	0.715901	0.290635	0.105035	0.489947	-0.309867	-0.320578	0.220443
IPI:IPI00028098.1	CCND1	G1/S-specific cyclin-D1	3932	1	C	0.592263	0.43965	312.581	185.13	137.426	148.357	148.357	0	148.357	23.3583	91.9616	91.9616	0	91.9616	14.479	68.0065	68.0065	0	68.0065	10.7074	164.224	164.224	0	164.224	25.8565	93.1686	93.1686	0	93.1686	14.669	69.4197	69.4197	0	69.4197	10.9299	-0.689973	-0.689973	0	-1.12533	-1.12533	0	0.146591	0.146591	0
IPI:IPI00018057.3	MYO9A	Isoform 4 of Myosin-IXa	156	5	C	0.592376	1.28062	527.79	312.65	675.896	55.0412	52.2795	34.0788	261.398	17.2388	15.6029	30.8432	31.7372	154.216	10.1703	85.5489	67.7505	41.7105	338.753	22.3402	52.3983	53.2784	40.3518	266.392	17.5682	13.627	31.6867	30.0454	158.434	10.4485	82.007	67.4285	40.8631	337.143	22.2341	-1.54982	-1.19969	0.707222	0.354035	0.377301	0.183178	-0.0709927	-0.0653695	0.195177
IPI:IPI00217494.2	SMG7	Isoform 1 of Protein SMG7	4677	2	C	0.592389	1.05196	289.699	171.615	304.752	73.0112	73.0112	53.7746	146.022	19.0613	41.9645	41.9645	31.9942	83.929	10.9558	75.6742	75.6742	51.2618	151.348	19.7566	71.8384	71.8384	53.8235	143.677	18.7551	43.8428	43.8428	31.7657	87.6856	11.4462	76.7019	76.7019	51.11	153.404	20.0249	-0.81841	-0.81841	0.0519323	0.0919158	0.0919158	0.113769	-0.0327653	-0.0327653	0.0253143
IPI:IPI00293590.6	MGLL	monoglyceride lipase isoform 1	3522	6	C	0.59299	1.00955	332.452	197.141	335.628	17.3813	27.1917	25.4285	163.15	18.8565	12.3923	15.586	10.7648	93.5157	10.8083	23.5031	28.8494	22.7084	173.096	20.006	21.1701	28.2171	25.8727	169.302	19.5675	12.755	17.2708	11.4114	103.625	11.9767	21.6533	27.0886	21.9732	162.532	18.785	-0.604954	-0.67027	0.361006	0.282518	0.0995161	0.491031	0.108692	0.0519721	0.247315
IPI:IPI00643892.1	POLR1D	Isoform 2 of DNA-directed RNA polymerases I and III subunit RPAC2	1123	1	C	0.593228	0.381747	133.511	79.2022	50.9673	60.8048	60.8048	0	60.8048	23.0601	42.0437	42.0437	0	42.0437	15.945	25.0621	25.0621	0	25.0621	9.50474	72.7058	72.7058	0	72.7058	27.5735	37.1585	37.1585	0	37.1585	14.0923	25.9052	25.9052	0	25.9052	9.82448	-0.532295	-0.532295	0	-1.27868	-1.27868	0	0.257887	0.257887	0
IPI:IPI00884105.2	LAMP1	Lysosome-associated membrane glycoprotein 1	1442	5	C	0.593523	1.23413	277.289	164.577	342.211	14.5267	27.836	25.8139	139.18	17.7508	9.7947	17.026	14.9038	85.1302	10.8574	9.30588	33.3915	35.0586	166.958	21.2935	11.9169	27.6217	26.6998	138.109	17.6142	5.67634	15.8894	15.6192	79.4472	10.1326	11.8382	35.0507	36.2348	175.253	22.3516	-0.58379	-0.63226	0.112007	0.321457	0.098172	0.456232	-0.0123105	-0.0890638	0.188036
IPI:IPI00220109.6	ATRX	transcriptional regulator ATRX isoform 2	1070	16	C	0.593887	0.942699	1837.45	1091.24	1732.16	48.2345	56.7106	34.8629	907.37	19.4679	29.7291	33.1786	25.0857	530.858	11.3897	45.8751	53.8867	32.4244	862.187	18.4985	56.6996	58.1298	35.4322	930.077	19.9551	29.4967	35.0236	22.6788	560.378	12.0231	43.1133	54.3733	35.5113	869.973	18.6656	-0.774074	-0.881951	0.461375	-0.114347	-0.0760834	0.216843	0.0266288	0.0294894	0.158626
IPI:IPI00333908.1	CCDC91	Isoform 1 of Coiled-coil domain-containing protein 91	1411	2	C	0.594157	1.01161	143.519	85.2727	145.185	37.2337	37.2337	42.7153	74.4673	19.9123	20.917	20.917	23.2768	41.834	11.1863	36.6087	36.6087	38.1591	73.2174	19.5781	34.5257	34.5257	36.186	69.0515	18.4641	21.7193	21.7193	22.1904	43.4387	11.6153	35.9838	35.9838	39.2271	71.9676	19.2439	-0.754252	-0.754252	0.137448	0.184408	0.184408	0.380622	0.0903601	0.0903601	0.362378
IPI:IPI00013159.1	ETV6	Transcription factor ETV6	1404	3	C	0.594228	0.994016	346.601	205.96	344.527	61.954	59.6466	16.3981	178.94	19.9467	33.3152	31.7286	6.69364	95.1859	10.6105	54.0173	57.5832	18.3207	172.749	19.2567	52.7817	55.8871	14.4042	167.661	18.6895	37.6144	36.9246	6.08648	110.774	12.3481	52.2106	57.2593	16.671	171.778	19.1484	-0.791875	-0.894319	0.237879	-0.0314212	-0.0596131	0.126446	-0.062663	-0.0858841	0.135169
IPI:IPI00022830.3	NSFL1C	Isoform 2 of NSFL1 cofactor p47	845	23	C	0.595145	1.0655	1835.12	1092.16	1955.33	38.3936	40.0801	31.26	921.843	18.8801	18.3358	22.801	18.8633	524.424	10.7406	38.6294	42.2898	36.1946	972.666	19.921	42.355	39.7077	31.3204	913.277	18.7047	19.2508	24.6843	20.8784	567.739	11.6278	37.8815	42.7243	35.6542	982.659	20.1257	-0.78055	-0.906627	0.458491	0.0422981	0.00261124	0.359597	-0.00767302	-0.0367635	0.196227
IPI:IPI00218413.2	BTD	Biotinidase	5277	1	C	0.595158	1.65887	4.32902	2.57645	7.18129	0	0	0	0	0	0	0	0	0	0	2.43834	2.43834	0	2.43834	17.3095	4.32902	4.32902	0	4.32902	30.7311	2.57645	2.57645	0	2.57645	18.2899	4.74295	4.74295	0	4.74295	33.6695	0	0	0	1.2859	1.2859	0	2.11404	2.11404	0
IPI:IPI00018404.4	TCEB3	elongin A	840	5	C	0.595324	1.10425	562.69	334.983	621.35	28.6257	58.0291	49.2219	290.146	19.1008	14.6545	34.0279	31.9347	170.14	11.2006	34.3025	63.4615	55.0444	317.308	20.8889	26.5979	54.5088	45.278	272.544	17.9421	12.7641	32.9685	31.2906	164.843	10.8519	32.7512	60.8084	50.6242	304.042	20.0157	-0.807281	-0.871594	0.257032	0.208324	0.0597815	0.322686	-0.105996	-0.0846499	0.15891
IPI:IPI00451965.1	UGT1A1;UGT1A6	UDP-glucuronosyltransferase 1-6	1537	15	C	0.595405	1.10454	1632.89	972.234	1803.59	35.1842	54.2001	54.9655	813.001	18.4408	15.5156	30.1399	40.2397	452.098	10.2546	43.1957	60.8492	60.238	912.738	20.703	36.4326	54.6596	55.5154	819.893	18.5971	20.1502	34.6757	45.3874	520.136	11.7979	36.7151	59.3902	59.3357	890.853	20.2066	-0.969257	-1.01376	0.454227	0.208084	0.159552	0.290841	-0.0205532	-0.0364804	0.219916
IPI:IPI00395887.4	TMX1	Thioredoxin-related transmembrane protein 1	2550	17	C	0.595819	0.991249	2018.5	1202.66	2000.84	60.0641	58.906	33.6769	1001.4	19.1766	32.5307	36.3575	18.955	618.078	11.836	59.517	60.1713	35.2228	1022.91	19.5885	59.7414	59.8297	33.9522	1017.1	19.4773	29.6066	34.3872	17.7971	584.583	11.1946	59.0076	57.5251	31.1693	977.927	18.727	-0.725669	-0.6454	0.581589	0.00746003	0.0123455	0.240513	0.00948018	0.0199792	0.111338
IPI:IPI00148768.4	TRIOBP	TRIO and F-actin binding protein isoform 1	660	22	C	0.595937	1.05168	1520.79	906.292	1599.38	29.382	34.7135	31.1123	763.698	18.967	18.129	20.8825	14.6296	459.414	11.4099	31.93	36.6723	30.7891	806.79	20.0372	28.8013	34.4131	29.2442	757.088	18.8028	18.0792	20.3126	15.6806	446.878	11.0985	30.4689	36.0267	31.2942	792.588	19.6845	-0.862651	-0.624624	0.836698	0.157933	0.171482	0.337178	0.00167952	0.0631886	0.359412
IPI:IPI00291755.6	NUP210	Isoform 1 of Nuclear pore membrane glycoprotein 210	2590	5	C	0.597488	0.925141	523.57	312.827	484.376	35.7796	50.1573	25.376	250.787	18.9879	22.3098	30.7415	15.3507	153.708	11.6377	36.3756	50.7451	28.3425	253.726	19.2104	36.2122	54.5565	28.8768	272.783	20.6533	22.9715	31.8238	13.557	159.119	12.0474	34.9584	46.13	23.9291	230.65	17.4633	-0.675124	-0.698344	0.172266	0.0238374	-0.011083	0.13535	0.0624024	0.102536	0.104527
IPI:IPI00169294.3	RASSF8	Isoform 1 of Ras association domain-containing protein 8	4217	2	C	0.598185	1.0349	426.161	254.923	441.036	86.9084	86.9084	19.6422	173.817	15.49	73.866	73.866	41.2322	147.732	13.1654	103.33	103.33	32.6044	206.66	18.4169	126.172	126.172	35.7973	252.344	22.4882	53.5957	53.5957	12.3848	107.191	9.55259	117.188	117.188	7.45067	234.376	20.8869	-0.338091	-0.338091	1.18043	0.231517	0.231517	0.134129	0.526855	0.526855	0.74383
IPI:IPI00294840.6	AIM1	Absent in melanoma 1 protein	3704	27	C	0.598602	0.691888	2572.03	1539.62	1779.56	36.457	46.5743	43.9797	1257.51	21.3455	18.3707	30.1626	33.4244	814.391	13.8238	32.0959	32.396	26.5292	874.692	14.8474	35.554	48.6858	42.9676	1314.52	22.3132	19.704	26.8605	22.8012	725.232	12.3104	28.9052	33.5135	29.4746	904.865	15.3596	-0.771362	-0.660861	0.58207	-0.338256	-0.406142	0.275141	0.0930699	0.134857	0.192323
IPI:IPI00023080.3	CRIPT	Cysteine-rich PDZ-binding protein	4600	1	C	0.599226	0.774012	72.0334	43.1643	55.7547	35.0543	35.0543	0	35.0543	20.5053	22.0844	22.0844	0	22.0844	12.9184	28.1275	28.1275	0	28.1275	16.4534	36.9791	36.9791	0	36.9791	21.6312	21.0799	21.0799	0	21.0799	12.3309	27.6272	27.6272	0	27.6272	16.1607	-0.666564	-0.666564	0	-0.317609	-0.317609	0	0.0771199	0.0771199	0
IPI:IPI00297333.4	TBC1D24	Isoform 1 of TBC1 domain family member 24	5410	1	C	0.599777	1.12098	289.295	173.512	324.293	145.005	145.005	0	145.005	18.4227	85.295	85.295	0	85.295	10.8366	159.408	159.408	0	159.408	20.2526	144.29	144.29	0	144.29	18.3319	88.2175	88.2175	0	88.2175	11.2079	164.885	164.885	0	164.885	20.9484	-0.76557	-0.76557	0	0.136622	0.136622	0	-0.00712731	-0.00712731	0
IPI:IPI00219465.5	TCN2	Transcobalamin-2	5050	1	C	0.600262	0.982407	76.4123	45.8674	75.068	38.37	38.37	0	38.37	19.4428	22.0675	22.0675	0	22.0675	11.182	36.4709	36.4709	0	36.4709	18.4806	38.0423	38.0423	0	38.0423	19.2768	23.7999	23.7999	0	23.7999	12.0599	38.5971	38.5971	0	38.5971	19.5579	-0.798055	-0.798055	0	-0.0732297	-0.0732297	0	-0.0123734	-0.0123734	0
IPI:IPI00384265.5	FAM120A	Isoform F of Constitutive coactivator of PPAR-gamma-like protein 1	657	43	C	0.600436	1.08088	2560.22	1537.25	2767.3	22.7301	29.7742	26.3937	1280.29	18.6502	12.3841	17.596	16.7776	756.63	11.0219	26.7476	32.0731	26.3569	1379.14	20.0902	25.4488	29.7659	25.5768	1279.93	18.645	12.0254	18.1539	17.3689	780.619	11.3714	27.4605	32.2827	24.7872	1388.16	20.2214	-0.843256	-0.781594	0.541594	0.133576	0.100456	0.269829	-0.00216163	0.0617852	0.31584
IPI:IPI00307783.9	WHSC1L1	Isoform 3 of Histone-lysine N-methyltransferase NSD3	4683	1	C	0.60133	0.879963	31.6053	19.0052	27.8115	15.304	15.304	0	15.304	19.515	9.592	9.592	0	9.592	12.2313	13.9896	13.9896	0	13.9896	17.8389	16.3013	16.3013	0	16.3013	20.7866	9.41323	9.41323	0	9.41323	12.0033	13.8219	13.8219	0	13.8219	17.625	-0.67401	-0.67401	0	-0.129559	-0.129559	0	0.0910712	0.0910712	0
IPI:IPI00020719.2	MAVS	Isoform 1 of Mitochondrial antiviral-signaling protein	989	7	C	0.601433	0.952351	482.293	290.067	459.312	16.9756	34.6746	29.8654	242.722	19.7067	7.79166	20.4929	22.2808	143.45	11.6468	17.1896	32.1991	27.5642	225.394	18.2998	16.0455	34.2244	29.6809	239.571	19.4509	9.00481	20.9452	22.0277	146.617	11.9039	14.8801	33.4168	29.6688	233.918	18.9919	-0.959603	-0.950103	0.556572	-0.028944	-0.141925	0.263171	-0.0454675	-0.0523716	0.108196
IPI:IPI00329719.1	MYO1D	Isoform 1 of Myosin-Id	3057	6	C	0.601574	0.789614	559.767	336.741	442	40.833	44.7847	27.8565	268.708	20.0752	25.011	27.1949	13.8528	163.169	12.1904	30.9132	36.3666	20.7463	218.2	16.3017	42.1128	48.5099	29.2099	291.059	21.745	25.0186	28.9286	15.5314	173.572	12.9676	33.8799	37.3	19.6226	223.8	16.7201	-0.771518	-0.617349	0.370868	-0.308431	-0.241162	0.248672	0.111192	0.14104	0.114244
IPI:IPI00004408.1	ADD3	Isoform 2 of Gamma-adducin	398	17	C	0.601948	1.21236	1233.48	742.494	1495.43	37.4625	36.1347	23.5807	614.29	17.6957	15.3527	21.2962	15.3642	362.036	10.4291	45.0053	44.7673	29.5709	761.044	21.9232	36.4138	36.4232	22.3482	619.195	17.837	18.812	22.3799	15.209	380.458	10.9598	43.7357	43.1989	27.0173	734.382	21.1552	-0.753629	-0.760604	0.385179	0.364251	0.322127	0.258048	0.00656168	0.0988222	0.244896
IPI:IPI00023605.1	CDC42EP1	Isoform 1 of Cdc42 effector protein 1	2642	8	C	0.60203	0.853975	806.551	485.568	688.774	56.0034	48.9784	26.3097	391.827	19.7803	33.1623	31.7776	15.9609	254.221	12.8336	45.777	42.1926	19.5795	337.54	17.0398	61.1605	51.8404	28.116	414.724	20.9362	29.2379	28.9183	16.2588	231.347	11.6789	47.1922	43.9043	19.7306	351.234	17.7311	-0.514074	-0.559806	0.314973	-0.1819	-0.14436	0.272951	0.0949694	0.0571562	0.130597
IPI:IPI00008176.4	SHROOM4	Isoform 1 of Protein Shroom4	1704	2	C	0.602149	0.964453	206.356	124.257	199.021	51.9854	51.9854	25.1205	103.971	19.6308	32.3363	32.3363	28.693	64.6726	12.2108	49.2238	49.2238	19.645	98.4476	18.5879	51.1923	51.1923	18.5009	102.385	19.3312	29.7922	29.7922	23.764	59.5844	11.2501	50.2863	50.2863	17.884	100.573	18.9891	-0.956319	-0.956319	0.777699	-0.0490596	-0.0490596	0.134518	0.0186569	0.0186569	0.193142
IPI:IPI00065438.3	FAM82A1	Isoform 2 of Regulator of microtubule dynamics protein 2	4518	1	C	0.602449	1.19085	67.9757	40.9519	80.9486	38.8449	38.8449	0	38.8449	20.458	21.8807	21.8807	0	21.8807	11.5237	39.033	39.033	0	39.033	20.5571	29.1308	29.1308	0	29.1308	15.342	19.0712	19.0712	0	19.0712	10.044	41.9156	41.9156	0	41.9156	22.0752	-0.828065	-0.828065	0	0.00696927	0.00696927	0	-0.415179	-0.415179	0
IPI:IPI00221117.3	ACYP1	Acylphosphatase-1	4674	4	C	0.602631	1.06385	352.277	212.293	374.771	48.1782	44.1657	10.4223	176.663	18.8071	24.9243	25.1007	5.92532	100.403	10.6886	47.7605	47.0134	11.0238	188.053	20.0197	43.0334	43.9034	7.87567	175.614	18.6954	26.3245	27.9725	5.85995	111.89	11.9116	48.1975	46.6794	12.5665	186.718	19.8775	-0.783473	-0.809979	0.174964	0.130775	0.0947438	0.149139	-0.0215687	0.0103714	0.218151
IPI:IPI00016824.1	TFEC	Isoform 1 of Transcription factor EC	1599	3	C	0.603289	0.720098	229.071	138.196	164.953	41.6038	36.6124	18.1293	109.837	20.6375	21.8779	22.0275	11.077	66.0824	12.4163	28.3583	28.1943	12.5667	84.5828	15.8924	43.497	39.7446	17.7548	119.234	22.4031	21.7958	24.0379	12.6209	72.1137	13.5496	26.0161	26.7902	13.0594	80.3707	15.101	-0.640563	-0.716754	0.184584	-0.346558	-0.328762	0.233588	0.097078	0.155814	0.131238
IPI:IPI00003815.3	ARHGDIA	Rho GDP-dissociation inhibitor 1	639	30	C	0.604015	1.02209	3232.92	1952.73	3304.34	43.113	53.5687	46.2534	1607.06	18.9289	30.0211	32.1061	24.8074	963.184	11.3449	52.3256	55.4129	43.5481	1662.39	19.5805	45.1597	54.1955	48.3829	1625.86	19.1504	35.166	32.9849	25.1182	989.547	11.6554	51.7295	54.7317	42.5343	1641.95	19.3398	-0.705686	-0.699926	0.491864	0.128515	0.0326685	0.41742	-0.00889637	-0.0140754	0.270546
IPI:IPI00076597.3	ALKBH3	Isoform 1 of Alpha-ketoglutarate-dependent dioxygenase alkB homolog 3	3041	2	C	0.604281	0.889897	146.872	88.7519	130.701	35.6113	35.6113	25.4068	71.2226	19.4425	21.266	21.266	14.7767	42.532	11.6105	33.2466	33.2466	23.9962	66.4932	18.1514	37.8246	37.8246	23.8385	75.6492	20.6509	23.1099	23.1099	16.6668	46.2199	12.6172	32.1038	32.1038	22.4854	64.2076	17.5275	-0.731226	-0.731226	0.0356749	-0.104925	-0.104925	0.0161571	0.139151	0.139151	0.15516
IPI:IPI00006170.2	FANCA	Isoform 1 of Fanconi anemia group A protein	5174	1	C	0.60473	0.414037	85.4714	51.6871	35.3883	40.1273	40.1273	0	40.1273	23.2559	29.6088	29.6088	0	29.6088	17.1599	17.2708	17.2708	0	17.2708	10.0093	45.3441	45.3441	0	45.3441	26.2793	22.0783	22.0783	0	22.0783	12.7956	18.1175	18.1175	0	18.1175	10.5	-0.43856	-0.43856	0	-1.21625	-1.21625	0	0.17633	0.17633	0
IPI:IPI00101532.5	CEP55	Isoform 1 of Centrosomal protein of 55 kDa	2776	5	C	0.60516	0.400395	750.284	454.042	300.41	78.2344	72.3956	52.669	361.978	24.0559	44.7142	42.8456	31.0953	214.228	14.2369	32.5207	29.2447	21.5967	146.223	9.71755	79.7396	77.6613	54.849	388.306	25.8056	55.2375	47.9627	34.3508	239.814	15.9373	27.1586	30.8373	23.2068	154.187	10.2468	-0.802202	-0.696327	0.352274	-1.26644	-1.31958	0.286236	0.0648078	0.0900497	0.202372
IPI:IPI00293312.6	ZC3H18	Isoform 2 of Zinc finger CCCH domain-containing protein 18	874	10	C	0.605438	0.891487	939.342	568.713	837.411	28.2008	47.0091	45.0533	470.091	20.0425	21.7503	28.1373	26.2091	281.373	11.9965	28.6738	42.1401	37.1674	421.401	17.9666	35.1285	46.9251	42.1252	469.251	20.0067	22.6976	28.734	26.3636	287.34	12.2509	28.1946	41.601	36.8393	416.01	17.7368	-0.754552	-0.759755	0.344479	-0.0968992	-0.0618044	0.193816	-0.00538904	0.119165	0.349814
IPI:IPI00411356.5	VPS4A	Vacuolar protein sorting-associated protein 4A	1113	7	C	0.605668	0.682308	717.406	434.51	489.492	43.3836	50.24	25.3106	351.68	21.4255	23.9395	30.3522	15.7126	212.466	12.9441	29.8027	33.887	15.079	237.209	14.4516	48.7445	52.2466	26.4264	365.726	22.2812	25.6665	31.7206	15.2865	222.044	13.5277	28.2988	36.0404	16.1897	252.283	15.3699	-0.808113	-0.693911	0.360121	-0.541706	-0.524678	0.286677	0.037391	0.0552642	0.111102
IPI:IPI00152156.6	CXXC5	Isoform 1 of CXXC-type zinc finger protein 5	4503	2	C	0.605991	1.07939	83.4004	50.5399	90.0213	19.6481	19.6481	4.57899	39.2963	17.546	12.1984	12.1984	3.40726	24.3967	10.8933	23.3873	23.3873	10.0425	46.7746	20.8851	22.052	22.052	1.01062	44.1041	19.6927	13.0716	13.0716	1.26663	26.1432	11.6731	21.6233	21.6233	12.0809	43.2467	19.3099	-0.69655	-0.69655	0.069028	0.20142	0.20142	0.300347	0.185621	0.185621	0.273173
IPI:IPI00000335.1	HINT2	Histidine triad nucleotide-binding protein 2	652	6	C	0.606198	0.910236	324.026	196.424	294.94	27.422	26.7125	16.4203	160.275	19.6562	15.2777	15.8705	9.74287	95.2229	11.6782	21.4143	23.5026	12.6934	141.016	17.2943	24.2898	27.2918	16.2738	163.751	20.0825	14.917	16.8669	9.44363	101.201	12.4114	25.875	25.654	12.3228	153.924	18.8774	-0.700804	-0.407456	1.19281	-0.0762196	0.170069	1.04426	0.078724	0.286128	0.753757
IPI:IPI00009505.1	SNTB2	Isoform 1 of Beta-2-syntrophin	981	8	C	0.607665	1.01448	982.554	597.064	996.781	56.6715	62.4168	36.3457	499.335	19.3811	26.6753	36.585	33.8912	292.68	11.36	56.8159	63.738	33.9622	509.904	19.7913	53.0627	60.4024	40.6869	483.219	18.7556	26.0159	38.048	34.5048	304.384	11.8143	52.2381	60.8597	33.975	486.877	18.8976	-1.01361	-0.924385	0.358212	0.0400279	0.0396582	0.151254	-0.096344	-0.0860743	0.0807222
IPI:IPI00328319.8	RBBP4	Histone-binding protein RBBP4	125	18	C	0.608144	0.700442	2539.53	1544.4	1778.79	57.2359	69.1292	43.0224	1244.33	21.2244	32.6097	42.2755	25.4203	760.959	12.9796	44.0408	49.9048	37.2552	898.287	15.322	59.2388	71.9555	48.4076	1295.2	22.0921	36.3253	43.5245	26.3447	783.441	13.3631	42.6147	48.917	41.0125	880.507	15.0187	-0.690943	-0.713346	0.37362	-0.44575	-0.530019	0.392477	0.0119952	0.0192068	0.10946
IPI:IPI00019901.1	ADD1	Isoform 1 of Alpha-adducin	398	25	C	0.608745	1.17215	1185.98	721.961	1390.15	14.5409	23.2248	23.121	580.62	17.6047	9.68432	14.6098	13.113	365.244	11.0744	18.4342	27.5349	27.6838	688.372	20.8718	13.6032	24.2145	23.1633	605.362	18.3549	8.87401	14.2687	12.6988	356.717	10.8159	17.7259	28.0711	27.6547	701.779	21.2783	-0.61184	-0.671802	0.536292	0.27851	0.320901	0.418937	0.0554515	0.111297	0.296914
IPI:IPI00554521.2	FTH1	Ferritin heavy chain	3488	16	C	0.608968	0.924383	1247.18	759.496	1152.88	24.7874	38.878	39.7942	622.047	19.6878	14.7705	22.6673	24.3832	362.676	11.4787	22.3947	36.4003	39.6592	582.404	18.4331	23.0655	39.0711	40.369	625.138	19.7856	15.5857	24.8013	24.7285	396.82	12.5594	20.8844	35.6546	40.2739	570.473	18.0555	-0.726066	-0.74216	0.425797	-0.0704597	-0.122722	0.329804	-0.00939049	-0.0127058	0.174129
IPI:IPI00444656.4	RUSC2	Iporin	4272	1	C	0.609138	1.11338	71.852	43.7678	79.9986	33.8198	33.8198	0	33.8198	17.2886	22.093	22.093	0	22.093	11.2939	43.8606	43.8606	0	43.8606	22.4215	38.0322	38.0322	0	38.0322	19.442	21.6748	21.6748	0	21.6748	11.0802	36.138	36.138	0	36.138	18.4737	-0.614277	-0.614277	0	0.375057	0.375057	0	0.169355	0.169355	0
IPI:IPI00174962.2	MICALL1	MICAL-like protein 1	2843	6	C	0.609147	0.849345	685.963	417.852	582.619	65.558	58.1546	34.989	348.927	20.6902	35.801	34.4918	23.0764	206.951	12.2715	59.5484	49.9964	30.025	299.979	17.7878	66.1418	56.1726	35.0986	337.036	19.9851	36.0145	35.1502	24.8064	210.901	12.5057	60.4295	47.1067	28.3158	282.64	16.7596	-0.615095	-0.76675	0.481754	-0.148303	-0.241798	0.187471	-0.0607849	-0.112889	0.153537
IPI:IPI00023098.1	FOXP1	Isoform 1 of Forkhead box protein P1	4541	1	C	0.609296	0.771059	171.829	104.695	132.49	84.7379	84.7379	0	84.7379	20.7176	51.5146	51.5146	0	51.5146	12.5948	70.4994	70.4994	0	70.4994	17.2364	87.0914	87.0914	0	87.0914	21.293	53.1803	53.1803	0	53.1803	13.0021	61.9911	61.9911	0	61.9911	15.1562	-0.718024	-0.718024	0	-0.265396	-0.265396	0	0.0395228	0.0395228	0
IPI:IPI00167515.1	PTGR2	Isoform 1 of Prostaglandin reductase 2	2900	4	C	0.609817	0.800705	486.505	296.679	389.547	61.0332	61.769	45.8561	247.076	21.0684	32.4492	37.0373	27.6625	148.149	12.6328	36.5147	47.1704	42.3006	188.682	16.0891	55.1743	59.8573	45.7188	239.429	20.4164	32.9881	37.1325	26.7734	148.53	12.6653	42.2195	50.2163	42.3112	200.865	17.128	-0.416874	-0.567385	0.864495	-0.416261	-0.367426	0.437367	-0.0394949	0.0174721	0.21848
IPI:IPI00025846.2	DSC2	cDNA FLJ55716, highly similar to Desmocollin-2	4254	2	C	0.610423	0.676151	230.728	140.842	156.007	60.0225	60.0225	32.3049	120.045	22.754	35.1987	35.1987	10.9187	70.3974	13.3436	37.139	37.139	14.3323	74.278	14.0791	55.3414	55.3414	30.2417	110.683	20.9795	35.2221	35.2221	1.71332	70.4443	13.3524	40.8644	40.8644	11.2853	81.7289	15.4914	-0.692684	-0.692684	1.27252	-0.635522	-0.635522	0.246381	-0.120923	-0.120923	0.0139441
IPI:IPI00071703.2	GFM2	Elongation factor G 2, mitochondrial precursor	4987	1	C	0.610533	0.628177	125.331	76.5185	78.7298	60.7599	60.7599	0	60.7599	21.6552	35.7731	35.7731	0	35.7731	12.7497	39.8542	39.8542	0	39.8542	14.2043	64.5707	64.5707	0	64.5707	23.0134	40.7454	40.7454	0	40.7454	14.5219	38.8756	38.8756	0	38.8756	13.8555	-0.764245	-0.764245	0	-0.608386	-0.608386	0	0.0877602	0.0877602	0
IPI:IPI00003505.3	TRIP13	Isoform 1 of Thyroid receptor-interacting protein 13	1026	38	C	0.611319	0.864264	3334.93	2038.71	2882.26	34.4197	43.5135	34.1965	1653.51	20.0283	19.7715	26.2217	18.6856	996.426	12.0693	29.7469	37.5682	29.1008	1427.59	17.2918	34.8606	44.2478	33.4572	1681.42	20.3662	19.4484	27.4285	19.0941	1042.28	12.6247	30.5328	38.2807	27.6937	1454.67	17.6197	-0.6958	-0.684532	0.287089	-0.21899	-0.171473	0.270917	0.0624804	0.0467547	0.17216
IPI:IPI00163391.6	METT10D	Isoform 1 of Putative methyltransferase METT10D	2816	3	C	0.61135	0.877574	209.122	127.847	183.52	29.0756	33.2659	23.8687	99.7977	19.1739	24.414	22.5723	4.65234	67.7169	13.0103	28.9376	29.7396	16.9488	89.2189	17.1414	28.019	36.4415	25.7999	109.324	21.0042	22.2685	20.0432	8.75779	60.1297	11.5526	29.4055	31.4336	17.4202	94.3008	18.1178	-0.252095	-0.292612	0.867666	-0.00686023	-0.0551156	0.24887	0.149745	0.176919	0.245043
IPI:IPI00060031.3	ARL8A	ADP-ribosylation factor-like protein 8A	2889	4	C	0.611728	1.40232	141.487	86.5517	198.411	13.5519	18.1618	12.562	72.6473	17.0353	7.15122	10.1824	7.42508	40.7295	9.55083	17.1353	24.555	19.8635	98.2201	23.032	13.8411	17.21	10.9724	68.84	16.1426	8.51185	11.4555	6.49277	45.8222	10.745	19.7105	25.0478	16.1886	100.191	23.4942	-0.772714	-0.86045	0.208504	0.411911	0.330707	0.348996	-0.0478756	-0.0685216	0.335077
IPI:IPI00299884.4	DSCC1	Sister chromatid cohesion protein DCC1	4203	3	C	0.611945	0.631322	375.496	229.783	237.059	74.3133	60.2834	36.3035	180.85	21.4701	44.2498	37.7166	19.6321	113.15	13.4328	46.7182	37.9364	19.507	113.809	13.5111	77.5571	64.8818	41.3577	194.646	23.1078	48.918	38.8776	18.3165	116.633	13.8463	51.7413	41.0833	18.9132	123.25	14.6319	-0.71617	-0.582776	0.259054	-0.528799	-0.574765	0.309764	0.0616388	0.0673032	0.0999883
IPI:IPI00004511.3	PFKFB3	Isoform 1 of 6-phosphofructo-2-kinase/fructose-2,6-biphosphatase 3	1743	2	C	0.612444	1.15363	400.507	245.288	462.038	98.7617	98.7617	8.68753	197.523	17.8297	60.0565	60.0565	9.83374	120.113	10.8422	116.471	116.471	8.93918	232.943	21.0269	101.492	101.492	1.25603	202.984	18.3226	62.5877	62.5877	10.225	125.175	11.2991	114.548	114.548	2.39486	229.095	20.6796	-0.724571	-0.724571	0.110223	0.23862	0.23862	0.0162343	0.0420804	0.0420804	0.144925
IPI:IPI00024062.2	EPB41L1	Isoform 1 of Band 4.1-like protein 1	1675	9	C	0.61269	1.12801	900.198	551.542	1015.43	42.7748	50.0932	31.8748	450.839	18.2735	24.4233	28.3945	21.8524	255.55	10.358	56.2652	56.5939	32.0406	509.345	20.6449	45.0166	49.9288	30.7506	449.359	18.2136	27.2517	32.888	23.9635	295.992	11.9972	49.3994	56.2314	34.383	506.083	20.5127	-0.916902	-0.864128	0.463963	0.192976	0.209887	0.247738	0.0423303	0.00471483	0.155139
IPI:IPI00005042.3	RBM47	Isoform 2 of RNA-binding protein 47	3125	7	C	0.613622	0.9792	601.678	369.203	589.163	28.6503	42.1359	32.8148	294.951	18.9066	20.693	27.336	24.9774	191.352	12.2658	29.6559	41.5543	32.1086	290.88	18.6456	27.4995	43.8182	34.2073	306.727	19.6615	19.1633	25.4073	24.0796	177.851	11.4004	22.4733	42.6118	33.1632	298.283	19.1202	-0.460809	-0.73545	0.736474	0.0497657	-0.0363723	0.209172	0.0197608	0.0661984	0.170397
IPI:IPI00027776.6	FECH	Ferrochelatase, mitochondrial	1263	8	C	0.614004	1.02448	835.304	512.88	855.75	34.31	52.722	47.6416	421.776	19.1374	23.2315	32.341	26.3323	258.728	11.7394	36.5809	53.7653	47.423	430.122	19.5161	32.4364	51.691	48.6151	413.528	18.7632	25.2232	31.769	25.8212	254.152	11.5317	38.4466	53.2036	44.7877	425.628	19.3122	-0.672593	-0.64178	0.276745	0.034946	-0.00636576	0.1802	-0.0218411	-0.0858599	0.146197
IPI:IPI00030624.5	SAPS3	Isoform 6 of Serine/threonine-protein phosphatase 6 regulatory subunit 3	2242	18	C	0.614246	1.07639	1610.39	989.174	1733.4	38.9727	44.954	28.1753	809.172	18.6748	21.6174	26.9338	18.0727	484.808	11.1888	38.3283	49.455	32.2933	890.19	20.5446	39.0185	44.512	26.629	801.216	18.4912	21.105	28.0203	18.0218	504.366	11.6402	38.2039	46.845	30.0681	843.211	19.4604	-0.768193	-0.804561	0.679657	0.109858	0.127911	0.177953	-0.0217177	0.00205888	0.203417
IPI:IPI00334914.2	C1orf25	Isoform 1 of TRM1-like protein	5210	4	C	0.614269	1.15187	383.337	235.472	441.553	43.4682	48.096	22.745	192.384	18.1432	26.5209	29.6518	13.7579	118.607	11.1855	50.7927	55.6468	26.9163	222.587	20.9916	41.232	47.7383	25.4052	190.953	18.0083	27.0233	29.2162	14.3824	116.865	11.0212	49.2311	54.7415	26.5106	218.966	20.6501	-0.666448	-0.690697	0.0851754	0.180137	0.201497	0.0790895	-0.0488395	-0.0359511	0.0809978
IPI:IPI00784477.3	MRM1	Isoform 1 of rRNA methyltransferase 1, mitochondrial	4138	4	C	0.615169	0.994374	321.903	198.025	320.092	35.6308	38.937	30.1793	155.748	18.541	20.094	22.312	17.2886	89.2479	10.6245	42.5204	40.4756	26.123	161.902	19.2737	37.9285	41.5386	34.014	166.155	19.7798	23.1189	27.1942	20.9949	108.777	12.9493	39.8063	39.5474	27.5281	158.19	18.8316	-0.804661	-0.794542	0.0397252	0.212025	0.176698	0.28486	0.0533676	0.0207899	0.132826
IPI:IPI00063219.1	NAF1	H/ACA ribonucleoprotein complex non-core subunit NAF1	2584	1	C	0.615452	0.441747	108.598	66.8367	47.9728	50.6875	50.6875	0	50.6875	22.6884	31.2826	31.2826	0	31.2826	14.0025	25.0778	25.0778	0	25.0778	11.2252	57.9103	57.9103	0	57.9103	25.9214	35.5541	35.5541	0	35.5541	15.9145	22.895	22.895	0	22.895	10.2481	-0.696272	-0.696272	0	-1.01522	-1.01522	0	0.19219	0.19219	0
IPI:IPI00030364.1	TAF10	Transcription initiation factor TFIID subunit 10	4745	2	C	0.615627	0.885378	199.695	122.938	176.806	49.5006	49.5006	62.395	99.0012	19.8225	29.7888	29.7888	36.8	59.5777	11.9289	45.3916	45.3916	55.1266	90.7831	18.177	50.3472	50.3472	60.0449	100.694	20.1615	31.68	31.68	38.1403	63.36	12.6862	43.0113	43.0113	55.6663	86.0226	17.2238	-0.630265	-0.630265	0.164089	0.0513723	0.0513723	0.284871	0.269729	0.269729	0.399297
IPI:IPI00021924.1	H1FX	Histone H1x	279	7	C	0.617204	1.00378	538.004	332.058	540.035	36.63	38.9469	9.32912	272.628	19.334	22.4071	22.0154	6.77025	154.108	10.9289	39.1635	39.1749	10.7694	274.224	19.4472	37.9537	37.9108	9.85801	265.376	18.8197	24.3361	25.4214	4.49407	177.95	12.6197	34.0506	37.973	11.2806	265.811	18.8506	-0.848082	-0.85207	0.270025	-0.0820019	-0.0108016	0.236345	-0.0951915	-0.0482872	0.17625
IPI:IPI00221172.2	UBR7	Putative E3 ubiquitin-protein ligase UBR7	3044	7	C	0.618144	0.478356	1190.71	736.028	569.582	78.8232	80.4462	43.7539	563.123	22.5582	44.8099	48.8804	30.3804	342.163	13.7067	30.5266	39.9419	26.3486	279.593	11.2002	91.9561	89.6549	47.838	627.584	25.1404	48.9043	56.2664	35.9048	393.865	15.7778	36.0113	41.427	25.0074	289.989	11.6167	-0.814803	-0.748026	0.118828	-1.14549	-1.06941	0.245517	0.184438	0.146106	0.0908673
IPI:IPI00301609.8	NEK9	Serine/threonine-protein kinase Nek9	934	8	C	0.618386	0.950524	855.349	528.936	813.03	44.698	53.4633	32.1138	427.706	19.465	29.2011	31.674	17.7621	253.392	11.5319	47.4373	52.1357	30.6822	417.086	18.9816	41.5944	53.4553	35.4325	427.643	19.4621	30.3664	34.4429	19.8768	275.544	12.54	44.1434	49.493	27.2256	395.944	18.0194	-0.767678	-0.734997	0.146998	-0.0309405	-0.0309491	0.212296	-0.0985605	-0.05714	0.119981
IPI:IPI00010471.5	LCP1	Plastin-2	55	87	C	0.618742	1.06229	6260.74	3873.78	6650.73	30.2908	36.3995	34.7265	3166.76	18.8663	15.0058	22.0848	20.347	1921.38	11.4468	31.9927	38.693	35.5326	3366.29	20.0551	29.0284	35.563	32.8568	3093.98	18.4327	15.2624	22.4413	20.1561	1952.4	11.6316	30.8762	37.7522	33.6428	3284.44	19.5674	-0.755204	-0.713545	0.606131	0.143199	0.15205	0.290048	0.00674426	-0.0100038	0.326374
IPI:IPI00013076.1	FGFR1OP	Isoform 1 of FGFR1 oncogene partner	383	3	C	0.618763	1.05477	305.555	189.066	322.289	11.561	49.5855	70.0816	148.756	18.2096	7.80754	30.4167	40.9115	91.2502	11.1702	12.6415	53.067	77.4235	159.201	19.4882	15.2251	52.2662	73.2166	156.799	19.1941	8.95039	32.6053	44.3385	97.816	11.9739	21.1046	54.3627	71.1253	163.088	19.964	-0.566323	-0.510223	0.270906	0.125683	-0.139514	0.462129	0.066363	0.00854663	0.420545
IPI:IPI00015990.2	EYA3	Isoform 1 of Eyes absent homolog 3	461	1	C	0.618799	0.667371	90.8347	56.2084	60.6204	45.3979	45.3979	0	45.3979	21.8613	27.7901	27.7901	0	27.7901	13.3823	29.6144	29.6144	0	29.6144	14.2607	45.4368	45.4368	0	45.4368	21.88	28.4183	28.4183	0	28.4183	13.6848	31.006	31.006	0	31.006	14.9309	-0.70805	-0.70805	0	-0.616327	-0.616327	0	0.00123796	0.00123796	0
IPI:IPI00457109.1	ABCA12	Isoform 2 of ATP-binding cassette sub-family A member 12	4498	2	C	0.619366	1.70298	89.34	55.3342	152.144	22.7565	22.7565	15.263	45.5129	15.3336	13.7362	13.7362	3.47329	27.4724	9.25561	37.7261	37.7261	35.0865	75.4522	25.4203	21.9136	21.9136	16.903	43.8271	14.7656	13.9309	13.9309	2.38637	27.8618	9.38682	38.346	38.346	35.6804	76.692	25.838	-0.567936	-0.567936	0.683121	0.504454	0.504454	0.557146	-0.125359	-0.125359	0.196454
IPI:IPI00183046.2	PTPN6	Isoform 3 of Tyrosine-protein phosphatase non-receptor type 6	3698	4	C	0.619542	1.1293	243.751	151.014	275.267	32.6173	29.9041	16.6872	119.616	17.8523	19.614	17.7946	10.6255	71.1785	10.6231	36.9685	34.7646	20.2334	139.059	20.754	32.7853	31.0338	18.02	124.135	18.5267	18.8612	19.9589	14.1688	79.8354	11.9152	37.5018	34.0521	19.2483	136.208	20.3286	-0.834314	-0.775311	0.229324	0.271804	0.221114	0.146965	0.109425	0.0647017	0.172879
IPI:IPI00024893.5	LZTR1	Leucine-zipper-like transcriptional regulator 1	334	1	C	0.619902	1.33918	22.0053	13.6411	29.469	8.253	8.253	0	8.253	12.6744	8.93371	8.93371	0	8.93371	13.7198	13.0362	13.0362	0	13.0362	20.0202	13.7523	13.7523	0	13.7523	21.1199	4.70742	4.70742	0	4.70742	7.22934	16.4328	16.4328	0	16.4328	25.2364	0.11434	0.11434	0	0.659533	0.659533	0	0.73668	0.73668	0
IPI:IPI00477324.3	FILIP1L	Isoform 2 of Filamin A-interacting protein 1-like	2681	3	C	0.62012	1.20979	260.54	161.566	315.198	57.1049	41.5192	29.0569	124.558	16.8937	24.0501	26.8191	21.1193	80.4572	10.9124	68.0048	52.0336	39.3805	156.101	21.1719	64.7109	45.3272	33.6488	135.982	18.4431	21.522	27.0363	24.7605	81.1089	11.0008	66.9772	53.0324	41.0341	159.097	21.5783	-0.215361	-0.556017	0.650256	0.252022	0.180294	0.306547	0.124075	-5.07628e-05	0.265263
IPI:IPI00410091.3	C11orf73	Uncharacterized protein C11orf73	4865	1	C	0.620139	0.957992	76.9503	47.7199	73.7178	36.9281	36.9281	0	36.9281	18.6141	25.9675	25.9675	0	25.9675	13.0892	39.777	39.777	0	39.777	20.0501	40.0222	40.0222	0	40.0222	20.1737	21.7524	21.7524	0	21.7524	10.9646	33.9408	33.9408	0	33.9408	17.1083	-0.508012	-0.508012	0	0.107216	0.107216	0	0.116084	0.116084	0
IPI:IPI00029795.1	NFIC	Isoform 4 of Nuclear factor 1 C-type	2114	5	C	0.620377	1.02822	483.264	299.806	496.904	49.3908	48.3924	30.6793	241.962	18.9037	25.6479	29.4762	17.6865	147.381	11.5144	49.6657	51.1607	32.9423	255.803	19.985	46.3312	48.2604	28.4555	241.302	18.8521	28.8149	30.485	17.902	152.425	11.9084	43.4139	48.2202	32.6086	241.101	18.8364	-0.707369	-0.644621	0.240915	0.0692274	0.119662	0.145736	0.0239293	0.0871297	0.219866
IPI:IPI00337494.7	SLC25A24	Isoform 1 of Calcium-binding mitochondrial carrier protein SCaMC-1	2615	43	C	0.620927	1.21823	4249.44	2638.59	5176.8	50.6273	50.3223	33.1798	2163.86	17.9352	25.1599	30.0928	18.5803	1293.99	10.7253	60.5075	61.1678	41.0602	2630.21	21.8007	46.8521	48.502	32.0959	2085.58	17.2865	25.7594	31.2699	20.354	1344.6	11.1448	51.5698	59.2231	38.1153	2546.59	21.1075	-0.808507	-0.697747	0.537716	0.268001	0.272029	0.220662	-0.0671376	-0.0591872	0.177325
IPI:IPI00158627.1	AKAP1	Isoform 2 of A kinase anchor protein 1, mitochondrial	2470	1	C	0.621074	0.87637	64.6356	40.1435	56.6447	28.8019	28.8019	0	28.8019	17.8424	19.6669	19.6669	0	19.6669	12.1834	26.9679	26.9679	0	26.9679	16.7063	35.8337	35.8337	0	35.8337	22.1985	20.4766	20.4766	0	20.4766	12.685	29.6768	29.6768	0	29.6768	18.3844	-0.550398	-0.550398	0	-0.0949221	-0.0949221	0	0.315152	0.315152	0
IPI:IPI00291608.4	PCNP	Isoform 1 of PEST proteolytic signal-containing nuclear protein	3060	6	C	0.621418	0.636688	358.807	222.969	228.448	27.6515	29.083	10.6345	174.498	21.537	15.7321	17.8249	8.06254	106.949	13.2	15.6047	19.1502	10.8239	114.901	14.1814	27.7425	30.7182	13.1487	184.309	22.7479	19.3516	19.3367	6.26454	116.02	14.3195	15.7077	18.9244	8.45325	113.547	14.0142	-0.785897	-0.75055	0.311976	-0.624424	-0.722731	0.475994	0.151003	0.0487585	0.25338
IPI:IPI00166009.2	KDM2A	Isoform 1 of Lysine-specific demethylase 2A	4650	3	C	0.62152	0.69197	122.543	76.1631	84.7963	11.5649	19.6283	17.7127	58.8849	20.7705	8.9845	12.329	10.1329	36.9869	13.0464	9.17104	13.592	10.2953	40.7761	14.383	15.4951	21.2195	16.7765	63.6584	22.4543	8.70266	13.0587	11.2967	39.1762	13.8186	11.8388	14.6734	9.99168	44.0202	15.5273	-0.752187	-0.633028	0.233278	-0.33459	-0.41033	0.217184	0.125766	0.184663	0.214115
IPI:IPI00294696.4	CCNB1	Cyclin B1	2736	3	C	0.621977	0.501778	162.501	101.072	81.5393	12.4422	28.2445	30.5541	84.7336	24.5525	7.42186	17.838	18.8823	53.5141	15.5063	5.30736	13.1893	14.5817	39.5679	11.4653	9.6405	25.9223	30.7309	77.767	22.5339	6.31419	15.8525	16.5501	47.5575	13.7803	4.9353	13.9905	16.7854	41.9714	12.1617	-0.679179	-0.62518	0.154459	-1.08021	-1.1219	0.410287	-0.368063	-0.267299	0.189738
IPI:IPI00024291.2	BAD	Bcl2 antagonist of cell death	4211	4	C	0.622048	0.85881	314.059	195.36	269.717	41.3339	39.5758	28.0824	158.303	20.3178	20.4208	22.7404	17.221	90.9617	11.6747	32.196	33.2422	24.1177	132.969	17.0662	39.7272	38.939	27.6181	155.756	19.9909	25.1838	26.0994	20.7661	104.398	13.3992	32.1904	34.1871	25.2905	136.748	17.5513	-0.824809	-0.666911	0.49048	-0.223959	-0.169888	0.25524	-0.0144019	0.0405528	0.184917
IPI:IPI00784739.1	C14orf43	Uncharacterized protein C14orf43	1027	4	C	0.622212	0.763802	761.387	473.744	581.549	62.736	95.9848	112.886	383.939	21.1341	36.058	58.7278	69.4656	234.911	12.9308	42.2537	74.6134	93.6578	298.454	16.4285	58.0285	94.362	111.792	377.448	20.7768	38.4799	59.7083	69.7726	238.833	13.1467	40.3112	70.7737	87.9117	283.095	15.5831	-0.695877	-0.527487	0.814524	-0.408713	-0.33529	0.392517	-0.0538677	0.166726	0.51416
IPI:IPI00011675.1	SP100	Isoform Sp100-HMG of Nuclear autoantigen Sp-100	714	36	C	0.623164	0.889021	3177.98	1980.4	2825.29	34.1003	44.6829	44.1172	1608.58	20.1484	14.8246	27.0515	30.9533	973.853	12.1981	43.1738	39.2477	29.5143	1412.92	17.6976	33.9994	43.5945	41.381	1569.4	19.6577	15.7904	27.9596	31.9252	1006.55	12.6076	42.7419	39.2325	29.274	1412.37	17.6907	-0.765637	-0.785243	0.519403	0.192695	0.01325	0.561598	-0.0217699	0.0366618	0.268532
IPI:IPI00220220.1	IRF5	interferon regulatory factor 5 isoform d	4051	1	C	0.62329	0.714161	37.5176	23.3844	26.7936	16.9956	16.9956	0	16.9956	19.3802	9.29646	9.29646	0	9.29646	10.6008	12.0123	12.0123	0	12.0123	13.6977	20.522	20.522	0	20.522	23.4014	14.0879	14.0879	0	14.0879	16.0645	14.7813	14.7813	0	14.7813	16.8553	-0.870408	-0.870408	0	-0.500651	-0.500651	0	0.272007	0.272007	0
IPI:IPI00412657.2	TRIM27	Isoform Beta of Zinc finger protein RFP	4536	1	C	0.623306	0.609149	72.6119	45.2594	44.2315	36.658	36.658	0	36.658	22.6141	22.9121	22.9121	0	22.9121	14.1343	22.2179	22.2179	0	22.2179	13.706	35.9539	35.9539	0	35.9539	22.1797	22.3473	22.3473	0	22.3473	13.7859	22.0136	22.0136	0	22.0136	13.58	-0.678019	-0.678019	0	-0.722407	-0.722407	0	-0.0279817	-0.0279817	0
IPI:IPI00220901.4	TBC1D4	TBC1 domain family member 4	1786	7	C	0.623347	1.16157	440.305	274.463	511.446	19.9998	31.2947	23.2593	219.063	17.865	16.9611	19.4971	12.182	136.48	11.1302	23.879	35.1478	22.5364	246.035	20.0646	21.4238	31.606	21.6325	221.242	18.0427	15.7143	19.7119	12.0049	137.983	11.2528	26.7881	37.9158	23.9334	265.411	21.6447	-0.567966	-0.554649	0.313315	0.132976	0.20807	0.421746	0.0992266	0.0296778	0.271074
IPI:IPI00413659.4	ALKBH5	Isoform 2 of Alkylated DNA repair protein alkB homolog 5	3158	4	C	0.623453	0.974717	328.955	205.088	320.638	46.6354	40.676	30.4049	162.704	19.0368	24.5226	25.0808	21.1624	100.323	11.7381	39.6066	40.3244	30.8479	161.298	18.8723	48.2619	41.5627	30.8943	166.251	19.4518	24.1411	26.1913	21.6094	104.765	12.2578	39.5155	39.8351	32.1033	159.34	18.6433	-0.831576	-0.913048	0.593354	0.202244	0.0765617	0.368384	0.0252769	0.0142582	0.0584268
IPI:IPI00305887.1	NUF2	Kinetochore protein Nuf2	2110	7	C	0.624139	0.799958	853.661	532.803	682.893	30.4764	59.5093	43.3718	416.565	20.1302	18.228	35.9523	26.7454	251.666	12.1616	23.4039	48.4333	37.0977	339.033	16.3835	32.5689	62.4423	43.1036	437.096	21.1223	21.9333	40.1624	29.4299	281.137	13.5857	23.0043	49.1228	35.0141	343.86	16.6167	-0.707193	-0.731975	0.288195	-0.25684	-0.330156	0.336485	0.0958025	0.112691	0.109704
IPI:IPI00291643.3	SPRYD4	SPRY domain-containing protein 4	5223	1	C	0.62429	1.11449	128.681	80.334	143.413	61.3475	61.3475	0	61.3475	17.4071	37.4797	37.4797	0	37.4797	10.6347	74.9178	74.9178	0	74.9178	21.2576	67.3331	67.3331	0	67.3331	19.1055	42.8543	42.8543	0	42.8543	12.1597	68.4952	68.4952	0	68.4952	19.4353	-0.710897	-0.710897	0	0.288303	0.288303	0	0.134311	0.134311	0
IPI:IPI00306419.5	LPCAT3	Lysophospholipid acyltransferase 5	4744	2	C	0.62597	0.942615	121.681	76.1686	114.698	32.2024	32.2024	28.9525	64.4048	20.6064	16.2692	16.2692	11.8648	32.5384	10.4107	29.3762	29.3762	24.657	58.7524	18.7979	28.6381	28.6381	27.9455	57.2761	18.3256	21.8151	21.8151	18.8518	43.6302	13.9595	27.9729	27.9729	22.1762	55.9458	17.8999	-0.834513	-0.834513	0.368395	-0.0722568	-0.0722568	0.138595	-0.262052	-0.262052	0.197849
IPI:IPI00418394.2	RXRA	Retinoic acid receptor RXR-alpha	1226	3	C	0.626223	0.850615	221.402	138.647	188.328	36.7956	36.3914	22.7958	109.174	19.9086	21.9981	22.0077	10.8137	66.0231	12.0397	37.2337	31.1378	17.7074	93.4134	17.0345	41.1336	37.4092	22.0272	112.228	20.4654	24.5236	24.208	12.4645	72.624	13.2434	34.7176	31.6382	19.4813	94.9145	17.3083	-0.742157	-0.615351	0.313361	-0.259897	-0.211146	0.208174	0.0383807	0.0527805	0.101571
IPI:IPI00783058.1	RBCK1	Isoform 1 of RanBP-type and C3HC4-type zinc finger-containing protein 1	1828	13	C	0.626578	0.88297	1195.08	748.813	1055.22	34.5948	44.2667	39.2921	575.467	19.1879	22.2273	27.6594	23.5339	359.573	11.9893	36.2216	41.4028	34.3811	538.236	17.9465	31.8168	47.6628	43.7717	619.616	20.6599	22.4058	29.9415	23.8469	389.24	12.9785	28.464	39.7682	36.2665	516.986	17.2379	-0.738798	-0.691373	0.489371	-0.107726	-0.0876967	0.226408	0.12529	0.0892959	0.206281
IPI:IPI00217630.1	DHX37	Probable ATP-dependent RNA helicase DHX37	481	12	C	0.626628	1.04305	1096.74	687.249	1143.96	39.1262	45.9654	28.8267	551.585	18.8386	23.8042	27.5748	16.5219	330.898	11.3014	32.225	47.9342	32.5958	575.21	19.6455	39.6308	45.4297	27.6561	545.156	18.619	27.2006	29.6959	18.4667	356.351	12.1707	37.1604	47.3957	30.9014	568.748	19.4248	-0.853718	-0.816292	0.558203	0.189653	0.0442161	0.319508	0.0168827	0.00561273	0.141854
IPI:IPI00301879.3	GEMIN8	40 kDa protein	5219	2	C	0.627183	0.978793	104.351	65.4471	102.138	26.1634	26.1634	1.01756	52.3268	19.2423	15.6371	15.6371	1.52356	31.2741	11.5005	26.7601	26.7601	1.31984	53.5201	19.6812	26.012	26.012	3.18978	52.0241	19.131	17.0865	17.0865	1.61031	34.173	12.5666	24.3089	24.3089	1.26526	48.6178	17.8784	-0.745467	-0.745467	0.0846641	0.0321995	0.0321995	0.0150604	-0.0132691	-0.0132691	0.121235
IPI:IPI00419844.3	USP39	U4/U6.U5 tri-snRNP-associated protein 2	1814	11	C	0.627228	0.936626	962.214	603.528	901.235	35.7709	43.6016	33.2545	479.618	19.4415	22.3996	26.1569	17.6009	287.726	11.6631	37.1329	41.389	27.4057	455.279	18.4549	41.5692	43.8723	31.3753	482.596	19.5622	22.0877	28.7092	19.4355	315.802	12.8012	33.7616	40.5414	25.1911	445.956	18.077	-0.856108	-0.730186	0.328712	-0.0527966	-0.0530986	0.215301	-0.0342303	0.0157784	0.167081
IPI:IPI00029772.2	DPYD	Dihydropyrimidine dehydrogenase [NADP+]	4996	1	C	0.62739	1.07295	80.3633	50.4191	86.2262	37.6348	37.6348	0	37.6348	17.3425	21.3106	21.3106	0	21.3106	9.82017	39.0098	39.0098	0	39.0098	17.9762	42.7285	42.7285	0	42.7285	19.6898	29.1085	29.1085	0	29.1085	13.4135	47.2164	47.2164	0	47.2164	21.7578	-0.820494	-0.820494	0	0.0517717	0.0517717	0	0.183132	0.183132	0
IPI:IPI00031521.1	RFC3	Replication factor C subunit 3	1233	13	C	0.628623	0.816946	1201.62	755.367	981.659	38.781	45.4781	31.6727	591.215	20.1186	26.131	28.0969	19.6254	365.26	12.4295	37.684	37.3044	25.4317	484.958	16.5027	37.8549	46.9543	32.5579	610.406	20.7717	27.322	30.0083	21.1577	390.107	13.2751	34.6668	38.2078	27.07	496.701	16.9024	-0.624768	-0.69141	0.465273	-0.221903	-0.23757	0.210172	0.0298437	0.0519558	0.0951337
IPI:IPI00374364.3	-	22 kDa protein	4238	1	C	0.628709	1.01722	243.505	153.094	247.697	125.739	125.739	0	125.739	19.5158	78.171	78.171	0	78.171	12.1328	118.863	118.863	0	118.863	18.4485	117.766	117.766	0	117.766	18.2782	74.9228	74.9228	0	74.9228	11.6286	128.834	128.834	0	128.834	19.9961	-0.685729	-0.685729	0	-0.0811318	-0.0811318	0	-0.0945135	-0.0945135	0
IPI:IPI00418329.3	PMS2	Isoform 3 of Mismatch repair endonuclease PMS2	3234	4	C	0.629443	0.827642	285.981	180.009	236.69	31.1408	35.3443	27.3782	141.377	20.1197	21.3247	21.7008	11.8982	86.8034	12.3532	26.7338	31.4099	25.0933	125.639	17.8801	31.8861	36.1509	26.6229	144.604	20.5789	22.0225	23.3013	13.5759	93.2053	13.2643	24.9914	27.7626	17.9141	111.051	15.8039	-0.545433	-0.477774	0.492847	-0.167089	-0.174216	0.0663201	0.0286145	0.0991537	0.165664
IPI:IPI00868785.3	-	9 kDa protein	4392	2	C	0.629673	1.1351	220.649	138.937	250.458	57.1685	57.1685	15.8613	114.337	18.7425	33.7738	33.7738	5.6632	67.5475	11.0726	66.2598	66.2598	20.2471	132.52	21.723	53.1558	53.1558	15.7706	106.312	17.4269	35.6946	35.6946	8.40011	71.3893	11.7023	58.9688	58.9688	24.7837	117.938	19.3327	-0.741219	-0.741219	0.162474	0.206735	0.206735	0.0423773	-0.109148	-0.109148	0.0289487
IPI:IPI00291867.3	CFI	Complement factor I	5079	4	C	0.629796	1.13966	438.301	276.04	499.515	55.4444	56.9779	25.7544	227.912	18.7758	35.5181	33.9357	17.9017	135.743	11.1828	62.0424	61.3036	28.1654	245.214	20.2013	49.7023	52.5973	24.8881	210.389	17.3323	37.6592	35.0742	17.1233	140.297	11.5579	59.1655	63.5753	32.296	254.301	20.9499	-0.7394	-0.824681	0.404686	0.097505	0.0971184	0.0721161	-0.133845	-0.124136	0.0544331
IPI:IPI00456965.5	COQ5	Isoform 1 of Ubiquinone biosynthesis methyltransferase COQ5, mitochondrial	2807	3	C	0.630256	1.36726	223.13	140.629	305.076	16.1155	35.7858	40.1237	107.357	16.0514	8.78318	21.9494	24.4905	65.8483	9.84521	22.0861	50.861	64.6495	152.583	22.8132	16.4832	38.5912	43.5077	115.773	17.3097	10.4092	24.9269	25.7004	74.7808	11.1807	22.4031	50.831	60.4492	152.493	22.7998	-0.706844	-0.673582	0.576284	0.454689	0.110204	0.733454	0.114432	0.111217	0.0771164
IPI:IPI00219385.3	NDUFB6	NADH dehydrogenase [ubiquinone] 1 beta subcomplex subunit 6	2938	2	C	0.630297	0.964169	203.203	128.078	195.922	50.8856	50.8856	43.3139	101.771	19.304	30.9822	30.9822	26.9291	61.9645	11.7534	45.5676	45.5676	39.9688	91.1351	17.2865	50.716	50.716	41.0137	101.432	19.2396	33.0569	33.0569	24.4154	66.1138	12.5405	52.3936	52.3936	45.6071	104.787	19.876	-0.733523	-0.733523	0.0411682	-0.185052	-0.185052	0.0597107	0.0340256	0.0340256	0.0935781
IPI:IPI00782992.3	SRRM2	Isoform 1 of Serine/arginine repetitive matrix protein 2	2367	31	C	0.630302	0.847757	2583.64	1628.47	2190.3	40.2661	41.0174	31.5677	1271.54	19.8603	20.7877	25.864	20.0866	801.783	12.5231	35.9228	35.1127	25.3814	1088.49	17.0013	43.5119	42.3258	30.2643	1312.1	20.4938	24.492	26.6674	21.3568	826.691	12.9122	37.5512	35.5422	25.1315	1101.81	17.2093	-0.634	-0.662533	0.655541	-0.201605	-0.182453	0.310474	0.0370309	0.0907969	0.189315
IPI:IPI00220594.2	ITSN1	Isoform 4 of Intersectin-1	2681	9	C	0.630777	1.02728	909.296	573.563	934.102	35.5948	49.4144	43.9543	444.729	18.4004	27.8609	32.1293	19.7681	289.164	11.9639	40.9011	52.578	41.4148	473.202	19.5784	37.9177	51.6185	43.6454	464.567	19.2211	26.9371	31.5999	21.2433	284.399	11.7668	43.4854	51.2111	40.5019	460.9	19.0694	-0.643625	-0.455846	0.544351	0.191309	0.163103	0.165504	0.0747216	0.107379	0.134268
IPI:IPI00290272.2	POLA2	DNA polymerase alpha subunit B	3795	3	C	0.630924	0.419447	377.047	237.888	158.151	83.5792	59.8614	43.3779	179.584	23.2295	55.7094	39.4906	30.6405	118.472	15.3245	32.8608	24.5755	18.233	73.7264	9.53664	90.3486	65.8209	51.7975	197.463	25.5421	56.0657	39.8055	28.8722	119.416	15.4467	38.0314	28.1416	20.5419	84.4248	10.9205	-0.585224	-0.793672	0.386071	-1.34678	-1.32518	0.103336	0.112359	-0.0984679	0.466646
IPI:IPI00291419.6	ACAT2	cDNA FLJ53975, highly similar to Acetyl-CoA acetyltransferase, cytosolic	1674	20	C	0.630948	0.976581	1003.88	633.394	980.366	15.8455	24.4401	22.2964	488.802	18.6734	13.4061	15.6717	14.8116	313.434	11.9739	15.3044	24.3226	21.6853	486.452	18.5836	16.5395	25.7537	23.9193	515.074	19.677	14.9271	15.998	11.8149	319.96	12.2232	16.0749	24.6957	22.6056	493.914	18.8687	-0.537993	-0.528156	0.776247	0.0742785	0.123158	0.480644	0.074803	0.158309	0.511436
IPI:IPI00008964.3	RAB1B	Ras-related protein Rab-1B	3052	12	C	0.63098	1.22378	510.617	322.189	624.883	21.0026	22.1669	10.9031	266.003	18.2483	11.4877	12.4652	6.39718	149.583	10.2616	24.3825	26.6382	11.4426	319.658	21.9291	19.4811	20.3845	9.7723	244.614	16.781	12.3508	14.3838	7.07808	172.606	11.8411	21.8438	25.4354	11.508	305.225	20.939	-0.902566	-0.83451	0.513502	0.261246	0.303705	0.229133	-0.140277	-0.121233	0.231301
IPI:IPI00004233.2	MKI67	Isoform Long of Antigen KI-67	557	86	C	0.631236	0.533249	8384.75	5292.76	4471.16	44.8599	47.5169	27.3133	4086.45	22.5166	23.4987	30.449	21.4214	2618.62	14.4287	23.0358	25.7417	14.772	2213.79	12.1981	47.2744	49.9802	29.1891	4298.3	23.6838	26.9775	31.0946	19.0946	2674.14	14.7346	23.5647	26.2485	15.5753	2257.37	12.4382	-0.779242	-0.694054	0.476676	-0.921883	-0.864115	0.407303	0.0664646	0.0682706	0.171159
IPI:IPI00289491.3	CASC3	Protein CASC3	2919	4	C	0.631255	0.799651	416.627	262.998	333.156	49.8434	51.9173	6.59672	207.669	20.5048	30.7879	30.2618	8.69722	121.047	11.9519	43.4386	40.5741	6.87163	162.296	16.0248	50.5647	52.2396	11.2974	208.958	20.6321	36.5956	35.4877	10.364	141.951	14.0159	45.7261	42.7149	8.47118	170.86	16.8703	-0.877967	-0.819848	0.45127	-0.381344	-0.364972	0.247753	-0.0160932	-0.00790123	0.150691
IPI:IPI00160622.1	CEP250	Isoform 1 of Centrosome-associated protein CEP250	1969	2	C	0.631311	0.641886	78.5168	49.5685	50.3988	18.7533	18.7533	4.19889	37.5065	21.0139	12.3251	12.3251	1.21143	24.6502	13.8109	12.1663	12.1663	5.05398	24.3326	13.6329	20.5051	20.5051	2.06742	41.0103	22.977	12.4592	12.4592	3.48621	24.9183	13.9611	13.0331	13.0331	2.31122	26.0662	14.6042	-0.590721	-0.590721	0.183732	-0.671027	-0.671027	0.291732	0.143481	0.143481	0.180056
IPI:IPI00010320.1	CBX1	Chromobox protein homolog 1	2992	21	C	0.631322	0.770693	1326.5	837.449	1022.32	14.2788	30.764	44.1168	646.043	20.2758	12.0422	19.9778	19.5544	419.534	13.1669	11.0799	23.0655	29.3745	484.376	15.202	16.59	32.4027	43.4976	680.457	21.3559	13.9385	19.9007	21.344	417.915	13.1161	12.692	25.6166	30.8115	537.948	16.8833	-0.272783	-0.31628	0.706066	-0.354289	-0.324143	0.472698	0.078661	0.133195	0.338363
IPI:IPI00022018.1	DPM1	Dolichol-phosphate mannosyltransferase	3895	6	C	0.631576	1.20975	325.744	205.732	394.068	20.9454	25.6066	21.443	153.64	16.6	11.9526	16.9881	12.8799	101.929	11.0129	28.5963	32.8888	26.5714	197.333	21.3207	24.1182	28.684	22.0882	172.104	18.5949	11.8677	17.3005	14.3053	103.803	11.2153	26.0269	32.7892	26.3596	196.735	21.2562	-0.459973	-0.351084	0.639847	0.379145	0.409356	0.28392	0.217967	0.313879	0.482204
IPI:IPI00295209.5	SNX5	Sorting nexin-5	2681	22	C	0.631587	0.995558	2143.1	1353.55	2133.58	41.6933	48.1401	33.6604	1059.08	18.8106	25.6791	30.4006	19.3236	668.813	11.879	41.4363	49.5591	35.1361	1090.3	19.3651	38.9221	49.2735	34.8698	1084.02	19.2535	23.9149	31.1246	21.9198	684.741	12.1619	40.2111	47.4218	32.5921	1043.28	18.5299	-0.692723	-0.648478	0.360711	0.0288086	-0.00875553	0.231505	0.0179486	0.0358528	0.191381
IPI:IPI00783392.2	RB1CC1	RB1-inducible coiled-coil protein 1	419	5	C	0.631993	0.839385	408.269	258.023	342.695	19.2805	40.8437	42.8647	204.218	20.2399	10.1204	25.2102	26.5886	126.051	12.4928	14.487	34.0745	35.7804	170.372	16.8855	15.7504	40.8101	44.0009	204.051	20.2233	12.7545	26.3944	27.2576	131.972	13.0797	17.6455	34.4645	34.0194	172.323	17.0788	-0.764786	-0.51659	0.771891	-0.284866	-0.145095	0.373097	0.0108331	0.017483	0.302631
IPI:IPI00000769.2	KIF22	Kinesin-like protein KIF22	4240	1	C	0.633252	0.442128	50.3507	31.8847	22.2614	25.2988	25.2988	0	25.2988	24.2101	12.5194	12.5194	0	12.5194	11.9807	12.615	12.615	0	12.615	12.0721	25.0519	25.0519	0	25.0519	23.9738	19.3653	19.3653	0	19.3653	18.532	9.64644	9.64644	0	9.64644	9.23132	-1.0149	-1.0149	0	-1.00393	-1.00393	0	-0.0141522	-0.0141522	0
IPI:IPI00103419.4	SF4	Isoform 1 of Splicing factor 4	2896	7	C	0.634871	0.90533	563.064	357.473	509.759	23.7442	40.5796	33.7119	284.057	19.86	16.7368	27.2635	24.2186	190.845	13.343	23.1337	36.0436	28.3931	252.305	17.6401	29.0484	39.8581	30.0393	279.007	19.5069	15.8412	23.804	20.5255	166.628	11.6499	20.8566	36.7792	26.4145	257.454	18.0001	-0.514814	-0.671574	0.327067	-0.0830041	-0.122522	0.142397	0.0691993	0.0393085	0.322291
IPI:IPI00419276.4	C1QTNF6	Isoform 2 of Complement C1q tumor necrosis factor-related protein 6	2058	1	C	0.635185	1.33944	98.1543	62.3461	131.472	48.318	48.318	0	48.318	16.5488	30.887	30.887	0	30.887	10.5788	66.5764	66.5764	0	66.5764	22.8023	49.8363	49.8363	0	49.8363	17.0688	31.4591	31.4591	0	31.4591	10.7747	64.8952	64.8952	0	64.8952	22.2265	-0.64556	-0.64556	0	0.462451	0.462451	0	0.0446353	0.0446353	0
IPI:IPI00033606.5	BMP2K	Isoform 3 of BMP-2-inducible protein kinase	1656	4	C	0.635273	0.895591	615.452	390.98	551.193	73.9479	75.7779	27.4562	303.112	19.4599	49.7857	48.5296	15.4053	194.119	12.4625	78.0398	68.1381	25.3637	272.552	17.4979	79.77	78.085	23.0535	312.34	20.0523	47.3508	49.2153	14.2335	196.861	12.6385	74.4348	69.6603	27.7511	278.641	17.8889	-0.958232	-0.626025	0.742086	-0.214508	-0.18663	0.341854	0.0577437	0.0650287	0.133037
IPI:IPI00060628.3	RLIM	E3 ubiquitin-protein ligase RNF12	5196	1	C	0.635295	0.9256	18.9944	12.0671	17.5812	9.2472	9.2472	0	9.2472	19.0105	6.93291	6.93291	0	6.93291	14.2527	7.60388	7.60388	0	7.60388	15.6321	9.74721	9.74721	0	9.74721	20.0384	5.13414	5.13414	0	5.13414	10.5548	9.97735	9.97735	0	9.97735	20.5115	-0.415555	-0.415555	0	-0.28228	-0.28228	0	0.0759733	0.0759733	0
IPI:IPI00328254.9	PAN2	Isoform 2 of PAB-dependent poly(A)-specific ribonuclease subunit 2	3893	2	C	0.635947	0.964118	57.7278	36.7118	55.6564	14.9098	14.9098	9.80817	29.8197	19.8671	9.30572	9.30572	6.81915	18.6114	12.3997	14.1533	14.1533	6.30931	28.3066	18.859	13.9541	13.9541	8.89714	27.9081	18.5935	9.05021	9.05021	7.03319	18.1004	12.0592	13.6749	13.6749	10.6563	27.3498	18.2215	-0.729721	-0.729721	0.142717	0.0252621	0.0252621	0.362243	-0.0836166	-0.0836166	0.0369349
IPI:IPI00418336.3	INTS3	Isoform 2 of Integrator complex subunit 3	2623	5	C	0.636564	1.00392	576.525	366.995	578.787	78.7613	56.3684	39.9521	281.842	18.5141	37.499	34.9248	22.0338	174.624	11.471	77.5859	57.0817	39.016	285.408	18.7484	68.9306	58.9365	40.8498	294.683	19.3576	47.7571	38.4742	24.978	192.371	12.6368	82.4235	58.6758	42.5085	293.379	19.272	-0.476676	-0.498839	0.459563	0.085311	0.0654731	0.205712	0.108991	0.149249	0.282738
IPI:IPI00159770.1	GMEB2	Glucocorticoid modulatory element-binding protein 2	1616	1	C	0.636772	0.73565	150.973	96.1357	111.064	71.9035	71.9035	0	71.9035	20.0751	43.5835	43.5835	0	43.5835	12.1683	54.8826	54.8826	0	54.8826	15.3229	79.0699	79.0699	0	79.0699	22.0759	52.5522	52.5522	0	52.5522	14.6723	56.181	56.181	0	56.181	15.6855	-0.72228	-0.72228	0	-0.389713	-0.389713	0	0.137067	0.137067	0
IPI:IPI00028277.8	FTO	Isoform 1 of Protein fto	413	10	C	0.637548	0.779484	1302.57	830.452	1015.33	62.0489	63.9517	35.8241	639.517	20.3127	39.9573	40.8494	21.8256	408.494	12.9748	44.6571	50.7903	30.2683	507.903	16.1323	61.6034	66.3054	38.5213	663.054	21.0603	43.0527	42.1958	22.7028	421.958	13.4025	45.2604	50.743	28.619	507.43	16.1173	-0.755306	-0.633583	0.359508	-0.354667	-0.386337	0.215163	0.037621	0.0709697	0.167231
IPI:IPI00022418.1	FN1	Isoform 1 of Fibronectin	1765	91	C	0.63757	0.632984	7194.57	4587.04	4554.05	29.9457	38.3879	36.8186	3493.3	21.3845	19.4292	25.4495	25.2629	2315.91	14.177	20.4935	24.8437	21.7422	2260.78	13.8395	30.8841	40.6734	38.1726	3701.27	22.6576	20.2481	24.9574	22.7769	2271.13	13.9029	21.2903	25.2008	21.9964	2293.27	14.0384	-0.709472	-0.572027	0.720697	-0.612016	-0.511502	0.465646	0.110837	0.0774897	0.288209
IPI:IPI00604566.3	DFFA	Isoform DFF35 of DNA fragmentation factor subunit alpha (Fragment)	130	2	C	0.63808	1.19128	18.0903	11.5431	21.5506	4.38227	4.38227	1.08598	8.76454	17.1236	3.15664	3.15664	2.06532	6.31329	12.3345	5.55272	5.55272	2.42209	11.1054	21.6971	4.6629	4.6629	0.107849	9.32579	18.2201	2.6149	2.6149	3.69802	5.22979	10.2176	5.22261	5.22261	2.87536	10.4452	20.4072	-0.624526	-0.624526	0.660263	0.2919	0.2919	0.289236	0.111852	0.111852	0.327874
IPI:IPI00024417.1	HIP1R	Huntingtin-interacting protein 1-related protein	460	31	C	0.638431	1.1291	3189.46	2036.25	3601.23	42.7186	51.2005	31.1801	1587.22	17.9815	26.5808	32.8308	22.6692	1017.76	11.5301	56.2491	58.8223	34.2825	1823.49	20.6583	45.0185	51.6851	32.0319	1602.24	18.1517	28.3904	32.8547	23.3608	1018.49	11.5385	51.7001	57.3466	33.278	1777.74	20.14	-0.655906	-0.637609	0.429751	0.244335	0.22169	0.24781	-0.0206654	-0.00078251	0.178334
IPI:IPI00013216.1	ORC2L	Origin recognition complex subunit 2	1777	3	C	0.63872	0.786541	334.093	213.392	262.778	46.8636	53.6822	25.2827	161.047	19.8759	31.6195	35.8361	17.8105	107.508	13.2684	38.586	42.8894	16.8954	128.668	15.8798	49.9242	57.6819	25.4362	173.046	21.3567	34.7321	35.2945	19.5155	105.884	13.0678	40.0426	44.7032	18.5276	134.11	16.5514	-0.567655	-0.597526	0.0579411	-0.280393	-0.291978	0.111514	0.0912716	0.118365	0.060623
IPI:IPI00903300.3	RCOR3	Isoform 1 of REST corepressor 3	2574	3	C	0.639028	0.899064	346.714	221.56	311.718	51.0618	58.4802	33.3911	175.441	19.9366	28.4212	35.141	21.6373	105.423	11.98	40.0245	51.9457	36.237	155.837	17.7089	48.8944	57.0909	36.2189	171.273	19.463	34.7057	38.7123	17.221	116.137	13.1975	43.2355	51.9605	33.2845	155.881	17.714	-0.736346	-0.753287	0.0847964	-0.344579	-0.243851	0.180372	-0.0625755	-0.0776402	0.112264
IPI:IPI00001835.3	ZBTB4	Zinc finger and BTB domain-containing protein 4	5228	1	C	0.640163	0.839135	96.7332	61.925	81.1722	45.3808	45.3808	0	45.3808	18.922	34.3787	34.3787	0	34.3787	14.3346	40.9741	40.9741	0	40.9741	17.0846	51.3524	51.3524	0	51.3524	21.412	27.5463	27.5463	0	27.5463	11.4857	40.1981	40.1981	0	40.1981	16.761	-0.400568	-0.400568	0	-0.147369	-0.147369	0	0.178351	0.178351	0
IPI:IPI00032826.1	ST13	Hsc70-interacting protein	1115	30	C	0.640556	1.06056	2417.85	1548.77	2564.27	32.443	40.5179	30.3807	1215.54	18.6121	21.7438	25.3244	16.2511	759.731	11.6329	37.9948	43.6744	27.7735	1310.23	20.0621	32.4945	40.0771	29.9929	1202.31	18.4096	20.4864	26.3013	17.6793	789.038	12.0816	35.6976	41.8015	25.6458	1254.04	19.2017	-0.70699	-0.622392	0.343532	0.238305	0.152564	0.455171	0.00427623	-0.0176337	0.168803
IPI:IPI00373870.3	LOC732272;CHD3	Isoform 1 of Chromodomain-helicase-DNA-binding protein 3	2681	2	C	0.641409	1.04098	181.218	116.235	188.644	46.2288	46.2288	0.153437	92.4576	19.0204	27.7695	27.7695	17.5277	55.539	11.4255	46.5903	46.5903	1.60125	93.1807	19.1692	44.38	44.38	3.96447	88.76	18.2598	30.3478	30.3478	12.2927	60.6956	12.4863	47.7318	47.7318	6.31215	95.4635	19.6388	-0.895528	-0.895528	0.974728	0.0108169	0.0108169	0.0543819	-0.0617613	-0.0617613	0.133836
IPI:IPI00294739.1	SAMHD1	SAM domain and HD domain-containing protein 1	471	40	C	0.641474	1.38522	2841.16	1822.53	3935.63	32.4207	36.5699	25.1408	1462.79	17.0106	19.495	23.2744	19.5745	930.977	10.8262	43.2789	50.0843	33.1542	2003.37	23.2968	30.5573	34.4594	22.5799	1378.37	16.0289	17.1887	22.2888	17.2801	891.554	10.3677	42.3897	48.3065	31.0054	1932.26	22.4699	-0.753392	-0.690631	0.653759	0.439378	0.461701	0.224641	-0.0794191	-0.00920651	0.358836
IPI:IPI00063650.3	ELOF1	Elongation factor 1 homolog	4925	2	C	0.641563	1.28449	41.465	26.6024	53.2612	9.34737	9.34737	3.81295	18.6947	15.4083	6.62823	6.62823	3.02263	13.2565	10.9261	11.5897	11.5897	0.723046	23.1793	19.1046	11.3852	11.3852	2.68949	22.7703	18.7675	6.67295	6.67295	0.782616	13.3459	10.9998	15.041	15.041	2.31416	30.0819	24.7938	-0.512477	-0.512477	0.0765573	0.37146	0.37146	0.515622	0.326768	0.326768	0.949714
IPI:IPI00419721.1	EPM2AIP1	EPM2A-interacting protein 1	2771	7	C	0.642206	0.894294	458.591	294.51	410.115	12.0914	31.3271	39.1514	219.29	18.852	9.59508	20.6051	24.7133	144.236	12.3998	10.9065	29.2472	35.6526	204.731	17.6004	13.1633	34.1858	41.9491	239.301	20.5724	7.88411	21.4677	26.5901	150.274	12.9189	12.4952	29.3405	33.8077	205.384	17.6565	-0.623113	-0.676467	0.56028	-0.14879	-0.154091	0.279589	0.122541	0.119914	0.377983
IPI:IPI00015808.3	GNL2	Nucleolar GTP-binding protein 2	2960	9	C	0.642733	1.00375	954.164	613.273	957.743	44.1462	54.1427	32.0803	487.285	19.297	24.2358	33.2682	19.2835	299.414	11.8571	44.3303	53.3271	28.5809	479.944	19.0063	39.3518	51.8754	31.1491	466.879	18.4889	26.8448	34.8732	19.8825	313.859	12.4292	42.9484	53.0888	28.3498	477.799	18.9214	-0.714011	-0.664476	0.245416	-0.0363544	0.0448825	0.388672	-0.0173578	-0.0551593	0.126743
IPI:IPI00239405.4	SYNE2	Isoform 1 of Nesprin-2	4874	24	C	0.643073	0.84355	2051.02	1318.95	1730.14	38.9714	41.7584	27.6323	1002.2	19.6506	25.8179	27.4548	16.3322	658.914	12.9196	30.3664	36.6029	26.4481	878.47	17.2245	39.9431	43.7007	28.9427	1048.82	20.5646	23.8102	27.5017	18.2308	660.041	12.9417	30.1589	35.4862	26.4322	851.668	16.699	-0.626151	-0.532596	0.517503	-0.276972	-0.152911	0.495343	0.0503736	0.113335	0.369391
IPI:IPI00013459.1	NDUFB5	NADH dehydrogenase [ubiquinone] 1 beta subcomplex subunit 5, mitochondrial	4945	2	C	0.643152	1.25056	349.925	225.055	437.601	88.9816	88.9816	71.5042	177.963	17.5752	57.7761	57.7761	47.6547	115.552	11.4117	112.612	112.612	94.6079	225.225	22.2427	85.9809	85.9809	69.6476	171.962	16.9825	54.7516	54.7516	39.3984	109.503	10.8143	106.188	106.188	78.5586	212.376	20.9737	-0.641689	-0.641689	0.0458222	0.30707	0.30707	0.0796066	-0.0550576	-0.0550576	0.013798
IPI:IPI00006157.1	NSBP1	Nucleosome-binding protein 1	3230	5	C	0.643682	0.86444	241.518	155.461	208.778	7.81732	24.4303	24.1482	122.152	20.1651	5.67621	15.8453	15.0359	79.2265	13.0789	7.01854	19.6472	18.2852	98.2358	16.217	8.07666	23.8733	22.6266	119.366	19.7053	5.45913	15.2469	13.9334	76.2344	12.585	8.99062	22.1085	19.6061	110.542	18.2486	-0.578401	-0.529289	0.310767	-0.225383	-0.222203	0.202359	0.0125272	0.0310087	0.259572
IPI:IPI00044960.1	RSRC1	Isoform 2 of Arginine/serine-rich coiled-coil protein 1	3281	2	C	0.64381	0.799475	124.938	80.4362	99.8846	29.641	29.641	23.1862	59.282	19.4202	19.3899	19.3899	13.7611	38.7799	12.704	23.3811	23.3811	19.6921	46.7622	15.3189	32.8279	32.8279	21.1425	65.6558	21.5083	20.8281	20.8281	12.3828	41.6563	13.6462	26.5612	26.5612	20.4816	53.1224	17.4024	-0.558134	-0.558134	0.145092	-0.394757	-0.394757	0.129229	0.243108	0.243108	0.268035
IPI:IPI00016670.3	C11orf59	UPF0404 protein C11orf59	4602	9	C	0.644134	0.955157	210.875	135.832	201.419	6.21446	10.89	11.6425	98.0102	17.881	7.07791	7.13312	7.30931	64.1981	11.7123	7.01371	11.1599	12.4612	100.439	18.324	7.18239	12.5406	13.6819	112.865	20.5911	8.35258	7.9593	7.63838	71.6337	13.0688	5.88158	11.22	12.7671	100.98	18.4228	-0.770796	-0.672047	0.860883	0.0588423	-0.0809626	0.415747	0.171927	0.184693	0.196582
IPI:IPI00303099.2	CDCA8	Borealin	1636	3	C	0.644252	0.590034	223.076	143.717	131.622	48.5925	36.4589	22.1668	109.377	21.9449	27.9154	22.7124	10.7317	68.1371	13.6707	24.249	21.0168	10.1124	63.0505	12.6502	48.415	37.8998	22.3531	113.699	22.8122	33.1761	25.1933	16.1089	75.58	15.1641	27.7206	22.8573	13.8368	68.5719	13.758	-0.702964	-0.536532	0.41105	-0.73882	-0.649179	0.443886	0.126789	0.0840695	0.112823
IPI:IPI00916188.1	NCL	32 kDa protein	43	1	C	0.644308	0.770311	237.102	152.767	182.642	114.206	114.206	0	114.206	19.9483	78.9725	78.9725	0	78.9725	13.7941	96.2607	96.2607	0	96.2607	16.8138	122.896	122.896	0	122.896	21.4661	73.7941	73.7941	0	73.7941	12.8895	86.3816	86.3816	0	86.3816	15.0882	-0.532223	-0.532223	0	-0.246625	-0.246625	0	0.105789	0.105789	0
IPI:IPI00328905.6	IQGAP3	Ras GTPase-activating-like protein IQGAP3	446	23	C	0.644338	0.761157	1290.05	831.225	981.927	21.1451	27.631	20.4533	635.514	20.4793	13.3679	18.1907	16.6154	418.385	13.4824	16.3733	21.3951	16.2743	492.087	15.8574	23.1383	28.4579	21.6324	654.531	21.0922	12.4554	17.9496	14.8574	412.84	13.3037	18.7728	21.2974	16.8966	489.84	15.785	-0.754213	-0.695491	0.452205	-0.324987	-0.417498	0.284556	0.0859465	0.0228328	0.21595
IPI:IPI00292530.1	ITIH1	Inter-alpha-trypsin inhibitor heavy chain H1	4181	1	C	0.644563	0.800579	13.3343	8.59479	10.6751	6.79598	6.79598	0	6.79598	20.8439	2.97267	2.97267	0	2.97267	9.11743	4.88211	4.88211	0	4.88211	14.9739	6.5383	6.5383	0	6.5383	20.0536	5.62212	5.62212	0	5.62212	17.2435	5.79303	5.79303	0	5.79303	17.7677	-1.19292	-1.19292	0	-0.477177	-0.477177	0	-0.0557656	-0.0557656	0
IPI:IPI00215628.1	VCAN	Isoform V1 of Versican core protein	1738	2	C	0.644786	1.85518	310.874	200.447	576.727	80.2681	80.2681	0.598347	160.536	14.7545	50.5992	50.5992	16.9877	101.198	9.30092	147.824	147.824	9.92928	295.649	27.1724	75.1688	75.1688	2.72021	150.338	13.8172	49.6246	49.6246	1.94999	99.2492	9.12177	140.539	140.539	9.44641	281.078	25.8332	-0.707535	-0.707535	0.483021	0.879377	0.879377	0.0862235	-0.0951448	-0.0951448	0.0629742
IPI:IPI00550361.7	PNPLA2	Isoform 1 of Patatin-like phospholipase domain-containing protein 2	4764	1	C	0.64484	1.358	18.8897	12.1808	25.6521	8.58687	8.58687	0	8.58687	15.1383	6.15044	6.15044	0	6.15044	10.843	13.7427	13.7427	0	13.7427	24.2279	10.3028	10.3028	0	10.3028	18.1635	6.03038	6.03038	0	6.03038	10.6314	11.9094	11.9094	0	11.9094	20.9959	-0.481443	-0.481443	0	0.678463	0.678463	0	0.262831	0.262831	0
IPI:IPI00020771.2	MAP7	Isoform 3 of Ensconsin	2110	3	C	0.644889	1.06501	261.579	168.689	278.583	40.4194	40.7048	10.7121	122.114	17.2271	20.1161	27.2581	16.6078	81.7743	11.5362	40.6235	45.2094	9.67338	135.628	19.1335	43.5056	46.4882	12.5597	139.465	19.6747	19.1416	28.9717	21.0354	86.915	12.2614	45.1968	47.6518	10.0969	142.955	20.1672	-0.583249	-0.710272	0.626561	0.127558	0.164961	0.179348	0.225295	0.191766	0.0747218
IPI:IPI00413730.4	ACSS2	Acetyl-coenzyme A synthetase, cytoplasmic	4874	7	C	0.645147	1.08938	732.266	472.419	797.713	49.204	54.4453	42.4601	381.117	19.033	33.1244	32.6814	25.266	228.77	11.4248	52.2066	58.7204	48.7362	411.043	20.5275	42.3608	50.1641	39.5698	351.149	17.5364	31.2025	34.8071	28.8873	243.649	12.1679	52.3983	55.2386	46.2696	386.67	19.3104	-0.804021	-0.838794	0.359293	0.125037	-0.130887	0.66304	-0.148677	-0.289303	0.535365
IPI:IPI00026059.2	SNTB1	Isoform 1 of Beta-1-syntrophin	2433	10	C	0.645209	1.08998	540.214	348.551	588.825	21.0712	26.0975	21.3238	260.975	17.6622	16.6427	17.3936	13.653	173.936	11.7716	20.8649	29.6579	22.7319	296.579	20.0718	18.2565	27.9239	24.2122	279.239	18.8983	12.7579	17.4615	14.9188	174.615	11.8176	18.22	29.2246	24.2362	292.246	19.7785	-0.651798	-0.728312	0.50988	0.2333	0.17858	0.221867	0.080875	0.000888666	0.338778
IPI:IPI00220063.5	NDUFS5	NADH dehydrogenase [ubiquinone] iron-sulfur protein 5	5390	2	C	0.645307	1.03615	137.321	88.6143	142.286	30.8931	30.8931	13.0033	61.7862	16.7796	19.4349	19.4349	7.36205	38.8698	10.5561	36.2471	36.2471	19.1313	72.4941	19.6876	37.7675	37.7675	16.5226	75.5349	20.5134	24.8722	24.8722	12.3525	49.7445	13.5094	34.8959	34.8959	19.0677	69.7918	18.9538	-0.65543	-0.65543	0.0660345	0.189288	0.189288	0.173901	0.284207	0.284207	0.0263301
IPI:IPI00384176.1	PBRM1	Isoform 1 of Protein polybromo-1	313	10	C	0.645378	0.810931	1100.97	710.542	892.812	47.7775	53.5677	47.124	535.677	19.8081	25.6236	34.7641	30.2405	347.641	12.855	40.7802	44.9982	39.9138	449.982	16.6394	49.7623	56.5295	49.6819	565.294	20.9033	32.886	36.2901	32.2756	362.901	13.4193	42.2457	44.283	37.9087	442.83	16.3749	-0.733848	-0.565982	0.466914	-0.26679	-0.311689	0.325274	0.0670222	0.0267225	0.193136
IPI:IPI00021570.1	EDF1	Isoform 1 of Endothelial differentiation-related factor 1	1186	10	C	0.645431	0.76844	1048.67	676.847	805.843	52.9659	50.9626	32.3376	509.626	20.1325	31.0459	33.6673	22.3592	336.673	13.3001	45.6678	39.2046	22.1688	392.046	15.4875	50.083	53.9048	36.4199	539.048	21.2948	35.1507	34.0174	20.413	340.174	13.4384	43.5319	41.3797	23.3733	413.797	16.3468	-0.62068	-0.571836	0.285091	-0.334129	-0.344306	0.268012	0.0490259	0.0411024	0.230428
IPI:IPI00328868.3	HS1BP3	Isoform 1 of HCLS1-binding protein 3	2087	4	C	0.645557	1.19628	269.214	173.793	322.055	42.4478	32.7071	21.8808	130.828	17.1003	27.7064	22.7968	16.8418	91.1871	11.9189	50.4176	38.9302	26.0524	155.721	20.354	40.908	34.5966	24.2184	138.386	18.0882	23.6434	20.6514	13.6508	82.6058	10.7973	52.5384	41.5835	26.8737	166.334	21.7413	-0.297146	-0.425683	0.479048	0.207657	0.188381	0.144399	-0.0150009	0.0486475	0.170795
IPI:IPI00009342.1	IQGAP1	Ras GTPase-activating-like protein IQGAP1	1331	142	C	0.645845	0.940423	9714.13	6273.82	9135.39	23.5166	34.4756	32.0968	4895.53	19.486	15.1337	21.2978	19.3808	3024.28	12.0377	21.6852	32.4057	28.8087	4601.61	18.3161	22.8223	33.9338	31.4131	4818.6	19.1798	16.6195	22.8841	20.5433	3249.54	12.9344	22.7139	31.928	28.2724	4533.78	18.0461	-0.691312	-0.644746	0.426799	-0.0505514	-0.0656799	0.333261	-0.0256576	-0.00488205	0.299035
IPI:IPI00012199.1	CCDC86	Coiled-coil domain-containing protein 86	963	3	C	0.645896	0.902153	434.036	280.342	391.567	73.3544	73.7344	34.7263	221.203	20.0013	43.1308	47.5785	17.7269	142.736	12.9062	71.306	64.9263	17.1632	194.779	17.612	65.7846	70.9444	27.7476	212.833	19.2445	44.4012	45.8686	19.4836	137.606	12.4424	71.433	65.5959	16.3474	196.788	17.7936	-0.270449	-0.577261	0.658231	-0.0408598	-0.101547	0.350461	-0.106612	-0.00953653	0.213394
IPI:IPI00107722.6	MCEE	Methylmalonyl-CoA epimerase, mitochondrial	3029	1	C	0.646151	1.07737	109.556	70.7899	118.032	52.6164	52.6164	0	52.6164	17.6341	36.6162	36.6162	0	36.6162	12.2717	57.8835	57.8835	0	57.8835	19.3994	56.9399	56.9399	0	56.9399	19.0831	34.1737	34.1737	0	34.1737	11.4531	60.149	60.149	0	60.149	20.1586	-0.52303	-0.52303	0	0.137641	0.137641	0	0.113927	0.113927	0
IPI:IPI00304803.3	GMPR	GMP reductase 1	2707	1	C	0.646319	0.932319	75.8526	49.025	70.7188	39.8316	39.8316	0	39.8316	20.3642	24.2088	24.2088	0	24.2088	12.3769	36.4634	36.4634	0	36.4634	18.6422	36.021	36.021	0	36.021	18.416	24.8162	24.8162	0	24.8162	12.6874	34.2554	34.2554	0	34.2554	17.5133	-0.718381	-0.718381	0	-0.127464	-0.127464	0	-0.145073	-0.145073	0
IPI:IPI00012490.1	ATP2B4	Isoform XD of Plasma membrane calcium-transporting ATPase 4	1418	22	C	0.646881	0.661461	2228.41	1441.52	1474.01	41.0049	48.2972	31.7267	1062.54	20.6561	24.3677	31.2512	20.1547	687.526	13.3658	25.682	32.7731	18.9988	721.008	14.0167	45.1809	52.9941	39.0659	1165.87	22.665	26.5517	34.2723	21.534	753.991	14.6579	24.4723	34.2272	19.6144	752.999	14.6386	-0.472417	-0.610865	0.555655	-0.391011	-0.568077	0.52313	0.0957358	0.085418	0.170631
IPI:IPI00013378.1	TOP3A	Isoform Long of DNA topoisomerase 3-alpha	4892	1	C	0.647023	0.693218	41.6293	26.9351	28.8582	20.2377	20.2377	0	20.2377	20.773	13.8608	13.8608	0	13.8608	14.2275	15.2858	15.2858	0	15.2858	15.6902	21.3916	21.3916	0	21.3916	21.9575	13.0743	13.0743	0	13.0743	13.4202	13.5724	13.5724	0	13.5724	13.9315	-0.546028	-0.546028	0	-0.404847	-0.404847	0	0.080001	0.080001	0
IPI:IPI00550181.2	CHMP2B	Charged multivesicular body protein 2b	2003	2	C	0.647272	1.01631	312.859	202.505	317.963	77.5242	77.5242	9.64095	155.048	18.6059	49.0819	49.0819	10.9362	98.1638	11.7797	77.8806	77.8806	3.24294	155.761	18.6915	78.9053	78.9053	11.878	157.811	18.9374	52.1703	52.1703	13.0565	104.341	12.521	81.1012	81.1012	9.98273	162.202	19.4644	-0.671987	-0.671987	0.144275	0.0115918	0.0115918	0.119788	0.0228563	0.0228563	0.0381226
IPI:IPI00554488.3	PRKAR1B	cAMP-dependent protein kinase type I-beta regulatory subunit	4369	1	C	0.647533	1.25805	164.133	106.282	206.487	80.5253	80.5253	0	80.5253	16.8851	56.9567	56.9567	0	56.9567	11.9431	105.169	105.169	0	105.169	22.0526	83.6079	83.6079	0	83.6079	17.5314	49.325	49.325	0	49.325	10.3428	101.318	101.318	0	101.318	21.245	-0.499575	-0.499575	0	0.385201	0.385201	0	0.0541973	0.0541973	0
IPI:IPI00479125.3	SRGAP2	SLIT-ROBO Rho GTPase-activating protein 2	883	22	C	0.647738	0.915307	1683.43	1090.42	1540.86	22.659	37.457	33.1974	824.054	19.0987	17.0606	24.1377	20.6778	531.03	12.3074	22.1002	34.6506	28.1335	762.313	17.6678	26.469	39.0625	33.6781	859.376	19.9174	18.2214	25.4269	21.8081	559.392	12.9648	23.3833	35.3883	28.5457	778.543	18.0439	-0.492084	-0.553905	0.325766	-0.0655213	-0.110211	0.309313	0.0904107	0.00630512	0.301344
IPI:IPI00171440.2	WDR51A	Isoform 1 of WD repeat-containing protein 51A	4479	1	C	0.648353	0.496699	122.159	79.202	60.6761	57.2646	57.2646	0	57.2646	21.8536	38.2366	38.2366	0	38.2366	14.5921	31.9325	31.9325	0	31.9325	12.1863	64.8942	64.8942	0	64.8942	24.7653	40.9654	40.9654	0	40.9654	15.6334	28.7436	28.7436	0	28.7436	10.9693	-0.582687	-0.582687	0	-0.842616	-0.842616	0	0.180446	0.180446	0
IPI:IPI00218466.7	SEC61A1	cDNA FLJ59739, highly similar to Protein transport protein Sec61 subunit alpha isoform 1	838	15	C	0.64838	1.32053	1040.86	674.875	1374.49	31.2644	34.9471	16.6002	524.206	16.9634	19.4617	22.5133	9.10877	337.7	10.928	43.2171	47.1961	22.5142	707.942	22.9091	30.2016	34.4438	15.118	516.657	16.7191	17.9568	22.4783	9.9801	337.175	10.911	44.6035	44.4362	20.9143	666.544	21.5694	-0.655748	-0.545253	0.613676	0.400238	0.43419	0.141445	0.0048311	0.026865	0.20521
IPI:IPI00032409.1	ROBLD3	Isoform 1 of Mitogen-activated protein-binding protein-interacting protein	1731	3	C	0.6492	1.21945	67.416	43.7665	82.2103	7.55691	11.713	10.037	35.139	18.1698	5.37444	7.48321	5.69629	22.4496	11.6083	7.31858	13.8686	14.7396	41.6058	21.5136	5.84524	10.759	10.9989	32.277	16.6899	4.7222	7.10562	6.02015	21.3169	11.0226	8.65047	13.5348	11.894	40.6045	20.9959	-0.492879	-0.572567	0.139062	-0.0462338	0.013831	0.368647	-0.370534	-0.294301	0.276445
IPI:IPI00023939.1	RABIF	Guanine nucleotide exchange factor MSS4	5016	2	C	0.649655	0.799341	271.396	176.314	216.938	66.4471	66.4471	19.9297	132.894	19.9947	43.3314	43.3314	2.65928	86.6629	13.0389	52.9032	52.9032	6.29081	105.806	15.9192	69.2508	69.2508	26.6019	138.502	20.8383	44.8255	44.8255	3.10248	89.651	13.4885	55.566	55.566	2.59351	111.132	16.7204	-0.584954	-0.584954	0.527975	-0.300771	-0.300771	0.267421	0.0375335	0.0375335	0.129082
IPI:IPI00217178.6	C22orf30	Isoform 4 of Uncharacterized protein C22orf30	3733	1	C	0.650061	1.08597	51.5252	33.4945	55.9547	26.405	26.405	0	26.405	18.7303	15.2667	15.2667	0	15.2667	10.8294	29.5241	29.5241	0	29.5241	20.9429	25.1202	25.1202	0	25.1202	17.819	18.2278	18.2278	0	18.2278	12.9299	26.4306	26.4306	0	26.4306	18.7485	-0.790422	-0.790422	0	0.16108	0.16108	0	-0.0719625	-0.0719625	0
IPI:IPI00465273.1	UHRF1BP1	UHRF1-binding protein 1	4665	3	C	0.650324	0.915914	556.097	361.643	509.337	108.461	89.5018	42.0236	268.505	18.8151	55.9322	60.9443	43.3692	182.833	12.8117	97.7049	81.4337	31.0287	244.301	17.119	116.443	95.8639	37.5247	287.592	20.1525	56.557	59.6033	41.2162	178.81	12.5298	109.267	88.3453	37.7665	265.036	18.5719	-1.02611	-0.712229	0.595951	-0.150671	-0.0804313	0.198111	0.128888	0.149124	0.187822
IPI:IPI00039666.2	UGT1A1;UGT1A8	UDP-glucuronosyltransferase 1-8	1537	12	C	0.650534	1.28395	888.943	578.288	1141.36	29.2387	38.039	30.1365	456.468	17.4986	20.1568	23.9925	15.2119	287.91	11.037	31.1653	49.1842	43.102	590.211	22.6256	30.6213	36.0396	26.2653	432.475	16.5789	20.3671	24.1982	16.0552	290.378	11.1316	30.144	45.9293	40.3736	551.151	21.1283	-0.635751	-0.5085	0.705984	0.344224	0.351663	0.22151	-0.0284344	0.00277969	0.210108
IPI:IPI00019178.2	PSPH	Phosphoserine phosphatase	1555	5	C	0.650596	0.753324	444.365	289.102	334.751	25.0031	42.0869	47.2224	210.435	19.6996	17.0754	27.5026	26.5007	137.513	12.8731	16.4738	34.9963	42.6392	174.982	16.3807	28.4042	46.7859	51.8362	233.93	21.8991	21.0877	30.3178	30.5301	151.589	14.1909	12.9533	31.9538	41.007	159.769	14.9566	-0.550189	-0.41821	0.335072	-0.27509	-0.308726	0.230245	0.153317	0.169504	0.315346
IPI:IPI00292059.2	NUP153	Nuclear pore complex protein Nup153	1024	25	C	0.650638	0.827449	2131.51	1386.84	1763.71	43.3249	41.8752	27.6674	1046.88	19.8195	27.2555	27.0703	18.105	676.758	12.8124	36.3151	34.7908	21.6873	869.77	16.4665	46.835	43.3852	28.8232	1084.63	20.5342	27.2886	28.4034	18.1887	710.084	13.4433	35.8582	35.7578	23.7131	893.945	16.9241	-0.629711	-0.612393	0.347461	-0.156012	-0.19151	0.325461	0.0726526	0.0399105	0.138336
[truncated: 6,031 more rows]
[truncated: 6 more columns]

## Sheet: Sheet21
Protein Id	Gene Symbol	Description	shcGAS-1/shGFP	shcGAS-2/shGFP	shGFP	shcGAS-1	shcGAS-2	log2-1	log2-2			default~rq_126_sn_sum	default~rq_127_sn_sum	default~rq_128_sn_sum	default~rq_129_sn_sum	default~rq_130_sn_sum	default~rq_131_sn_sum
[truncated: 6,494 more rows]

[truncated: 1 more sheets: Sheet22]
