# Supplementary material for: mTORC2-driven chromatin cGAS mediates chemoresistance through epigenetic reprogramming in colorectal cancer
Source: Nat Cell Biol. 2024 Jul 30;26(9):1585–96. doi: 10.1038/s41556-024-01473-0 (PMC11392818; doi:10.1038/s41556-024-01473-0)
Supplement: Supplementary file 7 — Assessing tumourigenicity after subcutaneous implantation of control and cGAS-depleted colorectal cancer cells. [file 41556_2024_1473_MOESM7_ESM.xlsx]

## Sheet: Sheet39
Tumorigenicity of subcutaneously implanted control and cGAS-depleted HCT116 cells
	Number of mice with tumors
	3 weeks	4 weeks	5weeks
sh-Src	8	8	8
sh-cGAS	3	4	4
sh-cGAS+S37A	3	4	5
sh-cGAS+S37D	8	8	8
