# Supplementary material for: mTORC2-driven chromatin cGAS mediates chemoresistance through epigenetic reprogramming in colorectal cancer
Source: Nat Cell Biol. 2024 Jul 30;26(9):1585–96. doi: 10.1038/s41556-024-01473-0 (PMC11392818; doi:10.1038/s41556-024-01473-0)
Supplement: Supplementary file 8 — Primers for ChIP analysis. [file 41556_2024_1473_MOESM8_ESM.xlsx]

## Sheet: Sheet1
Primers for ChIP analysis
Gene(H.sapiens)	Forward	Reverse
KGA	tgcacctgacatacaccctt	ctggtttcgagggatctgca
