# Supplementary material for: mTORC2-driven chromatin cGAS mediates chemoresistance through epigenetic reprogramming in colorectal cancer
Source: Nat Cell Biol. 2024 Jul 30;26(9):1585–96. doi: 10.1038/s41556-024-01473-0 (PMC11392818; doi:10.1038/s41556-024-01473-0)
Supplement: Supplementary file 9 — Primers for qPCR analysis. [file 41556_2024_1473_MOESM9_ESM.xlsx]

## Sheet: Sheet1
Primers for qPCR analysis
Gene(H.sapiens)	Forward	Reverse
KGA	CTGGAAGCCTGCAAAGTAAAC	TGAGGTGTGTACTGGACTTGG
cGAS	CACGAAGCCAAGACCTCCG	GTCGCACTTCAGTCTGAGCA
MCM2	CCGTGACCTTCCACCATTTGA	GGTAGTCCCTTTCCATGCCAT
MCM3	TCAGAGAGATTACCTGGACTTCC	TCAGCCGGTATTGGTTGTCAC
MCM4	GACGTAGAGGCGAGGATTCC	GCTGGGAGTGCCGTATGTC
MCM5	AGCATTCGTAGCCTGAAGTCG	CGGCACTGGATAGAGATGCG
MCM6	TCGGGCCTTGAAAACATTCGT	TGTGTCTGGTAGGCAGGTCTT
MCM7	GCCTGTGGGAAATATCCCTCG	GTACCACCTGTCGGAACCC
GINS3	ACTTTTATCGGACGTTTTCGCC	TCTCCATCTCGTCTAGCCTGG
GINS4	AGTTGGCCTTTGCCAGAGAG	GAACTGCCCGAAAGAGGTCC
GLS1	AGGGTCTGTTACCTAGCTTGG	ACGTTCGCAATCCTGTAGATTT
GAC	CCTCGAAGAGAAGGTGGTGATC	TGTCCTCATTTGACTCAGGTGAC
ACTIN	CATGTACGTTGCTATCCAGGC	CTCCTTAATGTCACGCACGAT
ISG15	GAGCATCCTGGTGAGGAATAAC	CGCTCACTTGCTGCTTCA
Gene(M.musculus)	Forward	Reverse
KGA	TTCGCCCTCGGAGATCCTAC	CCAAGCTAGGTAACAGACCCT
GLS2	CAGAGGGACAGGAGCGTATC	TTCTTTCGGAATGCCTGAGTC
MCM3	AGCGCAGAGAGACTACTTGGA	GCGGTTAGCCCTCTTTTCATTC
ACTIN	GGCTGTATTCCCCTCCATCG	CCAGTTGGTAACAATGCCATGT
