# Supplementary material for: mTORC2-driven chromatin cGAS mediates chemoresistance through epigenetic reprogramming in colorectal cancer
Source: Nat Cell Biol. 2024 Jul 30;26(9):1585–96. doi: 10.1038/s41556-024-01473-0 (PMC11392818; doi:10.1038/s41556-024-01473-0)
Supplement: Supplementary file 11 — Unprocessed western blots and/or gels. Statistical source data. [file 41556_2024_1473_MOESM11_ESM.xlsx]

## Sheet: Sheet0
Statistics source data for Figures
Fig.1	Statistics source data for Fig.1	Sheet26
Fig.2	Statistics source data for Fig.2	Sheet27
Fig.3	Statistics source data for Fig.3	Sheet28
Fig.4	Statistics source data for Fig.4	Sheet29
Fig.5	Statistics source data for Fig.5	Sheet30
Fig.6	Statistics source data for Fig.6	Sheet31
Fig.7	Statistics source data for Fig.7	Sheet32
Extended Data Fig.1	Statistics source data for Extended Data Fig.1	Sheet33
Extended Data Fig.2	Statistics source data for Extended Data Fig.2	Sheet34
Extended Data Fig.4	Statistics source data for Extended Data Fig.4	Sheet35
Extended Data Fig.8	Statistics source data for Extended Data Fig.8	Sheet36
Extended Data Fig.9	Statistics source data for Extended Data Fig.9	Sheet37
Extended Data Fig.10	Statistics source data for Extended Data Fig.10	Sheet38

## Sheet: Sheet26
Fig 1A							Fig 1F
cyt	30.5455	25.4545	27.4909	28.5091	35.6364		DMSO	1.01	1.06	0.94
mem	8.14545	7.12727	5.09091	6.10909	10.1818		GDC-0941	0.15	0.21	0.09
sol-n	0	0	0	0	0		MK-2206	0.95	1.05	0.85
cro	61.0909	64.1455	56	59.0545	52.9455		Rapamycine	0.83	0.99	0.67
cyto	2.03636	5.09091	13.2364	8.14545	3.05455		KU-0063794	0.13	0.24	0.02
							BEZ-235	0.09	0.15	0.03
							PF-4708671	0.98	1.06	0.9

## Sheet: Sheet27
Fig 2B
sh-Src/WT	sh-mTOR/WT	sh-Raptor/WT	sh-Rictor/WT	sh-Src/S213D	sh-mTOR/S213D	sh-RAPTOR/S213D	sh-RICTOR/S213D
0.94	0.31	0.94	0.21	1.03	0.25	0.96	0.29
1.16	0.42	1.12	0.31	1.14	0.35	1.19	0.44
0.84	0.21	0.83	0.11	0.83	0.15	0.73	0.14
	0.00403674	0.901771	0.00224902		0.491526		0.484989
Fig 2D
sh-Src/WT	sh-Rictor/WT	sh-Raptor/WT	sh-Src/S213D	sh-RICTOR/S213D	sh-RAPTOR/S213D
1.1	0.12	0.9	1.02	0.13	0.91
0.96	0.13	1	1.06	0.09	0.97
0.94	0.05	0.8	0.92	0.08	0.82
	8.93616e-05	0.261722		1
Fig 2G
sg-GFP	sg-RICTOR	sg-RICTOR/HA-RICTOR
1.02	0.04	0.97
1.05	0.05	1.05
0.93	0.03	0.83
	1.24385e-05	0.534781
Fig 2I
sh-Src	sh-cGAS	S37D	S37A
0.94	0.22	1.16	0.25
1.15	0.36	1.3	0.39
0.91	0.23	1.13	0.24
	0.00115001	0.0990706	0.0014029

## Sheet: Sheet28
Fig 3G						Fig 3I					Fig 3J
	sh-Src	sh-mTOR	sh-RAPTOR	sh-RICTOR		0h					sg-GFP	sg-cGAS	S37D	S37A
Normal IgG	0.01	0.05	0.02	0.04		KGA	0.94	1.2	0.86		1.1	12.1	0.9	12.3
	0.02	0.07	0.03	0.06		CGAS	0.92	1.12	0.96		1.2	13.1	1.1	13.1
	0.01	0.03	0.01	0.02		MCM3	0.9	1.15	0.95		0.7	10.8	0.4	11.2
cGAS-antibody	1.53	0.15	1.45	0.25		12h						8.6998e-05	0.481817	3.99932e-05
	1.75	0.24	1.71	0.42		KGA	3.02	3.48	2.5	0.00266681
	1.35	0.07	1.23	0.11		CGAS	1.12	1.28	0.9
		0.00037975	0.680717	0.000931834		MCM3	0.82	0.88	0.7
Fig 3H						24h
	sg-GFP	sg-cGAS	sg-cGAS+S37D	sg-cGAS+S37A		KGA	9.07	9.63	8.3
Normal IgG	0.01	0.04	0.01	0.02		CGAS	1.05	1.03	0.86
	0.02	0.06	0.03	0.07		MCM3	0.67	0.61	0.52	0.0104288
	0.01	0.05	0.02	0.03		48h
ARID1A-antibody	2.02	0.19	2.88	0.23		KGA	11.23	12.07	10.3
	2.34	0.32	3.15	0.42		CGAS	1.13	1.22	0.95	0.374615
	1.69	0.08	2.63	0.03		MCM3	0.33	0.33	0.24
		0.000809601	0.0223549	0.00121655

## Sheet: Sheet29
Fig 4A								Fig 4C					Fig 4D					Fig 4E					Fig 4F					Fig 4G					Fig 4H					Fig 4I					Fig 4J					Fig 4K
G0/1	-NOC	-NOC	-NOC	+NOC	+NOC	+NOC		sh-Src	sh-cGAS	S37A	S37D		0d					sh-Src	1100	1203	997		5-FU	sh-Src				5-FU	sh-Src				5-FU	sh-Src				sh-Src	sh-cGAS	S37D	S37A		5-FU	sh-Src				5-FU	sh-Src
sh-Src	65.8	66.7	64.9	6.3	7.2	5.4		99	16	18	89		sh-Src	0.2	0.2	0.2		sh-cGAS	3700	3753	3647	2.61504e-06	0	100	100	100		0	100	100	100		0	100	100	100		0.15	5.61	0.18	4.89		0	100	100	100		0	100
sh-cGAS	63.2	65.1	61.3	24.1	26	22.2		104	22	22	95		sh-cGAS	0.2	0.2	0.2		S37D	1155	1228	1082	0.492491	0.0001	98.3113	100.308	96.2644		0.0001	99.9568	100.938	98.8959		0.0001	98.817	98.8515	98.6916		0.19	5.89	0.27	5.39		0.0001	94.1115	96.723	91.6581		0.0001	96.4509
S37D	61.5	63.2	59.8	7.4	8.3	6.5		97	14	17	86		S37A	0.2	0.2	0.2		S37A	3640	3753	3527	8.68359e-06	0.001	94.2504	96.7826	91.6579		0.001	93.3027	94.9046	91.5988		0.001	92.2121	92.9244	91.3735		0.11	5.3	0.09	4.42		0.001	87.8211	90.9558	84.827		0.001	89.4356
S37A	62.1	63.7	60.5	22.4	23.5	21.3			1.30064e-05	6.15308e-06	0.0411262		S37D	0.2	0.2	0.2							0.01	89.3174	92.8886	85.6656		0.01	86.8744	88.1121	85.5519		0.01	87.341	87.7097	86.8712			5.906e-06	0.625694	7.18122e-05		0.01	83.1819	85.8372	80.663		0.01	80.4051
S213D	63.8	65.2	62.4	7.1	8.3	5.9							1d										0.1	49.1174	53.5815	44.5585		0.1	56.2911	57.6383	54.8669		0.1	51.7729	52.6922	50.7511							0.1	49.3076	51.6003	47.0884		0.1	38.1516
ADU-S100	62.5	64.4	60.6	24.3	25.2	23.4							sh-Src	0.47	0.58	0.45							1	27.1967	30.8878	23.4286		1	37.9785	40.175	35.6781		1	34.2863	36.2003	32.2249							1	32.6536	35.511	29.8315		1	30.1255
													sh-cGAS	0.32	0.43	0.3							10	20.3986	23.6619	17.0675		10	25.1703	26.1474	24.1437		10	28.1641	28.8001	27.464							10	26.8229	28.2096	25.4748		10	27.3516
G2	-NOC	-NOC	-NOC	+NOC	+NOC	+NOC							S37A	0.38	0.49	0.36
sh-Src	16.3	17.6	15	57.8	60.4	55.2							S37D	0.42	0.53	0.4							5-FU	sh-cGAS-1				5-FU	sh-cGAS				5-FU	sh-cGAS									5-FU	sh-cGAS				5-FU	sh-cGAS
sh-cGAS	23.8	25.4	22.2	56.7	59.1	54.3							2d										0	100	100	100		0	100	100	100		0	100	100	100							0	100	100	100		0	100
S37D	22.9	24.3	21.5	60.1	63.3	56.9							sh-Src	1.12	1.29	0.91							0.0001	98.398	100.889	95.847		0.0001	98.8034	98.8269	98.7395		0.0001	99.0215	98.0791	99.9321							0.0001	99.0215	100.617	97.6036		0.0001	95.1192
S37A	25.1	26.3	23.9	60.4	62.8	58							sh-cGAS	0.81	0.92	0.67							0.001	91.9653	95.0151	88.8449		0.001	96.9043	97.9454	95.7824		0.001	96.9501	97.0389	96.7686							0.001	98.0891	100.685	95.6596		0.001	92.8068
S213D	23.6	24.7	22.5	58.6	61.4	55.8							S37A	0.93	1.06	0.75							0.01	84.5649	86.6979	82.3806		0.01	90.7395	91.4113	90.0043		0.01	90.6302	90.4177	90.7741							0.01	92.4428	94.563	90.4825		0.01	89.3783
ADU-S100	24.4	25.7	23.1	59.2	60.9	57.5							S37D	1.01	1.11	0.88							0.1	77.4047	80.1036	74.6437		0.1	85.578	85.8607	85.2495		0.1	82.0809	81.632	82.4834							0.1	83.7226	85.3797	82.2129		0.1	70.5062
													3d										1	65.7887	69.0977	62.4066		1	66.0749	68.2107	63.8264		1	65.2162	66.7148	63.5677							1	66.5205	69.7405	63.3987		1	59.6292
M	-NOC	-NOC	-NOC	+NOC	+NOC	+NOC							sh-Src	2.37	2.63	2.2							10	53.9993	56.435	51.5093		10	48.8161	50.3099	47.2424		10	53.3843	54.2566	52.4108							10	54.452	56.7242	52.2637		10	55.2176
sh-Src	1.96	2.39	1.53	15.1	16.01	14.19							sh-cGAS	1.07	1.23	1
sh-cGAS	1.71	2.04	1.38	7.23	8.64	5.82							S37A	1.17	1.4	1.03							5-FU	sh-cGAS-2				5-FU	sh-cGAS+cGAS				5-FU	sh-cGAS+S37A									5-FU	sh-STING				5-FU	sh-cGAS/S37A
S37D	2.15	2.63	1.67	13.8	14.31	13.29							S37D	2.07	2.27	1.96							0	100	100	100		0	100	100	100		0	100	100	100							0	100	100	100		0	100
S37A	1.38	1.91	0.85	6.08	6.49	5.67							4d										0.0001	99.817	100.394	96.352		0.0001	96.6945	97.2495	96.0784		0.0001	98.7394	98.2907	99.1266							0.0001	94.0375	96.1514	92.0867		0.0001	97.2541
S213D	2.1	2.53	1.67	14.2	15.11	13.29							sh-Src	2.76	3.11	2.53							0.001	94.2121	95.5102	88.3399		0.001	94.4494	95.3426	93.4824		0.001	96.9586	96.853	96.9834							0.001	92.3415	94.761	90.0788		0.001	94.5643
ADU-S100	1.9	2.28	1.52	7.3	7.81	6.79							sh-cGAS	1.13	1.44	1.03							0.01	90.341	87.193	81.8756		0.01	90.7025	92.8456	88.4365		0.01	81.0562	82.5788	79.3679							0.01	77.1964	80.8716	73.6355		0.01	91.7908
													S37A	1.31	1.74	1.14							0.1	81.7729	79.6086	75.1487		0.1	57.9073	58.7326	57.0254		0.1	48.6237	49.1492	48.0224							0.1	46.3083	48.115	44.5741		0.1	75.6489
													S37D	2.56	2.87	2.37							1	64.2863	68.6027	62.9116		1	31.3793	34.1954	28.4369		1	35.9583	38.309	33.432							1	34.246	37.595	30.9305		1	62.493
													5d										10	58.1641	55.9399	52.0143		10	21.108	23.1451	18.9801		10	28.4505	30.049	26.729							10	27.0957	29.4773	24.7433		10	57.6325
													sh-Src	3.15	3.46	2.99
													sh-cGAS	1.46	1.77	1.27												5-FU	sh-cGAS+cGAS+JR				5-FU	sh-cGAS+S37D									5-FU	sh-cGAS/STING				5-FU	sh-cGAS/S37D
													S37A	1.63	1.99	1.48												0	100	100	100		0	100	100	100							0	100	100	100		0	100
													S37D	2.82	3.18	2.7												0.0001	99.3183	100.508	98.0407		0.0001	95.4941	95.8196	95.063							0.0001	98.4941	101.287	95.8659		0.0001	96.0211
																												0.001	96.8472	98.8698	94.7042		0.001	91.0605	92.2917	89.6723							0.001	95.8817	99.4822	92.433		0.001	92.1872
																												0.01	93.3971	93.5266	93.2251		0.01	89.0561	88.404	89.6678							0.01	90.8372	92.4659	89.3703		0.01	84.4649
																												0.1	83.4634	84.2778	82.5827		0.1	87.3115	87.1956	87.3558							0.1	89.0577	91.1915	87.077		0.1	43.7323
																												1	74.0315	74.5407	73.4721		1	75.4049	75.1504	75.6071							1	76.913	78.5974	75.3625		1	32.1226
																												10	52.6106	54.5202	50.6028		10	56.2889	57.562	54.8875							10	57.4146	60.173	54.7411		10	28.1035
[truncated: 2 more columns]

## Sheet: Sheet30
Fig 5A					Fig 5B					Fig 5C					Fig 5E					Fig 5F					Fig 5G
5-FU	sh-Src				5-FU	sh-Src				5-FU	sh-Src				sh-Src	sh-cGAS	S37A	S37D		sh-Src	sh-cGAS	S37A	S37D		sh-Src/Saline					sh-Src/5-FU
0	100	100	100		0	100	100	100		0	100	100	100		0.81	0.36	0.37	0.77		1052	455	423	1013		0d	199.38	208.721	193.85		0d	200.602	212.106	193.082
0.0001	97.2289	100.028	94.4173		0.0001	99.1735	101.162	97.1352		0.0001	94.5948	97.0949	91.6769		0.78	0.33	0.36	0.75		1021	359	321	894		7d	299.07	329.32	274.106		7d	215.647	235.448	200.083
0.001	90.0072	93.3202	86.6802		0.001	91.8074	94.3637	89.1904		0.001	88.2721	91.3656	84.7796		0.76	0.28	0.33	0.74		885	306	309	765		14d	498.45	534.534	471.556		14d	230.692	274.406	191.373
0.01	82.7699	85.5984	79.9294		0.01	84.4253	86.5597	82.2396		0.01	73.6091	79.534	67.311		0.72	0.21	0.27	0.72		879	297	301	788		21d	797.52	844.783	765.238		21d	250.752	302.794	203.461
0.1	39.2737	41.6902	36.8473		0.1	40.0592	42.1378	37.9348		0.1	49.5608	54.5924	44.2653		0.61		0.25	0.7		701		290	712		28d	996.9	1047.08	965.687		28d	290.873	332.222	255.15
1	33.0703	35.9982	30.1305		1	33.7317	36.3681	31.0391		1	32.8213	39.0725	26.36		0.57			0.69		670			663		35d	1196.28	1243.42	1172.24		35d	310.933	369.91	257.879
10	28.1561	29.5968	26.7094		10	28.7192	29.92	27.4914		10	26.9607	30.0019	23.7722		0.52			0.52		655			582		sh-cGAS/Saline					sh-cGAS/5-FU
															0.47			0.41		496			537		0d	202.026	210.836	191.925		0d	202.006	211.47	193.85
5-FU	sh-mTOR				5-FU	sh-mTOR				5-FU	sh-RICTOR					0.000421561	0.000183474	0.908766			0.00159015	0.000318884	0.576821		7d	252.533	271.216	232.188		7d	210.423	229.865	192.217
0	100	100	100		0	100	100	100		0	100	100	100												14d	336.711	398.215	272.766		14d	319.843	379.132	262.041
0.0001	98.874	100.672	97.0677		0.0001	99.8752	100.867	98.854		0.0001	99.53	100.905	97.7306												21d	420.888	462.753	376.187		21d	429.263	497.794	362.873
0.001	97.3611	100.16	94.5498		0.001	96.3971	98.413	94.3311		0.001	98.5929	101.061	95.691												28d	589.243	652.959	521.526		28d	631.269	699.982	566.128
0.01	88.7857	91.1031	86.4583		0.01	93.8472	95.3933	92.2607		0.01	92.9176	97.6024	87.7955												35d	841.776	889.642	788.459		35d	925.861	960.768	897.06
0.1	74.7718	76.6183	72.9174		0.1	74.0315	75.2787	72.7518		0.1	84.1526	87.8218	80.0941												sh-cGAS/S37D/Saline					sh-cGAS/S37D/5-FU
1	63.2367	66.6032	59.8562		1	62.6106	65.456	59.7017		1	66.8622	73.9267	59.4383												0d	199.402	209.372	189.432		0d	202.224	212.336	192.113
10	58.5583	60.9362	56.1704		10	57.9785	59.8797	56.0333		10	54.7317	59.7219	49.4568												7d	277.264	321.843	232.684		7d	251.703	276.647	226.758
																									14d	426.751	455.256	398.245		14d	265.591	326.011	205.171
5-FU	sh-mTOR/mTOR				5-FU	sh-mTOR+cGAS				5-FU	sh-RICTOR/cGAS-WT														21d	796.976	846.748	747.205		21d	296.132	346.257	246.006
0	100	100	100		0	100	100	100		0	100	100	100												28d	1066.66	1123.71	1009.6		28d	333.401	387.651	279.152
0.0001	97.7093	100.009	95.3998		0.0001	98.7221	100.22	97.1843		0.0001	99	100.922	96.6491												35d	1221.4	1273.36	1169.45		35d	404.197	434.035	374.359
0.001	93.5225	96.1299	90.904		0.001	92.5965	94.452	90.6945		0.001	96.3741	98.6429	93.6831												sh-cGAS/S37A/Saline					sh-cGAS/S37A/5-FU
0.01	85.575	89.3959	81.7382		0.01	88.6881	91.7704	85.535		0.01	91.3038	99.2583	82.8789												0d	198.61	208.54	188.679		0d	201.41	211.48	191.339
0.1	46.3781	48.2813	44.4668		0.1	45.9189	47.4444	44.3581		0.1	81.7953	85.4834	77.7274												7d	248.962	269.02	228.905		7d	276.661	312.769	240.554
1	34.0661	37.4909	30.6272		1	33.7288	36.8602	30.5311		1	70.641	77.6753	63.2323												14d	366.208	445.796	286.62		14d	381.594	453.691	309.497
10	29.8038	32.2392	27.3584		10	29.5087	31.6918	27.2788		10	52.7327	57.7389	47.4498												21d	518.391	557.285	479.498		21d	492.787	589.609	395.966
																									28d	776.676	865.934	687.418		28d	690.92	789.937	591.902
5-FU	JR				5-FU	sh-mTOR+S37D				5-FU	sh-RICTOR/cGAS-S37D														35d	873.595	928.927	818.262		35d	882.627	910.834	854.421
0	100	100	100		0	100	100	100		0	100	100	100
0.0001	96.4059	99.4067	93.3924		0.0001	98.9668	101.155	96.7244		0.0001	94.5205	97.2383	91.3825
0.001	91.97	95.778	88.1459		0.001	97.1926	100.191	94.1245		0.001	92.8158	96.4157	88.792
0.01	85.2264	87.052	83.3929		0.01	96.3803	97.4063	95.3241		0.01	77.5928	81.3146	73.5082
0.1	72.7113	75.0609	70.3518		0.1	79.4313	81.1201	77.7006		0.1	50.5461	55.5698	45.2545
1	60.0663	61.9422	58.1824		1	65.6176	66.9482	64.2538		1	37.4219	41.465	33.1765
10	53.4722	56.3593	50.5731		10	58.4141	60.806	55.9682		10	27.2349	33.5307	20.7513

## Sheet: Sheet31
Fig 6A					Fig 6B					Fig 6C										Fig 6F				Fig 6G
sh-Src/Saline					5-FU	sh-Src				5-FU	sh-Src				5-FU	sh-Src/BPTES				RICTOR	RICTOR+/+	RICTOR-/-		RICTOR+/Saline
0d	204.04	212.1	191.919		0	100	100	100		0	100	100	100		0	100	100	100			1.17	0.01		0d	250.748	270.808	230.688
7d	306.061	334.652	271.375		0.0001	95.1456	98.1833	92.1078		0.0001	97.804	100.725	94.8829		0.0001	98.2944	101.194	95.3943			0.96	0.01		7d	457.8	519.475	396.125
14d	510.101	543.188	466.859		0.001	87.1481	90.6071	83.6891		0.001	89.7267	94.2556	85.1977		0.001	96.8592	101.018	92.7005			0.87	0.02		14d	763	912.388	613.612
21d	816.162	858.46	757.616		0.01	77.0774	79.1638	74.9909		0.01	83.6062	87.4664	79.7461		0.01	84.9986	88.812	81.1852				0.000375643		21d	1150.8	1274.74	1026.86
28d	1020.2	1064.03	956.068		0.1	56.388	58.6987	54.0773		0.1	47.5494	51.1229	43.9758		0.1	49.6427	52.2594	47.0261		KGA	RICTOR+/+	RICTOR-/-		28d	1526	1660.13	1391.87
35d	1224.24	1263.55	1160.56		1	40.7897	43.547	38.0324		1	24.0461	27.384	20.7083		1	28.1925	33.0449	23.3401			1.03	5.7		35d	1971.2	2165.88	1776.52
sh-Src/5-FU					10	28.5184	30.0499	26.9869		10	20.6519	22.2659	19.0378		10	20.2235	23.5242	16.9227			1.12	6.3		RICTOR+/5-FU
0d	196.04	207.9	191.9																		0.85	5.1		0d	251.253	269.195	229.314
7d	210.743	230.779	198.859		5-FU	sh-Src/BPTES				5-FU	sh-cGAS				5-FU	sh-cGAS/BPTES						0.000188882		7d	330.72	378.585	277.595
14d	225.446	268.964	190.202		0	100	100	100		0	100	100	100		0	100	100	100		GAC	RICTOR+/+	RICTOR-/-		14d	353.793	551.344	150.616
21d	245.05	296.789	202.215		0.0001	94.1471	97.2772	91.0171		0.0001	98.2422	101.225	95.2595		0.0001	98.5245	100.565	96.4837			1.04	1.12		21d	384.558	479.415	283.585
28d	284.257	325.633	253.588		0.001	87.1615	91.2578	83.0652		0.001	95.4684	98.8087	92.1281		0.001	93.1618	99.1261	87.1974			1.02	1.22		28d	431.975	653.246	203.834
35d	303.861	362.575	256.301		0.01	72.9338	75.0053	70.8624		0.01	87.7559	92.5273	82.9845		0.01	81.7036	84.8943	78.5128			0.94	0.96		35d	476.852	672.06	274.06
sh-cGAS/Saline					0.1	49.1452	51.6206	46.6698		0.1	74.2536	76.6389	71.8682		0.1	52.5935	56.3755	48.8114				0.287864		RICTOR-/Saline
0d	206.061	207.858	188.062		1	35.9621	38.1412	33.783		1	64.1166	68.2904	59.9429		1	28.5703	31.9542	25.1864						0d	250.251	270.271	230.231
7d	257.576	270.141	229.859		10	23.8283	26.6319	21.0248		10	47.8591	50.8401	44.8782		10	21.1897	25.5946	16.7847						7d	317.917	407.554	228.28
14d	343.434	396.636	270.03																					14d	483.233	662.214	304.252
21d	429.293	460.919	372.414		5-FU	sh-cGAS				5-FU	sh-cGAS/S37D				5-FU	sh-cGAS/S37D/BPTES								21d	648.55	888.909	408.191
28d	601.01	650.372	516.295		0	100	100	100		0	100	100	100		0	100	100	100						28d	953.75	1199.56	707.938
35d	858.586	886.116	780.551		0.0001	98.4335	100.138	96.7287		0.0001	98.3925	101.182	95.6032		0.0001	97.8782	100.04	95.7161						35d	1398.83	1588.15	1209.51
sh-cGAS/5-FU					0.001	92.6546	95.2117	90.0975		0.001	95.6466	99.205	92.0881		0.001	91.7553	96.7809	86.7298						RICTOR-/5-FU
0d	194.118	207.941	188.137		0.01	87.2661	89.3966	85.1356		0.01	81.2819	85.769	76.7947		0.01	84.1296	87.0793	81.1798						0d	249.749	269.729	229.77
7d	202.206	228.267	188.399		0.1	79.9725	81.6767	78.2683		0.1	48.2221	53.3929	43.0513		0.1	52.6267	56.6241	48.6293						7d	381.5	431.335	331.665
14d	307.353	376.497	256.837		1	69.5928	72.5749	66.6107		1	28.2218	32.629	23.8146		1	34.6929	39.1997	30.1861						14d	508.667	658.242	359.092
21d	412.5	494.334	355.666		10	55.5041	57.6339	53.3743		10	18.8033	22.0582	15.5485		10	27.1838	30.4081	23.9594						21d	635.833	809.168	462.499
28d	606.618	695.116	554.884																					28d	890.167	1065.46	714.877
35d	889.706	954.089	879.244		5-FU	sh-cGAS/BPTES				5-FU	sh-cGAS/S37A				5-FU	sh-cGAS/S37A/BPTES								35d	1271.67	1583.89	959.443
					0	100	100	100		0	100	100	100		0	100	100	100						RICTOR-/5-FU/BPTES
					0.0001	98.8794	102.59	95.169		0.0001	98.4478	101.248	95.648		0.0001	102.296	99.2085	96.1206						0d	251.253	271.353	231.152
					0.001	89.4182	92.4279	86.4086		0.001	97.0289	99.5809	94.4769		0.001	98.9838	94.4054	89.8271						7d	309.873	421.655	198.091
					0.01	75.0585	79.5592	70.5578		0.01	91.8527	95.4258	88.2795		0.01	86.5277	83.1863	79.845						14d	330.833	402.311	259.355
					0.1	59.9919	62.122	57.8618		0.1	80.8803	83.3264	78.4342		0.1	51.3261	47.6338	43.9414						21d	376.926	501.728	252.123
					1	47.1745	51.163	43.186		1	67.6151	71.526	63.7042		1	31.5364	27.7583	23.9802						28d	407.274	550.348	264.2
					10	35.2254	37.9269	32.5239		10	53.3675	55.5101	51.2249		10	24.3564	21.8436	19.3308						35d	442.02	628.129	255.91

## Sheet: Sheet32
Fig 7A					Fig 7D
5-FU	sg-GFP				<2
0	100	100	100		cGAS+/Saline	6	7	8	7
0.0001	98.8139	102.399	94.4388		cGAS+/5-FU	2	3	3	2
0.001	95.6841	100.065	90.5267		cGAS-/Saline	5	5	6	6	6
0.01	88.045	91.739	83.6407		cGAS-/5-FU	4	6	6	5	5
0.1	47.3804	50.7213	43.6399		cGAS-/5-FU/BPTES	2	2	2	3
1	36.2093	40.4269	31.6647
10	24.0438	26.0926	21.7875		2-4
					cGAS+/Saline	3	3	4	5
5-FU	sg-RICTOR				cGAS+/5-FU	1	1	2	2
0	100	100	100		cGAS-/Saline	6	7	8	8	7
0.0001	95.8779	99.0535	89.8982		cGAS-/5-FU	6	6	7	7	6
0.001	85.6905	92.8286	81.4087		cGAS-/5-FU/BPTES	3	4	3	4
0.01	80.2274	86.2729	76.8562
0.1	48.4786	48.1744	50.3989		>4
1	34.6788	31.6145	38.899		cGAS+/Saline	0	0	0	0
10	24.9354	19.9225	30.7795		cGAS+/5-FU	0	0	0	0
					cGAS-/Saline	2	2	3	3	3
5-FU	sg-cGAS				cGAS-/5-FU	2	3	4	4	3
0	100	100	100		cGAS-/5-FU/BPTES	1	1	2	2
0.0001	96.8225	98.9002	93.9896
0.001	95.2658	98.8869	90.8811
0.01	87.6308	90.5651	83.9992
0.1	79.3197	81.5742	76.4394
1	72.3577	74.9943	69.1426
10	56.4191	59.6687	52.703
5-FU	sg-cGAS+S37D
0	100	100	100
0.0001	98.6171	101.44	95.0152
0.001	96.8294	100.129	92.7585
0.01	81.7695	87.0547	75.8007
0.1	49.0516	51.6117	46.0893
1	36.2747	38.2858	33.9647
10	28.7008	32.2304	24.9097
5-FU	sg-cGAS+S37A
0	100	100	100
0.0001	95.6293	99.5523	92.9361
0.001	90.3287	95.5274	84.3831
0.01	86.3844	88.5675	83.5232
0.1	84.6921	87.6562	81.0526
1	73.1428	75.4596	70.2457
10	54.6002	58.6321	50.1054

## Sheet: Sheet33
Fig S1C								Fig S1E
sg-cGAS/WT	sg-cGAS/S3A	sg-cGAS/S37D	sg-cGAS/S213D	sg-cGAS/S221D	sg-cGAS/S317D	sg-cGAS/T447E		0h
1.12	0.26	1.01	1.17	1.01	0.88	1.03		cyt	30.1	28.9778	31.3143
1.1	0.3	1.35	1.15	1.08	1.21	1.22		mem	4.3	6.31111	3.31429
0.78	0.13	0.95	0.85	0.94	0.85	0.84		sol-n	0	0	0
	0.00317597	0.567942	0.726752					cro	60.5	57.9556	62.6286
								cyto	5.1	6.75556	2.74286
								3h
								cyt	60	56.2334	64.9022
								mem	5	5.57029	4.25777
								sol-n	0	0	0
								cro	30	30.5924	29.229
								cyto	5	7.60389	1.61105
								6h
								cyt	80.9	73.9054	88.1119
								mem	4.5	7.70578	1.3986
								sol-n	0	0	0
								cro	10.2	11.9089	7.45921
								cyto	4.4	6.47986	3.0303
								12h
								cyt	85.5	80.8797	90.1806
								mem	4.5	6.37343	3.27314
								sol-n	0	0	0
								cro	5.5	6.01436	3.7246
								cyto	4.5	6.7325	2.82167
								24h
								cyt	87	83.0189	91.9955
								mem	4.9	5.84007	3.94589
								sol-n	0	0	0
								cro	3.2	3.59389	2.25479
								cyto	4.9	7.54717	1.80383
								48h
								cyt	88.2	85.118	91.5367
								mem	4.7	6.26134	3.45212
								sol-n	0	0	0
								cro	2.1	2.45009	1.44766
								cyto	5	6.1706	3.56347

## Sheet: Sheet34
Fig S2B								Fig S2D				Fig S2G
DMSO	GDC-0941	MK-2206	RAPA	KU0063794	PF-4708671	BEZ-235		sh-Src	sh-Rictor	sh-Raptor		SIN1	SIN1+cGAS	SIN1+S213D
7.31529	4.44647	1.77859	3.33457	0.0301797	2.54453	0.0285987		2.37227	0.0264733	2.69922		1.1	83	88
7.10476	1.1577	1.77097	3.08669	0.0301532	2.53651	0.0285564		2.37058	0.0264329	2.68705		1.3	92	93
4.47479	1.02817	4.38644	2.98342	0.030123	2.50797	0.0285445		2.35261	0.0264145	2.6583		0.6	74	83
4.21348	0.565445	4.17379	2.84244	0.0299591	2.49164	0.0284937		2.35119	0.0262854	2.65612			9.45062e-05	7.2949e-06
4.02921	0.303951	4.09949	2.44127	0.0299551	2.48181	0.0284601		2.33882	0.0262389	2.63977				0.447605
3.39065	0.282912	3.94869	2.42109	0.0299526	2.45728	0.0284527		2.33018	0.0262248	2.62727
3.37798	0.181024	3.78754	2.41012	0.0299047	2.41943	0.0284457		2.32095	0.0262192	2.62312
3.32149	0.154325	3.74901	2.39514	0.0298953	2.40893	0.0284376		2.31394	0.0262055	2.60283
3.30558	0.0810237	3.6394	2.3911	0.0298831	2.39484	0.0284311		2.30786	0.0261308	2.58647
3.0638	0.0444423	3.08042	2.38764	0.0298537	2.37925	0.0284061		2.301	0.0260399	2.57792
2.95137	0.0443148	2.98785	2.38367	0.0298177	2.352	0.0283564		2.29462	0.0259177	2.55684
2.94397	0.0438313	2.94379	2.37359	0.0298128	2.33456	0.0282992		2.29365	0.0258993	2.5053
2.76998	0.0432391	2.70957	2.35841	0.0297917	2.31502	0.028268		2.28674	0.0254163	2.49185
2.7346	0.0429704	2.69736	2.35184	0.0297257	2.29932	0.0282677		2.27872	0.0253352	2.48692
2.65108	0.0425103	2.56286	2.34328	0.0296977	2.28676	0.0282277		2.26992	0.025007	2.46812
2.648	0.0409482	2.48829	2.33011	0.0296857	2.2664	0.0281935		2.26297	0.0248813	2.46575
2.63574	0.0397709	2.47605	2.32748	0.0296703	2.26477	0.028189		2.26159	0.0246919	2.45465
2.62808	0.0393493	2.4219	2.30285	0.0296498	2.25273	0.0281762		2.2527	0.024621	2.42127
2.60406	0.0391936	2.36262	2.29115	0.0294743	2.24171	0.0280617		2.2382	0.0242633	2.3801
2.58364	0.037984	2.35992	2.23665	0.0294541	2.23172	0.0280528		2.23361	0.0240872	2.35936
2.57062	0.0376985	2.35434	2.23206	0.0294035	2.21972	0.027771		2.22824	0.023588	2.35398
2.50453	0.0374249	2.33742	2.20216	0.0293291	2.21387	0.0277538		2.22354	0.0235792	2.31195
2.46489	0.0358635	2.31692	2.13488	0.0293141	2.20685	0.027681		2.20622	0.0233333	2.28805
2.46098	0.0355239	2.31308	2.12956	0.0293132	2.2032	0.0276297		2.19369	0.0228914	2.26835
2.39366	0.0352153	2.29833	2.11339	0.029309	2.19916	0.0276251		2.18985	0.0223631	2.25741
2.37191	0.0349595	2.26236	2.07997	0.0292765	2.19009	0.0275785		2.18542	0.0210917	2.24383
2.31862	0.034902	2.24252	2.06193	0.0292492	2.18113	0.0275449		2.18024	0.0210784	2.22279
2.30741	0.034819	2.12289	2.03584	0.0292287	2.1688	0.0274855		2.17501	0.0210358	2.21918
2.2993	0.0346138	2.09934	2.03221	0.0291858	2.1557	0.0274706		2.17266	0.0209952	2.21846
2.26028	0.0346085	2.05949	2.01554	0.0291705	2.15493	0.0274553		2.17159	0.0209949	2.21493
2.2133	0.0345006	2.03601	1.99377	0.0291536	2.15147	0.0274191		2.16764	0.020978	2.20036
2.19395	0.0343754	2.03497	1.98737	0.0291359	2.14402	0.0273982		2.16513	0.0209606	2.18832
2.18149	0.0343718	2.02561	1.97407	0.0291064	2.12514	0.0273735		2.16302	0.0209173	2.18097
2.15288	0.0340779	1.9976	1.96903	0.0291015	2.11436	0.0273582		2.15812	0.0209056	2.16474
2.1374	0.03385	1.98256	1.88631	0.029037	2.08436	0.0273317		2.15441	0.0208744	2.15274
2.10742	0.0335678	1.94772	1.82657	0.0290332	2.07694	0.0273212		2.14979	0.0208495	2.14429
2.10448	0.0333983	1.94544	1.81284	0.0290191	2.07614	0.0272784		2.14662	0.0208096	2.13769
2.09808	0.0333594	1.94253	1.79627	0.028998	2.06773	0.0271951		2.14351	0.0207878	2.08726
2.08309	0.0330256	1.93224	1.7732	0.028918	2.06028	0.0271886		2.13948	0.0207576	1.99175
2.06953	0.0327011	1.92066	1.743	0.028906	2.05324	0.0271733		2.13817	0.0206979	1.96027
2.04583	0.0322913	1.90401	1.70027	0.0288954	2.04319	0.0270664		2.13515	0.0205747	1.90204
2.03202	0.0322303	1.89891	1.68836	0.0288376	2.04018	0.0269817		2.10645	0.0205554	1.87437
2.03065	0.0321561	1.88994	1.66643	0.0287214	2.03729	0.0269595		2.10173	0.0205528	1.85437
2.01366	0.032122	1.85938	1.65113	0.0287112	2.02836	0.0268898		2.09466	0.0204935	1.81565
2.00595	0.0320356	1.84748	1.63613	0.0286807	2.02231	0.0268168		2.09009	0.0204703	1.80038
2	0.032005	1.83864	1.60571	0.0286799	2.02088	0.0266607		2.08977	0.0204666	1.75541
1.76818	0.0318341	1.82738	1.59164	0.0286637	2.01813	0.0265715		2.08736	0.0204126	1.6728
1.74176	0.0317963	1.82101	1.58605	0.0286106	2.00498	0.0265703		2.08329	0.0231021	2.28576
1.71915	0.0317735	1.8109	1.56252	0.0286087	1.99436	0.0265107		2.08135
1.71832	0.0316982	1.80281	1.55702	0.0286	1.98531	0.0264901		2.07997
2.70234	0.0302685	2.42194	2.12076	0.0293367	2.21019	0.0276694		2.20869

[truncated: 4 more sheets: Sheet35, Sheet36, Sheet37, Sheet38]
